# Supplementary material for: Supramolecular Modulation of Photoinduced Charge Transfer: Tuning Between Tunneling and Incoherent Hopping
Source: Angew Chem Int Ed Engl. 2026 May 12;65(27):e6007000. doi: 10.1002/anie.6007000 (PMC13327580; doi:10.1002/anie.6007000)
Supplement: Supplementary file 2 — Supporting File 2: anie72553‐sup‐0002‐cif.zip. [file ANIE-65-e6007000-s002.zip]

Archive with 6 entries (5 files):
- anie72553-sup-0002-cif/
- anie72553-sup-0002-cif/AQBox.cif
- anie72553-sup-0002-cif/ClNQBox.cif
- anie72553-sup-0002-cif/DAPPTTzBox.cif
- anie72553-sup-0002-cif/DClAQBox.cif
- anie72553-sup-0002-cif/DClNQBox.cif
