# Supplementary material for: Supramolecular Modulation of Photoinduced Charge Transfer: Tuning Between Tunneling and Incoherent Hopping
Source: Angew Chem Int Ed Engl. 2026 May 12;65(27):e6007000. doi: 10.1002/anie.6007000 (PMC13327580; doi:10.1002/anie.6007000)
Supplement: Supplementary file 2 — Supporting File 2: anie72553‐sup‐0002‐cif.zip. [file ANIE-65-e6007000-s002.zip › anie72553-sup-0002-cif/AQBox.cif]

data_a2cbox_auto
_audit_creation_date               2025-07-17
_audit_creation_method
;
Olex2 1.5
(compiled 2025.07.13 svn.rb7424aed for OlexSys, GUI svn.r7308)
;
_shelx_SHELXL_version_number       '2018/3'
_audit_contact_author_address      ?
_audit_contact_author_email        ?
_audit_contact_author_name         ''
_audit_contact_author_phone        ?
_publ_contact_author_id_orcid      ?
_publ_section_references
;
Dolomanov, O.V., Bourhis, L.J., Gildea, R.J, Howard, J.A.K. & Puschmann, H.
 (2009), J. Appl. Cryst. 42, 339-341.

Sheldrick, G.M. (2015). Acta Cryst. C71, 3-8.
;
_chemical_name_common              ?
_chemical_name_systematic          ?
_chemical_formula_moiety          
 '4(F6 P), C54 H36 N6 S2, C14 H8 O2, 0.5(C2 H3 N), [+ solvents]'
_chemical_formula_sum              'C69 H45.50 F24 N6.50 O2 P4 S2'
_chemical_formula_weight           1641.62
_chemical_melting_point            ?
_chemical_oxdiff_formula           'C H N O Cl S'
loop_
  _atom_type_symbol
  _atom_type_description
  _atom_type_scat_dispersion_real
  _atom_type_scat_dispersion_imag
  _atom_type_scat_source
 'C' 'C' 0.0181 0.0091 'International Tables Vol C Tables 4.2.6.8 and 6.1.1.4'
 'H' 'H' 0.0000 0.0000 'International Tables Vol C Tables 4.2.6.8 and 6.1.1.4'
 'F' 'F' 0.0727 0.0534 'International Tables Vol C Tables 4.2.6.8 and 6.1.1.4'
 'N' 'N' 0.0311 0.0180 'International Tables Vol C Tables 4.2.6.8 and 6.1.1.4'
 'O' 'O' 0.0492 0.0322 'International Tables Vol C Tables 4.2.6.8 and 6.1.1.4'
 'P' 'P' 0.2955 0.4335 'International Tables Vol C Tables 4.2.6.8 and 6.1.1.4'
 'S' 'S' 0.3331 0.5567 'International Tables Vol C Tables 4.2.6.8 and 6.1.1.4'

_shelx_space_group_comment
;
The symmetry employed for this shelxl refinement is uniquely defined
by the following loop, which should always be used as a source of
symmetry information in preference to the above space-group names.
They are only intended as comments.
;
_space_group_crystal_system        'monoclinic'
_space_group_IT_number             14
_space_group_name_H-M_alt          'P 1 21/c 1'
_space_group_name_Hall             '-P 2ybc'
loop_
  _space_group_symop_operation_xyz
 'x, y, z'
 '-x, y+1/2, -z+1/2'
 '-x, -y, -z'
 'x, -y-1/2, z-1/2'

_cell_length_a                     18.5518(4)
_cell_length_b                     21.8736(6)
_cell_length_c                     40.7104(9)
_cell_angle_alpha                  90
_cell_angle_beta                   90.4756(19)
_cell_angle_gamma                  90
_cell_volume                       16519.5(7)
_cell_formula_units_Z              8
_cell_measurement_reflns_used      29606
_cell_measurement_temperature      100.00(10)
_cell_measurement_theta_max        71.7740
_cell_measurement_theta_min        2.9430
_shelx_estimated_absorpt_T_max     0.927
_shelx_estimated_absorpt_T_min     0.663
_exptl_absorpt_coefficient_mu      2.198
_exptl_absorpt_correction_T_max    1.00000
_exptl_absorpt_correction_T_min    0.80317
_exptl_absorpt_correction_type     multi-scan
_exptl_absorpt_process_details
;
CrysAlisPro 1.171.43.144a (Rigaku Oxford Diffraction, 2024)
Empirical absorption correction using spherical harmonics,
implemented in SCALE3 ABSPACK scaling algorithm.
;
_exptl_absorpt_special_details     ?
_exptl_crystal_colour              orange
_exptl_crystal_colour_primary      orange
_exptl_crystal_density_diffrn      1.320
_exptl_crystal_density_meas        ?
_exptl_crystal_density_method      ?
_exptl_crystal_description         block
_exptl_crystal_F_000               6632
_exptl_crystal_size_max            0.204
_exptl_crystal_size_mid            0.101
_exptl_crystal_size_min            0.035
_exptl_transmission_factor_max     ?
_exptl_transmission_factor_min     ?
_diffrn_reflns_av_R_equivalents    0.1195
_diffrn_reflns_av_unetI/netI       0.0580
_diffrn_reflns_Laue_measured_fraction_full  1.000
_diffrn_reflns_Laue_measured_fraction_max  0.969
_diffrn_reflns_limit_h_max         23
_diffrn_reflns_limit_h_min         -23
_diffrn_reflns_limit_k_max         27
_diffrn_reflns_limit_k_min         -27
_diffrn_reflns_limit_l_max         50
_diffrn_reflns_limit_l_min         -51
_diffrn_reflns_number              293859
_diffrn_reflns_point_group_measured_fraction_full  1.000
_diffrn_reflns_point_group_measured_fraction_max  0.969
_diffrn_reflns_theta_full          67.684
_diffrn_reflns_theta_max           76.578
_diffrn_reflns_theta_min           2.966
_diffrn_ambient_environment        N~2~
_diffrn_ambient_temperature        100.00(10)
_diffrn_detector                   'Hybrid Pixel Array Detector'
_diffrn_detector_area_resol_mean   10.0000
_diffrn_detector_type              HyPix
_diffrn_measured_fraction_theta_full  1.000
_diffrn_measured_fraction_theta_max  0.969
_diffrn_measurement_details
;
List of Runs (angles in degrees, time in seconds):

  # Type    Start    End  Width  t~exp~   \w     \q     \k     \f   Frames
--------------------------------------------------------------------------
  1  \w    -87.00  -6.00   0.50    5.00    --  -47.49 115.00  59.00  162
  2  \w   -122.00 -34.00   0.50    5.00    --  -47.49 168.00-156.00  176
  3  \w   -119.00 -46.00   0.50    5.00    --  -47.49-168.00-174.00  146
  4  \w     52.00 119.00   0.50    5.00    --   47.49 168.00-156.00  134
  5  \w     12.00  87.00   0.50    5.00    --   47.49-115.00 -30.00  150
  6  \w     41.00 122.00   0.50    5.00    --   47.49-168.00-174.00  162
  7  \w   -141.00 -34.00   0.50   18.00    -- -103.00 168.00-156.00  214
  8  \w   -151.00 -46.00   0.50   18.00    -- -103.00-168.00-174.00  210
  9  \w   -172.00 -80.00   0.50   18.00    -- -103.00-115.00 -30.00  184
 10  \w   -109.00 -34.00   0.50   18.00    -- -103.00 115.00  59.00  150
 11  \w   -151.00 -46.00   0.50   18.00    -- -103.00-168.00-174.00  210
 12  \w     35.00 109.00   0.50   18.00    --  103.75-115.00 -30.00  148
 13  \w     41.00 141.00   0.50   18.00    --  103.75-168.00-174.00  200
 14  \w     87.00 130.00   0.50   18.00    --  103.75 115.00  59.00   86
 15  \w   -118.00 -33.00   0.50    5.00    --  -47.49 -57.00 -30.00  170
 16  \w    -29.00  28.00   0.50    5.00    --  -47.49  19.00-150.00  114
 17  \w    -12.00  22.00   0.50    5.00    --  -47.49  19.00 -90.00   68
 18  \w     -4.00  23.00   0.50    5.00    --  -47.49  19.00  30.00   54
 19  \w     26.00 119.00   0.50    5.00    --   47.49  77.00  60.00  186
 20  \w     34.00 118.00   0.50    5.00    --   47.49  57.00-180.00  168
 21  \w   -173.00 -92.00   0.50   18.00    -- -103.00 -30.00  90.00  162
 22  \w   -125.00 -77.00   0.50   18.00    -- -103.00 143.00 -51.77   96
 23  \w    -64.00 -32.00   0.50   18.00    -- -103.00  61.00 -30.00   64
 24  \w    -64.00 -30.00   0.50   18.00    -- -103.00  61.00 120.00   68
 25  \w   -111.00 -53.00   0.50   18.00    -- -103.00 125.00-150.00  116
 26  \w   -165.00 -86.00   0.50   18.00    -- -103.00 -61.00   0.00  158
 27  \w   -131.00 -90.00   0.50   18.00    -- -103.00 -30.00   0.00   82
 28  \w   -173.00-123.00   0.50   18.00    -- -103.00 -58.00 174.96  100
 29  \w    -76.00 -49.00   0.50   18.00    -- -103.00  77.00  60.00   54
 30  \w   -121.00 -67.00   0.50   18.00    -- -103.00 138.00-132.39  108
 31  \w   -116.00 -88.00   0.50   18.00    -- -103.00 -58.00 174.96   56
 32  \w   -111.00 -34.00   0.50   18.00    -- -103.00 125.00 120.00  154
 33  \w   -107.00 -80.00   0.50   18.00    -- -103.00 107.00 136.33   54
 34  \w     35.00  86.00   0.50   18.00    --  103.75-125.00  30.00  102
 35  \w     31.00  56.00   0.50   18.00    --  103.75 -61.00 120.00   50
 36  \w     32.00 102.00   0.50   18.00    --  103.75 -94.00 150.00  140
 37  \w     36.00  62.00   0.50   18.00    --  103.75-125.00 -90.00   52
 38  \w     32.00  74.00   0.50   18.00    --  103.75 -61.00  30.00   84
 39  \w     34.00  89.00   0.50   18.00    --  103.75-125.00 -60.00  110
 40  \w    132.00 178.00   0.50   18.00    --  103.75  15.00   0.00   92
 41  \w     77.00 102.00   0.50   18.00    --  103.75 -77.00   0.00   50
 42  \w     34.00  69.00   0.50   18.00    --  103.75 -77.00   0.00   70
 43  \w     32.00  74.00   0.50   18.00    --  103.75 -61.00 -60.00   84
 44  \w     45.00  73.00   0.50   18.00    --  103.75 -61.00 -30.00   56
 45  \w     94.00 144.00   0.50   18.00    --  103.75  45.00-150.00  100
;
_diffrn_measurement_device         'four-circle diffractometer'
_diffrn_measurement_device_type    'CCD area detector'
_diffrn_measurement_method         '\w scans'
_diffrn_orient_matrix_type        
 'CrysAlisPro convention (1999,Acta A55,543-557)'
_diffrn_orient_matrix_UB_11        0.0062479000
_diffrn_orient_matrix_UB_12        -0.0672527000
_diffrn_orient_matrix_UB_13        -0.0107986000
_diffrn_orient_matrix_UB_21        -0.0624123000
_diffrn_orient_matrix_UB_22        -0.0170126000
_diffrn_orient_matrix_UB_23        0.0229955000
_diffrn_orient_matrix_UB_31        -0.0545070000
_diffrn_orient_matrix_UB_32        0.0119086000
_diffrn_orient_matrix_UB_33        -0.0280480000
_diffrn_radiation_monochromator    mirror
_diffrn_radiation_probe            x-ray
_diffrn_radiation_type             'Cu K\a'
_diffrn_radiation_wavelength       1.54184
_diffrn_source                     'Rotating-anode X-ray tube'
_diffrn_source_type                'Rigaku (Cu) X-ray Source'
_reflns_Friedel_coverage           0.000
_reflns_Friedel_fraction_full      .
_reflns_Friedel_fraction_max       .
_reflns_number_gt                  13140
_reflns_number_total               33654
_reflns_special_details
;
 Reflections were merged by SHELXL according to the crystal
 class for the calculation of statistics and refinement.
 
 Structure factors included contributions from the .fab file.
 
 _reflns_Friedel_fraction is defined as the number of unique
 Friedel pairs measured divided by the number that would be
 possible theoretically, ignoring centric projections and
 systematic absences.
;
_reflns_threshold_expression       'I > 2\s(I)'
_computing_cell_refinement         'CrysAlisPro 1.171.43.144a (Rigaku OD, 2024)'
_computing_data_collection         'CrysAlisPro 1.171.43.144a (Rigaku OD, 2024)'
_computing_data_reduction          'CrysAlisPro 1.171.43.144a (Rigaku OD, 2024)'
_computing_molecular_graphics      'Olex2 1.5 (Dolomanov et al., 2009)'
_computing_publication_material    'Olex2 1.5 (Dolomanov et al., 2009)'
_computing_structure_refinement    'SHELXL 2018/3 (Sheldrick, 2015)'
_computing_structure_solution      ?
_refine_diff_density_max           0.589
_refine_diff_density_min           -1.099
_refine_diff_density_rms           0.097
_refine_ls_extinction_coef         .
_refine_ls_extinction_method       none
_refine_ls_goodness_of_fit_ref     1.287
_refine_ls_hydrogen_treatment      constr
_refine_ls_matrix_type             full
_refine_ls_number_parameters       2106
_refine_ls_number_reflns           33654
_refine_ls_number_restraints       1744
_refine_ls_R_factor_all            0.2188
_refine_ls_R_factor_gt             0.1434
_refine_ls_restrained_S_all        2.197
_refine_ls_shift/su_max            0.001
_refine_ls_shift/su_mean           0.000
_refine_ls_structure_factor_coef   Fsqd
_refine_ls_weighting_details      
 'w=1/[\s^2^(Fo^2^)+(0.2000P)^2^] where P=(Fo^2^+2Fc^2^)/3'
_refine_ls_weighting_scheme        calc
_refine_ls_wR_factor_gt            0.3817
_refine_ls_wR_factor_ref           0.4418
_refine_special_details
;
Distance restraints were imposed on the disordered PF6 counterions and a carbon-carbon bond in an anthroquinone ring.
The enhanced rigid-bond restraint (SHELX keyword RIGU) was applied on the disordered PF6 anions. (Acta Cryst. A68 (2012) 448-451)
Rigid bond and similarity restraints were applied to keep the displacement parmeters reasonable
;
_olex2_refinement_description
;
1. Fixed Uiso
 At 1.2 times of:
  All C(H) groups, All C(H,H) groups
 At 1.5 times of:
  All C(H,H,H) groups
2. Restrained distances
 P8-F42
 1.6 with sigma of 0.02
 P8-F38
 1.6 with sigma of 0.02
 P6-F29 = P6A-F29A = P6A-F25A = P6A-F30A = P6-F30 = P6-F26 = P6-F27 = P6A-F27A
 = P6A-F28A = P6-F28 = P6A-F26A
 1.6 with sigma of 0.02
 P8A-F37A = P8A-F40A = P8A-F42A = P8A-F39A = P8A-F38A = P8A-F41A
 1.6 with sigma of 0.02
 F46A-F48A \\sim F46A-F44A \\sim F46A-F43A \\sim F46A-F47A \\sim F48A-F45A
\\sim F48A-F43A \\sim F48A-
 F47A \\sim F45A-F44A \\sim F45A-F43A \\sim F45A-F47A \\sim F44A-F43A \\sim
F44A-F47A \\sim F43A-F47A
 with sigma of 0.04
 P9A-F46A \\sim P9A-F48A \\sim P9A-F45A \\sim P9A-F44A \\sim P9A-F43A \\sim
P9A-F47A
 with sigma of 0.02
 F46-F48 \\sim F46-F44 \\sim F46-F43 \\sim F46-F47 \\sim F48-F45 \\sim F48-F43
\\sim F48-F47 \\sim F45-F44
 \\sim F45-F43 \\sim F45-F47 \\sim F44-F43 \\sim F44-F47 \\sim F43-F47
 with sigma of 0.04
 F41-F40 \\sim F41-F42 \\sim F41-F39 \\sim F41-F37 \\sim F41-F38 \\sim F40-F42
\\sim F40-F37 \\sim F40-F38
 \\sim F42-F39 \\sim F42-F37 \\sim F39-F37 \\sim F39-F38 \\sim F37-F38
 with sigma of 0.02
 P9-F46 \\sim P9-F48 \\sim P9-F45 \\sim P9-F44 \\sim P9-F43 \\sim P9-F47
 with sigma of 0.02
 P7-F32 \\sim P7A-F32A
 with sigma of 0.02
 P8-F41 \\sim P8-F40 \\sim P8-F42 \\sim P8-F39 \\sim P8-F37
 with sigma of 0.01
 F27-F28 \\sim F27-F29 \\sim F27-F26 \\sim F27-F25 \\sim F30-F28 \\sim F30-F29
\\sim F30-F26 \\sim F30-F25
 \\sim F28-F29 \\sim F28-F26 \\sim F28-F25 \\sim F29-F26 \\sim F29-F25 \\sim
F26-F25
 with sigma of 0.04
 P7-F34 \\sim P7A-F34A
 with sigma of 0.02
 P6-F27 \\sim P6-F30 \\sim P6-F28 \\sim P6-F29 \\sim P6-F26 \\sim P6-F25
 with sigma of 0.02
 P7-F31 \\sim P7A-F31A
 with sigma of 0.02
 F27A-F28A \\sim F27A-F29A \\sim F27A-F26A \\sim F27A-F25A \\sim F30A-F28A
\\sim F30A-F29A \\sim F30A-
 F26A \\sim F30A-F25A \\sim F28A-F29A \\sim F28A-F26A \\sim F28A-F25A \\sim
F29A-F26A \\sim F29A-F25A ~
 F26A-F25A
 with sigma of 0.04
 P7-F36 \\sim P7A-F36A
 with sigma of 0.02
 F42A-F40A \\sim F42A-F37A \\sim F42A-F39A \\sim F42A-F41A \\sim F42A-F38A
\\sim F40A-F37A \\sim F40A-
 F41A \\sim F40A-F38A \\sim F37A-F39A \\sim F37A-F38A \\sim F39A-F41A \\sim
F39A-F38A \\sim F41A-F38A
 with sigma of 0.04
 P6A-F27A \\sim P6A-F30A \\sim P6A-F28A \\sim P6A-F29A \\sim P6A-F26A \\sim
P6A-F25A
 with sigma of 0.02
 P8A-F42A \\sim P8A-F40A \\sim P8A-F37A \\sim P8A-F39A \\sim P8A-F41A \\sim
P8A-F38A
 with sigma of 0.02
 F41-F38 \\sim F41-F40 \\sim F41-F42 \\sim F41-F39 \\sim F41-F37 \\sim F38-F40
\\sim F38-F39 \\sim F38-F37
 \\sim F40-F42 \\sim F40-F37 \\sim F42-F39 \\sim F42-F37 \\sim F39-F37
 with sigma of 0.04
 P7-F33 \\sim P7A-F33A
 with sigma of 0.02
 P8-F41 \\sim P8-F38 \\sim P8-F40 \\sim P8-F42 \\sim P8-F39 \\sim P8-F37
 with sigma of 0.02
 F32A-F34A \\sim F32A-F31A \\sim F32A-F36A \\sim F32A-F33A \\sim F34A-F31A
\\sim F34A-F36A \\sim F34A-
 F35A \\sim F31A-F36A \\sim F31A-F33A \\sim F31A-F35A \\sim F36A-F33A \\sim
F36A-F35A \\sim F33A-F35A
 with sigma of 0.04
 P7A-F32A \\sim P7A-F34A \\sim P7A-F31A \\sim P7A-F36A \\sim P7A-F33A \\sim
P7A-F35A
 with sigma of 0.02
 F32-F34 \\sim F32-F31 \\sim F32-F36 \\sim F32-F33 \\sim F34-F31 \\sim F34-F36
\\sim F34-F35 \\sim F31-F36
 \\sim F31-F33 \\sim F31-F35 \\sim F36-F33 \\sim F36-F35 \\sim F33-F35
 with sigma of 0.04
 P7-F32 \\sim P7-F34 \\sim P7-F31 \\sim P7-F36 \\sim P7-F33 \\sim P7-F35
 with sigma of 0.02
3. Restrained planarity
 O3, O4, C123, H123, C124, H124, C125, H125, C126, H126, C127, C128, C129,
 C130, C131, C132, C133, H133, C134, H134, C135, H135, C136, H136
 with sigma of 0.1
4. Uiso/Uaniso restraints and constraints
P9 \\sim P9A \\sim F43 \\sim F43A \\sim F44 \\sim F44A \\sim F45 \\sim F45A
\\sim F46 \\sim F46A \\sim F47 \\sim F47A \\sim F48 \\sim F48A: within 2A with
sigma of 0.01 and sigma for terminal atoms of 0.02 within 2A
P8 \\sim F37 \\sim F38 \\sim F39 \\sim F40 \\sim F41 \\sim F42: within 2A with
sigma of 0.01 and sigma for terminal atoms of 0.02 within 2A
Uanis(P8) \\sim Ueq, Uanis(F41) \\sim Ueq, Uanis(F38) \\sim Ueq, Uanis(F40)
\\sim Ueq, Uanis(F42) \\sim Ueq, Uanis(F39) \\sim Ueq, Uanis(F37) \\sim Ueq:
with sigma of 0.1 and sigma for terminal atoms of 0.2
Uanis(F40) = Uanis(P8) = Uanis(F41) = Uanis(F38) = Uanis(F42) = Uanis(F39) =
Uanis(F37) = Uanis(F37A) = Uanis(P8A) = Uanis(F42A) = Uanis(F40A) = Uanis(F39A)
= Uanis(F41A) = Uanis(F38A)
5. Rigid body (RIGU) restrains
 P6, P6A, F25, F25A, F26, F26A, F27, F27A, F28, F28A, F28A, F29, F30, F30A
 with sigma for 1-2 distances of 0.001 and sigma for 1-3 distances of 0.001
 P9, P9A, F43, F43A, F44, F44A, F45, F45A, F46, F46A, F47, F47A, F48, F48A
 with sigma for 1-2 distances of 0.001 and sigma for 1-3 distances of 0.001
 P8, F37, F38, F39, F40, F41, F42
 with sigma for 1-2 distances of 0.001 and sigma for 1-3 distances of 0.001
 P8A, F37A, F38A, F39A, F40A, F41A, F42A
 with sigma for 1-2 distances of 0.001 and sigma for 1-3 distances of 0.001
 P7, P7A, F31, F31A, F32, F32A, F33, F33A, F34, F34A, F35, F35A, F36, F36A
 with sigma for 1-2 distances of 0.001 and sigma for 1-3 distances of 0.001
6. Others
 Sof(P6A)=Sof(F25A)=Sof(F26A)=Sof(F27A)=Sof(F28A)=Sof(F29A)=Sof(F30A)=1-FVAR(1)
 Sof(P6)=Sof(F25)=Sof(F26)=Sof(F27)=Sof(F28)=Sof(F29)=Sof(F30)=FVAR(1)
 Sof(P7A)=Sof(F31A)=Sof(F32A)=Sof(F33A)=Sof(F34A)=Sof(F35A)=Sof(F36A)=1-FVAR(2)
 Sof(P7)=Sof(F31)=Sof(F32)=Sof(F33)=Sof(F34)=Sof(F35)=Sof(F36)=FVAR(2)
 Sof(P8A)=Sof(F37A)=Sof(F38A)=Sof(F39A)=Sof(F40A)=Sof(F41A)=Sof(F42A)=1-FVAR(3)
 Sof(P8)=Sof(F37)=Sof(F38)=Sof(F39)=Sof(F40)=Sof(F41)=Sof(F42)=FVAR(3)
 Sof(P9A)=Sof(F43A)=Sof(F44A)=Sof(F45A)=Sof(F46A)=Sof(F47A)=Sof(F48A)=1-FVAR(4)
 Sof(P9)=Sof(F43)=Sof(F44)=Sof(F45)=Sof(F46)=Sof(F47)=Sof(F48)=FVAR(4)
7.a Secondary CH2 refined with riding coordinates:
 C1(H1A,H1B), C8(H8A,H8B), C23(H23A,H23B), C30(H30A,H30B), C69(H69A,H69B),
 C76(H76A,H76B), C91(H91A,H91B), C98(H98A,H98B)
7.b Aromatic/amide H refined with riding coordinates:
 C3(H3), C4(H4), C5(H5), C6(H6), C9(H9), C10(H10), C11(H11), C12(H12),
 C19(H19), C20(H20), C21(H21), C22(H22), C25(H25), C26(H26), C27(H27), C28(H28),
  C31(H31), C32(H32), C36(H36), C37(H37), C40(H40), C41(H41), C46(H46),
 C47(H47), C50(H50), C51(H51), C53(H53), C54(H54), C55(H55), C56(H56), C57(H57),
  C58(H58), C66(H66), C65(H65), C68(H68), C67(H67), C71(H71), C72(H72),
 C73(H73), C74(H74), C77(H77), C78(H78), C79(H79), C80(H80), C87(H87), C88(H88),
  C89(H89), C90(H90), C93(H93), C94(H94), C95(H95), C96(H96), C99(H99),
 C100(H100), C104(H104), C105(H105), C106(H106), C107(H107), C114(H114),
 C115(H115), C116(H116), C117(H117), C121(H121), C122(H122), C123(H123),
 C124(H124), C125(H125), C126(H126), C133(H133), C134(H134), C135(H135),
 C136(H136)
7.c Fitted hexagon refined as free rotating group:
 C66(C63,C64,C65,C68,C67)
7.d Idealised Me refined as rotating group:
 C137(H1,H2,H137)
;
_atom_sites_solution_hydrogens     geom
_atom_sites_solution_primary       ?
_atom_sites_solution_secondary     ?
loop_
  _atom_site_label
  _atom_site_type_symbol
  _atom_site_fract_x
  _atom_site_fract_y
  _atom_site_fract_z
  _atom_site_U_iso_or_equiv
  _atom_site_adp_type
  _atom_site_occupancy
  _atom_site_site_symmetry_order
  _atom_site_calc_flag
  _atom_site_refinement_flags_posn
  _atom_site_refinement_flags_adp
  _atom_site_refinement_flags_occupancy
  _atom_site_disorder_assembly
  _atom_site_disorder_group
 S1 S 0.50155(9) 0.88708(8) 0.51147(4) 0.0998(5) Uani 1 1 d . . . . .
 S2 S 0.30099(11) 0.94929(10) 0.53498(6) 0.1241(7) Uani 1 1 d . . . . .
 S3 S -0.01194(10) 0.33018(11) 0.30180(5) 0.1185(6) Uani 1 1 d . . . . .
 S4 S 0.19176(11) 0.26955(11) 0.28229(5) 0.1205(7) Uani 1 1 d . . . . .
 P1 P 0.000000 0.500000 0.500000 0.1707(17) Uani 1 2 d S . P . .
 P2 P -0.25478(10) 0.30083(12) 0.25998(4) 0.1135(7) Uani 1 1 d . . . . .
 P3 P 0.2872(3) -0.0186(2) 0.33213(17) 0.276(4) Uani 1 1 d . . . . .
 P4 P 0.500000 0.500000 0.500000 0.1227(11) Uani 1 2 d S . P . .
 P5 P 0.34605(17) 0.26976(17) 0.57720(8) 0.1595(10) Uani 1 1 d . . . . .
 P6 P 0.1197(6) 0.2428(6) 0.4750(3) 0.162(4) Uani 0.393(17) 1 d D . P A 1
 P6A P 0.0894(6) 0.2084(7) 0.46594(16) 0.200(5) Uani 0.607(17) 1 d D . P A 2
 P7 P 0.5826(3) 0.3325(2) 0.37354(13) 0.161(2) Uani 0.614(7) 1 d D . P B 1
 P7A P 0.6411(6) 0.3684(5) 0.3896(2) 0.185(4) Uani 0.386(7) 1 d D . P B 2
 P8 P 0.5240(6) 0.5883(5) 0.2985(2) 0.365(3) Uani 0.672(5) 1 d D U P C 1
 P8A P 0.4215(12) 0.5374(10) 0.2553(5) 0.365(3) Uani 0.328(5) 1 d D . P C 3
 P9 P 0.2210(6) 0.5504(6) 0.1980(3) 0.286(3) Uani 0.588(9) 1 d D U P D 1
 P9A P 0.2289(8) 0.5519(9) 0.1989(4) 0.294(3) Uani 0.412(9) 1 d D U P D 2
 F1 F 0.0354(4) 0.4458(5) 0.4788(2) 0.247(4) Uani 1 1 d . . . . .
 F2 F 0.0699(7) 0.4981(7) 0.5211(4) 0.325(7) Uani 1 1 d . . . . .
 F3 F -0.0350(7) 0.4506(5) 0.5196(3) 0.305(7) Uani 1 1 d . . . . .
 F4 F -0.2251(3) 0.3184(3) 0.22509(10) 0.1387(15) Uani 1 1 d . . . . .
 F5 F -0.1785(2) 0.2695(3) 0.26767(10) 0.163(2) Uani 1 1 d . . . . .
 F6 F -0.2849(2) 0.2409(2) 0.24408(11) 0.1303(14) Uani 1 1 d . . . . .
 F7 F -0.3297(2) 0.3319(2) 0.25127(12) 0.1376(15) Uani 1 1 d . . . . .
 F8 F -0.2841(2) 0.2799(3) 0.29477(10) 0.1414(16) Uani 1 1 d . . . . .
 F9 F -0.2260(3) 0.3623(3) 0.27566(15) 0.176(2) Uani 1 1 d . . . . .
 F10 F 0.3182(13) -0.0274(5) 0.2923(3) 0.381(11) Uani 1 1 d . . . . .
 F11 F 0.2735(7) 0.0459(5) 0.3232(3) 0.295(6) Uani 1 1 d . . . . .
 F12 F 0.3644(5) 0.0096(4) 0.3403(2) 0.237(4) Uani 1 1 d . . . . .
 F13 F 0.2651(9) -0.0028(6) 0.3677(4) 0.384(11) Uani 1 1 d . . . . .
 F14 F 0.3125(4) -0.0821(3) 0.33746(17) 0.186(2) Uani 1 1 d . . . . .
 F15 F 0.2142(5) -0.0393(4) 0.3176(3) 0.234(4) Uani 1 1 d . . . . .
 F16 F 0.4781(3) 0.5165(2) 0.46321(14) 0.154(2) Uani 1 1 d . . . . .
 F17 F 0.5256(2) 0.4349(2) 0.48775(15) 0.159(2) Uani 1 1 d . . . . .
 F18 F 0.5795(2) 0.5231(2) 0.49553(15) 0.157(2) Uani 1 1 d . . . . .
 F19 F 0.3882(4) 0.2217(4) 0.5545(2) 0.203(3) Uani 1 1 d . . . . .
 F20 F 0.2964(5) 0.2807(6) 0.54786(19) 0.277(6) Uani 1 1 d . . . . .
 F21 F 0.3991(5) 0.3202(4) 0.56359(19) 0.216(3) Uani 1 1 d . . . . .
 F22 F 0.3038(7) 0.3161(7) 0.5959(2) 0.327(8) Uani 1 1 d . . . . .
 F23 F 0.4032(6) 0.2637(7) 0.6057(2) 0.291(5) Uani 1 1 d . . . . .
 F24 F 0.3056(6) 0.2162(6) 0.5922(3) 0.313(6) Uani 1 1 d . . . . .
 F25 F 0.1302(13) 0.2302(9) 0.4399(5) 0.195(6) Uani 0.393(17) 1 d D . P A 1
 F25A F 0.0910(10) 0.1994(11) 0.4286(2) 0.270(8) Uani 0.607(17) 1 d D . P A 2
 F26 F 0.1932(6) 0.2675(12) 0.4800(5) 0.202(6) Uani 0.393(17) 1 d D . P A 1
 F26A F 0.1716(6) 0.2101(11) 0.4686(4) 0.249(7) Uani 0.607(17) 1 d D . P A 2
 F27 F 0.0893(11) 0.3091(7) 0.4655(6) 0.179(5) Uani 0.393(17) 1 d D . P A 1
 F27A F 0.0861(7) 0.2812(8) 0.4582(4) 0.214(6) Uani 0.607(17) 1 d D . P A 2
 F28 F 0.1038(10) 0.2582(13) 0.5106(4) 0.211(7) Uani 0.393(17) 1 d D . P A 1
 F28A F 0.0807(6) 0.2202(8) 0.5033(2) 0.179(5) Uani 0.607(17) 1 d D . P A 2
 F29 F 0.0416(9) 0.2215(9) 0.4734(6) 0.184(6) Uani 0.393(17) 1 d D . P A 1
 F29A F 0.0060(6) 0.2061(7) 0.4625(3) 0.196(6) Uani 0.607(17) 1 d D . P A 2
 F30 F 0.1415(13) 0.1757(10) 0.4864(7) 0.235(8) Uani 0.393(17) 1 d D . P A 1
 F30A F 0.0944(10) 0.1360(8) 0.4728(3) 0.238(6) Uani 0.607(17) 1 d D . P A 2
 F31 F 0.5015(4) 0.3323(4) 0.3717(2) 0.155(3) Uani 0.614(7) 1 d D . P B 1
 F31A F 0.5796(11) 0.3981(12) 0.3749(6) 0.246(7) Uani 0.386(7) 1 d D . P B 2
 F32 F 0.5870(7) 0.4039(4) 0.3662(3) 0.187(4) Uani 0.614(7) 1 d D . P B 1
 F32A F 0.6863(12) 0.4307(8) 0.3871(6) 0.286(8) Uani 0.386(7) 1 d D . P B 2
 F33 F 0.5851(7) 0.3200(6) 0.3349(2) 0.223(4) Uani 0.614(7) 1 d D . P B 1
 F33A F 0.6690(11) 0.3482(11) 0.3549(4) 0.233(8) Uani 0.386(7) 1 d D . P B 2
 F34 F 0.5793(5) 0.3453(6) 0.4118(2) 0.181(4) Uani 0.614(7) 1 d D . P B 1
 F34A F 0.6133(12) 0.3890(11) 0.4243(4) 0.249(7) Uani 0.386(7) 1 d D . P B 2
 F35 F 0.5752(7) 0.2605(4) 0.3779(4) 0.235(5) Uani 0.614(7) 1 d D . P B 1
 F35A F 0.6009(12) 0.3057(9) 0.3948(6) 0.226(7) Uani 0.386(7) 1 d D . P B 2
 F36 F 0.6619(5) 0.3274(6) 0.3744(3) 0.200(4) Uani 0.614(7) 1 d D . P B 1
 F36A F 0.7059(8) 0.3446(10) 0.4052(4) 0.239(7) Uani 0.386(7) 1 d D . P B 2
 F37 F 0.5847(8) 0.5520(7) 0.3051(4) 0.365(3) Uani 0.672(5) 1 d D U P C 1
 F37A F 0.5033(14) 0.5149(17) 0.2592(9) 0.365(3) Uani 0.328(5) 1 d D . P C 3
 F38 F 0.4800(9) 0.5237(7) 0.2956(4) 0.365(3) Uani 0.672(5) 1 d D U P C 1
 F38A F 0.3972(17) 0.4739(12) 0.2472(8) 0.365(3) Uani 0.328(5) 1 d D . P C 3
 F39 F 0.5076(9) 0.5882(8) 0.3347(3) 0.365(3) Uani 0.672(5) 1 d D U P C 1
 F39A F 0.407(2) 0.5196(16) 0.2927(6) 0.365(3) Uani 0.328(5) 1 d D . P C 3
 F40 F 0.5403(9) 0.5845(8) 0.2621(3) 0.365(3) Uani 0.672(5) 1 d D U P C 1
 F40A F 0.4381(19) 0.5543(16) 0.2177(6) 0.365(3) Uani 0.328(5) 1 d D . P C 3
 F41 F 0.4586(7) 0.6170(7) 0.2918(4) 0.365(3) Uani 0.672(5) 1 d D U P C 1
 F41A F 0.3399(14) 0.5612(16) 0.2487(8) 0.365(3) Uani 0.328(5) 1 d D . P C 3
 F42 F 0.5663(8) 0.6473(6) 0.3013(4) 0.365(3) Uani 0.672(5) 1 d D U P C 1
 F42A F 0.4348(19) 0.6016(12) 0.2675(8) 0.365(3) Uani 0.328(5) 1 d D . P C 3
 F43 F 0.1506(8) 0.5758(9) 0.1829(4) 0.296(4) Uani 0.588(9) 1 d D U P D 1
 F43A F 0.2044(14) 0.6169(11) 0.2011(6) 0.302(4) Uani 0.412(9) 1 d D U P D 2
 F44 F 0.2378(10) 0.5163(9) 0.1616(4) 0.306(4) Uani 0.588(9) 1 d D U P D 1
 F44A F 0.2207(14) 0.5514(13) 0.1593(5) 0.305(5) Uani 0.412(9) 1 d D U P D 2
 F45 F 0.2726(10) 0.6041(9) 0.1826(5) 0.311(4) Uani 0.588(9) 1 d D U P D 1
 F45A F 0.3122(12) 0.5695(14) 0.1928(6) 0.310(5) Uani 0.412(9) 1 d D U P D 2
 F46 F 0.1755(10) 0.4888(9) 0.2084(4) 0.299(4) Uani 0.588(9) 1 d D U P D 1
 F46A F 0.1456(11) 0.5313(14) 0.2028(6) 0.307(4) Uani 0.412(9) 1 d D U P D 2
 F47 F 0.2926(9) 0.5268(10) 0.2127(5) 0.311(4) Uani 0.588(9) 1 d D U P D 1
 F47A F 0.2516(15) 0.4854(10) 0.1984(6) 0.303(4) Uani 0.412(9) 1 d D U P D 2
 F48 F 0.2007(11) 0.5902(9) 0.2308(4) 0.315(4) Uani 0.588(9) 1 d D U P D 1
 F48A F 0.2504(13) 0.5579(13) 0.2369(5) 0.301(5) Uani 0.412(9) 1 d D U P D 2
 O1 O 0.2025(4) 0.8695(4) 0.4556(2) 0.189(3) Uani 1 1 d . . . . .
 O2 O 0.4194(3) 0.7325(3) 0.50125(15) 0.138(2) Uani 1 1 d . . . . .
 O3 O 0.0678(3) 0.4098(3) 0.38383(16) 0.157(2) Uani 1 1 d . . . . .
 O4 O 0.2831(4) 0.4244(3) 0.29944(16) 0.173(3) Uani 1 1 d . . . . .
 N1 N 0.5793(5) 0.9685(4) 0.39360(19) 0.139(2) Uani 1 1 d . . . . .
 N2 N 0.4057(4) 0.9611(3) 0.48575(16) 0.1110(18) Uani 1 1 d . . . . .
 N3 N 0.3985(3) 0.8752(3) 0.56120(16) 0.1095(17) Uani 1 1 d . . . . .
 N4 N 0.1992(5) 0.8297(5) 0.6400(2) 0.169(4) Uani 1 1 d . . . . .
 N5 N 0.1016(4) 0.6184(4) 0.54419(19) 0.143(3) Uani 1 1 d . . . . .
 N6 N 0.4158(3) 0.7470(4) 0.32304(15) 0.129(2) Uani 1 1 d . . . . .
 N7 N -0.0863(5) 0.5083(4) 0.2184(2) 0.136(3) Uani 1 1 d . . . . .
 N8 N 0.0899(5) 0.3453(3) 0.25390(15) 0.127(2) Uani 1 1 d . . . . .
 N9 N 0.0899(3) 0.2541(2) 0.32902(11) 0.0911(14) Uani 1 1 d . . . . .
 N10 N 0.2954(4) 0.1329(3) 0.3793(2) 0.124(2) Uani 1 1 d . . . . .
 N11 N 0.3924(4) 0.3623(3) 0.46432(15) 0.1056(17) Uani 1 1 d . . . . .
 N12 N 0.0896(3) 0.6980(3) 0.31017(14) 0.1050(16) Uani 1 1 d . . . . .
 N13 N 0.5061(5) 0.1119(5) 0.3440(2) 0.168(3) Uani 1 1 d . . . . .
 C1 C 0.4628(5) 0.7705(6) 0.29592(19) 0.145(4) Uani 1 1 d . . . . .
 H1A H 0.432526 0.783073 0.276950 0.174 Uiso 1 1 calc R U . . .
 H1B H 0.495894 0.737816 0.288565 0.174 Uiso 1 1 calc R U . . .
 C2 C 0.5058(5) 0.8247(6) 0.30863(19) 0.133(3) Uani 1 1 d . . . . .
 C3 C 0.5686(5) 0.8135(6) 0.3252(2) 0.134(3) Uani 1 1 d . . . . .
 H3 H 0.587680 0.773326 0.326893 0.161 Uiso 1 1 calc R U . . .
 C4 C 0.4760(6) 0.8828(7) 0.3075(2) 0.147(4) Uani 1 1 d . . . . .
 H4 H 0.431370 0.889840 0.296558 0.176 Uiso 1 1 calc R U . . .
 C5 C 0.5134(7) 0.9308(7) 0.3228(3) 0.167(4) Uani 1 1 d . . . . .
 H5 H 0.493703 0.970836 0.321463 0.200 Uiso 1 1 calc R U . . .
 C6 C 0.6037(5) 0.8633(7) 0.3397(2) 0.152(4) Uani 1 1 d . . . . .
 H6 H 0.648827 0.856398 0.350234 0.183 Uiso 1 1 calc R U . . .
 C7 C 0.5763(5) 0.9226(6) 0.3394(2) 0.133(3) Uani 1 1 d . . . . .
 C8 C 0.6098(6) 0.9701(6) 0.3606(3) 0.160(4) Uani 1 1 d . . . . .
 H8A H 0.662487 0.963061 0.362035 0.192 Uiso 1 1 calc R U . . .
 H8B H 0.601693 1.010919 0.350809 0.192 Uiso 1 1 calc R U . . .
 C9 C 0.6078(5) 0.9318(5) 0.4166(2) 0.133(3) Uani 1 1 d . . . . .
 H9 H 0.652751 0.912535 0.412517 0.159 Uiso 1 1 calc R U . . .
 C10 C 0.5177(8) 0.9982(5) 0.3996(3) 0.152(4) Uani 1 1 d . . . . .
 H10 H 0.499608 1.026371 0.383765 0.182 Uiso 1 1 calc R U . . .
 C11 C 0.5739(5) 0.9214(4) 0.4461(2) 0.123(3) Uani 1 1 d . . . . .
 H11 H 0.595209 0.895239 0.462094 0.148 Uiso 1 1 calc R U . . .
 C12 C 0.4803(6) 0.9889(4) 0.4278(3) 0.139(3) Uani 1 1 d . . . . .
 H12 H 0.435489 1.008927 0.431076 0.167 Uiso 1 1 calc R U . . .
 C13 C 0.5086(4) 0.9492(3) 0.4521(2) 0.107(2) Uani 1 1 d . . . . .
 C14 C 0.4695(4) 0.9359(3) 0.48085(18) 0.0939(18) Uani 1 1 d . . . . .
 C15 C 0.3796(4) 0.9384(3) 0.5143(2) 0.104(2) Uani 1 1 d . . . . .
 C16 C 0.4237(3) 0.8977(3) 0.53201(19) 0.0996(19) Uani 1 1 d . . . . .
 C17 C 0.3310(4) 0.8989(4) 0.5647(2) 0.120(2) Uani 1 1 d . . . . .
 C18 C 0.2880(5) 0.8792(5) 0.5920(2) 0.132(3) Uani 1 1 d . . . . .
 C19 C 0.3140(5) 0.8362(6) 0.6145(2) 0.146(3) Uani 1 1 d . . . . .
 H19 H 0.363150 0.824171 0.613867 0.176 Uiso 1 1 calc R U . . .
 C20 C 0.2157(6) 0.8974(6) 0.5973(3) 0.156(4) Uani 1 1 d . . . . .
 H20 H 0.196536 0.928946 0.583750 0.187 Uiso 1 1 calc R U . . .
 C21 C 0.2697(6) 0.8114(6) 0.6372(3) 0.168(4) Uani 1 1 d . . . . .
 H21 H 0.287933 0.780720 0.651579 0.202 Uiso 1 1 calc R U . . .
 C22 C 0.1743(6) 0.8742(8) 0.6190(3) 0.186(5) Uani 1 1 d . . . . .
 H22 H 0.125881 0.887863 0.620570 0.223 Uiso 1 1 calc R U . . .
 C23 C 0.1489(7) 0.7949(9) 0.6614(3) 0.202(7) Uani 1 1 d . . . . .
 H23A H 0.174271 0.780733 0.681491 0.242 Uiso 1 1 calc R U . . .
 H23B H 0.108054 0.821182 0.668010 0.242 Uiso 1 1 calc R U . . .
 C24 C 0.1226(6) 0.7428(9) 0.6426(3) 0.165(5) Uani 1 1 d . . . . .
 C25 C 0.1601(7) 0.6903(10) 0.6433(3) 0.181(6) Uani 1 1 d . . . . .
 H25 H 0.200074 0.685186 0.657730 0.218 Uiso 1 1 calc R U . . .
 C26 C 0.0610(6) 0.7482(7) 0.6240(3) 0.160(4) Uani 1 1 d . . . . .
 H26 H 0.032660 0.784234 0.625576 0.191 Uiso 1 1 calc R U . . .
 C27 C 0.1394(6) 0.6453(8) 0.6228(3) 0.173(6) Uani 1 1 d . . . . .
 H27 H 0.167191 0.608838 0.623540 0.208 Uiso 1 1 calc R U . . .
 C28 C 0.0405(6) 0.7034(8) 0.6037(3) 0.174(5) Uani 1 1 d . . . . .
 H28 H -0.002260 0.709036 0.591085 0.209 Uiso 1 1 calc R U . . .
 C29 C 0.0802(5) 0.6459(7) 0.5999(3) 0.163(5) Uani 1 1 d . . . . .
 C30 C 0.0610(5) 0.6034(7) 0.5745(3) 0.161(4) Uani 1 1 d . . . . .
 H30A H 0.008549 0.605744 0.569984 0.194 Uiso 1 1 calc R U . . .
 H30B H 0.072594 0.561296 0.581669 0.194 Uiso 1 1 calc R U . . .
 C31 C 0.0711(4) 0.6549(5) 0.5225(3) 0.145(3) Uani 1 1 d . . . . .
 H31 H 0.024591 0.671221 0.526622 0.174 Uiso 1 1 calc R U . . .
 C32 C 0.1660(4) 0.5950(5) 0.5397(2) 0.142(3) Uani 1 1 d . . . . .
 H32 H 0.185653 0.568439 0.555881 0.171 Uiso 1 1 calc R U . . .
 C33 C 0.1066(4) 0.6698(4) 0.4937(2) 0.120(2) Uani 1 1 d . . . . .
 C34 C 0.2054(4) 0.6078(4) 0.5124(2) 0.123(3) Uani 1 1 d . . . . .
 C35 C 0.1780(3) 0.6457(4) 0.4882(2) 0.112(2) Uani 1 1 d . . . . .
 C36 C 0.0765(4) 0.7095(5) 0.4694(2) 0.126(3) Uani 1 1 d . . . . .
 H36 H 0.028972 0.724698 0.472254 0.151 Uiso 1 1 calc R U . . .
 C37 C 0.1134(3) 0.7258(4) 0.44269(18) 0.105(2) Uani 1 1 d . . . . .
 H37 H 0.091691 0.752800 0.427238 0.126 Uiso 1 1 calc R U . . .
 C38 C 0.1854(3) 0.7035(3) 0.43675(16) 0.0928(18) Uani 1 1 d . . . . .
 C39 C 0.2163(3) 0.6631(3) 0.46026(17) 0.0974(19) Uani 1 1 d . . . . .
 C40 C 0.2783(4) 0.5838(4) 0.5075(2) 0.126(3) Uani 1 1 d . . . . .
 H40 H 0.298964 0.557157 0.523468 0.151 Uiso 1 1 calc R U . . .
 C41 C 0.3163(4) 0.5989(3) 0.48084(19) 0.1025(19) Uani 1 1 d . . . . .
 H41 H 0.363487 0.582797 0.478201 0.123 Uiso 1 1 calc R U . . .
 C42 C 0.2872(3) 0.6387(3) 0.45633(17) 0.0904(17) Uani 1 1 d . . . . .
 C43 C 0.3271(3) 0.6555(3) 0.42830(17) 0.0905(17) Uani 1 1 d . . . . .
 C44 C 0.2250(3) 0.7212(3) 0.40862(15) 0.0892(17) Uani 1 1 d . . . . .
 C45 C 0.2951(3) 0.6953(3) 0.40464(15) 0.0908(17) Uani 1 1 d . . . . .
 C46 C 0.1978(3) 0.7614(3) 0.38452(17) 0.101(2) Uani 1 1 d . . . . .
 H46 H 0.150859 0.777823 0.387259 0.122 Uiso 1 1 calc R U . . .
 C47 C 0.2352(4) 0.7776(4) 0.35798(17) 0.104(2) Uani 1 1 d . . . . .
 H47 H 0.214783 0.804397 0.342072 0.125 Uiso 1 1 calc R U . . .
 C48 C 0.3059(3) 0.7539(4) 0.35395(16) 0.0988(19) Uani 1 1 d . . . . .
 C49 C 0.3350(3) 0.7136(3) 0.37722(16) 0.0956(18) Uani 1 1 d . . . . .
 C50 C 0.3982(3) 0.6320(3) 0.42304(18) 0.0987(19) Uani 1 1 d . . . . .
 H50 H 0.419276 0.604579 0.438449 0.118 Uiso 1 1 calc R U . . .
 C51 C 0.4349(3) 0.6490(4) 0.39612(18) 0.103(2) Uani 1 1 d . . . . .
 H51 H 0.482068 0.633190 0.392993 0.124 Uiso 1 1 calc R U . . .
 C52 C 0.4061(3) 0.6891(4) 0.37252(17) 0.104(2) Uani 1 1 d . . . . .
 C53 C 0.3470(4) 0.7704(4) 0.32699(18) 0.121(3) Uani 1 1 d . . . . .
 H53 H 0.327760 0.797908 0.311125 0.145 Uiso 1 1 calc R U . . .
 C54 C 0.4425(4) 0.7081(4) 0.3453(2) 0.122(3) Uani 1 1 d . . . . .
 H54 H 0.489770 0.692647 0.341990 0.147 Uiso 1 1 calc R U . . .
 C55 C 0.4461(5) 0.8224(5) 0.4129(2) 0.134(3) Uani 1 1 d . . . . .
 H55 H 0.489532 0.818970 0.400868 0.160 Uiso 1 1 calc R U . . .
 C56 C 0.3909(6) 0.8586(5) 0.4010(2) 0.141(3) Uani 1 1 d . . . . .
 H56 H 0.395806 0.877829 0.380214 0.169 Uiso 1 1 calc R U . . .
 C57 C 0.3298(6) 0.8674(5) 0.4185(2) 0.134(3) Uani 1 1 d . . . . .
 H57 H 0.293771 0.894905 0.410774 0.161 Uiso 1 1 calc R U . . .
 C58 C 0.4388(4) 0.7914(4) 0.4418(2) 0.120(3) Uani 1 1 d . . . . .
 H58 H 0.475902 0.764947 0.449430 0.144 Uiso 1 1 calc R U . . .
 C59 C 0.3763(4) 0.7992(4) 0.45987(17) 0.104(2) Uani 1 1 d . . . . .
 C60 C 0.3204(4) 0.8352(4) 0.4482(2) 0.110(2) Uani 1 1 d . . . . .
 C61 C 0.2539(5) 0.8394(5) 0.4665(2) 0.129(3) Uani 1 1 d . . . . .
 C62 C 0.3700(4) 0.7647(4) 0.4905(2) 0.114(2) Uani 1 1 d . . . . .
 C66 C 0.2934(6) 0.7399(4) 0.5384(2) 0.183(5) Uani 1 1 d G . . . .
 H66 H 0.331945 0.715539 0.546611 0.220 Uiso 1 1 calc R U . . .
 C63 C 0.3011(3) 0.7717(4) 0.50906(19) 0.132(3) Uani 1 1 d G . . . .
 C64 C 0.2448(4) 0.8074(3) 0.49707(17) 0.143(3) Uani 1 1 d G . . . .
 C65 C 0.1808(4) 0.8113(4) 0.5144(3) 0.199(6) Uani 1 1 d G . . . .
 H65 H 0.142276 0.835746 0.506221 0.239 Uiso 1 1 calc R U . . .
 C68 C 0.1731(5) 0.7796(6) 0.5438(3) 0.236(9) Uani 1 1 d G . . . .
 H68 H 0.129301 0.782358 0.555629 0.283 Uiso 1 1 calc R U . . .
 C67 C 0.2294(7) 0.7439(5) 0.55577(17) 0.251(11) Uani 1 1 d G . . . .
 H67 H 0.224134 0.722254 0.575825 0.302 Uiso 1 1 calc R U . . .
 C69 C 0.0478(5) 0.7388(4) 0.2883(2) 0.125(3) Uani 1 1 d . . . . .
 H69A H 0.080821 0.764518 0.275198 0.150 Uiso 1 1 calc R U . . .
 H69B H 0.016631 0.766028 0.301407 0.150 Uiso 1 1 calc R U . . .
 C70 C 0.0020(4) 0.6996(4) 0.2657(2) 0.115(2) Uani 1 1 d . . . . .
 C71 C 0.0323(5) 0.6766(4) 0.2367(2) 0.127(3) Uani 1 1 d . . . . .
 H71 H 0.080142 0.687486 0.230937 0.152 Uiso 1 1 calc R U . . .
 C72 C -0.0643(5) 0.6821(5) 0.2739(2) 0.141(3) Uani 1 1 d . . . . .
 H72 H -0.086037 0.697813 0.293198 0.169 Uiso 1 1 calc R U . . .
 C73 C -0.0068(5) 0.6387(5) 0.2168(2) 0.134(3) Uani 1 1 d . . . . .
 H73 H 0.012438 0.626864 0.196186 0.161 Uiso 1 1 calc R U . . .
 C74 C -0.1011(5) 0.6408(6) 0.2542(3) 0.152(4) Uani 1 1 d . . . . .
 H74 H -0.147929 0.628347 0.260744 0.182 Uiso 1 1 calc R U . . .
 C75 C -0.0740(4) 0.6169(4) 0.2259(2) 0.118(2) Uani 1 1 d . . . . .
 C76 C -0.1117(4) 0.5696(4) 0.2065(2) 0.136(3) Uani 1 1 d . . . . .
 H76A H -0.100620 0.574492 0.182854 0.163 Uiso 1 1 calc R U . . .
 H76B H -0.164427 0.573400 0.209284 0.163 Uiso 1 1 calc R U . . .
 C77 C -0.1161(4) 0.4803(6) 0.2440(3) 0.163(4) Uani 1 1 d . . . . .
 H77 H -0.160861 0.494917 0.252007 0.196 Uiso 1 1 calc R U . . .
 C78 C -0.0283(8) 0.4849(5) 0.2052(2) 0.149(4) Uani 1 1 d . . . . .
 H78 H -0.008582 0.502426 0.185880 0.179 Uiso 1 1 calc R U . . .
 C79 C -0.0850(5) 0.4320(5) 0.2588(3) 0.163(4) Uani 1 1 d . . . . .
 H79 H -0.107218 0.413946 0.277392 0.195 Uiso 1 1 calc R U . . .
 C80 C 0.0039(6) 0.4340(5) 0.2197(2) 0.153(4) Uani 1 1 d . . . . .
 H80 H 0.045327 0.416683 0.209802 0.184 Uiso 1 1 calc R U . . .
 C81 C -0.0220(5) 0.4087(4) 0.2473(2) 0.126(3) Uani 1 1 d . . . . .
 C82 C 0.0185(5) 0.3623(4) 0.2660(2) 0.117(2) Uani 1 1 d . . . . .
 C83 C 0.1123(4) 0.3062(4) 0.27797(17) 0.104(2) Uani 1 1 d . . . . .
 C84 C 0.0686(3) 0.2928(4) 0.30426(18) 0.106(2) Uani 1 1 d . . . . .
 C85 C 0.1631(4) 0.2377(3) 0.31755(17) 0.105(2) Uani 1 1 d . . . . .
 C86 C 0.2084(4) 0.1993(4) 0.33869(19) 0.109(2) Uani 1 1 d . . . . .
 C87 C 0.2797(4) 0.1874(4) 0.33064(18) 0.120(2) Uani 1 1 d . . . . .
 H87 H 0.298278 0.201886 0.310404 0.143 Uiso 1 1 calc R U . . .
 C88 C 0.1820(4) 0.1747(4) 0.3676(2) 0.120(2) Uani 1 1 d . . . . .
 H88 H 0.133406 0.181903 0.373638 0.144 Uiso 1 1 calc R U . . .
 C89 C 0.3225(5) 0.1557(5) 0.3512(2) 0.130(3) Uani 1 1 d . . . . .
 H89 H 0.371775 0.149374 0.345924 0.156 Uiso 1 1 calc R U . . .
 C90 C 0.2251(5) 0.1407(4) 0.3871(2) 0.122(2) Uani 1 1 d . . . . .
 H90 H 0.206249 0.122066 0.406262 0.146 Uiso 1 1 calc R U . . .
 C91 C 0.3460(5) 0.1046(4) 0.4043(2) 0.129(3) Uani 1 1 d . . . . .
 H91A H 0.320134 0.072976 0.417015 0.155 Uiso 1 1 calc R U . . .
 H91B H 0.386786 0.084786 0.392978 0.155 Uiso 1 1 calc R U . . .
 C92 C 0.3730(4) 0.1519(4) 0.42644(18) 0.105(2) Uani 1 1 d . . . . .
 C93 C 0.4351(4) 0.1840(4) 0.41906(17) 0.106(2) Uani 1 1 d . . . . .
 H93 H 0.463477 0.172040 0.400830 0.128 Uiso 1 1 calc R U . . .
 C94 C 0.3339(4) 0.1710(4) 0.45292(19) 0.113(2) Uani 1 1 d . . . . .
 H94 H 0.291279 0.149397 0.458444 0.135 Uiso 1 1 calc R U . . .
 C95 C 0.4563(4) 0.2336(4) 0.43804(18) 0.106(2) Uani 1 1 d . . . . .
 H95 H 0.500005 0.254265 0.433292 0.127 Uiso 1 1 calc R U . . .
 C96 C 0.3540(4) 0.2202(4) 0.47175(18) 0.112(2) Uani 1 1 d . . . . .
 H96 H 0.326195 0.231599 0.490258 0.135 Uiso 1 1 calc R U . . .
 C97 C 0.4142(4) 0.2529(3) 0.46379(17) 0.102(2) Uani 1 1 d . . . . .
 C98 C 0.4316(5) 0.3122(4) 0.48104(19) 0.129(3) Uani 1 1 d . . . . .
 H98A H 0.416800 0.309795 0.504321 0.155 Uiso 1 1 calc R U . . .
 H98B H 0.484114 0.319908 0.480402 0.155 Uiso 1 1 calc R U . . .
 C99 C 0.3265(4) 0.3802(4) 0.47401(18) 0.115(2) Uani 1 1 d . . . . .
 H99 H 0.305249 0.363038 0.493036 0.138 Uiso 1 1 calc R U . . .
 C100 C 0.4248(4) 0.3867(3) 0.4386(2) 0.109(2) Uani 1 1 d . . . . .
 H100 H 0.472671 0.374416 0.433711 0.131 Uiso 1 1 calc R U . . .
 C101 C 0.2897(4) 0.4249(3) 0.45548(16) 0.0965(19) Uani 1 1 d . . . . .
 C102 C 0.3908(4) 0.4306(3) 0.41793(19) 0.102(2) Uani 1 1 d . . . . .
 C103 C 0.3196(3) 0.4499(3) 0.42776(15) 0.0894(17) Uani 1 1 d . . . . .
 C104 C 0.2202(4) 0.4428(4) 0.46487(15) 0.112(2) Uani 1 1 d . . . . .
 H104 H 0.199222 0.426104 0.484104 0.134 Uiso 1 1 calc R U . . .
 C105 C 0.4217(3) 0.4574(3) 0.3899(2) 0.1016(19) Uani 1 1 d . . . . .
 H105 H 0.469498 0.446276 0.384138 0.122 Uiso 1 1 calc R U . . .
 C106 C 0.1824(4) 0.4846(4) 0.44619(16) 0.108(2) Uani 1 1 d . . . . .
 H106 H 0.135529 0.496711 0.452829 0.130 Uiso 1 1 calc R U . . .
 C107 C 0.3865(3) 0.4977(3) 0.37107(18) 0.1000(19) Uani 1 1 d . . . . .
 H107 H 0.409213 0.514130 0.352195 0.120 Uiso 1 1 calc R U . . .
 C108 C 0.2824(3) 0.4924(3) 0.40769(14) 0.0846(16) Uani 1 1 d . . . . .
 C109 C 0.2124(3) 0.5099(3) 0.41698(13) 0.0846(16) Uani 1 1 d . . . . .
 C110 C 0.3152(3) 0.5161(3) 0.37913(15) 0.0840(15) Uani 1 1 d . . . . .
 C111 C 0.1736(3) 0.5518(3) 0.39747(13) 0.0820(15) Uani 1 1 d . . . . .
 C112 C 0.2753(3) 0.5568(3) 0.35894(15) 0.0872(16) Uani 1 1 d . . . . .
 C113 C 0.2050(3) 0.5756(3) 0.36858(13) 0.0803(15) Uani 1 1 d . . . . .
 C114 C 0.1021(3) 0.5717(3) 0.40534(14) 0.0942(18) Uani 1 1 d . . . . .
 H114 H 0.080164 0.555598 0.424478 0.113 Uiso 1 1 calc R U . . .
 C115 C 0.3037(4) 0.5815(3) 0.32874(19) 0.103(2) Uani 1 1 d . . . . .
 H115 H 0.350287 0.569342 0.321777 0.124 Uiso 1 1 calc R U . . .
 C116 C 0.0643(3) 0.6123(4) 0.38685(16) 0.106(2) Uani 1 1 d . . . . .
 H116 H 0.017577 0.624927 0.393385 0.127 Uiso 1 1 calc R U . . .
 C117 C 0.2658(4) 0.6211(4) 0.31034(18) 0.1026(19) Uani 1 1 d . . . . .
 H117 H 0.287029 0.636328 0.290836 0.123 Uiso 1 1 calc R U . . .
 C118 C 0.1665(3) 0.6160(3) 0.34902(14) 0.0869(16) Uani 1 1 d . . . . .
 C119 C 0.0954(3) 0.6358(3) 0.35740(15) 0.0977(19) Uani 1 1 d . . . . .
 C120 C 0.1977(4) 0.6407(3) 0.31827(17) 0.0994(18) Uani 1 1 d . . . . .
 C121 C 0.0591(4) 0.6769(4) 0.33784(16) 0.1017(19) Uani 1 1 d . . . . .
 H121 H 0.012431 0.690514 0.343850 0.122 Uiso 1 1 calc R U . . .
 C122 C 0.1555(4) 0.6805(4) 0.30116(17) 0.108(2) Uani 1 1 d . . . . .
 H122 H 0.174262 0.697091 0.281415 0.130 Uiso 1 1 calc R U . . .
 C123 C 0.0381(10) 0.5235(5) 0.3033(4) 0.182(6) Uani 1 1 d . . . . .
 H123 H -0.004663 0.546536 0.299611 0.219 Uiso 1 1 calc R U . . .
 C124 C 0.0923(14) 0.5262(5) 0.2825(4) 0.218(10) Uani 1 1 d . . . . .
 H124 H 0.086330 0.551832 0.263806 0.262 Uiso 1 1 calc R U . . .
 C125 C 0.0453(6) 0.4865(4) 0.3301(3) 0.152(4) Uani 1 1 d . . . . .
 H125 H 0.006515 0.483995 0.345162 0.182 Uiso 1 1 calc R U . . .
 C126 C 0.1606(8) 0.4936(4) 0.2856(2) 0.157(4) Uani 1 1 d . . . . .
 H126 H 0.198385 0.497211 0.270063 0.188 Uiso 1 1 calc R U . . .
 C127 C 0.1078(5) 0.4520(3) 0.33650(18) 0.112(2) Uani 1 1 d . . . . .
 C128 C 0.1654(7) 0.4561(3) 0.31370(19) 0.138(4) Uani 1 1 d . . . . .
 C129 C 0.2365(6) 0.4195(4) 0.3192(2) 0.133(3) Uani 1 1 d . . . . .
 C130 C 0.1155(5) 0.4140(3) 0.36456(18) 0.119(3) Uani 1 1 d . . . . .
 C131 C 0.1810(5) 0.3796(3) 0.36906(18) 0.115(2) Uani 1 1 d . . . . .
 C132 C 0.2401(5) 0.3823(3) 0.34776(19) 0.118(3) Uani 1 1 d . . . . .
 C133 C 0.1890(6) 0.3416(4) 0.3966(2) 0.148(4) Uani 1 1 d . . . . .
 H133 H 0.150620 0.338645 0.411784 0.178 Uiso 1 1 calc R U . . .
 C134 C 0.3037(6) 0.3476(4) 0.3537(3) 0.136(3) Uani 1 1 d . . . . .
 H134 H 0.342988 0.349578 0.338911 0.163 Uiso 1 1 calc R U . . .
 C135 C 0.2519(8) 0.3080(4) 0.4023(3) 0.157(4) Uani 1 1 d . . . . .
 H135 H 0.256148 0.282550 0.421130 0.189 Uiso 1 1 calc R U . . .
 C136 C 0.3072(8) 0.3122(5) 0.3805(4) 0.162(4) Uani 1 1 d . . . . .
 H136 H 0.349777 0.289080 0.384543 0.195 Uiso 1 1 calc R U . . .
 C137 C 0.5684(10) 0.1826(8) 0.2978(3) 0.242(8) Uani 1 1 d . . . . .
 H1 H 0.606986 0.205854 0.308594 0.363 Uiso 1 1 calc R U . . .
 H2 H 0.531312 0.210790 0.289622 0.363 Uiso 1 1 calc R U . . .
 H137 H 0.588384 0.159563 0.279286 0.363 Uiso 1 1 calc R U . . .
 C138 C 0.5344(7) 0.1374(7) 0.3228(3) 0.168(4) Uani 1 1 d . . . . .

loop_
  _atom_site_aniso_label
  _atom_site_aniso_U_11
  _atom_site_aniso_U_22
  _atom_site_aniso_U_33
  _atom_site_aniso_U_23
  _atom_site_aniso_U_13
  _atom_site_aniso_U_12
 S1 0.0959(10) 0.0886(11) 0.1147(11) 0.0031(9) -0.0215(9) 0.0039(9)
 S2 0.1037(12) 0.1129(15) 0.1554(16) -0.0069(13) -0.0183(11) 0.0167(11)
 S3 0.0974(11) 0.1329(16) 0.1248(13) 0.0072(12) -0.0279(10) -0.0068(11)
 S4 0.1050(12) 0.1488(18) 0.1076(12) -0.0287(12) -0.0119(9) -0.0022(12)
 P1 0.146(3) 0.215(5) 0.153(3) -0.026(3) 0.043(3) -0.025(3)
 P2 0.0937(11) 0.157(2) 0.0896(10) -0.0125(11) -0.0082(8) -0.0027(12)
 P3 0.298(6) 0.140(3) 0.387(8) -0.088(4) -0.231(6) 0.079(3)
 P4 0.0983(17) 0.0974(19) 0.171(3) -0.0251(18) -0.0534(18) 0.0173(15)
 P5 0.137(2) 0.185(3) 0.156(2) 0.012(2) 0.0101(18) 0.022(2)
 P6 0.126(5) 0.198(8) 0.162(6) 0.011(6) 0.005(5) 0.058(5)
 P6A 0.157(6) 0.324(11) 0.119(3) 0.056(5) 0.032(3) 0.132(7)
 P7 0.161(3) 0.150(3) 0.173(3) 0.053(3) 0.085(3) 0.055(3)
 P7A 0.163(7) 0.215(9) 0.180(6) 0.001(6) 0.059(5) 0.029(6)
 P8 0.377(6) 0.338(6) 0.384(5) 0.037(5) 0.180(5) 0.084(5)
 P8A 0.377(6) 0.338(6) 0.384(5) 0.037(5) 0.180(5) 0.084(5)
 P9 0.240(5) 0.375(8) 0.242(5) 0.146(5) 0.031(4) 0.045(5)
 P9A 0.248(5) 0.380(8) 0.253(5) 0.144(6) 0.034(5) 0.047(6)
 F1 0.192(6) 0.287(10) 0.262(8) -0.102(8) 0.100(6) -0.063(6)
 F2 0.283(12) 0.349(15) 0.341(15) -0.086(13) -0.121(12) 0.034(11)
 F3 0.366(14) 0.281(11) 0.271(10) -0.082(8) 0.213(11) -0.136(10)
 F4 0.137(3) 0.176(5) 0.103(3) 0.009(3) -0.002(2) -0.003(3)
 F5 0.107(3) 0.279(7) 0.102(3) -0.013(3) -0.016(2) 0.036(4)
 F6 0.122(3) 0.133(4) 0.136(3) -0.022(3) 0.003(2) -0.006(3)
 F7 0.115(3) 0.155(4) 0.142(3) -0.010(3) -0.024(3) 0.011(3)
 F8 0.120(3) 0.202(5) 0.102(3) 0.004(3) 0.012(2) 0.004(3)
 F9 0.151(4) 0.203(6) 0.176(4) -0.083(4) 0.007(3) -0.056(4)
 F10 0.72(3) 0.220(10) 0.199(9) -0.041(7) -0.037(14) -0.060(15)
 F11 0.316(12) 0.209(9) 0.358(14) -0.086(9) -0.166(12) 0.031(8)
 F12 0.229(8) 0.251(9) 0.231(7) -0.079(7) -0.003(6) -0.037(7)
 F13 0.50(2) 0.284(13) 0.367(16) -0.156(13) 0.210(16) -0.231(15)
 F14 0.205(6) 0.155(5) 0.196(5) -0.008(4) -0.051(5) 0.031(4)
 F15 0.242(8) 0.180(6) 0.279(9) -0.051(6) -0.137(8) 0.048(6)
 F16 0.155(4) 0.123(4) 0.183(4) -0.021(3) -0.072(4) 0.020(3)
 F17 0.122(3) 0.115(3) 0.239(5) -0.060(3) -0.088(4) 0.039(3)
 F18 0.104(3) 0.146(4) 0.219(5) -0.048(4) -0.052(3) 0.004(3)
 F19 0.173(5) 0.204(7) 0.233(7) -0.014(6) -0.035(5) 0.031(5)
 F20 0.201(7) 0.450(15) 0.179(6) -0.036(7) -0.034(5) 0.159(9)
 F21 0.217(7) 0.242(8) 0.190(6) -0.003(5) 0.038(5) -0.056(6)
 F22 0.318(12) 0.447(19) 0.218(8) -0.068(10) 0.015(8) 0.212(13)
 F23 0.242(9) 0.440(17) 0.189(7) 0.024(8) -0.044(7) -0.030(10)
 F24 0.268(11) 0.294(12) 0.378(15) 0.095(12) 0.051(10) -0.110(10)
 F25 0.246(15) 0.169(12) 0.170(7) -0.003(7) 0.029(8) 0.007(11)
 F25A 0.280(15) 0.407(17) 0.123(4) 0.040(6) 0.036(6) 0.140(14)
 F26 0.121(5) 0.270(15) 0.214(12) 0.021(12) -0.017(7) 0.055(7)
 F26A 0.153(6) 0.379(17) 0.216(10) 0.077(13) 0.044(6) 0.145(8)
 F27 0.120(9) 0.190(8) 0.228(12) 0.006(8) 0.006(10) 0.054(7)
 F27A 0.137(8) 0.330(12) 0.177(9) 0.076(8) 0.017(7) 0.109(9)
 F28 0.147(10) 0.328(18) 0.157(6) -0.015(8) -0.017(7) 0.052(11)
 F28A 0.136(7) 0.279(13) 0.124(4) 0.019(5) 0.002(5) 0.048(8)
 F29 0.150(7) 0.210(12) 0.193(13) 0.002(11) -0.016(8) 0.026(7)
 F29A 0.132(8) 0.264(15) 0.190(10) 0.045(9) -0.030(7) 0.045(9)
 F30 0.184(12) 0.251(11) 0.273(16) 0.105(12) 0.099(14) 0.105(9)
 F30A 0.265(13) 0.304(11) 0.144(7) 0.010(7) 0.001(8) 0.123(10)
 F31 0.165(4) 0.144(6) 0.155(5) -0.014(5) 0.049(4) 0.029(4)
 F31A 0.168(9) 0.328(18) 0.243(12) 0.085(15) 0.096(9) 0.068(9)
 F32 0.165(7) 0.149(4) 0.249(9) 0.042(5) 0.102(7) 0.043(4)
 F32A 0.253(15) 0.262(11) 0.34(2) -0.005(11) 0.106(14) -0.031(10)
 F33 0.219(9) 0.256(9) 0.195(4) -0.015(6) 0.088(5) 0.035(9)
 F33A 0.207(16) 0.311(18) 0.183(8) 0.003(10) 0.070(9) 0.062(13)
 F34 0.122(5) 0.247(10) 0.176(4) 0.022(5) 0.052(4) 0.024(6)
 F34A 0.227(16) 0.310(19) 0.212(8) -0.058(11) 0.084(9) -0.005(13)
 F35 0.233(8) 0.143(4) 0.330(12) 0.033(6) 0.105(10) 0.062(5)
 F35A 0.219(14) 0.242(11) 0.217(17) -0.002(10) 0.037(12) -0.013(10)
 F36 0.162(4) 0.215(9) 0.224(8) 0.062(8) 0.088(5) 0.070(5)
 F36A 0.153(8) 0.361(17) 0.204(11) 0.057(13) 0.054(8) 0.020(8)
 F37 0.377(6) 0.338(6) 0.384(5) 0.037(5) 0.180(5) 0.084(5)
 F37A 0.377(6) 0.338(6) 0.384(5) 0.037(5) 0.180(5) 0.084(5)
 F38 0.377(6) 0.338(6) 0.384(5) 0.037(5) 0.180(5) 0.084(5)
 F38A 0.377(6) 0.338(6) 0.384(5) 0.037(5) 0.180(5) 0.084(5)
 F39 0.377(6) 0.338(6) 0.384(5) 0.037(5) 0.180(5) 0.084(5)
 F39A 0.377(6) 0.338(6) 0.384(5) 0.037(5) 0.180(5) 0.084(5)
 F40 0.377(6) 0.338(6) 0.384(5) 0.037(5) 0.180(5) 0.084(5)
 F40A 0.377(6) 0.338(6) 0.384(5) 0.037(5) 0.180(5) 0.084(5)
 F41 0.377(6) 0.338(6) 0.384(5) 0.037(5) 0.180(5) 0.084(5)
 F41A 0.377(6) 0.338(6) 0.384(5) 0.037(5) 0.180(5) 0.084(5)
 F42 0.377(6) 0.338(6) 0.384(5) 0.037(5) 0.180(5) 0.084(5)
 F42A 0.377(6) 0.338(6) 0.384(5) 0.037(5) 0.180(5) 0.084(5)
 F43 0.236(6) 0.378(11) 0.273(8) 0.140(8) 0.028(6) 0.055(7)
 F43A 0.257(9) 0.384(9) 0.265(8) 0.133(8) 0.023(8) 0.055(7)
 F44 0.271(9) 0.403(11) 0.246(6) 0.139(7) 0.034(6) 0.076(8)
 F44A 0.275(9) 0.389(11) 0.252(5) 0.141(7) 0.038(6) 0.059(9)
 F45 0.244(8) 0.403(10) 0.286(8) 0.163(7) 0.032(7) 0.032(7)
 F45A 0.251(6) 0.391(11) 0.289(9) 0.139(10) 0.046(7) 0.043(7)
 F46 0.248(8) 0.375(9) 0.275(8) 0.153(7) 0.032(7) 0.040(7)
 F46A 0.249(6) 0.404(11) 0.270(8) 0.136(9) 0.037(7) 0.038(7)
 F47 0.249(6) 0.408(11) 0.275(8) 0.149(8) 0.008(6) 0.047(7)
 F47A 0.267(9) 0.379(9) 0.262(8) 0.142(7) 0.036(9) 0.049(7)
 F48 0.284(9) 0.400(10) 0.262(6) 0.119(7) 0.036(6) 0.039(8)
 F48A 0.251(9) 0.397(11) 0.257(6) 0.133(7) 0.026(6) 0.062(9)
 O1 0.136(5) 0.203(8) 0.227(8) 0.000(6) -0.007(5) 0.062(5)
 O2 0.122(4) 0.136(5) 0.155(4) 0.009(4) -0.054(4) -0.010(3)
 O3 0.112(4) 0.202(7) 0.158(5) 0.026(5) 0.003(4) -0.034(4)
 O4 0.213(7) 0.180(7) 0.127(4) -0.032(4) 0.055(5) -0.004(5)
 N1 0.146(6) 0.141(7) 0.129(6) 0.035(5) 0.013(5) -0.026(5)
 N2 0.125(5) 0.086(4) 0.121(4) -0.013(3) -0.036(4) -0.003(4)
 N3 0.099(4) 0.111(5) 0.118(4) -0.006(3) -0.009(3) 0.004(3)
 N4 0.127(6) 0.245(11) 0.135(6) 0.015(6) 0.023(5) 0.056(6)
 N5 0.092(4) 0.195(8) 0.143(5) 0.032(5) 0.015(4) 0.021(5)
 N6 0.101(4) 0.184(7) 0.103(4) -0.022(4) -0.002(3) 0.017(4)
 N7 0.125(6) 0.146(7) 0.136(6) 0.036(5) -0.058(5) -0.028(5)
 N8 0.180(7) 0.089(4) 0.112(4) 0.001(3) -0.072(5) -0.031(4)
 N9 0.108(4) 0.081(3) 0.084(3) -0.004(2) -0.038(3) -0.015(3)
 N10 0.110(5) 0.125(5) 0.138(6) -0.030(4) -0.037(4) 0.027(4)
 N11 0.115(5) 0.104(4) 0.097(4) -0.012(3) -0.026(3) 0.009(4)
 N12 0.101(4) 0.106(4) 0.108(4) 0.006(3) -0.006(3) 0.021(3)
 N13 0.180(8) 0.202(9) 0.123(6) 0.006(6) -0.015(6) 0.074(7)
 C1 0.132(7) 0.211(11) 0.092(5) 0.014(6) 0.022(5) 0.041(7)
 C2 0.110(6) 0.198(11) 0.090(4) 0.010(6) 0.004(4) -0.003(7)
 C3 0.105(6) 0.176(10) 0.123(6) 0.015(6) 0.017(5) 0.012(6)
 C4 0.123(7) 0.199(12) 0.118(6) 0.024(7) -0.007(5) 0.031(8)
 C5 0.159(9) 0.205(13) 0.135(8) 0.051(8) 0.009(7) 0.039(9)
 C6 0.101(6) 0.224(13) 0.132(7) 0.035(8) 0.011(5) 0.023(8)
 C7 0.121(6) 0.160(9) 0.120(6) 0.030(6) 0.030(5) 0.016(7)
 C8 0.163(9) 0.151(9) 0.167(9) 0.034(7) 0.007(7) -0.029(7)
 C9 0.105(5) 0.152(8) 0.140(7) 0.020(6) -0.013(5) -0.003(5)
 C10 0.204(11) 0.128(8) 0.123(7) 0.034(6) -0.006(7) 0.021(8)
 C11 0.109(6) 0.136(7) 0.124(6) 0.018(5) -0.012(5) -0.019(5)
 C12 0.165(8) 0.111(6) 0.142(7) 0.020(5) -0.020(6) 0.035(6)
 C13 0.104(5) 0.092(5) 0.125(5) -0.008(4) -0.026(4) 0.010(4)
 C14 0.085(4) 0.069(4) 0.127(5) 0.009(3) -0.017(4) 0.001(3)
 C15 0.099(4) 0.083(5) 0.129(5) -0.007(4) -0.027(4) 0.007(4)
 C16 0.082(4) 0.091(5) 0.126(5) -0.014(4) -0.024(4) 0.007(3)
 C17 0.095(5) 0.121(6) 0.145(6) -0.025(5) 0.000(4) 0.003(4)
 C18 0.120(6) 0.154(8) 0.121(6) 0.002(6) -0.011(5) 0.012(6)
 C19 0.100(5) 0.222(11) 0.117(6) 0.012(7) -0.006(5) 0.020(6)
 C20 0.133(8) 0.173(10) 0.162(8) 0.002(7) 0.016(7) 0.049(7)
 C21 0.143(8) 0.226(13) 0.136(7) 0.042(8) 0.009(6) 0.023(8)
 C22 0.127(8) 0.281(17) 0.149(8) -0.001(10) 0.041(7) 0.050(9)
 C23 0.146(9) 0.35(2) 0.106(7) 0.036(10) 0.039(6) 0.042(11)
 C24 0.102(7) 0.278(17) 0.116(7) 0.052(9) 0.035(5) 0.049(9)
 C25 0.114(7) 0.32(2) 0.109(7) 0.041(9) 0.002(6) 0.037(10)
 C26 0.102(7) 0.209(13) 0.168(9) 0.058(9) 0.034(6) 0.041(7)
 C27 0.104(7) 0.267(16) 0.150(9) 0.107(10) 0.048(6) 0.056(8)
 C28 0.105(7) 0.253(17) 0.165(10) 0.063(10) 0.043(7) 0.029(10)
 C29 0.096(6) 0.227(13) 0.168(9) 0.089(10) 0.051(6) 0.019(8)
 C30 0.095(6) 0.240(14) 0.150(8) 0.015(9) 0.023(6) 0.004(7)
 C31 0.081(4) 0.198(10) 0.155(7) 0.021(7) 0.029(5) 0.022(5)
 C32 0.082(5) 0.191(10) 0.154(7) 0.051(7) 0.021(5) 0.006(5)
 C33 0.071(4) 0.144(7) 0.144(6) -0.001(5) 0.001(4) 0.016(4)
 C34 0.087(4) 0.136(7) 0.147(6) 0.015(5) -0.006(5) 0.015(4)
 C35 0.069(4) 0.126(6) 0.139(6) 0.002(5) -0.006(4) 0.012(4)
 C36 0.069(4) 0.173(8) 0.135(6) -0.012(6) 0.000(4) 0.017(4)
 C37 0.071(3) 0.129(6) 0.115(5) -0.011(4) -0.017(3) 0.025(4)
 C38 0.066(3) 0.106(5) 0.107(4) -0.025(4) -0.016(3) 0.011(3)
 C39 0.065(3) 0.113(5) 0.114(4) -0.014(4) -0.011(3) 0.009(3)
 C40 0.091(5) 0.154(8) 0.131(6) 0.015(5) -0.002(4) 0.032(5)
 C41 0.078(4) 0.106(5) 0.123(5) -0.004(4) 0.001(4) 0.009(4)
 C42 0.069(3) 0.085(4) 0.117(4) -0.006(4) -0.014(3) -0.001(3)
 C43 0.065(3) 0.089(4) 0.117(4) -0.021(4) -0.021(3) 0.000(3)
 C44 0.078(3) 0.096(4) 0.094(4) -0.020(3) -0.017(3) 0.006(3)
 C45 0.067(3) 0.107(5) 0.099(4) -0.020(3) -0.019(3) 0.002(3)
 C46 0.079(4) 0.125(6) 0.100(4) -0.018(4) -0.019(3) 0.021(4)
 C47 0.101(5) 0.120(6) 0.091(4) -0.014(4) -0.030(4) 0.013(4)
 C48 0.078(4) 0.128(6) 0.090(4) -0.013(4) -0.014(3) 0.011(4)
 C49 0.077(4) 0.107(5) 0.102(4) -0.019(4) -0.016(3) 0.005(3)
 C50 0.073(3) 0.108(5) 0.115(5) -0.022(4) -0.015(3) 0.013(3)
 C51 0.068(3) 0.131(6) 0.110(5) -0.018(4) -0.008(3) 0.010(4)
 C52 0.081(4) 0.135(6) 0.094(4) -0.011(4) -0.010(3) 0.005(4)
 C53 0.105(5) 0.163(8) 0.094(4) -0.009(5) -0.021(4) 0.015(5)
 C54 0.084(4) 0.166(8) 0.117(5) 0.002(5) -0.010(4) 0.017(5)
 C55 0.115(6) 0.183(9) 0.103(5) -0.042(6) -0.006(4) -0.037(6)
 C56 0.143(8) 0.162(9) 0.116(6) -0.007(6) -0.046(6) -0.015(7)
 C57 0.127(7) 0.141(8) 0.134(7) -0.020(6) -0.043(6) 0.001(6)
 C58 0.104(5) 0.151(7) 0.104(5) -0.034(5) -0.027(4) -0.018(5)
 C59 0.088(4) 0.128(6) 0.095(4) -0.021(4) -0.023(4) -0.011(4)
 C60 0.088(4) 0.123(6) 0.118(5) -0.011(5) -0.025(4) 0.006(4)
 C61 0.118(6) 0.128(7) 0.139(7) -0.025(5) -0.019(5) 0.014(5)
 C62 0.102(5) 0.110(6) 0.131(6) -0.031(5) -0.029(5) -0.017(4)
 C66 0.200(12) 0.205(12) 0.144(9) 0.007(8) -0.021(8) -0.072(10)
 C63 0.119(7) 0.155(8) 0.122(6) -0.031(6) -0.010(5) -0.036(6)
 C64 0.104(6) 0.154(9) 0.172(9) -0.050(7) 0.004(6) -0.022(6)
 C65 0.141(9) 0.239(15) 0.218(13) -0.092(12) 0.050(9) -0.042(9)
 C68 0.213(16) 0.32(2) 0.179(14) -0.065(14) 0.057(11) -0.126(16)
 C67 0.28(2) 0.36(3) 0.123(8) 0.023(11) 0.006(12) -0.17(2)
 C69 0.121(6) 0.133(7) 0.122(5) 0.004(5) -0.037(5) 0.007(5)
 C70 0.110(6) 0.119(6) 0.117(6) 0.044(5) -0.004(4) 0.020(5)
 C71 0.125(6) 0.138(7) 0.117(6) 0.026(5) -0.010(5) -0.031(5)
 C72 0.092(5) 0.192(10) 0.138(6) 0.024(6) -0.026(5) 0.008(6)
 C73 0.122(6) 0.163(8) 0.117(5) 0.023(6) -0.021(5) 0.004(6)
 C74 0.090(5) 0.203(11) 0.163(9) 0.069(8) -0.015(6) 0.023(6)
 C75 0.096(5) 0.140(7) 0.119(6) 0.033(5) -0.030(5) -0.004(5)
 C76 0.099(5) 0.159(8) 0.148(6) 0.047(6) -0.045(5) -0.009(5)
 C77 0.072(4) 0.187(10) 0.230(11) 0.059(9) -0.032(6) -0.014(5)
 C78 0.209(12) 0.137(9) 0.101(5) 0.004(5) -0.033(7) -0.014(8)
 C79 0.084(5) 0.174(9) 0.229(11) 0.088(8) -0.051(6) -0.035(6)
 C80 0.192(10) 0.154(9) 0.114(6) -0.003(6) -0.049(6) 0.016(7)
 C81 0.118(6) 0.143(7) 0.117(6) 0.021(5) -0.051(5) -0.040(5)
 C82 0.108(5) 0.107(6) 0.136(6) -0.012(5) -0.045(5) -0.025(4)
 C83 0.096(4) 0.122(6) 0.093(4) -0.019(4) -0.016(4) -0.015(4)
 C84 0.081(4) 0.123(6) 0.113(5) -0.041(4) -0.031(4) -0.001(4)
 C85 0.094(4) 0.106(5) 0.115(5) -0.026(4) -0.035(4) -0.005(4)
 C86 0.097(5) 0.118(6) 0.113(5) -0.035(4) -0.032(4) 0.006(4)
 C87 0.102(5) 0.159(7) 0.097(4) -0.016(4) -0.010(4) 0.020(5)
 C88 0.107(5) 0.134(7) 0.119(6) -0.012(5) -0.030(5) 0.003(5)
 C89 0.125(6) 0.150(8) 0.116(6) -0.044(6) -0.033(5) 0.042(6)
 C90 0.110(6) 0.135(7) 0.120(5) 0.003(5) -0.037(4) -0.001(5)
 C91 0.133(6) 0.125(6) 0.128(6) -0.010(5) -0.045(5) 0.025(5)
 C92 0.099(5) 0.109(5) 0.107(5) -0.004(4) -0.024(4) 0.030(4)
 C93 0.108(5) 0.120(6) 0.092(4) 0.003(4) -0.013(4) 0.019(5)
 C94 0.097(5) 0.124(6) 0.117(5) 0.002(5) -0.032(4) 0.020(4)
 C95 0.107(5) 0.105(5) 0.104(4) 0.016(4) -0.019(4) 0.032(4)
 C96 0.094(5) 0.138(7) 0.104(4) -0.012(5) -0.029(4) 0.027(5)
 C97 0.094(4) 0.107(5) 0.103(4) -0.012(4) -0.041(4) 0.018(4)
 C98 0.137(6) 0.134(7) 0.115(5) -0.003(5) -0.060(5) 0.037(5)
 C99 0.112(5) 0.136(7) 0.096(4) -0.017(4) -0.033(4) 0.030(5)
 C100 0.087(4) 0.094(5) 0.146(6) -0.029(5) -0.043(5) 0.017(4)
 C101 0.098(4) 0.105(5) 0.086(4) -0.020(4) -0.021(3) 0.015(4)
 C102 0.086(4) 0.096(5) 0.124(5) -0.036(4) -0.027(4) 0.001(4)
 C103 0.080(4) 0.096(5) 0.091(4) -0.018(3) -0.022(3) 0.007(3)
 C104 0.102(4) 0.160(7) 0.072(3) -0.005(4) -0.010(3) 0.037(5)
 C105 0.069(3) 0.094(5) 0.141(6) -0.006(4) -0.003(4) 0.011(3)
 C106 0.093(4) 0.141(6) 0.090(4) -0.013(4) 0.000(3) 0.018(4)
 C107 0.077(4) 0.095(5) 0.129(5) -0.005(4) 0.019(3) -0.005(3)
 C108 0.070(3) 0.097(4) 0.087(3) -0.016(3) -0.007(3) 0.000(3)
 C109 0.076(3) 0.101(5) 0.076(3) -0.019(3) -0.009(3) 0.004(3)
 C110 0.069(3) 0.077(4) 0.106(4) -0.015(3) -0.012(3) -0.004(3)
 C111 0.066(3) 0.100(4) 0.080(3) -0.021(3) -0.007(2) 0.004(3)
 C112 0.068(3) 0.090(4) 0.103(4) -0.020(3) 0.002(3) -0.006(3)
 C113 0.076(3) 0.083(4) 0.081(3) -0.015(3) -0.009(3) 0.004(3)
 C114 0.075(3) 0.127(6) 0.080(3) 0.002(3) 0.000(3) 0.007(3)
 C115 0.078(4) 0.101(5) 0.131(5) 0.005(4) 0.014(4) -0.012(4)
 C116 0.071(3) 0.147(6) 0.098(4) -0.008(4) 0.003(3) 0.015(4)
 C117 0.092(4) 0.107(5) 0.109(4) 0.006(4) 0.018(3) 0.003(4)
 C118 0.071(3) 0.102(5) 0.088(3) -0.019(3) -0.003(3) -0.006(3)
 C119 0.087(4) 0.122(6) 0.084(4) -0.004(4) -0.010(3) 0.003(4)
 C120 0.096(4) 0.095(5) 0.107(4) 0.004(4) 0.003(4) -0.002(4)
 C121 0.088(4) 0.127(6) 0.091(4) -0.006(4) -0.004(3) 0.016(4)
 C122 0.104(5) 0.124(6) 0.097(4) 0.004(4) 0.013(4) -0.004(4)
 C123 0.234(16) 0.127(9) 0.184(13) -0.009(9) -0.095(12) -0.021(9)
 C124 0.38(3) 0.128(10) 0.140(10) 0.002(8) -0.135(14) -0.039(14)
 C125 0.148(8) 0.157(9) 0.150(8) -0.008(7) -0.055(6) -0.038(7)
 C126 0.246(13) 0.134(8) 0.090(5) -0.010(5) -0.021(6) -0.011(8)
 C127 0.127(6) 0.114(6) 0.095(5) -0.001(4) -0.028(4) -0.024(5)
 C128 0.236(12) 0.092(5) 0.086(5) -0.008(4) -0.040(6) -0.036(6)
 C129 0.158(8) 0.122(7) 0.117(6) -0.046(6) -0.012(6) 0.004(6)
 C130 0.101(5) 0.152(7) 0.103(5) 0.001(5) -0.019(4) -0.053(5)
 C131 0.116(6) 0.132(7) 0.096(5) -0.014(4) -0.021(4) -0.049(5)
 C132 0.149(7) 0.102(6) 0.102(5) -0.017(4) -0.036(5) -0.016(5)
 C133 0.170(9) 0.135(7) 0.137(7) 0.011(6) -0.060(6) -0.064(7)
 C134 0.150(8) 0.118(7) 0.140(7) -0.034(6) -0.012(6) -0.017(6)
 C135 0.195(11) 0.110(7) 0.165(9) -0.008(6) -0.081(9) -0.029(8)
 C136 0.183(12) 0.137(9) 0.166(10) -0.041(9) -0.059(9) -0.007(8)
 C137 0.33(2) 0.259(17) 0.135(8) 0.029(10) 0.073(11) -0.043(15)
 C138 0.168(9) 0.229(13) 0.107(6) 0.033(7) -0.007(6) 0.018(8)

_geom_special_details
;
 All esds (except the esd in the dihedral angle between two l.s. planes)
 are estimated using the full covariance matrix.  The cell esds are taken
 into account individually in the estimation of esds in distances, angles
 and torsion angles; correlations between esds in cell parameters are only
 used when they are defined by crystal symmetry.  An approximate (isotropic)
 treatment of cell esds is used for estimating esds involving l.s. planes.
;
loop_
  _geom_bond_atom_site_label_1
  _geom_bond_atom_site_label_2
  _geom_bond_distance
  _geom_bond_site_symmetry_2
  _geom_bond_publ_flag
 S1 C14 1.742(7) . ?
 S1 C16 1.691(8) . ?
 S2 C15 1.708(9) . ?
 S2 C17 1.725(10) . ?
 S3 C82 1.716(9) . ?
 S3 C84 1.706(7) . ?
 S4 C83 1.685(8) . ?
 S4 C85 1.685(8) . ?
 P1 F1 1.610(8) 3_566 ?
 P1 F1 1.610(8) . ?
 P1 F2 1.551(11) . ?
 P1 F2 1.551(11) 3_566 ?
 P1 F3 1.496(9) 3_566 ?
 P1 F3 1.496(9) . ?
 P2 F4 1.575(5) . ?
 P2 F5 1.600(5) . ?
 P2 F6 1.563(5) . ?
 P2 F7 1.585(5) . ?
 P2 F8 1.589(5) . ?
 P2 F9 1.580(6) . ?
 P3 F10 1.735(16) . ?
 P3 F11 1.480(11) . ?
 P3 F12 1.593(10) . ?
 P3 F13 1.546(14) . ?
 P3 F14 1.482(7) . ?
 P3 F15 1.541(9) . ?
 P4 F16 1.590(5) . ?
 P4 F16 1.590(5) 3_666 ?
 P4 F17 1.583(4) 3_666 ?
 P4 F17 1.583(4) . ?
 P4 F18 1.571(5) . ?
 P4 F18 1.571(5) 3_666 ?
 P5 F19 1.608(8) . ?
 P5 F20 1.521(7) . ?
 P5 F21 1.581(8) . ?
 P5 F22 1.494(9) . ?
 P5 F23 1.571(9) . ?
 P5 F24 1.522(9) . ?
 P6 F25 1.471(12) . ?
 P6 F26 1.479(11) . ?
 P6 F27 1.603(11) . ?
 P6 F28 1.516(11) . ?
 P6 F29 1.522(11) . ?
 P6 F30 1.592(11) . ?
 P6A F25A 1.534(9) . ?
 P6A F26A 1.527(9) . ?
 P6A F27A 1.625(10) . ?
 P6A F28A 1.553(8) . ?
 P6A F29A 1.553(9) . ?
 P6A F30A 1.611(10) . ?
 P7 F31 1.506(9) . ?
 P7 F32 1.592(10) . ?
 P7 F33 1.596(10) . ?
 P7 F34 1.584(10) . ?
 P7 F35 1.591(10) . ?
 P7 F36 1.475(10) . ?
 P7A F31A 1.438(13) . ?
 P7A F32A 1.601(13) . ?
 P7A F33A 1.573(12) . ?
 P7A F34A 1.575(13) . ?
 P7A F35A 1.577(14) . ?
 P7A F36A 1.452(12) . ?
 P8 F37 1.401(8) . ?
 P8 F38 1.635(11) . ?
 P8 F39 1.509(9) . ?
 P8 F40 1.517(9) . ?
 P8 F41 1.393(9) . ?
 P8 F42 1.515(9) . ?
 P8A F37A 1.603(13) . ?
 P8A F38A 1.497(12) . ?
 P8A F39A 1.600(13) . ?
 P8A F40A 1.605(13) . ?
 P8A F41A 1.619(13) . ?
 P8A F42A 1.509(12) . ?
 P9 F43 1.540(13) . ?
 P9 F44 1.690(15) . ?
 P9 F45 1.642(14) . ?
 P9 F46 1.648(14) . ?
 P9 F47 1.544(14) . ?
 P9 F48 1.640(15) . ?
 P9A F43A 1.496(17) . ?
 P9A F44A 1.618(18) . ?
 P9A F45A 1.615(18) . ?
 P9A F46A 1.619(18) . ?
 P9A F47A 1.514(17) . ?
 P9A F48A 1.598(18) . ?
 O1 C61 1.237(10) . ?
 O2 C62 1.233(9) . ?
 O3 C130 1.192(9) . ?
 O4 C129 1.189(11) . ?
 N1 C8 1.461(13) . ?
 N1 C9 1.339(11) . ?
 N1 C10 1.339(13) . ?
 N2 C14 1.322(9) . ?
 N2 C15 1.355(10) . ?
 N3 C16 1.372(10) . ?
 N3 C17 1.364(9) . ?
 N4 C21 1.375(13) . ?
 N4 C22 1.374(15) . ?
 N4 C23 1.490(16) . ?
 N5 C30 1.488(12) . ?
 N5 C31 1.314(11) . ?
 N5 C32 1.313(10) . ?
 N6 C1 1.502(11) . ?
 N6 C53 1.387(10) . ?
 N6 C54 1.334(10) . ?
 N7 C76 1.502(12) . ?
 N7 C77 1.332(13) . ?
 N7 C78 1.311(13) . ?
 N8 C82 1.464(11) . ?
 N8 C83 1.364(9) . ?
 N9 C84 1.372(9) . ?
 N9 C85 1.483(9) . ?
 N10 C89 1.350(12) . ?
 N10 C90 1.355(11) . ?
 N10 C91 1.512(9) . ?
 N11 C98 1.478(9) . ?
 N11 C99 1.346(10) . ?
 N11 C100 1.326(10) . ?
 N12 C69 1.478(9) . ?
 N12 C121 1.346(9) . ?
 N12 C122 1.336(9) . ?
 N13 C138 1.160(14) . ?
 C1 H1A 0.9900 . ?
 C1 H1B 0.9900 . ?
 C1 C2 1.519(14) . ?
 C2 C3 1.363(13) . ?
 C2 C4 1.385(14) . ?
 C3 H3 0.9500 . ?
 C3 C6 1.398(15) . ?
 C4 H4 0.9500 . ?
 C4 C5 1.402(16) . ?
 C5 H5 0.9500 . ?
 C5 C7 1.357(14) . ?
 C6 H6 0.9500 . ?
 C6 C7 1.393(15) . ?
 C7 C8 1.484(14) . ?
 C8 H8A 0.9900 . ?
 C8 H8B 0.9900 . ?
 C9 H9 0.9500 . ?
 C9 C11 1.380(12) . ?
 C10 H10 0.9500 . ?
 C10 C12 1.361(14) . ?
 C11 H11 0.9500 . ?
 C11 C13 1.378(11) . ?
 C12 H12 0.9500 . ?
 C12 C13 1.417(11) . ?
 C13 C14 1.413(11) . ?
 C15 C16 1.405(10) . ?
 C17 C18 1.440(12) . ?
 C18 C19 1.397(13) . ?
 C18 C20 1.418(13) . ?
 C19 H19 0.9500 . ?
 C19 C21 1.355(13) . ?
 C20 H20 0.9500 . ?
 C20 C22 1.281(15) . ?
 C21 H21 0.9500 . ?
 C22 H22 0.9500 . ?
 C23 H23A 0.9900 . ?
 C23 H23B 0.9900 . ?
 C23 C24 1.453(19) . ?
 C24 C25 1.342(19) . ?
 C24 C26 1.371(16) . ?
 C25 H25 0.9500 . ?
 C25 C27 1.345(19) . ?
 C26 H26 0.9500 . ?
 C26 C28 1.336(17) . ?
 C27 H27 0.9500 . ?
 C27 C29 1.434(17) . ?
 C28 H28 0.9500 . ?
 C28 C29 1.465(18) . ?
 C29 C30 1.434(17) . ?
 C30 H30A 0.9900 . ?
 C30 H30B 0.9900 . ?
 C31 H31 0.9500 . ?
 C31 C33 1.390(12) . ?
 C32 H32 0.9500 . ?
 C32 C34 1.363(12) . ?
 C33 C35 1.446(10) . ?
 C33 C36 1.426(12) . ?
 C34 C35 1.383(11) . ?
 C34 C40 1.467(11) . ?
 C35 C39 1.398(10) . ?
 C36 H36 0.9500 . ?
 C36 C37 1.339(11) . ?
 C37 H37 0.9500 . ?
 C37 C38 1.445(9) . ?
 C38 C39 1.419(10) . ?
 C38 C44 1.420(9) . ?
 C39 C42 1.429(9) . ?
 C40 H40 0.9500 . ?
 C40 C41 1.341(10) . ?
 C41 H41 0.9500 . ?
 C41 C42 1.427(9) . ?
 C42 C43 1.414(9) . ?
 C43 C45 1.425(9) . ?
 C43 C50 1.432(9) . ?
 C44 C45 1.429(8) . ?
 C44 C46 1.408(9) . ?
 C45 C49 1.402(9) . ?
 C46 H46 0.9500 . ?
 C46 C47 1.336(10) . ?
 C47 H47 0.9500 . ?
 C47 C48 1.421(9) . ?
 C48 C49 1.401(10) . ?
 C48 C53 1.389(10) . ?
 C49 C52 1.438(9) . ?
 C50 H50 0.9500 . ?
 C50 C51 1.348(10) . ?
 C51 H51 0.9500 . ?
 C51 C52 1.403(10) . ?
 C52 C54 1.368(10) . ?
 C53 H53 0.9500 . ?
 C54 H54 0.9500 . ?
 C55 H55 0.9500 . ?
 C55 C56 1.379(13) . ?
 C55 C58 1.366(12) . ?
 C56 H56 0.9500 . ?
 C56 C57 1.356(13) . ?
 C57 H57 0.9500 . ?
 C57 C60 1.413(13) . ?
 C58 H58 0.9500 . ?
 C58 C59 1.388(11) . ?
 C59 C60 1.383(10) . ?
 C59 C62 1.461(11) . ?
 C60 C61 1.449(12) . ?
 C61 C64 1.441(12) . ?
 C62 C63 1.498(10) . ?
 C66 H66 0.9500 . ?
 C66 C63 1.3900 . ?
 C66 C67 1.3900 . ?
 C63 C64 1.3900 . ?
 C64 C65 1.3900 . ?
 C65 H65 0.9500 . ?
 C65 C68 1.3900 . ?
 C68 H68 0.9500 . ?
 C68 C67 1.3900 . ?
 C67 H67 0.9500 . ?
 C69 H69A 0.9900 . ?
 C69 H69B 0.9900 . ?
 C69 C70 1.513(11) . ?
 C70 C71 1.404(12) . ?
 C70 C72 1.333(12) . ?
 C71 H71 0.9500 . ?
 C71 C73 1.365(12) . ?
 C72 H72 0.9500 . ?
 C72 C74 1.386(15) . ?
 C73 H73 0.9500 . ?
 C73 C75 1.387(12) . ?
 C74 H74 0.9500 . ?
 C74 C75 1.366(14) . ?
 C75 C76 1.474(12) . ?
 C76 H76A 0.9900 . ?
 C76 H76B 0.9900 . ?
 C77 H77 0.9500 . ?
 C77 C79 1.344(13) . ?
 C78 H78 0.9500 . ?
 C78 C80 1.392(14) . ?
 C79 H79 0.9500 . ?
 C79 C81 1.361(14) . ?
 C80 H80 0.9500 . ?
 C80 C81 1.347(14) . ?
 C81 C82 1.471(12) . ?
 C83 C84 1.380(10) . ?
 C85 C86 1.464(10) . ?
 C86 C87 1.390(10) . ?
 C86 C88 1.386(12) . ?
 C87 H87 0.9500 . ?
 C87 C89 1.341(11) . ?
 C88 H88 0.9500 . ?
 C88 C90 1.347(10) . ?
 C89 H89 0.9500 . ?
 C90 H90 0.9500 . ?
 C91 H91A 0.9900 . ?
 C91 H91B 0.9900 . ?
 C91 C92 1.457(11) . ?
 C92 C93 1.386(11) . ?
 C92 C94 1.370(10) . ?
 C93 H93 0.9500 . ?
 C93 C95 1.385(10) . ?
 C94 H94 0.9500 . ?
 C94 C96 1.372(11) . ?
 C95 H95 0.9500 . ?
 C95 C97 1.379(10) . ?
 C96 H96 0.9500 . ?
 C96 C97 1.367(11) . ?
 C97 C98 1.508(11) . ?
 C98 H98A 0.9900 . ?
 C98 H98B 0.9900 . ?
 C99 H99 0.9500 . ?
 C99 C101 1.408(10) . ?
 C100 H100 0.9500 . ?
 C100 C102 1.420(11) . ?
 C101 C103 1.375(10) . ?
 C101 C104 1.404(9) . ?
 C102 C103 1.447(9) . ?
 C102 C105 1.409(10) . ?
 C103 C108 1.413(9) . ?
 C104 H104 0.9500 . ?
 C104 C106 1.377(10) . ?
 C105 H105 0.9500 . ?
 C105 C107 1.335(9) . ?
 C106 H106 0.9500 . ?
 C106 C109 1.430(9) . ?
 C107 H107 0.9500 . ?
 C107 C110 1.425(9) . ?
 C108 C109 1.409(8) . ?
 C108 C110 1.416(9) . ?
 C109 C111 1.406(8) . ?
 C110 C112 1.415(9) . ?
 C111 C113 1.415(8) . ?
 C111 C114 1.435(8) . ?
 C112 C113 1.425(8) . ?
 C112 C115 1.446(9) . ?
 C113 C118 1.384(8) . ?
 C114 H114 0.9500 . ?
 C114 C116 1.356(9) . ?
 C115 H115 0.9500 . ?
 C115 C117 1.341(10) . ?
 C116 H116 0.9500 . ?
 C116 C119 1.431(10) . ?
 C117 H117 0.9500 . ?
 C117 C120 1.375(9) . ?
 C118 C119 1.434(9) . ?
 C118 C120 1.486(9) . ?
 C119 C121 1.373(9) . ?
 C120 C122 1.359(10) . ?
 C121 H121 0.9500 . ?
 C122 H122 0.9500 . ?
 C123 H123 0.9500 . ?
 C123 C124 1.32(2) . ?
 C123 C125 1.368(17) . ?
 C124 H124 0.9500 . ?
 C124 C126 1.46(2) . ?
 C125 H125 0.9500 . ?
 C125 C127 1.405(13) . ?
 C126 H126 0.9500 . ?
 C126 C128 1.411(13) . ?
 C127 C128 1.425(13) . ?
 C127 C130 1.418(11) . ?
 C128 C129 1.557(14) . ?
 C129 C132 1.422(13) . ?
 C130 C131 1.441(12) . ?
 C131 C132 1.405(12) . ?
 C131 C133 1.402(12) . ?
 C132 C134 1.420(13) . ?
 C133 H133 0.9500 . ?
 C133 C135 1.397(15) . ?
 C134 H134 0.9500 . ?
 C134 C136 1.342(15) . ?
 C135 H135 0.9500 . ?
 C135 C136 1.364(17) . ?
 C136 H136 0.9500 . ?
 C137 H1 0.9800 . ?
 C137 H2 0.9800 . ?
 C137 H137 0.9800 . ?
 C137 C138 1.555(18) . ?

loop_
  _geom_angle_atom_site_label_1
  _geom_angle_atom_site_label_2
  _geom_angle_atom_site_label_3
  _geom_angle
  _geom_angle_site_symmetry_1
  _geom_angle_site_symmetry_3
  _geom_angle_publ_flag
 C16 S1 C14 88.9(4) . . ?
 C15 S2 C17 89.1(4) . . ?
 C84 S3 C82 87.2(4) . . ?
 C85 S4 C83 90.2(4) . . ?
 F1 P1 F1 180.0 . 3_566 ?
 F2 P1 F1 93.8(6) . 3_566 ?
 F2 P1 F1 86.2(6) . . ?
 F2 P1 F1 86.2(6) 3_566 3_566 ?
 F2 P1 F1 93.8(6) 3_566 . ?
 F2 P1 F2 180.0(11) . 3_566 ?
 F3 P1 F1 86.2(5) . . ?
 F3 P1 F1 86.2(5) 3_566 3_566 ?
 F3 P1 F1 93.8(5) 3_566 . ?
 F3 P1 F1 93.8(5) . 3_566 ?
 F3 P1 F2 87.1(8) 3_566 . ?
 F3 P1 F2 92.9(8) . . ?
 F3 P1 F2 87.1(8) . 3_566 ?
 F3 P1 F2 92.9(8) 3_566 3_566 ?
 F3 P1 F3 180.0(11) . 3_566 ?
 F4 P2 F5 88.1(3) . . ?
 F4 P2 F7 90.3(3) . . ?
 F4 P2 F8 177.4(3) . . ?
 F4 P2 F9 92.1(3) . . ?
 F6 P2 F4 87.6(3) . . ?
 F6 P2 F5 92.0(3) . . ?
 F6 P2 F7 87.6(3) . . ?
 F6 P2 F8 90.2(3) . . ?
 F6 P2 F9 178.6(4) . . ?
 F7 P2 F5 178.3(3) . . ?
 F7 P2 F8 90.9(3) . . ?
 F8 P2 F5 90.7(3) . . ?
 F9 P2 F5 89.4(4) . . ?
 F9 P2 F7 91.0(3) . . ?
 F9 P2 F8 90.1(3) . . ?
 F11 P3 F10 86.2(8) . . ?
 F11 P3 F12 80.4(6) . . ?
 F11 P3 F13 88.3(8) . . ?
 F11 P3 F14 169.8(10) . . ?
 F11 P3 F15 92.2(5) . . ?
 F12 P3 F10 86.1(9) . . ?
 F13 P3 F10 172.5(8) . . ?
 F13 P3 F12 87.9(6) . . ?
 F14 P3 F10 85.7(6) . . ?
 F14 P3 F12 92.8(5) . . ?
 F14 P3 F13 99.1(9) . . ?
 F14 P3 F15 93.3(5) . . ?
 F15 P3 F10 84.6(7) . . ?
 F15 P3 F12 168.5(8) . . ?
 F15 P3 F13 100.7(9) . . ?
 F16 P4 F16 180.0(3) 3_666 . ?
 F17 P4 F16 89.0(3) 3_666 3_666 ?
 F17 P4 F16 91.0(3) 3_666 . ?
 F17 P4 F16 89.0(3) . . ?
 F17 P4 F16 91.0(3) . 3_666 ?
 F17 P4 F17 180.0 3_666 . ?
 F18 P4 F16 92.9(3) . . ?
 F18 P4 F16 87.1(3) . 3_666 ?
 F18 P4 F16 92.9(3) 3_666 3_666 ?
 F18 P4 F16 87.1(3) 3_666 . ?
 F18 P4 F17 91.7(3) . 3_666 ?
 F18 P4 F17 91.7(3) 3_666 . ?
 F18 P4 F17 88.3(3) 3_666 3_666 ?
 F18 P4 F17 88.3(3) . . ?
 F18 P4 F18 180.0 3_666 . ?
 F20 P5 F19 86.9(4) . . ?
 F20 P5 F21 89.4(6) . . ?
 F20 P5 F23 173.7(7) . . ?
 F20 P5 F24 98.0(8) . . ?
 F21 P5 F19 87.0(5) . . ?
 F22 P5 F19 175.4(5) . . ?
 F22 P5 F20 88.7(5) . . ?
 F22 P5 F21 92.0(8) . . ?
 F22 P5 F23 91.9(7) . . ?
 F22 P5 F24 93.2(9) . . ?
 F23 P5 F19 92.4(6) . . ?
 F23 P5 F21 84.3(6) . . ?
 F24 P5 F19 88.3(7) . . ?
 F24 P5 F21 171.0(7) . . ?
 F24 P5 F23 88.3(7) . . ?
 F25 P6 F26 94.1(10) . . ?
 F25 P6 F27 89.1(9) . . ?
 F25 P6 F28 175.9(11) . . ?
 F25 P6 F29 91.9(10) . . ?
 F25 P6 F30 94.2(10) . . ?
 F26 P6 F27 91.4(9) . . ?
 F26 P6 F28 88.6(10) . . ?
 F26 P6 F29 173.5(11) . . ?
 F26 P6 F30 93.7(10) . . ?
 F28 P6 F27 87.7(10) . . ?
 F28 P6 F29 85.3(9) . . ?
 F28 P6 F30 88.7(10) . . ?
 F29 P6 F27 86.3(10) . . ?
 F29 P6 F30 88.3(10) . . ?
 F30 P6 F27 173.7(11) . . ?
 F25A P6A F27A 86.2(8) . . ?
 F25A P6A F28A 174.6(7) . . ?
 F25A P6A F29A 86.3(7) . . ?
 F25A P6A F30A 92.5(8) . . ?
 F26A P6A F25A 92.6(8) . . ?
 F26A P6A F27A 91.5(8) . . ?
 F26A P6A F28A 92.3(7) . . ?
 F26A P6A F29A 178.8(8) . . ?
 F26A P6A F30A 87.5(7) . . ?
 F28A P6A F27A 91.3(7) . . ?
 F28A P6A F29A 88.9(6) . . ?
 F28A P6A F30A 90.0(6) . . ?
 F29A P6A F27A 88.8(7) . . ?
 F29A P6A F30A 92.3(8) . . ?
 F30A P6A F27A 178.3(7) . . ?
 F31 P7 F32 92.6(6) . . ?
 F31 P7 F33 89.3(6) . . ?
 F31 P7 F34 90.2(5) . . ?
 F31 P7 F35 85.2(6) . . ?
 F32 P7 F33 88.9(7) . . ?
 F34 P7 F32 90.8(7) . . ?
 F34 P7 F33 179.4(7) . . ?
 F34 P7 F35 93.5(7) . . ?
 F35 P7 F32 175.1(9) . . ?
 F35 P7 F33 86.7(7) . . ?
 F36 P7 F31 175.3(8) . . ?
 F36 P7 F32 91.5(7) . . ?
 F36 P7 F33 88.5(7) . . ?
 F36 P7 F34 92.0(7) . . ?
 F36 P7 F35 90.6(7) . . ?
 F31A P7A F32A 90.2(12) . . ?
 F31A P7A F33A 91.1(11) . . ?
 F31A P7A F34A 88.9(11) . . ?
 F31A P7A F35A 94.3(12) . . ?
 F31A P7A F36A 174.3(14) . . ?
 F33A P7A F32A 90.4(10) . . ?
 F33A P7A F34A 179.8(14) . . ?
 F33A P7A F35A 92.0(11) . . ?
 F34A P7A F32A 89.3(11) . . ?
 F34A P7A F35A 88.2(10) . . ?
 F35A P7A F32A 174.8(13) . . ?
 F36A P7A F32A 84.4(11) . . ?
 F36A P7A F33A 90.9(10) . . ?
 F36A P7A F34A 89.2(10) . . ?
 F36A P7A F35A 91.1(11) . . ?
 F37 P8 F38 85.7(6) . . ?
 F37 P8 F39 88.9(6) . . ?
 F37 P8 F40 89.5(6) . . ?
 F37 P8 F42 93.1(7) . . ?
 F39 P8 F38 88.0(6) . . ?
 F39 P8 F40 176.8(8) . . ?
 F39 P8 F42 92.0(6) . . ?
 F40 P8 F38 89.2(6) . . ?
 F41 P8 F37 172.3(8) . . ?
 F41 P8 F38 86.6(6) . . ?
 F41 P8 F39 90.4(6) . . ?
 F41 P8 F40 90.9(6) . . ?
 F41 P8 F42 94.6(7) . . ?
 F42 P8 F38 178.8(8) . . ?
 F42 P8 F40 90.8(6) . . ?
 F37A P8A F40A 88.6(12) . . ?
 F37A P8A F41A 176.0(14) . . ?
 F38A P8A F37A 91.1(12) . . ?
 F38A P8A F39A 85.9(12) . . ?
 F38A P8A F40A 93.7(13) . . ?
 F38A P8A F41A 89.0(13) . . ?
 F38A P8A F42A 169.9(14) . . ?
 F39A P8A F37A 90.1(12) . . ?
 F39A P8A F40A 178.6(14) . . ?
 F39A P8A F41A 93.9(12) . . ?
 F40A P8A F41A 87.5(12) . . ?
 F42A P8A F37A 95.7(13) . . ?
 F42A P8A F39A 86.6(12) . . ?
 F42A P8A F40A 93.9(13) . . ?
 F42A P8A F41A 84.7(12) . . ?
 F43 P9 F44 88.4(10) . . ?
 F43 P9 F45 94.9(9) . . ?
 F43 P9 F46 87.9(9) . . ?
 F43 P9 F47 178.4(12) . . ?
 F43 P9 F48 86.2(10) . . ?
 F45 P9 F44 82.5(9) . . ?
 F45 P9 F46 169.9(12) . . ?
 F46 P9 F44 87.9(10) . . ?
 F47 P9 F44 91.7(10) . . ?
 F47 P9 F45 83.5(9) . . ?
 F47 P9 F46 93.8(10) . . ?
 F47 P9 F48 93.6(10) . . ?
 F48 P9 F44 173.3(10) . . ?
 F48 P9 F45 94.0(10) . . ?
 F48 P9 F46 95.9(10) . . ?
 F43A P9A F44A 92.2(12) . . ?
 F43A P9A F45A 94.2(12) . . ?
 F43A P9A F46A 88.2(12) . . ?
 F43A P9A F47A 176.9(14) . . ?
 F43A P9A F48A 86.4(11) . . ?
 F44A P9A F46A 90.9(11) . . ?
 F45A P9A F44A 86.0(11) . . ?
 F45A P9A F46A 176.1(14) . . ?
 F47A P9A F44A 90.3(12) . . ?
 F47A P9A F45A 87.7(12) . . ?
 F47A P9A F46A 90.0(12) . . ?
 F47A P9A F48A 91.4(12) . . ?
 F48A P9A F44A 169.9(14) . . ?
 F48A P9A F45A 84.1(11) . . ?
 F48A P9A F46A 99.1(12) . . ?
 C9 N1 C8 120.2(10) . . ?
 C9 N1 C10 119.8(8) . . ?
 C10 N1 C8 119.6(9) . . ?
 C14 N2 C15 107.6(6) . . ?
 C17 N3 C16 105.8(6) . . ?
 C21 N4 C23 120.1(11) . . ?
 C22 N4 C21 118.0(10) . . ?
 C22 N4 C23 121.2(10) . . ?
 C31 N5 C30 118.1(8) . . ?
 C32 N5 C30 119.9(8) . . ?
 C32 N5 C31 122.0(8) . . ?
 C53 N6 C1 119.9(8) . . ?
 C54 N6 C1 120.2(7) . . ?
 C54 N6 C53 119.6(7) . . ?
 C77 N7 C76 122.2(11) . . ?
 C78 N7 C76 118.1(9) . . ?
 C78 N7 C77 119.3(10) . . ?
 C83 N8 C82 100.9(7) . . ?
 C84 N9 C85 100.1(6) . . ?
 C89 N10 C90 121.3(7) . . ?
 C89 N10 C91 119.3(7) . . ?
 C90 N10 C91 119.1(8) . . ?
 C99 N11 C98 121.7(8) . . ?
 C100 N11 C98 116.1(7) . . ?
 C100 N11 C99 122.2(7) . . ?
 C121 N12 C69 119.3(6) . . ?
 C122 N12 C69 119.0(7) . . ?
 C122 N12 C121 121.6(6) . . ?
 N6 C1 H1A 109.9 . . ?
 N6 C1 H1B 109.9 . . ?
 N6 C1 C2 108.8(7) . . ?
 H1A C1 H1B 108.3 . . ?
 C2 C1 H1A 109.9 . . ?
 C2 C1 H1B 109.9 . . ?
 C3 C2 C1 118.2(12) . . ?
 C3 C2 C4 121.3(11) . . ?
 C4 C2 C1 119.8(10) . . ?
 C2 C3 H3 121.2 . . ?
 C2 C3 C6 117.5(11) . . ?
 C6 C3 H3 121.2 . . ?
 C2 C4 H4 120.8 . . ?
 C2 C4 C5 118.5(10) . . ?
 C5 C4 H4 120.8 . . ?
 C4 C5 H5 118.6 . . ?
 C7 C5 C4 122.9(12) . . ?
 C7 C5 H5 118.6 . . ?
 C3 C6 H6 118.2 . . ?
 C7 C6 C3 123.6(10) . . ?
 C7 C6 H6 118.2 . . ?
 C5 C7 C6 116.0(12) . . ?
 C5 C7 C8 123.6(12) . . ?
 C6 C7 C8 119.7(11) . . ?
 N1 C8 C7 110.7(8) . . ?
 N1 C8 H8A 109.5 . . ?
 N1 C8 H8B 109.5 . . ?
 C7 C8 H8A 109.5 . . ?
 C7 C8 H8B 109.5 . . ?
 H8A C8 H8B 108.1 . . ?
 N1 C9 H9 119.1 . . ?
 N1 C9 C11 121.8(9) . . ?
 C11 C9 H9 119.1 . . ?
 N1 C10 H10 119.3 . . ?
 N1 C10 C12 121.5(9) . . ?
 C12 C10 H10 119.3 . . ?
 C9 C11 H11 120.4 . . ?
 C13 C11 C9 119.3(8) . . ?
 C13 C11 H11 120.4 . . ?
 C10 C12 H12 120.2 . . ?
 C10 C12 C13 119.5(10) . . ?
 C13 C12 H12 120.2 . . ?
 C11 C13 C12 117.9(9) . . ?
 C11 C13 C14 121.0(7) . . ?
 C14 C13 C12 121.0(8) . . ?
 N2 C14 S1 116.7(6) . . ?
 N2 C14 C13 120.4(6) . . ?
 C13 C14 S1 122.9(5) . . ?
 N2 C15 S2 133.2(6) . . ?
 N2 C15 C16 117.6(7) . . ?
 C16 C15 S2 109.3(6) . . ?
 N3 C16 S1 132.6(5) . . ?
 N3 C16 C15 118.2(7) . . ?
 C15 C16 S1 109.2(6) . . ?
 N3 C17 S2 117.5(7) . . ?
 N3 C17 C18 118.8(8) . . ?
 C18 C17 S2 123.6(6) . . ?
 C19 C18 C17 121.2(9) . . ?
 C19 C18 C20 114.3(9) . . ?
 C20 C18 C17 124.4(9) . . ?
 C18 C19 H19 119.7 . . ?
 C21 C19 C18 120.7(9) . . ?
 C21 C19 H19 119.7 . . ?
 C18 C20 H20 117.7 . . ?
 C22 C20 C18 124.5(11) . . ?
 C22 C20 H20 117.7 . . ?
 N4 C21 H21 119.2 . . ?
 C19 C21 N4 121.6(10) . . ?
 C19 C21 H21 119.2 . . ?
 N4 C22 H22 119.6 . . ?
 C20 C22 N4 120.8(10) . . ?
 C20 C22 H22 119.6 . . ?
 N4 C23 H23A 110.2 . . ?
 N4 C23 H23B 110.2 . . ?
 H23A C23 H23B 108.5 . . ?
 C24 C23 N4 107.5(10) . . ?
 C24 C23 H23A 110.2 . . ?
 C24 C23 H23B 110.2 . . ?
 C25 C24 C23 119.3(13) . . ?
 C25 C24 C26 120.9(16) . . ?
 C26 C24 C23 119.8(15) . . ?
 C24 C25 H25 121.0 . . ?
 C24 C25 C27 118.0(13) . . ?
 C27 C25 H25 121.0 . . ?
 C24 C26 H26 119.6 . . ?
 C28 C26 C24 120.7(14) . . ?
 C28 C26 H26 119.6 . . ?
 C25 C27 H27 116.3 . . ?
 C25 C27 C29 127.5(13) . . ?
 C29 C27 H27 116.3 . . ?
 C26 C28 H28 118.2 . . ?
 C26 C28 C29 123.6(13) . . ?
 C29 C28 H28 118.2 . . ?
 C27 C29 C28 108.8(15) . . ?
 C27 C29 C30 130.3(13) . . ?
 C30 C29 C28 120.7(12) . . ?
 N5 C30 H30A 109.8 . . ?
 N5 C30 H30B 109.8 . . ?
 C29 C30 N5 109.4(10) . . ?
 C29 C30 H30A 109.8 . . ?
 C29 C30 H30B 109.8 . . ?
 H30A C30 H30B 108.2 . . ?
 N5 C31 H31 119.8 . . ?
 N5 C31 C33 120.3(7) . . ?
 C33 C31 H31 119.8 . . ?
 N5 C32 H32 119.0 . . ?
 N5 C32 C34 121.9(8) . . ?
 C34 C32 H32 119.0 . . ?
 C31 C33 C35 119.2(8) . . ?
 C31 C33 C36 122.9(7) . . ?
 C36 C33 C35 117.9(8) . . ?
 C32 C34 C35 120.5(7) . . ?
 C32 C34 C40 122.6(8) . . ?
 C35 C34 C40 116.8(8) . . ?
 C34 C35 C33 116.0(8) . . ?
 C34 C35 C39 123.9(6) . . ?
 C39 C35 C33 120.0(7) . . ?
 C33 C36 H36 119.2 . . ?
 C37 C36 C33 121.7(7) . . ?
 C37 C36 H36 119.2 . . ?
 C36 C37 H37 119.1 . . ?
 C36 C37 C38 121.7(7) . . ?
 C38 C37 H37 119.1 . . ?
 C39 C38 C37 117.8(7) . . ?
 C39 C38 C44 120.3(5) . . ?
 C44 C38 C37 121.9(6) . . ?
 C35 C39 C38 120.8(6) . . ?
 C35 C39 C42 117.6(6) . . ?
 C38 C39 C42 121.6(7) . . ?
 C34 C40 H40 119.6 . . ?
 C41 C40 C34 120.9(7) . . ?
 C41 C40 H40 119.6 . . ?
 C40 C41 H41 119.4 . . ?
 C40 C41 C42 121.2(6) . . ?
 C42 C41 H41 119.4 . . ?
 C41 C42 C39 119.5(7) . . ?
 C43 C42 C39 118.8(6) . . ?
 C43 C42 C41 121.7(6) . . ?
 C42 C43 C45 119.1(5) . . ?
 C42 C43 C50 121.1(6) . . ?
 C45 C43 C50 119.8(7) . . ?
 C38 C44 C45 117.4(6) . . ?
 C46 C44 C38 123.3(6) . . ?
 C46 C44 C45 119.3(6) . . ?
 C43 C45 C44 122.7(6) . . ?
 C49 C45 C43 119.5(6) . . ?
 C49 C45 C44 117.7(6) . . ?
 C44 C46 H46 118.5 . . ?
 C47 C46 C44 123.0(6) . . ?
 C47 C46 H46 118.5 . . ?
 C46 C47 H47 120.6 . . ?
 C46 C47 C48 118.8(6) . . ?
 C48 C47 H47 120.6 . . ?
 C49 C48 C47 120.2(7) . . ?
 C53 C48 C47 120.7(7) . . ?
 C53 C48 C49 119.1(6) . . ?
 C45 C49 C52 119.4(6) . . ?
 C48 C49 C45 121.0(6) . . ?
 C48 C49 C52 119.6(7) . . ?
 C43 C50 H50 120.2 . . ?
 C51 C50 C43 119.7(7) . . ?
 C51 C50 H50 120.2 . . ?
 C50 C51 H51 118.8 . . ?
 C50 C51 C52 122.5(6) . . ?
 C52 C51 H51 118.8 . . ?
 C51 C52 C49 119.1(7) . . ?
 C54 C52 C49 117.0(7) . . ?
 C54 C52 C51 123.9(7) . . ?
 N6 C53 C48 120.5(7) . . ?
 N6 C53 H53 119.7 . . ?
 C48 C53 H53 119.7 . . ?
 N6 C54 C52 124.1(7) . . ?
 N6 C54 H54 117.9 . . ?
 C52 C54 H54 117.9 . . ?
 C56 C55 H55 119.7 . . ?
 C58 C55 H55 119.7 . . ?
 C58 C55 C56 120.6(9) . . ?
 C55 C56 H56 119.4 . . ?
 C57 C56 C55 121.2(9) . . ?
 C57 C56 H56 119.4 . . ?
 C56 C57 H57 120.4 . . ?
 C56 C57 C60 119.2(9) . . ?
 C60 C57 H57 120.4 . . ?
 C55 C58 H58 120.5 . . ?
 C55 C58 C59 119.0(8) . . ?
 C59 C58 H58 120.5 . . ?
 C58 C59 C62 117.5(7) . . ?
 C60 C59 C58 120.9(8) . . ?
 C60 C59 C62 121.5(8) . . ?
 C57 C60 C61 121.3(8) . . ?
 C59 C60 C57 118.8(8) . . ?
 C59 C60 C61 119.9(8) . . ?
 O1 C61 C60 120.6(10) . . ?
 O1 C61 C64 118.1(9) . . ?
 C64 C61 C60 121.3(8) . . ?
 O2 C62 C59 122.3(8) . . ?
 O2 C62 C63 120.8(8) . . ?
 C59 C62 C63 116.9(7) . . ?
 C63 C66 H66 120.0 . . ?
 C63 C66 C67 120.0 . . ?
 C67 C66 H66 120.0 . . ?
 C66 C63 C62 118.6(7) . . ?
 C66 C63 C64 120.0 . . ?
 C64 C63 C62 121.4(7) . . ?
 C63 C64 C61 118.9(7) . . ?
 C65 C64 C61 121.1(7) . . ?
 C65 C64 C63 120.0 . . ?
 C64 C65 H65 120.0 . . ?
 C64 C65 C68 120.0 . . ?
 C68 C65 H65 120.0 . . ?
 C65 C68 H68 120.0 . . ?
 C67 C68 C65 120.0 . . ?
 C67 C68 H68 120.0 . . ?
 C66 C67 H67 120.0 . . ?
 C68 C67 C66 120.0 . . ?
 C68 C67 H67 120.0 . . ?
 N12 C69 H69A 110.0 . . ?
 N12 C69 H69B 110.0 . . ?
 N12 C69 C70 108.3(6) . . ?
 H69A C69 H69B 108.4 . . ?
 C70 C69 H69A 110.0 . . ?
 C70 C69 H69B 110.0 . . ?
 C71 C70 C69 119.2(8) . . ?
 C72 C70 C69 121.6(9) . . ?
 C72 C70 C71 119.0(9) . . ?
 C70 C71 H71 119.9 . . ?
 C73 C71 C70 120.1(9) . . ?
 C73 C71 H71 119.9 . . ?
 C70 C72 H72 120.2 . . ?
 C70 C72 C74 119.5(10) . . ?
 C74 C72 H72 120.2 . . ?
 C71 C73 H73 119.2 . . ?
 C71 C73 C75 121.7(9) . . ?
 C75 C73 H73 119.2 . . ?
 C72 C74 H74 118.1 . . ?
 C75 C74 C72 123.7(9) . . ?
 C75 C74 H74 118.1 . . ?
 C73 C75 C76 121.4(10) . . ?
 C74 C75 C73 115.6(9) . . ?
 C74 C75 C76 123.0(9) . . ?
 N7 C76 H76A 110.1 . . ?
 N7 C76 H76B 110.1 . . ?
 C75 C76 N7 107.8(6) . . ?
 C75 C76 H76A 110.1 . . ?
 C75 C76 H76B 110.1 . . ?
 H76A C76 H76B 108.5 . . ?
 N7 C77 H77 118.9 . . ?
 N7 C77 C79 122.2(10) . . ?
 C79 C77 H77 118.9 . . ?
 N7 C78 H78 120.4 . . ?
 N7 C78 C80 119.2(11) . . ?
 C80 C78 H78 120.4 . . ?
 C77 C79 H79 119.8 . . ?
 C77 C79 C81 120.4(10) . . ?
 C81 C79 H79 119.8 . . ?
 C78 C80 H80 119.0 . . ?
 C81 C80 C78 121.9(12) . . ?
 C81 C80 H80 119.0 . . ?
 C79 C81 C82 121.2(9) . . ?
 C80 C81 C79 116.5(9) . . ?
 C80 C81 C82 122.1(10) . . ?
 N8 C82 S3 119.2(6) . . ?
 N8 C82 C81 117.4(8) . . ?
 C81 C82 S3 123.4(8) . . ?
 N8 C83 S4 129.4(7) . . ?
 N8 C83 C84 120.8(7) . . ?
 C84 C83 S4 109.7(6) . . ?
 N9 C84 S3 125.9(6) . . ?
 N9 C84 C83 122.2(6) . . ?
 C83 C84 S3 111.9(6) . . ?
 N9 C85 S4 117.7(5) . . ?
 C86 C85 S4 123.6(6) . . ?
 C86 C85 N9 118.4(7) . . ?
 C87 C86 C85 120.8(8) . . ?
 C88 C86 C85 121.1(7) . . ?
 C88 C86 C87 118.1(7) . . ?
 C86 C87 H87 119.7 . . ?
 C89 C87 C86 120.7(9) . . ?
 C89 C87 H87 119.7 . . ?
 C86 C88 H88 119.9 . . ?
 C90 C88 C86 120.2(8) . . ?
 C90 C88 H88 119.9 . . ?
 N10 C89 H89 120.1 . . ?
 C87 C89 N10 119.7(8) . . ?
 C87 C89 H89 120.1 . . ?
 N10 C90 H90 120.0 . . ?
 C88 C90 N10 119.9(9) . . ?
 C88 C90 H90 120.0 . . ?
 N10 C91 H91A 109.8 . . ?
 N10 C91 H91B 109.8 . . ?
 H91A C91 H91B 108.2 . . ?
 C92 C91 N10 109.5(6) . . ?
 C92 C91 H91A 109.8 . . ?
 C92 C91 H91B 109.8 . . ?
 C93 C92 C91 120.6(8) . . ?
 C94 C92 C91 121.5(8) . . ?
 C94 C92 C93 117.5(7) . . ?
 C92 C93 H93 119.7 . . ?
 C95 C93 C92 120.6(7) . . ?
 C95 C93 H93 119.7 . . ?
 C92 C94 H94 118.8 . . ?
 C92 C94 C96 122.5(8) . . ?
 C96 C94 H94 118.8 . . ?
 C93 C95 H95 119.8 . . ?
 C97 C95 C93 120.3(8) . . ?
 C97 C95 H95 119.8 . . ?
 C94 C96 H96 120.1 . . ?
 C97 C96 C94 119.8(8) . . ?
 C97 C96 H96 120.1 . . ?
 C95 C97 C98 119.9(8) . . ?
 C96 C97 C95 119.2(7) . . ?
 C96 C97 C98 120.7(8) . . ?
 N11 C98 C97 108.7(5) . . ?
 N11 C98 H98A 109.9 . . ?
 N11 C98 H98B 109.9 . . ?
 C97 C98 H98A 109.9 . . ?
 C97 C98 H98B 109.9 . . ?
 H98A C98 H98B 108.3 . . ?
 N11 C99 H99 120.5 . . ?
 N11 C99 C101 118.9(8) . . ?
 C101 C99 H99 120.5 . . ?
 N11 C100 H100 118.7 . . ?
 N11 C100 C102 122.6(7) . . ?
 C102 C100 H100 118.7 . . ?
 C103 C101 C99 121.2(7) . . ?
 C103 C101 C104 119.3(6) . . ?
 C104 C101 C99 119.4(7) . . ?
 C100 C102 C103 115.8(8) . . ?
 C105 C102 C100 125.3(7) . . ?
 C105 C102 C103 118.8(6) . . ?
 C101 C103 C102 119.1(6) . . ?
 C101 C103 C108 122.6(6) . . ?
 C108 C103 C102 118.3(7) . . ?
 C101 C104 H104 120.0 . . ?
 C106 C104 C101 120.0(7) . . ?
 C106 C104 H104 120.0 . . ?
 C102 C105 H105 118.7 . . ?
 C107 C105 C102 122.6(6) . . ?
 C107 C105 H105 118.7 . . ?
 C104 C106 H106 119.4 . . ?
 C104 C106 C109 121.1(6) . . ?
 C109 C106 H106 119.4 . . ?
 C105 C107 H107 119.8 . . ?
 C105 C107 C110 120.4(7) . . ?
 C110 C107 H107 119.8 . . ?
 C103 C108 C110 120.4(5) . . ?
 C109 C108 C103 118.1(6) . . ?
 C109 C108 C110 121.5(6) . . ?
 C108 C109 C106 118.9(6) . . ?
 C111 C109 C106 121.5(5) . . ?
 C111 C109 C108 119.6(6) . . ?
 C108 C110 C107 119.4(6) . . ?
 C112 C110 C107 121.8(6) . . ?
 C112 C110 C108 118.8(5) . . ?
 C109 C111 C113 119.8(5) . . ?
 C109 C111 C114 122.7(6) . . ?
 C113 C111 C114 117.5(5) . . ?
 C110 C112 C113 119.8(6) . . ?
 C110 C112 C115 122.4(6) . . ?
 C113 C112 C115 117.8(6) . . ?
 C111 C113 C112 120.4(5) . . ?
 C118 C113 C111 119.9(5) . . ?
 C118 C113 C112 119.7(6) . . ?
 C111 C114 H114 118.3 . . ?
 C116 C114 C111 123.3(6) . . ?
 C116 C114 H114 118.3 . . ?
 C112 C115 H115 119.2 . . ?
 C117 C115 C112 121.6(6) . . ?
 C117 C115 H115 119.2 . . ?
 C114 C116 H116 120.3 . . ?
 C114 C116 C119 119.4(6) . . ?
 C119 C116 H116 120.3 . . ?
 C115 C117 H117 118.3 . . ?
 C115 C117 C120 123.3(7) . . ?
 C120 C117 H117 118.3 . . ?
 C113 C118 C119 121.9(6) . . ?
 C113 C118 C120 121.0(5) . . ?
 C119 C118 C120 117.1(6) . . ?
 C116 C119 C118 117.9(6) . . ?
 C121 C119 C116 121.5(6) . . ?
 C121 C119 C118 120.5(6) . . ?
 C117 C120 C118 116.7(6) . . ?
 C122 C120 C117 127.3(7) . . ?
 C122 C120 C118 116.1(6) . . ?
 N12 C121 C119 120.2(6) . . ?
 N12 C121 H121 119.9 . . ?
 C119 C121 H121 119.9 . . ?
 N12 C122 C120 124.5(7) . . ?
 N12 C122 H122 117.7 . . ?
 C120 C122 H122 117.7 . . ?
 C124 C123 H123 121.0 . . ?
 C124 C123 C125 117.9(18) . . ?
 C125 C123 H123 121.0 . . ?
 C123 C124 H124 117.0 . . ?
 C123 C124 C126 126.0(15) . . ?
 C126 C124 H124 117.0 . . ?
 C123 C125 H125 118.6 . . ?
 C123 C125 C127 122.8(13) . . ?
 C127 C125 H125 118.6 . . ?
 C124 C126 H126 123.1 . . ?
 C128 C126 C124 113.8(12) . . ?
 C128 C126 H126 123.1 . . ?
 C125 C127 C128 117.9(9) . . ?
 C125 C127 C130 122.7(9) . . ?
 C130 C127 C128 119.3(8) . . ?
 C126 C128 C127 121.5(11) . . ?
 C126 C128 C129 117.5(11) . . ?
 C127 C128 C129 121.0(8) . . ?
 O4 C129 C128 118.5(10) . . ?
 O4 C129 C132 125.1(11) . . ?
 C132 C129 C128 116.4(10) . . ?
 O3 C130 C127 120.3(9) . . ?
 O3 C130 C131 120.4(8) . . ?
 C127 C130 C131 119.2(8) . . ?
 C132 C131 C130 124.2(8) . . ?
 C133 C131 C130 119.7(9) . . ?
 C133 C131 C132 116.1(9) . . ?
 C131 C132 C129 119.8(9) . . ?
 C131 C132 C134 121.6(9) . . ?
 C134 C132 C129 118.6(10) . . ?
 C131 C133 H133 119.1 . . ?
 C135 C133 C131 121.9(11) . . ?
 C135 C133 H133 119.1 . . ?
 C132 C134 H134 120.6 . . ?
 C136 C134 C132 118.8(11) . . ?
 C136 C134 H134 120.6 . . ?
 C133 C135 H135 120.4 . . ?
 C136 C135 C133 119.2(12) . . ?
 C136 C135 H135 120.4 . . ?
 C134 C136 C135 122.4(13) . . ?
 C134 C136 H136 118.8 . . ?
 C135 C136 H136 118.8 . . ?
 H1 C137 H2 109.5 . . ?
 H1 C137 H137 109.5 . . ?
 H2 C137 H137 109.5 . . ?
 C138 C137 H1 109.5 . . ?
 C138 C137 H2 109.5 . . ?
 C138 C137 H137 109.5 . . ?
 N13 C138 C137 169.4(15) . . ?

loop_
  _geom_torsion_atom_site_label_1
  _geom_torsion_atom_site_label_2
  _geom_torsion_atom_site_label_3
  _geom_torsion_atom_site_label_4
  _geom_torsion
  _geom_torsion_site_symmetry_1
  _geom_torsion_site_symmetry_2
  _geom_torsion_site_symmetry_3
  _geom_torsion_site_symmetry_4
  _geom_torsion_publ_flag
 S2 C15 C16 S1 -179.9(3) . . . . ?
 S2 C15 C16 N3 -0.4(8) . . . . ?
 S2 C17 C18 C19 177.1(7) . . . . ?
 S2 C17 C18 C20 1.8(14) . . . . ?
 S4 C83 C84 S3 178.5(3) . . . . ?
 S4 C83 C84 N9 -1.1(8) . . . . ?
 S4 C85 C86 C87 0.7(9) . . . . ?
 S4 C85 C86 C88 179.5(6) . . . . ?
 O1 C61 C64 C63 177.9(7) . . . . ?
 O1 C61 C64 C65 -1.6(11) . . . . ?
 O2 C62 C63 C66 -1.3(8) . . . . ?
 O2 C62 C63 C64 -179.4(5) . . . . ?
 O3 C130 C131 C132 -179.4(4) . . . . ?
 O3 C130 C131 C133 -1.1(6) . . . . ?
 O4 C129 C132 C131 -179.1(4) . . . . ?
 O4 C129 C132 C134 -0.2(6) . . . . ?
 N1 C9 C11 C13 0.1(14) . . . . ?
 N1 C10 C12 C13 3.0(16) . . . . ?
 N2 C15 C16 S1 -0.6(8) . . . . ?
 N2 C15 C16 N3 178.9(6) . . . . ?
 N3 C17 C18 C19 -0.6(13) . . . . ?
 N3 C17 C18 C20 -175.9(9) . . . . ?
 N4 C23 C24 C25 88.2(13) . . . . ?
 N4 C23 C24 C26 -90.5(12) . . . . ?
 N5 C31 C33 C35 -1.4(15) . . . . ?
 N5 C31 C33 C36 -179.5(9) . . . . ?
 N5 C32 C34 C35 -0.8(16) . . . . ?
 N5 C32 C34 C40 177.8(9) . . . . ?
 N6 C1 C2 C3 84.5(9) . . . . ?
 N6 C1 C2 C4 -86.1(10) . . . . ?
 N7 C77 C79 C81 -1.9(17) . . . . ?
 N7 C78 C80 C81 -1.2(15) . . . . ?
 N8 C83 C84 S3 0.1(8) . . . . ?
 N8 C83 C84 N9 -179.4(5) . . . . ?
 N9 C85 C86 C87 -173.9(6) . . . . ?
 N9 C85 C86 C88 4.9(10) . . . . ?
 N10 C91 C92 C93 -89.2(9) . . . . ?
 N10 C91 C92 C94 82.9(10) . . . . ?
 N11 C99 C101 C103 0.4(10) . . . . ?
 N11 C99 C101 C104 178.4(6) . . . . ?
 N11 C100 C102 C103 3.3(9) . . . . ?
 N11 C100 C102 C105 -178.7(6) . . . . ?
 N12 C69 C70 C71 -84.9(9) . . . . ?
 N12 C69 C70 C72 89.4(9) . . . . ?
 C1 N6 C53 C48 -173.2(8) . . . . ?
 C1 N6 C54 C52 173.4(8) . . . . ?
 C1 C2 C3 C6 -173.6(8) . . . . ?
 C1 C2 C4 C5 172.7(8) . . . . ?
 C2 C3 C6 C7 3.4(13) . . . . ?
 C2 C4 C5 C7 -1.8(16) . . . . ?
 C3 C2 C4 C5 2.4(14) . . . . ?
 C3 C6 C7 C5 -2.8(14) . . . . ?
 C3 C6 C7 C8 168.2(9) . . . . ?
 C4 C2 C3 C6 -3.1(13) . . . . ?
 C4 C5 C7 C6 2.0(14) . . . . ?
 C4 C5 C7 C8 -168.7(10) . . . . ?
 C5 C7 C8 N1 84.6(12) . . . . ?
 C6 C7 C8 N1 -85.8(12) . . . . ?
 C8 N1 C9 C11 -169.1(9) . . . . ?
 C8 N1 C10 C12 167.6(10) . . . . ?
 C9 N1 C8 C7 88.1(12) . . . . ?
 C9 N1 C10 C12 -4.6(16) . . . . ?
 C9 C11 C13 C12 -1.6(12) . . . . ?
 C9 C11 C13 C14 175.0(7) . . . . ?
 C10 N1 C8 C7 -84.1(13) . . . . ?
 C10 N1 C9 C11 3.0(15) . . . . ?
 C10 C12 C13 C11 0.1(13) . . . . ?
 C10 C12 C13 C14 -176.5(9) . . . . ?
 C11 C13 C14 S1 3.2(10) . . . . ?
 C11 C13 C14 N2 -177.5(6) . . . . ?
 C12 C13 C14 S1 179.7(6) . . . . ?
 C12 C13 C14 N2 -1.0(11) . . . . ?
 C14 S1 C16 N3 179.6(7) . . . . ?
 C14 S1 C16 C15 -1.0(5) . . . . ?
 C14 N2 C15 S2 -178.5(6) . . . . ?
 C14 N2 C15 C16 2.3(8) . . . . ?
 C15 S2 C17 N3 2.5(6) . . . . ?
 C15 S2 C17 C18 -175.2(8) . . . . ?
 C15 N2 C14 S1 -3.1(7) . . . . ?
 C15 N2 C14 C13 177.5(6) . . . . ?
 C16 S1 C14 N2 2.5(5) . . . . ?
 C16 S1 C14 C13 -178.2(6) . . . . ?
 C16 N3 C17 S2 -3.0(8) . . . . ?
 C16 N3 C17 C18 174.9(7) . . . . ?
 C17 S2 C15 N2 179.7(7) . . . . ?
 C17 S2 C15 C16 -1.1(5) . . . . ?
 C17 N3 C16 S1 -178.5(6) . . . . ?
 C17 N3 C16 C15 2.1(9) . . . . ?
 C17 C18 C19 C21 -170.4(10) . . . . ?
 C17 C18 C20 C22 170.6(12) . . . . ?
 C18 C19 C21 N4 -3.2(19) . . . . ?
 C18 C20 C22 N4 2(2) . . . . ?
 C19 C18 C20 C22 -4.9(18) . . . . ?
 C20 C18 C19 C21 5.3(16) . . . . ?
 C21 N4 C22 C20 1(2) . . . . ?
 C21 N4 C23 C24 -82.5(14) . . . . ?
 C22 N4 C21 C19 0.0(19) . . . . ?
 C22 N4 C23 C24 87.3(15) . . . . ?
 C23 N4 C21 C19 170.1(13) . . . . ?
 C23 N4 C22 C20 -169.4(14) . . . . ?
 C23 C24 C25 C27 -172.5(10) . . . . ?
 C23 C24 C26 C28 172.4(11) . . . . ?
 C24 C25 C27 C29 -0.8(18) . . . . ?
 C24 C26 C28 C29 0.7(19) . . . . ?
 C25 C24 C26 C28 -6.3(17) . . . . ?
 C25 C27 C29 C28 -4.1(14) . . . . ?
 C25 C27 C29 C30 170.4(12) . . . . ?
 C26 C24 C25 C27 6.2(17) . . . . ?
 C26 C28 C29 C27 4.0(15) . . . . ?
 C26 C28 C29 C30 -171.1(11) . . . . ?
 C27 C29 C30 N5 -84.8(13) . . . . ?
 C28 C29 C30 N5 89.2(11) . . . . ?
 C30 N5 C31 C33 -179.4(10) . . . . ?
 C30 N5 C32 C34 -179.5(10) . . . . ?
 C31 N5 C30 C29 -92.5(12) . . . . ?
 C31 N5 C32 C34 0.7(17) . . . . ?
 C31 C33 C35 C34 1.3(13) . . . . ?
 C31 C33 C35 C39 -176.1(8) . . . . ?
 C31 C33 C36 C37 176.2(9) . . . . ?
 C32 N5 C30 C29 87.7(13) . . . . ?
 C32 N5 C31 C33 0.4(17) . . . . ?
 C32 C34 C35 C33 -0.3(13) . . . . ?
 C32 C34 C35 C39 177.0(9) . . . . ?
 C32 C34 C40 C41 -177.9(9) . . . . ?
 C33 C35 C39 C38 -1.3(11) . . . . ?
 C33 C35 C39 C42 179.0(7) . . . . ?
 C33 C36 C37 C38 0.9(13) . . . . ?
 C34 C35 C39 C38 -178.4(7) . . . . ?
 C34 C35 C39 C42 1.8(12) . . . . ?
 C34 C40 C41 C42 0.0(13) . . . . ?
 C35 C33 C36 C37 -2.0(13) . . . . ?
 C35 C34 C40 C41 0.8(13) . . . . ?
 C35 C39 C42 C41 -1.0(10) . . . . ?
 C35 C39 C42 C43 179.9(6) . . . . ?
 C36 C33 C35 C34 179.5(8) . . . . ?
 C36 C33 C35 C39 2.2(12) . . . . ?
 C36 C37 C38 C39 0.1(10) . . . . ?
 C36 C37 C38 C44 -179.3(7) . . . . ?
 C37 C38 C39 C35 0.1(10) . . . . ?
 C37 C38 C39 C42 179.9(6) . . . . ?
 C37 C38 C44 C45 -178.5(6) . . . . ?
 C37 C38 C44 C46 0.0(10) . . . . ?
 C38 C39 C42 C41 179.3(6) . . . . ?
 C38 C39 C42 C43 0.1(9) . . . . ?
 C38 C44 C45 C43 -3.1(9) . . . . ?
 C38 C44 C45 C49 -178.9(5) . . . . ?
 C38 C44 C46 C47 -179.5(6) . . . . ?
 C39 C38 C44 C45 2.1(9) . . . . ?
 C39 C38 C44 C46 -179.5(6) . . . . ?
 C39 C42 C43 C45 -1.0(9) . . . . ?
 C39 C42 C43 C50 -179.5(6) . . . . ?
 C40 C34 C35 C33 -179.0(8) . . . . ?
 C40 C34 C35 C39 -1.7(13) . . . . ?
 C40 C41 C42 C39 0.1(11) . . . . ?
 C40 C41 C42 C43 179.2(7) . . . . ?
 C41 C42 C43 C45 179.9(6) . . . . ?
 C41 C42 C43 C50 1.4(9) . . . . ?
 C42 C43 C45 C44 2.6(9) . . . . ?
 C42 C43 C45 C49 178.3(6) . . . . ?
 C42 C43 C50 C51 -179.9(6) . . . . ?
 C43 C45 C49 C48 -178.3(6) . . . . ?
 C43 C45 C49 C52 3.4(9) . . . . ?
 C43 C50 C51 C52 -0.3(10) . . . . ?
 C44 C38 C39 C35 179.5(6) . . . . ?
 C44 C38 C39 C42 -0.7(9) . . . . ?
 C44 C45 C49 C48 -2.4(9) . . . . ?
 C44 C45 C49 C52 179.3(6) . . . . ?
 C44 C46 C47 C48 -0.9(11) . . . . ?
 C45 C43 C50 C51 1.7(9) . . . . ?
 C45 C44 C46 C47 -1.0(10) . . . . ?
 C45 C49 C52 C51 -2.1(10) . . . . ?
 C45 C49 C52 C54 179.7(6) . . . . ?
 C46 C44 C45 C43 178.4(6) . . . . ?
 C46 C44 C45 C49 2.6(9) . . . . ?
 C46 C47 C48 C49 1.1(10) . . . . ?
 C46 C47 C48 C53 -178.9(7) . . . . ?
 C47 C48 C49 C45 0.5(10) . . . . ?
 C47 C48 C49 C52 178.8(6) . . . . ?
 C47 C48 C53 N6 -179.7(7) . . . . ?
 C48 C49 C52 C51 179.6(6) . . . . ?
 C48 C49 C52 C54 1.4(10) . . . . ?
 C49 C48 C53 N6 0.3(11) . . . . ?
 C49 C52 C54 N6 -0.7(12) . . . . ?
 C50 C43 C45 C44 -178.9(6) . . . . ?
 C50 C43 C45 C49 -3.2(9) . . . . ?
 C50 C51 C52 C49 0.6(11) . . . . ?
 C50 C51 C52 C54 178.7(7) . . . . ?
 C51 C52 C54 N6 -178.9(7) . . . . ?
 C53 N6 C1 C2 89.5(9) . . . . ?
 C53 N6 C54 C52 -0.1(13) . . . . ?
 C53 C48 C49 C45 -179.4(6) . . . . ?
 C53 C48 C49 C52 -1.2(10) . . . . ?
 C54 N6 C1 C2 -83.9(10) . . . . ?
 C54 N6 C53 C48 0.3(12) . . . . ?
 C55 C56 C57 C60 -4.8(13) . . . . ?
 C55 C58 C59 C60 3.3(11) . . . . ?
 C55 C58 C59 C62 179.3(6) . . . . ?
 C56 C55 C58 C59 -3.0(11) . . . . ?
 C56 C57 C60 C59 4.9(12) . . . . ?
 C56 C57 C60 C61 -175.3(8) . . . . ?
 C57 C60 C61 O1 3.0(13) . . . . ?
 C57 C60 C61 C64 -178.9(7) . . . . ?
 C58 C55 C56 C57 3.9(13) . . . . ?
 C58 C59 C60 C57 -4.2(11) . . . . ?
 C58 C59 C60 C61 176.0(7) . . . . ?
 C58 C59 C62 O2 4.2(10) . . . . ?
 C58 C59 C62 C63 -177.7(6) . . . . ?
 C59 C60 C61 O1 -177.2(8) . . . . ?
 C59 C60 C61 C64 0.9(12) . . . . ?
 C59 C62 C63 C66 -179.5(5) . . . . ?
 C59 C62 C63 C64 2.4(8) . . . . ?
 C60 C59 C62 O2 -179.9(7) . . . . ?
 C60 C59 C62 C63 -1.7(9) . . . . ?
 C60 C61 C64 C63 -0.2(10) . . . . ?
 C60 C61 C64 C65 -179.7(6) . . . . ?
 C61 C64 C65 C68 179.5(7) . . . . ?
 C62 C59 C60 C57 179.9(7) . . . . ?
 C62 C59 C60 C61 0.2(11) . . . . ?
 C62 C63 C64 C61 -1.5(8) . . . . ?
 C62 C63 C64 C65 178.1(6) . . . . ?
 C66 C63 C64 C61 -179.5(7) . . . . ?
 C66 C63 C64 C65 0.0 . . . . ?
 C63 C66 C67 C68 0.0 . . . . ?
 C63 C64 C65 C68 0.0 . . . . ?
 C64 C65 C68 C67 0.0 . . . . ?
 C65 C68 C67 C66 0.0 . . . . ?
 C67 C66 C63 C62 -178.1(6) . . . . ?
 C67 C66 C63 C64 0.0 . . . . ?
 C69 N12 C121 C119 175.7(6) . . . . ?
 C69 N12 C122 C120 -176.4(7) . . . . ?
 C69 C70 C71 C73 176.7(7) . . . . ?
 C69 C70 C72 C74 -172.9(7) . . . . ?
 C70 C71 C73 C75 -6.5(13) . . . . ?
 C70 C72 C74 C75 -1.1(14) . . . . ?
 C71 C70 C72 C74 1.3(12) . . . . ?
 C71 C73 C75 C74 6.4(12) . . . . ?
 C71 C73 C75 C76 -171.7(8) . . . . ?
 C72 C70 C71 C73 2.4(12) . . . . ?
 C72 C74 C75 C73 -2.7(13) . . . . ?
 C72 C74 C75 C76 175.4(8) . . . . ?
 C73 C75 C76 N7 86.7(10) . . . . ?
 C74 C75 C76 N7 -91.3(10) . . . . ?
 C76 N7 C77 C79 -166.4(9) . . . . ?
 C76 N7 C78 C80 168.4(8) . . . . ?
 C77 N7 C76 C75 85.7(10) . . . . ?
 C77 N7 C78 C80 -5.0(15) . . . . ?
 C77 C79 C81 C80 -4.1(14) . . . . ?
 C77 C79 C81 C82 170.4(9) . . . . ?
 C78 N7 C76 C75 -87.5(11) . . . . ?
 C78 N7 C77 C79 6.7(16) . . . . ?
 C78 C80 C81 C79 5.6(13) . . . . ?
 C78 C80 C81 C82 -168.8(8) . . . . ?
 C79 C81 C82 S3 4.4(11) . . . . ?
 C79 C81 C82 N8 -172.7(8) . . . . ?
 C80 C81 C82 S3 178.6(7) . . . . ?
 C80 C81 C82 N8 1.5(11) . . . . ?
 C82 S3 C84 N9 178.7(6) . . . . ?
 C82 S3 C84 C83 -0.8(5) . . . . ?
 C82 N8 C83 S4 -177.2(5) . . . . ?
 C82 N8 C83 C84 0.8(8) . . . . ?
 C83 S4 C85 N9 -1.1(5) . . . . ?
 C83 S4 C85 C86 -175.7(6) . . . . ?
 C83 N8 C82 S3 -1.5(7) . . . . ?
 C83 N8 C82 C81 175.8(6) . . . . ?
 C84 S3 C82 N8 1.4(5) . . . . ?
 C84 S3 C82 C81 -175.7(6) . . . . ?
 C84 N9 C85 S4 0.7(6) . . . . ?
 C84 N9 C85 C86 175.6(5) . . . . ?
 C85 S4 C83 N8 179.2(6) . . . . ?
 C85 S4 C83 C84 1.1(5) . . . . ?
 C85 N9 C84 S3 -179.2(5) . . . . ?
 C85 N9 C84 C83 0.3(7) . . . . ?
 C85 C86 C87 C89 175.4(7) . . . . ?
 C85 C86 C88 C90 -178.5(7) . . . . ?
 C86 C87 C89 N10 2.8(13) . . . . ?
 C86 C88 C90 N10 3.3(12) . . . . ?
 C87 C86 C88 C90 0.4(11) . . . . ?
 C88 C86 C87 C89 -3.4(12) . . . . ?
 C89 N10 C90 C88 -4.0(12) . . . . ?
 C89 N10 C91 C92 87.9(10) . . . . ?
 C90 N10 C89 C87 0.9(13) . . . . ?
 C90 N10 C91 C92 -85.2(10) . . . . ?
 C91 N10 C89 C87 -172.0(7) . . . . ?
 C91 N10 C90 C88 168.9(7) . . . . ?
 C91 C92 C93 C95 172.5(6) . . . . ?
 C91 C92 C94 C96 -172.0(6) . . . . ?
 C92 C93 C95 C97 -2.5(9) . . . . ?
 C92 C94 C96 C97 1.5(10) . . . . ?
 C93 C92 C94 C96 0.4(10) . . . . ?
 C93 C95 C97 C96 4.4(9) . . . . ?
 C93 C95 C97 C98 -170.8(5) . . . . ?
 C94 C92 C93 C95 0.1(10) . . . . ?
 C94 C96 C97 C95 -3.9(9) . . . . ?
 C94 C96 C97 C98 171.3(6) . . . . ?
 C95 C97 C98 N11 89.8(8) . . . . ?
 C96 C97 C98 N11 -85.3(9) . . . . ?
 C98 N11 C99 C101 -175.0(6) . . . . ?
 C98 N11 C100 C102 173.1(6) . . . . ?
 C99 N11 C98 C97 92.0(8) . . . . ?
 C99 N11 C100 C102 -4.3(10) . . . . ?
 C99 C101 C103 C102 -1.2(9) . . . . ?
 C99 C101 C103 C108 176.6(6) . . . . ?
 C99 C101 C104 C106 -177.3(7) . . . . ?
 C100 N11 C98 C97 -85.5(9) . . . . ?
 C100 N11 C99 C101 2.3(10) . . . . ?
 C100 C102 C103 C101 -0.6(8) . . . . ?
 C100 C102 C103 C108 -178.5(5) . . . . ?
 C100 C102 C105 C107 178.8(6) . . . . ?
 C101 C103 C108 C109 0.8(9) . . . . ?
 C101 C103 C108 C110 -179.1(6) . . . . ?
 C101 C104 C106 C109 0.6(11) . . . . ?
 C102 C103 C108 C109 178.6(5) . . . . ?
 C102 C103 C108 C110 -1.3(8) . . . . ?
 C102 C105 C107 C110 0.9(10) . . . . ?
 C103 C101 C104 C106 0.7(10) . . . . ?
 C103 C102 C105 C107 -3.3(10) . . . . ?
 C103 C108 C109 C106 0.4(8) . . . . ?
 C103 C108 C109 C111 -179.6(5) . . . . ?
 C103 C108 C110 C107 -1.1(8) . . . . ?
 C103 C108 C110 C112 177.6(5) . . . . ?
 C104 C101 C103 C102 -179.1(6) . . . . ?
 C104 C101 C103 C108 -1.4(9) . . . . ?
 C104 C106 C109 C108 -1.1(10) . . . . ?
 C104 C106 C109 C111 178.9(6) . . . . ?
 C105 C102 C103 C101 -178.7(6) . . . . ?
 C105 C102 C103 C108 3.4(8) . . . . ?
 C105 C107 C110 C108 1.3(9) . . . . ?
 C105 C107 C110 C112 -177.2(6) . . . . ?
 C106 C109 C111 C113 -179.5(6) . . . . ?
 C106 C109 C111 C114 -0.2(9) . . . . ?
 C107 C110 C112 C113 -177.9(5) . . . . ?
 C107 C110 C112 C115 0.8(9) . . . . ?
 C108 C109 C111 C113 0.5(8) . . . . ?
 C108 C109 C111 C114 179.8(6) . . . . ?
 C108 C110 C112 C113 3.5(8) . . . . ?
 C108 C110 C112 C115 -177.8(6) . . . . ?
 C109 C108 C110 C107 179.0(5) . . . . ?
 C109 C108 C110 C112 -2.4(8) . . . . ?
 C109 C111 C113 C112 0.7(8) . . . . ?
 C109 C111 C113 C118 178.9(5) . . . . ?
 C109 C111 C114 C116 179.7(6) . . . . ?
 C110 C108 C109 C106 -179.7(6) . . . . ?
 C110 C108 C109 C111 0.3(8) . . . . ?
 C110 C112 C113 C111 -2.8(8) . . . . ?
 C110 C112 C113 C118 179.1(5) . . . . ?
 C110 C112 C115 C117 -178.3(6) . . . . ?
 C111 C113 C118 C119 1.1(9) . . . . ?
 C111 C113 C118 C120 -178.9(5) . . . . ?
 C111 C114 C116 C119 1.8(11) . . . . ?
 C112 C113 C118 C119 179.3(6) . . . . ?
 C112 C113 C118 C120 -0.7(8) . . . . ?
 C112 C115 C117 C120 -0.7(11) . . . . ?
 C113 C111 C114 C116 -1.0(9) . . . . ?
 C113 C112 C115 C117 0.4(10) . . . . ?
 C113 C118 C119 C116 -0.4(9) . . . . ?
 C113 C118 C119 C121 178.7(6) . . . . ?
 C113 C118 C120 C117 0.5(9) . . . . ?
 C113 C118 C120 C122 -179.3(6) . . . . ?
 C114 C111 C113 C112 -178.6(5) . . . . ?
 C114 C111 C113 C118 -0.5(8) . . . . ?
 C114 C116 C119 C118 -1.1(10) . . . . ?
 C114 C116 C119 C121 179.9(7) . . . . ?
 C115 C112 C113 C111 178.5(5) . . . . ?
 C115 C112 C113 C118 0.3(8) . . . . ?
 C115 C117 C120 C118 0.3(11) . . . . ?
 C115 C117 C120 C122 -180.0(7) . . . . ?
 C116 C119 C121 N12 -179.6(7) . . . . ?
 C117 C120 C122 N12 -179.9(7) . . . . ?
 C118 C119 C121 N12 1.4(10) . . . . ?
 C118 C120 C122 N12 -0.1(11) . . . . ?
 C119 C118 C120 C117 -179.6(6) . . . . ?
 C119 C118 C120 C122 0.6(9) . . . . ?
 C120 C118 C119 C116 179.7(6) . . . . ?
 C120 C118 C119 C121 -1.3(9) . . . . ?
 C121 N12 C69 C70 -84.7(9) . . . . ?
 C121 N12 C122 C120 0.2(12) . . . . ?
 C122 N12 C69 C70 92.0(9) . . . . ?
 C122 N12 C121 C119 -0.9(11) . . . . ?
 C123 C124 C126 C128 0.5(5) . . . . ?
 C123 C125 C127 C128 -0.2(6) . . . . ?
 C123 C125 C127 C130 179.4(3) . . . . ?
 C124 C123 C125 C127 0.4(4) . . . . ?
 C124 C126 C128 C127 -0.3(5) . . . . ?
 C124 C126 C128 C129 -179.8(3) . . . . ?
 C125 C123 C124 C126 -0.6(4) . . . . ?
 C125 C127 C128 C126 0.2(6) . . . . ?
 C125 C127 C128 C129 179.6(4) . . . . ?
 C125 C127 C130 O3 0.8(6) . . . . ?
 C125 C127 C130 C131 179.3(4) . . . . ?
 C126 C128 C129 O4 -0.6(6) . . . . ?
 C126 C128 C129 C132 179.7(4) . . . . ?
 C127 C128 C129 O4 180.0(4) . . . . ?
 C127 C128 C129 C132 0.3(6) . . . . ?
 C127 C130 C131 C132 2.1(6) . . . . ?
 C127 C130 C131 C133 -179.5(4) . . . . ?
 C128 C127 C130 O3 -179.6(4) . . . . ?
 C128 C127 C130 C131 -1.1(6) . . . . ?
 C128 C129 C132 C131 0.6(6) . . . . ?
 C128 C129 C132 C134 179.5(4) . . . . ?
 C129 C132 C134 C136 -179.6(4) . . . . ?
 C130 C127 C128 C126 -179.4(4) . . . . ?
 C130 C127 C128 C129 0.0(6) . . . . ?
 C130 C131 C132 C129 -1.9(6) . . . . ?
 C130 C131 C132 C134 179.3(4) . . . . ?
 C130 C131 C133 C135 -179.0(4) . . . . ?
 C131 C132 C134 C136 -0.8(6) . . . . ?
 C131 C133 C135 C136 0.0(5) . . . . ?
 C132 C131 C133 C135 -0.6(6) . . . . ?
 C132 C134 C136 C135 0.2(5) . . . . ?
 C133 C131 C132 C129 179.8(4) . . . . ?
 C133 C131 C132 C134 0.9(6) . . . . ?
 C133 C135 C136 C134 0.2(5) . . . . ?

_smtbx_masks_special_details       ?
loop_
  _smtbx_masks_void_nr
  _smtbx_masks_void_average_x
  _smtbx_masks_void_average_y
  _smtbx_masks_void_average_z
  _smtbx_masks_void_volume
  _smtbx_masks_void_count_electrons
  _smtbx_masks_void_content
 1 -0.351 -0.784 -0.176 4143.2 1364.9 '1 ?'

_smtbx_masks_void_probe_radius     1.2
_smtbx_masks_void_truncation_radius  1.2
_shelx_res_file
;
TITL A2cBox_auto in P2(1)/c
    a2cbox_auto.res
    created by SHELXL-2018/3 at 15:08:04 on 17-Jul-2025
REM P2(1)/c (#14 in standard setting)
REM CrysAlisPro recorded range (K): Min=100.0; max=100.0; aver:100.0
CELL 1.54184 18.551765 21.87364 40.71041 90 90.4756 90
ZERR 8 0.000388 0.000642 0.000893 0 0.0019 0
LATT 1
SYMM -X,0.5+Y,0.5-Z
SFAC C H F N O P S
UNIT 552 364 192 52 16 32 16
DFIX 1.6 P8 F42
SADI 0.04 F46A F48A F46A F44A F46A F43A F46A F47A F48A F45A F48A F43A F48A =
 F47A F45A F44A F45A F43A F45A F47A F44A F43A F44A F47A F43A F47A
RIGU 0.001 0.001 P6 P6A F25 > F28A F28A F29 F30 F30A
SADI P9A F46A P9A F48A P9A F45A P9A F44A P9A F43A P9A F47A
DFIX 1.6 P8 F38
SADI 0.04 F46 F48 F46 F44 F46 F43 F46 F47 F48 F45 F48 F43 F48 F47 F45 F44 =
 F45 F43 F45 F47 F44 F43 F44 F47 F43 F47
SADI F41 F40 F41 F42 F41 F39 F41 F37 F41 F38 F40 F42 F40 F37 F40 F38 F42 =
 F39 F42 F37 F39 F37 F39 F38 F37 F38
SADI P9 F46 P9 F48 P9 F45 P9 F44 P9 F43 P9 F47
RIGU 0.001 0.001 P9 P9A F43 > F48A
SADI P7 F32 P7A F32A
SIMU 0.01 0.02 2 P9 P9A F43 > F48A
SADI 0.01 P8 F41 P8 F40 P8 F42 P8 F39 P8 F37
SIMU 0.01 0.02 2 P8 F37 F38 F39 F40 F41 F42
SADI 0.04 F27 F28 F27 F29 F27 F26 F27 F25 F30 F28 F30 F29 F30 F26 F30 F25 =
 F28 F29 F28 F26 F28 F25 F29 F26 F29 F25 F26 F25
ISOR P8 F41 F38 F40 F42 F39 F37
SADI P7 F34 P7A F34A
RIGU 0.001 0.001 P8 F37 F38 F39 F40 F41 F42
SADI P6 F27 P6 F30 P6 F28 P6 F29 P6 F26 P6 F25
SADI P7 F31 P7A F31A
RIGU 0.001 0.001 P8A F37A F38A F39A F40A F41A F42A
SADI 0.04 F27A F28A F27A F29A F27A F26A F27A F25A F30A F28A F30A F29A F30A =
 F26A F30A F25A F28A F29A F28A F26A F28A F25A F29A F26A F29A F25A F26A F25A
EADP F40 P8 F41 F38 F42 F39 F37 F37A P8A F42A F40A F39A F41A F38A
SADI P7 F36 P7A F36A
SADI 0.04 F42A F40A F42A F37A F42A F39A F42A F41A F42A F38A F40A F37A F40A =
 F41A F40A F38A F37A F39A F37A F38A F39A F41A F39A F38A F41A F38A
SADI P6A F27A P6A F30A P6A F28A P6A F29A P6A F26A P6A F25A
SADI P8A F42A P8A F40A P8A F37A P8A F39A P8A F41A P8A F38A
SADI 0.04 F41 F38 F41 F40 F41 F42 F41 F39 F41 F37 F38 F40 F38 F39 F38 F37 =
 F40 F42 F40 F37 F42 F39 F42 F37 F39 F37
SADI P7 F33 P7A F33A
DFIX 1.6 P6 F29 P6A F29A P6A F25A P6A F30A P6 F30 P6 F26 P6 F27 P6A F27A =
 P6A F28A P6 F28 P6A F26A
SADI P8 F41 P8 F38 P8 F40 P8 F42 P8 F39 P8 F37
SADI 0.04 F32A F34A F32A F31A F32A F36A F32A F33A F34A F31A F34A F36A F34A =
 F35A F31A F36A F31A F33A F31A F35A F36A F33A F36A F35A F33A F35A
SADI P7A F32A P7A F34A P7A F31A P7A F36A P7A F33A P7A F35A
SADI 0.04 F32 F34 F32 F31 F32 F36 F32 F33 F34 F31 F34 F36 F34 F35 F31 F36 =
 F31 F33 F31 F35 F36 F33 F36 F35 F33 F35
SADI P7 F32 P7 F34 P7 F31 P7 F36 P7 F33 P7 F35
RIGU 0.001 0.001 P7 P7A F31 > F36A
DFIX 1.6 P8A F37A P8A F40A P8A F42A P8A F39A P8A F38A P8A F41A
FLAT O3 O4 C123 H123 C124 H124 C125 H125 C126 H126 C127 > C133 H133 C134 =
 H134 C135 H135 C136 H136

L.S. 8 0 0
PLAN  15
SIZE 0.035 0.101 0.204
TEMP -173
CONF
BIND P8 F42
BIND F38 P8
BOND
MORE -1
ABIN
BOND $H
list 3
fmap 2 53
acta
OMIT -7 2 1
OMIT -6 1 11
OMIT -2 1 1
OMIT 1 1 4
REM <olex2.extras>
REM <HklSrc "%.\\A2cBox_auto.hkl">
REM </olex2.extras>

WGHT    0.200000
FVAR       0.67785   0.39293   0.61433   0.67214   0.58842
S1    7    0.501548    0.887077    0.511471    11.00000    0.09588    0.08859 =
         0.11465    0.00310   -0.02148    0.00389
S2    7    0.300992    0.949295    0.534978    11.00000    0.10369    0.11287 =
         0.15540   -0.00689   -0.01826    0.01672
S3    7   -0.011938    0.330181    0.301802    11.00000    0.09741    0.13286 =
         0.12484    0.00718   -0.02792   -0.00678
S4    7    0.191758    0.269550    0.282290    11.00000    0.10500    0.14877 =
         0.10764   -0.02868   -0.01190   -0.00221
P1    6    0.000000    0.500000    0.500000    10.50000    0.14556    0.21481 =
         0.15254   -0.02576    0.04308   -0.02467
P2    6   -0.254779    0.300830    0.259975    11.00000    0.09368    0.15718 =
         0.08964   -0.01246   -0.00819   -0.00268
P3    6    0.287175   -0.018614    0.332133    11.00000    0.29789    0.13950 =
         0.38677   -0.08753   -0.23075    0.07891
P4    6    0.500000    0.500000    0.500000    10.50000    0.09834    0.09743 =
         0.17143   -0.02509   -0.05341    0.01732
P5    6    0.346051    0.269762    0.577196    11.00000    0.13746    0.18494 =
         0.15621    0.01187    0.01006    0.02235
PART 1
P6    6    0.119657    0.242821    0.475034    21.00000    0.12613    0.19821 =
         0.16157    0.01076    0.00471    0.05796

PART 2
P6A   6    0.089432    0.208401    0.465945   -21.00000    0.15716    0.32433 =
         0.11911    0.05581    0.03171    0.13179

PART 1
P7    6    0.582617    0.332495    0.373542    31.00000    0.16076    0.14991 =
         0.17336    0.05295    0.08519    0.05457

PART 2
P7A   6    0.641122    0.368445    0.389574   -31.00000    0.16272    0.21458 =
         0.18000    0.00112    0.05921    0.02939

PART 1
P8    6    0.524048    0.588257    0.298471    41.00000    0.37707    0.33766 =
         0.38423    0.03664    0.17979    0.08416
PART 3
P8A   6    0.421451    0.537438    0.255252   -41.00000    0.37707    0.33766 =
         0.38423    0.03664    0.17979    0.08416
PART 1
P9    6    0.220989    0.550442    0.197961    51.00000    0.24009    0.37532 =
         0.24169    0.14588    0.03061    0.04543
PART 2
P9A   6    0.228870    0.551879    0.198894   -51.00000    0.24803    0.38011 =
         0.25297    0.14377    0.03372    0.04743

PART 0
F1    3    0.035408    0.445781    0.478808    11.00000    0.19206    0.28727 =
         0.26222   -0.10177    0.09975   -0.06324
F2    3    0.069902    0.498090    0.521130    11.00000    0.28271    0.34894 =
         0.34124   -0.08606   -0.12080    0.03377
F3    3   -0.035050    0.450571    0.519598    11.00000    0.36585    0.28141 =
         0.27131   -0.08208    0.21329   -0.13623

F4    3   -0.225143    0.318438    0.225091    11.00000    0.13712    0.17630 =
         0.10263    0.00936   -0.00190   -0.00308
F5    3   -0.178514    0.269527    0.267666    11.00000    0.10706    0.27852 =
         0.10246   -0.01290   -0.01598    0.03619
F6    3   -0.284883    0.240911    0.244079    11.00000    0.12153    0.13323 =
         0.13630   -0.02209    0.00309   -0.00591
F7    3   -0.329724    0.331939    0.251271    11.00000    0.11541    0.15470 =
         0.14218   -0.00956   -0.02373    0.01058
F8    3   -0.284131    0.279943    0.294769    11.00000    0.11998    0.20197 =
         0.10237    0.00434    0.01150    0.00432
F9    3   -0.226006    0.362316    0.275656    11.00000    0.15065    0.20274 =
         0.17607   -0.08270    0.00733   -0.05598
F10   3    0.318166   -0.027404    0.292310    11.00000    0.72468    0.22003 =
         0.19891   -0.04106   -0.03722   -0.06024
F11   3    0.273528    0.045946    0.323202    11.00000    0.31596    0.20872 =
         0.35823   -0.08565   -0.16578    0.03105
F12   3    0.364413    0.009608    0.340269    11.00000    0.22942    0.25110 =
         0.23114   -0.07911   -0.00269   -0.03670
F13   3    0.265143   -0.002815    0.367678    11.00000    0.50313    0.28404 =
         0.36709   -0.15573    0.21001   -0.23080
F14   3    0.312537   -0.082129    0.337463    11.00000    0.20535    0.15530 =
         0.19631   -0.00775   -0.05110    0.03119
F15   3    0.214176   -0.039276    0.317620    11.00000    0.24179    0.17955 =
         0.27915   -0.05078   -0.13661    0.04842
F16   3    0.478088    0.516518    0.463207    11.00000    0.15534    0.12325 =
         0.18271   -0.02066   -0.07204    0.01979
F17   3    0.525573    0.434866    0.487753    11.00000    0.12222    0.11524 =
         0.23942   -0.06020   -0.08762    0.03868
F18   3    0.579484    0.523146    0.495527    11.00000    0.10424    0.14600 =
         0.21931   -0.04750   -0.05228    0.00426
F19   3    0.388181    0.221692    0.554474    11.00000    0.17280    0.20413 =
         0.23283   -0.01377   -0.03525    0.03104
F20   3    0.296410    0.280748    0.547861    11.00000    0.20134    0.44993 =
         0.17941   -0.03552   -0.03388    0.15926
F21   3    0.399097    0.320173    0.563594    11.00000    0.21713    0.24155 =
         0.19009   -0.00290    0.03843   -0.05607
F22   3    0.303845    0.316136    0.595901    11.00000    0.31761    0.44691 =
         0.21799   -0.06803    0.01465    0.21189
F23   3    0.403165    0.263672    0.605732    11.00000    0.24217    0.44025 =
         0.18941    0.02437   -0.04406   -0.02968
F24   3    0.305613    0.216196    0.592178    11.00000    0.26762    0.29416 =
         0.37756    0.09511    0.05136   -0.10959
PART 1
F25   3    0.130186    0.230173    0.439916    21.00000    0.24627    0.16905 =
         0.17024   -0.00272    0.02923    0.00735

PART 2
F25A  3    0.091040    0.199436    0.428582   -21.00000    0.27991    0.40737 =
         0.12288    0.03995    0.03610    0.13992

PART 1
F26   3    0.193180    0.267458    0.479972    21.00000    0.12144    0.26973 =
         0.21423    0.02108   -0.01650    0.05495

PART 2
F26A  3    0.171582    0.210079    0.468570   -21.00000    0.15312    0.37940 =
         0.21552    0.07691    0.04373    0.14495

PART 1
F27   3    0.089343    0.309143    0.465479    21.00000    0.12049    0.19009 =
         0.22796    0.00582    0.00555    0.05417

PART 2
F27A  3    0.086142    0.281222    0.458186   -21.00000    0.13671    0.32962 =
         0.17708    0.07629    0.01702    0.10947

PART 1
F28   3    0.103765    0.258180    0.510565    21.00000    0.14669    0.32768 =
         0.15745   -0.01480   -0.01726    0.05246

PART 2
F28A  3    0.080704    0.220202    0.503310   -21.00000    0.13573    0.27864 =
         0.12395    0.01896    0.00231    0.04829

PART 1
F29   3    0.041607    0.221472    0.473393    21.00000    0.14964    0.20954 =
         0.19300    0.00220   -0.01603    0.02566

PART 2
F29A  3    0.006014    0.206123    0.462532   -21.00000    0.13191    0.26400 =
         0.19035    0.04531   -0.02971    0.04477

PART 1
F30   3    0.141543    0.175679    0.486412    21.00000    0.18420    0.25060 =
         0.27312    0.10491    0.09913    0.10492

PART 2
F30A  3    0.094416    0.135961    0.472796   -21.00000    0.26472    0.30446 =
         0.14422    0.01016    0.00131    0.12277

PART 1
F31   3    0.501524    0.332296    0.371688    31.00000    0.16547    0.14395 =
         0.15487   -0.01434    0.04882    0.02927

PART 2
F31A  3    0.579649    0.398087    0.374887   -31.00000    0.16760    0.32828 =
         0.24318    0.08466    0.09634    0.06799

PART 1
F32   3    0.586959    0.403881    0.366190    31.00000    0.16456    0.14922 =
         0.24853    0.04186    0.10247    0.04314

PART 2
F32A  3    0.686251    0.430663    0.387105   -31.00000    0.25270    0.26226 =
         0.34488   -0.00463    0.10603   -0.03116

PART 1
F33   3    0.585127    0.319980    0.334947    31.00000    0.21860    0.25587 =
         0.19546   -0.01513    0.08839    0.03531

PART 2
F33A  3    0.668985    0.348154    0.354858   -31.00000    0.20696    0.31073 =
         0.18290    0.00263    0.07012    0.06227

PART 1
F34   3    0.579342    0.345304    0.411802    31.00000    0.12216    0.24714 =
         0.17599    0.02210    0.05205    0.02449

PART 2
F34A  3    0.613334    0.389026    0.424301   -31.00000    0.22700    0.31001 =
         0.21230   -0.05806    0.08385   -0.00549

PART 1
F35   3    0.575219    0.260466    0.377884    31.00000    0.23288    0.14264 =
         0.33001    0.03349    0.10472    0.06178

PART 2
F35A  3    0.600941    0.305678    0.394799   -31.00000    0.21932    0.24194 =
         0.21749   -0.00231    0.03697   -0.01316

PART 1
F36   3    0.661916    0.327442    0.374438    31.00000    0.16224    0.21521 =
         0.22450    0.06176    0.08769    0.06992

PART 2
F36A  3    0.705886    0.344595    0.405194   -31.00000    0.15326    0.36072 =
         0.20389    0.05663    0.05401    0.01984

PART 1
F37   3    0.584695    0.551995    0.305099    41.00000    0.37707    0.33766 =
         0.38423    0.03664    0.17979    0.08416
PART 3
F37A  3    0.503336    0.514941    0.259155   -41.00000    0.37707    0.33766 =
         0.38423    0.03664    0.17979    0.08416
PART 1
F38   3    0.479993    0.523709    0.295574    41.00000    0.37707    0.33766 =
         0.38423    0.03664    0.17979    0.08416
PART 3
F38A  3    0.397182    0.473853    0.247222   -41.00000    0.37707    0.33766 =
         0.38423    0.03664    0.17979    0.08416
PART 1
F39   3    0.507556    0.588191    0.334717    41.00000    0.37707    0.33766 =
         0.38423    0.03664    0.17979    0.08416
PART 3
F39A  3    0.406629    0.519645    0.292708   -41.00000    0.37707    0.33766 =
         0.38423    0.03664    0.17979    0.08416
PART 1
F40   3    0.540310    0.584520    0.262080    41.00000    0.37707    0.33766 =
         0.38423    0.03664    0.17979    0.08416
PART 3
F40A  3    0.438113    0.554277    0.217706   -41.00000    0.37707    0.33766 =
         0.38423    0.03664    0.17979    0.08416
PART 1
F41   3    0.458557    0.617013    0.291839    41.00000    0.37707    0.33766 =
         0.38423    0.03664    0.17979    0.08416
PART 3
F41A  3    0.339948    0.561192    0.248675   -41.00000    0.37707    0.33766 =
         0.38423    0.03664    0.17979    0.08416
PART 1
F42   3    0.566328    0.647292    0.301319    41.00000    0.37707    0.33766 =
         0.38423    0.03664    0.17979    0.08416
PART 3
F42A  3    0.434849    0.601614    0.267478   -41.00000    0.37707    0.33766 =
         0.38423    0.03664    0.17979    0.08416
PART 1
F43   3    0.150636    0.575773    0.182926    51.00000    0.23627    0.37833 =
         0.27345    0.14050    0.02814    0.05453
PART 2
F43A  3    0.204372    0.616892    0.201058   -51.00000    0.25743    0.38407 =
         0.26532    0.13267    0.02264    0.05499
PART 1
F44   3    0.237793    0.516336    0.161573    51.00000    0.27123    0.40284 =
         0.24562    0.13910    0.03448    0.07642
PART 2
F44A  3    0.220709    0.551387    0.159284   -51.00000    0.27507    0.38903 =
         0.25229    0.14139    0.03839    0.05891
PART 1
F45   3    0.272587    0.604128    0.182585    51.00000    0.24375    0.40266 =
         0.28626    0.16325    0.03244    0.03219
PART 2
F45A  3    0.312213    0.569507    0.192786   -51.00000    0.25083    0.39137 =
         0.28928    0.13903    0.04614    0.04318
PART 1
F46   3    0.175543    0.488788    0.208393    51.00000    0.24828    0.37547 =
         0.27481    0.15251    0.03238    0.03995
PART 2
F46A  3    0.145584    0.531302    0.202839   -51.00000    0.24937    0.40381 =
         0.26983    0.13579    0.03686    0.03802
PART 1
F47   3    0.292619    0.526752    0.212744    51.00000    0.24854    0.40845 =
         0.27519    0.14873    0.00819    0.04698
PART 2
F47A  3    0.251601    0.485410    0.198412   -51.00000    0.26741    0.37900 =
         0.26188    0.14165    0.03552    0.04919
PART 1
F48   3    0.200749    0.590167    0.230770    51.00000    0.28379    0.39950 =
         0.26176    0.11894    0.03634    0.03897
PART 2
F48A  3    0.250384    0.557932    0.236857   -51.00000    0.25077    0.39653 =
         0.25674    0.13303    0.02633    0.06212

PART 0
O1    5    0.202501    0.869533    0.455645    11.00000    0.13620    0.20272 =
         0.22703   -0.00042   -0.00656    0.06177
O2    5    0.419381    0.732550    0.501246    11.00000    0.12197    0.13576 =
         0.15548    0.00877   -0.05387   -0.00966

O3    5    0.067771    0.409761    0.383833    11.00000    0.11210    0.20215 =
         0.15814    0.02594    0.00318   -0.03440
O4    5    0.283061    0.424372    0.299439    11.00000    0.21255    0.17996 =
         0.12654   -0.03214    0.05466   -0.00433
N1    4    0.579282    0.968486    0.393596    11.00000    0.14638    0.14117 =
         0.12904    0.03455    0.01315   -0.02614
N2    4    0.405680    0.961106    0.485749    11.00000    0.12527    0.08645 =
         0.12069   -0.01271   -0.03630   -0.00330
N3    4    0.398518    0.875157    0.561200    11.00000    0.09921    0.11108 =
         0.11796   -0.00599   -0.00898    0.00396
N4    4    0.199154    0.829670    0.640042    11.00000    0.12738    0.24547 =
         0.13541    0.01486    0.02339    0.05633
N5    4    0.101622    0.618377    0.544191    11.00000    0.09220    0.19490 =
         0.14255    0.03203    0.01542    0.02149
N6    4    0.415846    0.746971    0.323043    11.00000    0.10066    0.18405 =
         0.10297   -0.02168   -0.00180    0.01669
N7    4   -0.086282    0.508308    0.218440    11.00000    0.12474    0.14559 =
         0.13585    0.03584   -0.05844   -0.02844
N8    4    0.089854    0.345334    0.253900    11.00000    0.17988    0.08868 =
         0.11169    0.00150   -0.07242   -0.03125
N9    4    0.089880    0.254069    0.329019    11.00000    0.10814    0.08074 =
         0.08376   -0.00431   -0.03838   -0.01517
N10   4    0.295392    0.132932    0.379276    11.00000    0.11005    0.12451 =
         0.13791   -0.03006   -0.03737    0.02698
N11   4    0.392442    0.362283    0.464325    11.00000    0.11481    0.10437 =
         0.09723   -0.01199   -0.02610    0.00862
N12   4    0.089613    0.698005    0.310169    11.00000    0.10119    0.10556 =
         0.10803    0.00597   -0.00596    0.02080
N13   4    0.506135    0.111859    0.344017    11.00000    0.17991    0.20176 =
         0.12292    0.00570   -0.01490    0.07390
C1    1    0.462765    0.770454    0.295920    11.00000    0.13160    0.21132 =
         0.09177    0.01417    0.02188    0.04091
AFIX  23
H1A   2    0.432526    0.783073    0.276950    11.00000   -1.20000
H1B   2    0.495894    0.737816    0.288565    11.00000   -1.20000
AFIX   0
C2    1    0.505798    0.824718    0.308630    11.00000    0.11029    0.19786 =
         0.08982    0.00959    0.00449   -0.00338
C3    1    0.568564    0.813507    0.325217    11.00000    0.10512    0.17605 =
         0.12260    0.01486    0.01746    0.01218
AFIX  43
H3    2    0.587680    0.773326    0.326893    11.00000   -1.20000
AFIX   0
C4    1    0.476048    0.882751    0.307477    11.00000    0.12281    0.19941 =
         0.11783    0.02398   -0.00729    0.03105
AFIX  43
H4    2    0.431370    0.889840    0.296558    11.00000   -1.20000
AFIX   0
C5    1    0.513360    0.930799    0.322788    11.00000    0.15898    0.20537 =
         0.13546    0.05059    0.00908    0.03876
AFIX  43
H5    2    0.493703    0.970836    0.321463    11.00000   -1.20000
AFIX   0
C6    1    0.603723    0.863340    0.339661    11.00000    0.10051    0.22419 =
         0.13197    0.03524    0.01145    0.02292
AFIX  43
H6    2    0.648827    0.856398    0.350234    11.00000   -1.20000
AFIX   0
C7    1    0.576299    0.922645    0.339415    11.00000    0.12078    0.15963 =
         0.12004    0.03050    0.02969    0.01562
C8    1    0.609831    0.970077    0.360641    11.00000    0.16331    0.15057 =
         0.16710    0.03441    0.00710   -0.02851
AFIX  23
H8A   2    0.662487    0.963061    0.362035    11.00000   -1.20000
H8B   2    0.601693    1.010919    0.350809    11.00000   -1.20000
AFIX   0
C9    1    0.607846    0.931847    0.416607    11.00000    0.10532    0.15225 =
         0.13971    0.01958   -0.01278   -0.00275
AFIX  43
H9    2    0.652751    0.912535    0.412517    11.00000   -1.20000
AFIX   0
C10   1    0.517655    0.998182    0.399566    11.00000    0.20388    0.12821 =
         0.12252    0.03414   -0.00614    0.02128
AFIX  43
H10   2    0.499608    1.026371    0.383765    11.00000   -1.20000
AFIX   0
C11   1    0.573866    0.921354    0.446105    11.00000    0.10900    0.13600 =
         0.12390    0.01786   -0.01243   -0.01928
AFIX  43
H11   2    0.595209    0.895239    0.462094    11.00000   -1.20000
AFIX   0
C12   1    0.480280    0.988902    0.427755    11.00000    0.16535    0.11053 =
         0.14170    0.02017   -0.02016    0.03464
AFIX  43
H12   2    0.435489    1.008927    0.431076    11.00000   -1.20000
AFIX   0
C13   1    0.508648    0.949164    0.452113    11.00000    0.10427    0.09240 =
         0.12521   -0.00771   -0.02589    0.01041
C14   1    0.469456    0.935857    0.480849    11.00000    0.08491    0.06946 =
         0.12714    0.00891   -0.01665    0.00086
C15   1    0.379618    0.938410    0.514255    11.00000    0.09947    0.08269 =
         0.12915   -0.00743   -0.02695    0.00694
C16   1    0.423683    0.897710    0.532014    11.00000    0.08163    0.09076 =
         0.12609   -0.01397   -0.02352    0.00750
C17   1    0.331048    0.898915    0.564675    11.00000    0.09471    0.12113 =
         0.14460   -0.02527    0.00039    0.00250
C18   1    0.288016    0.879246    0.591994    11.00000    0.12015    0.15432 =
         0.12076    0.00219   -0.01093    0.01158
C19   1    0.313978    0.836203    0.614502    11.00000    0.09950    0.22244 =
         0.11712    0.01221   -0.00621    0.02022
AFIX  43
H19   2    0.363150    0.824171    0.613867    11.00000   -1.20000
AFIX   0
C20   1    0.215670    0.897377    0.597269    11.00000    0.13336    0.17279 =
         0.16170    0.00243    0.01575    0.04914
AFIX  43
H20   2    0.196536    0.928946    0.583750    11.00000   -1.20000
AFIX   0
C21   1    0.269734    0.811423    0.637240    11.00000    0.14268    0.22598 =
         0.13571    0.04204    0.00881    0.02254
AFIX  43
H21   2    0.287933    0.780720    0.651579    11.00000   -1.20000
AFIX   0
C22   1    0.174320    0.874157    0.618992    11.00000    0.12732    0.28081 =
         0.14910   -0.00134    0.04089    0.05003
AFIX  43
H22   2    0.125881    0.887863    0.620570    11.00000   -1.20000
AFIX   0
C23   1    0.148855    0.794862    0.661404    11.00000    0.14628    0.35356 =
         0.10608    0.03635    0.03899    0.04195
AFIX  23
H23A  2    0.174271    0.780733    0.681491    11.00000   -1.20000
H23B  2    0.108054    0.821182    0.668010    11.00000   -1.20000
AFIX   0
C24   1    0.122649    0.742830    0.642615    11.00000    0.10192    0.27847 =
         0.11580    0.05215    0.03524    0.04901
C25   1    0.160113    0.690350    0.643252    11.00000    0.11448    0.32093 =
         0.10862    0.04087    0.00228    0.03686
AFIX  43
H25   2    0.200074    0.685186    0.657730    11.00000   -1.20000
AFIX   0
C26   1    0.061040    0.748215    0.624023    11.00000    0.10212    0.20921 =
         0.16774    0.05753    0.03389    0.04127
AFIX  43
H26   2    0.032660    0.784234    0.625576    11.00000   -1.20000
AFIX   0
C27   1    0.139380    0.645285    0.622777    11.00000    0.10394    0.26672 =
         0.15027    0.10738    0.04763    0.05576
AFIX  43
H27   2    0.167191    0.608838    0.623540    11.00000   -1.20000
AFIX   0
C28   1    0.040469    0.703368    0.603743    11.00000    0.10461    0.25279 =
         0.16507    0.06274    0.04260    0.02901
AFIX  43
H28   2   -0.002260    0.709036    0.591085    11.00000   -1.20000
AFIX   0
C29   1    0.080156    0.645910    0.599935    11.00000    0.09640    0.22658 =
         0.16769    0.08916    0.05145    0.01855
C30   1    0.060996    0.603438    0.574503    11.00000    0.09496    0.23956 =
         0.14996    0.01496    0.02251    0.00435
AFIX  23
H30A  2    0.008549    0.605744    0.569984    11.00000   -1.20000
H30B  2    0.072594    0.561296    0.581669    11.00000   -1.20000
AFIX   0
C31   1    0.071118    0.654906    0.522532    11.00000    0.08149    0.19839 =
         0.15465    0.02143    0.02855    0.02205
AFIX  43
H31   2    0.024591    0.671221    0.526622    11.00000   -1.20000
AFIX   0
C32   1    0.165985    0.595017    0.539673    11.00000    0.08203    0.19073 =
         0.15410    0.05060    0.02051    0.00566
AFIX  43
H32   2    0.185653    0.568439    0.555881    11.00000   -1.20000
AFIX   0
C33   1    0.106594    0.669779    0.493678    11.00000    0.07141    0.14425 =
         0.14399   -0.00138    0.00079    0.01561
C34   1    0.205398    0.607779    0.512416    11.00000    0.08690    0.13580 =
         0.14720    0.01504   -0.00590    0.01541
C35   1    0.178049    0.645703    0.488157    11.00000    0.06925    0.12649 =
         0.13888    0.00228   -0.00617    0.01202
C36   1    0.076465    0.709468    0.469400    11.00000    0.06867    0.17323 =
         0.13528   -0.01208   -0.00046    0.01745
AFIX  43
H36   2    0.028972    0.724698    0.472254    11.00000   -1.20000
AFIX   0
C37   1    0.113402    0.725809    0.442694    11.00000    0.07053    0.12914 =
         0.11508   -0.01141   -0.01741    0.02524
AFIX  43
H37   2    0.091691    0.752800    0.427238    11.00000   -1.20000
AFIX   0
C38   1    0.185426    0.703478    0.436754    11.00000    0.06579    0.10566 =
         0.10673   -0.02481   -0.01595    0.01143
C39   1    0.216343    0.663144    0.460259    11.00000    0.06513    0.11290 =
         0.11406   -0.01365   -0.01071    0.00875
C40   1    0.278346    0.583773    0.507523    11.00000    0.09126    0.15426 =
         0.13144    0.01549   -0.00246    0.03244
AFIX  43
H40   2    0.298964    0.557157    0.523468    11.00000   -1.20000
AFIX   0
C41   1    0.316328    0.598895    0.480840    11.00000    0.07828    0.10647 =
         0.12278   -0.00371    0.00084    0.00934
AFIX  43
H41   2    0.363487    0.582797    0.478201    11.00000   -1.20000
AFIX   0
C42   1    0.287213    0.638728    0.456330    11.00000    0.06859    0.08491 =
         0.11744   -0.00597   -0.01426   -0.00067
C43   1    0.327149    0.655523    0.428301    11.00000    0.06510    0.08909 =
         0.11697   -0.02103   -0.02096    0.00029
C44   1    0.225014    0.721231    0.408625    11.00000    0.07754    0.09553 =
         0.09436   -0.02038   -0.01660    0.00562
C45   1    0.295133    0.695338    0.404641    11.00000    0.06669    0.10685 =
         0.09855   -0.01967   -0.01943    0.00226
C46   1    0.197849    0.761434    0.384521    11.00000    0.07853    0.12495 =
         0.10002   -0.01845   -0.01884    0.02108
AFIX  43
H46   2    0.150859    0.777823    0.387259    11.00000   -1.20000
AFIX   0
C47   1    0.235164    0.777573    0.357979    11.00000    0.10057    0.12006 =
         0.09062   -0.01387   -0.02979    0.01287
AFIX  43
H47   2    0.214783    0.804397    0.342072    11.00000   -1.20000
AFIX   0
C48   1    0.305870    0.753927    0.353948    11.00000    0.07838    0.12769 =
         0.09004   -0.01291   -0.01408    0.01074
C49   1    0.335018    0.713551    0.377225    11.00000    0.07681    0.10735 =
         0.10224   -0.01880   -0.01573    0.00461
C50   1    0.398174    0.631999    0.423039    11.00000    0.07301    0.10833 =
         0.11462   -0.02191   -0.01549    0.01313
AFIX  43
H50   2    0.419276    0.604579    0.438449    11.00000   -1.20000
AFIX   0
C51   1    0.434907    0.648963    0.396115    11.00000    0.06765    0.13134 =
         0.11006   -0.01832   -0.00848    0.00979
AFIX  43
H51   2    0.482068    0.633190    0.392993    11.00000   -1.20000
AFIX   0
C52   1    0.406101    0.689050    0.372522    11.00000    0.08101    0.13546 =
         0.09402   -0.01104   -0.01014    0.00495
C53   1    0.346972    0.770391    0.326987    11.00000    0.10458    0.16316 =
         0.09420   -0.00855   -0.02098    0.01538
AFIX  43
H53   2    0.327760    0.797908    0.311125    11.00000   -1.20000
AFIX   0
C54   1    0.442515    0.708089    0.345280    11.00000    0.08381    0.16628 =
         0.11702    0.00196   -0.01031    0.01650
AFIX  43
H54   2    0.489770    0.692647    0.341990    11.00000   -1.20000
AFIX   0

C55   1    0.446059    0.822412    0.412898    11.00000    0.11462    0.18305 =
         0.10278   -0.04222   -0.00642   -0.03671
AFIX  43
H55   2    0.489532    0.818970    0.400868    11.00000   -1.20000
AFIX   0
C56   1    0.390911    0.858647    0.401013    11.00000    0.14324    0.16199 =
         0.11621   -0.00719   -0.04621   -0.01476
AFIX  43
H56   2    0.395806    0.877829    0.380214    11.00000   -1.20000
AFIX   0
C57   1    0.329807    0.867425    0.418453    11.00000    0.12742    0.14087 =
         0.13390   -0.01999   -0.04339    0.00087
AFIX  43
H57   2    0.293771    0.894905    0.410774    11.00000   -1.20000
AFIX   0
C58   1    0.438778    0.791421    0.441803    11.00000    0.10359    0.15090 =
         0.10391   -0.03367   -0.02677   -0.01824
AFIX  43
H58   2    0.475902    0.764947    0.449430    11.00000   -1.20000
AFIX   0
C59   1    0.376301    0.799190    0.459875    11.00000    0.08849    0.12841 =
         0.09471   -0.02078   -0.02326   -0.01063
C60   1    0.320416    0.835185    0.448185    11.00000    0.08830    0.12331 =
         0.11824   -0.01054   -0.02534    0.00552
C61   1    0.253934    0.839414    0.466456    11.00000    0.11841    0.12806 =
         0.13942   -0.02507   -0.01860    0.01423
C62   1    0.370039    0.764745    0.490476    11.00000    0.10168    0.11024 =
         0.13063   -0.03129   -0.02869   -0.01713
AFIX  66
C66   1    0.293443    0.739940    0.538412    11.00000    0.19980    0.20538 =
         0.14364    0.00744   -0.02088   -0.07159
AFIX  43
H66   2    0.331945    0.715539    0.546611    11.00000   -1.20000
AFIX  65
C63   1    0.301150    0.771654    0.509063    11.00000    0.11943    0.15508 =
         0.12158   -0.03088   -0.00964   -0.03567
C64   1    0.244817    0.807357    0.497067    11.00000    0.10418    0.15356 =
         0.17216   -0.05023    0.00360   -0.02212
C65   1    0.180777    0.811345    0.514420    11.00000    0.14119    0.23920 =
         0.21847   -0.09237    0.04975   -0.04241
AFIX  43
H65   2    0.142276    0.835746    0.506221    11.00000   -1.20000
AFIX  65
C68   1    0.173070    0.779631    0.543769    11.00000    0.21295    0.31660 =
         0.17942   -0.06509    0.05655   -0.12585
AFIX  43
H68   2    0.129301    0.782358    0.555629    11.00000   -1.20000
AFIX  65
C67   1    0.229402    0.743929    0.555766    11.00000    0.27511    0.35638 =
         0.12259    0.02265    0.00595   -0.16858
AFIX  43
H67   2    0.224134    0.722254    0.575825    11.00000   -1.20000
AFIX   0

C69   1    0.047772    0.738808    0.288254    11.00000    0.12102    0.13291 =
         0.12154    0.00422   -0.03650    0.00734
AFIX  23
H69A  2    0.080821    0.764518    0.275198    11.00000   -1.20000
H69B  2    0.016631    0.766028    0.301407    11.00000   -1.20000
AFIX   0
C70   1    0.002021    0.699596    0.265673    11.00000    0.11012    0.11916 =
         0.11671    0.04356   -0.00443    0.02001
C71   1    0.032310    0.676607    0.236698    11.00000    0.12512    0.13801 =
         0.11696    0.02644   -0.01001   -0.03140
AFIX  43
H71   2    0.080142    0.687486    0.230937    11.00000   -1.20000
AFIX   0
C72   1   -0.064251    0.682080    0.273927    11.00000    0.09182    0.19197 =
         0.13832    0.02436   -0.02625    0.00823
AFIX  43
H72   2   -0.086037    0.697813    0.293198    11.00000   -1.20000
AFIX   0
C73   1   -0.006815    0.638661    0.216787    11.00000    0.12226    0.16266 =
         0.11735    0.02282   -0.02077    0.00381
AFIX  43
H73   2    0.012438    0.626864    0.196186    11.00000   -1.20000
AFIX   0
C74   1   -0.101127    0.640764    0.254198    11.00000    0.09011    0.20280 =
         0.16267    0.06879   -0.01513    0.02348
AFIX  43
H74   2   -0.147929    0.628347    0.260744    11.00000   -1.20000
AFIX   0
C75   1   -0.073985    0.616893    0.225878    11.00000    0.09553    0.13976 =
         0.11929    0.03314   -0.03030   -0.00450
C76   1   -0.111662    0.569633    0.206461    11.00000    0.09950    0.15929 =
         0.14811    0.04725   -0.04514   -0.00914
AFIX  23
H76A  2   -0.100620    0.574492    0.182854    11.00000   -1.20000
H76B  2   -0.164427    0.573400    0.209284    11.00000   -1.20000
AFIX   0
C77   1   -0.116122    0.480281    0.243986    11.00000    0.07158    0.18719 =
         0.23020    0.05922   -0.03216   -0.01397
AFIX  43
H77   2   -0.160861    0.494917    0.252007    11.00000   -1.20000
AFIX   0
C78   1   -0.028339    0.484898    0.205165    11.00000    0.20922    0.13715 =
         0.10093    0.00368   -0.03281   -0.01397
AFIX  43
H78   2   -0.008582    0.502426    0.185880    11.00000   -1.20000
AFIX   0
C79   1   -0.085045    0.431964    0.258802    11.00000    0.08378    0.17392 =
         0.22899    0.08819   -0.05144   -0.03465
AFIX  43
H79   2   -0.107218    0.413946    0.277392    11.00000   -1.20000
AFIX   0
C80   1    0.003872    0.434028    0.219688    11.00000    0.19192    0.15383 =
         0.11350   -0.00341   -0.04896    0.01624
AFIX  43
H80   2    0.045327    0.416683    0.209802    11.00000   -1.20000
AFIX   0
C81   1   -0.022022    0.408688    0.247344    11.00000    0.11763    0.14328 =
         0.11739    0.02066   -0.05054   -0.03982
C82   1    0.018507    0.362303    0.266038    11.00000    0.10818    0.10712 =
         0.13630   -0.01235   -0.04495   -0.02458
C83   1    0.112325    0.306193    0.277972    11.00000    0.09566    0.12228 =
         0.09347   -0.01925   -0.01599   -0.01499
C84   1    0.068597    0.292789    0.304262    11.00000    0.08128    0.12264 =
         0.11290   -0.04093   -0.03059   -0.00128
C85   1    0.163056    0.237748    0.317546    11.00000    0.09372    0.10617 =
         0.11505   -0.02554   -0.03532   -0.00453
C86   1    0.208395    0.199321    0.338694    11.00000    0.09707    0.11809 =
         0.11251   -0.03510   -0.03235    0.00598
C87   1    0.279703    0.187424    0.330645    11.00000    0.10239    0.15913 =
         0.09687   -0.01581   -0.00975    0.01966
AFIX  43
H87   2    0.298278    0.201886    0.310404    11.00000   -1.20000
AFIX   0
C88   1    0.182016    0.174716    0.367578    11.00000    0.10705    0.13446 =
         0.11893   -0.01250   -0.03022    0.00307
AFIX  43
H88   2    0.133406    0.181903    0.373638    11.00000   -1.20000
AFIX   0
C89   1    0.322534    0.155742    0.351157    11.00000    0.12508    0.14969 =
         0.11589   -0.04420   -0.03334    0.04164
AFIX  43
H89   2    0.371775    0.149374    0.345924    11.00000   -1.20000
AFIX   0
C90   1    0.225100    0.140655    0.387072    11.00000    0.11004    0.13508 =
         0.12040    0.00263   -0.03742   -0.00123
AFIX  43
H90   2    0.206249    0.122066    0.406262    11.00000   -1.20000
AFIX   0
C91   1    0.345965    0.104609    0.404308    11.00000    0.13342    0.12480 =
         0.12800   -0.01032   -0.04491    0.02546
AFIX  23
H91A  2    0.320134    0.072976    0.417015    11.00000   -1.20000
H91B  2    0.386786    0.084786    0.392978    11.00000   -1.20000
AFIX   0
C92   1    0.372985    0.151864    0.426441    11.00000    0.09864    0.10873 =
         0.10685   -0.00399   -0.02372    0.02970
C93   1    0.435143    0.184043    0.419060    11.00000    0.10774    0.11964 =
         0.09185    0.00321   -0.01257    0.01880
AFIX  43
H93   2    0.463477    0.172040    0.400830    11.00000   -1.20000
AFIX   0
C94   1    0.333904    0.171014    0.452915    11.00000    0.09684    0.12390 =
         0.11729    0.00207   -0.03209    0.01951
AFIX  43
H94   2    0.291279    0.149397    0.458444    11.00000   -1.20000
AFIX   0
C95   1    0.456302    0.233554    0.438039    11.00000    0.10651    0.10528 =
         0.10447    0.01598   -0.01901    0.03162
AFIX  43
H95   2    0.500005    0.254265    0.433292    11.00000   -1.20000
AFIX   0
C96   1    0.354016    0.220243    0.471746    11.00000    0.09409    0.13844 =
         0.10390   -0.01154   -0.02944    0.02688
AFIX  43
H96   2    0.326195    0.231599    0.490258    11.00000   -1.20000
AFIX   0
C97   1    0.414221    0.252915    0.463791    11.00000    0.09380    0.10715 =
         0.10300   -0.01178   -0.04127    0.01780
C98   1    0.431566    0.312171    0.481043    11.00000    0.13712    0.13375 =
         0.11528   -0.00251   -0.05983    0.03717
AFIX  23
H98A  2    0.416800    0.309795    0.504321    11.00000   -1.20000
H98B  2    0.484114    0.319908    0.480402    11.00000   -1.20000
AFIX   0
C99   1    0.326537    0.380224    0.474007    11.00000    0.11238    0.13581 =
         0.09641   -0.01683   -0.03255    0.03038
AFIX  43
H99   2    0.305249    0.363038    0.493036    11.00000   -1.20000
AFIX   0
C100  1    0.424822    0.386741    0.438559    11.00000    0.08672    0.09400 =
         0.14576   -0.02921   -0.04304    0.01713
AFIX  43
H100  2    0.472671    0.374416    0.433711    11.00000   -1.20000
AFIX   0
C101  1    0.289676    0.424866    0.455476    11.00000    0.09782    0.10531 =
         0.08603   -0.01989   -0.02109    0.01451
C102  1    0.390835    0.430612    0.417928    11.00000    0.08639    0.09617 =
         0.12398   -0.03553   -0.02745    0.00132
C103  1    0.319565    0.449870    0.427765    11.00000    0.08030    0.09638 =
         0.09114   -0.01769   -0.02217    0.00671
C104  1    0.220168    0.442789    0.464868    11.00000    0.10223    0.15984 =
         0.07249   -0.00494   -0.01045    0.03719
AFIX  43
H104  2    0.199222    0.426104    0.484104    11.00000   -1.20000
AFIX   0
C105  1    0.421725    0.457365    0.389885    11.00000    0.06923    0.09441 =
         0.14124   -0.00613   -0.00275    0.01067
AFIX  43
H105  2    0.469498    0.446276    0.384138    11.00000   -1.20000
AFIX   0
C106  1    0.182363    0.484556    0.446192    11.00000    0.09315    0.14135 =
         0.08993   -0.01320    0.00039    0.01844
AFIX  43
H106  2    0.135529    0.496711    0.452829    11.00000   -1.20000
AFIX   0
C107  1    0.386548    0.497665    0.371073    11.00000    0.07664    0.09475 =
         0.12880   -0.00541    0.01857   -0.00535
AFIX  43
H107  2    0.409213    0.514130    0.352195    11.00000   -1.20000
AFIX   0
C108  1    0.282425    0.492356    0.407694    11.00000    0.07041    0.09659 =
         0.08663   -0.01646   -0.00661    0.00024
C109  1    0.212399    0.509946    0.416976    11.00000    0.07581    0.10143 =
         0.07636   -0.01923   -0.00880    0.00417
C110  1    0.315186    0.516147    0.379135    11.00000    0.06898    0.07732 =
         0.10565   -0.01503   -0.01187   -0.00355
C111  1    0.173649    0.551838    0.397471    11.00000    0.06555    0.10004 =
         0.08014   -0.02072   -0.00700    0.00361
C112  1    0.275286    0.556761    0.358938    11.00000    0.06780    0.09027 =
         0.10342   -0.01959    0.00212   -0.00594
C113  1    0.205007    0.575582    0.368577    11.00000    0.07593    0.08349 =
         0.08147   -0.01451   -0.00904    0.00365
C114  1    0.102126    0.571698    0.405337    11.00000    0.07531    0.12709 =
         0.08005    0.00170   -0.00043    0.00707
AFIX  43
H114  2    0.080164    0.555598    0.424478    11.00000   -1.20000
AFIX   0
C115  1    0.303675    0.581466    0.328739    11.00000    0.07818    0.10070 =
         0.13130    0.00498    0.01412   -0.01225
AFIX  43
H115  2    0.350287    0.569342    0.321777    11.00000   -1.20000
AFIX   0
C116  1    0.064294    0.612267    0.386847    11.00000    0.07144    0.14722 =
         0.09819   -0.00788    0.00277    0.01526
AFIX  43
H116  2    0.017577    0.624927    0.393385    11.00000   -1.20000
AFIX   0
C117  1    0.265777    0.621065    0.310339    11.00000    0.09241    0.10703 =
         0.10872    0.00596    0.01841    0.00325
AFIX  43
H117  2    0.287029    0.636328    0.290836    11.00000   -1.20000
AFIX   0
C118  1    0.166531    0.615980    0.349025    11.00000    0.07058    0.10187 =
         0.08815   -0.01902   -0.00331   -0.00594
C119  1    0.095371    0.635841    0.357397    11.00000    0.08650    0.12213 =
         0.08419   -0.00381   -0.00991    0.00286
C120  1    0.197691    0.640712    0.318267    11.00000    0.09591    0.09508 =
         0.10738    0.00427    0.00288   -0.00198
C121  1    0.059136    0.676925    0.337840    11.00000    0.08752    0.12653 =
         0.09093   -0.00619   -0.00423    0.01627
AFIX  43
H121  2    0.012431    0.690514    0.343850    11.00000   -1.20000
AFIX   0
C122  1    0.155542    0.680530    0.301158    11.00000    0.10354    0.12389 =
         0.09654    0.00445    0.01299   -0.00417
AFIX  43
H122  2    0.174262    0.697091    0.281415    11.00000   -1.20000
AFIX   0

C123  1    0.038071    0.523496    0.303250    11.00000    0.23431    0.12701 =
         0.18383   -0.00870   -0.09466   -0.02102
AFIX  43
H123  2   -0.004663    0.546536    0.299611    11.00000   -1.20000
AFIX   0
C124  1    0.092341    0.526227    0.282478    11.00000    0.38492    0.12766 =
         0.14041    0.00168   -0.13546   -0.03872
AFIX  43
H124  2    0.086330    0.551832    0.263806    11.00000   -1.20000
AFIX   0
C125  1    0.045329    0.486481    0.330145    11.00000    0.14775    0.15692 =
         0.15014   -0.00826   -0.05527   -0.03767
AFIX  43
H125  2    0.006515    0.483995    0.345162    11.00000   -1.20000
AFIX   0
C126  1    0.160626    0.493565    0.285562    11.00000    0.24618    0.13373 =
         0.08992   -0.01001   -0.02074   -0.01098
AFIX  43
H126  2    0.198385    0.497211    0.270063    11.00000   -1.20000
AFIX   0
C127  1    0.107771    0.451977    0.336500    11.00000    0.12692    0.11394 =
         0.09454   -0.00078   -0.02814   -0.02420
C128  1    0.165399    0.456057    0.313696    11.00000    0.23624    0.09241 =
         0.08565   -0.00833   -0.03981   -0.03637
C129  1    0.236522    0.419511    0.319159    11.00000    0.15792    0.12243 =
         0.11699   -0.04563   -0.01250    0.00415
C130  1    0.115524    0.414044    0.364558    11.00000    0.10138    0.15168 =
         0.10343    0.00093   -0.01912   -0.05267
C131  1    0.181046    0.379566    0.369060    11.00000    0.11642    0.13205 =
         0.09647   -0.01382   -0.02111   -0.04933
C132  1    0.240144    0.382258    0.347764    11.00000    0.14931    0.10156 =
         0.10187   -0.01668   -0.03627   -0.01568
C133  1    0.189048    0.341604    0.396587    11.00000    0.16984    0.13547 =
         0.13742    0.01140   -0.06016   -0.06423
AFIX  43
H133  2    0.150620    0.338645    0.411784    11.00000   -1.20000
AFIX   0
C134  1    0.303689    0.347646    0.353688    11.00000    0.14976    0.11775 =
         0.14043   -0.03396   -0.01171   -0.01740
AFIX  43
H134  2    0.342988    0.349578    0.338911    11.00000   -1.20000
AFIX   0
C135  1    0.251935    0.308002    0.402303    11.00000    0.19490    0.11039 =
         0.16460   -0.00776   -0.08057   -0.02903
AFIX  43
H135  2    0.256148    0.282550    0.421130    11.00000   -1.20000
AFIX   0
C136  1    0.307217    0.312153    0.380544    11.00000    0.18340    0.13660 =
         0.16575   -0.04099   -0.05879   -0.00742
AFIX  43
H136  2    0.349777    0.289080    0.384543    11.00000   -1.20000
AFIX   0

C137  1    0.568425    0.182586    0.297751    11.00000    0.33174    0.25943 =
         0.13515    0.02886    0.07292   -0.04265
AFIX 137
H1    2    0.606986    0.205854    0.308594    11.00000   -1.50000
H2    2    0.531312    0.210790    0.289622    11.00000   -1.50000
H137  2    0.588384    0.159563    0.279286    11.00000   -1.50000
AFIX   0
C138  1    0.534449    0.137428    0.322752    11.00000    0.16808    0.22936 =
         0.10651    0.03284   -0.00684    0.01765
HKLF 4


REM  A2cBox_auto in P2(1)/c
REM wR2 = 0.4418, GooF = S = 1.287, Restrained GooF = 2.197 for all data
REM R1 = 0.1434 for 13140 Fo > 4sig(Fo) and 0.2188 for all 33654 data
REM 2106 parameters refined using 1744 restraints

END

WGHT      0.2000      0.0000

REM Highest difference peak  0.589,  deepest hole -1.099,  1-sigma level  0.097
Q1    1   0.2204 -0.0464  0.3597  11.00000  0.05    0.59
Q2    1   0.5887  0.0954  0.3395  11.00000  0.05    0.55
Q3    1   0.5900  0.5869  0.2350  11.00000  0.05    0.53
Q4    1   0.4384  0.6338  0.2822  11.00000  0.05    0.52
Q5    1   0.1846  0.4586  0.1745  11.00000  0.05    0.48
Q6    1   0.3735  0.0040  0.2660  11.00000  0.05    0.48
Q7    1   0.5172  0.1179  0.3391  11.00000  0.05    0.44
Q8    1   0.5326  0.5785  0.4824  11.00000  0.05    0.44
Q9    1   0.5004  0.1729  0.3399  11.00000  0.05    0.43
Q10   1   0.3445  0.5644  0.2190  11.00000  0.05    0.43
Q11   1   0.5434  0.4975  0.3204  11.00000  0.05    0.43
Q12   1   0.2907  0.4995  0.3978  11.00000  0.05    0.40
Q13   1   0.5973  0.6569  0.3375  11.00000  0.05    0.38
Q14   1   0.1100  0.5133  0.2764  11.00000  0.05    0.36
Q15   1   0.0731  0.4177  0.3925  11.00000  0.05    0.35
;
_shelx_res_checksum                76973
_shelx_hkl_file
;
   0   0  -3 18.5004 18.2062   2
   0   0  -3 28.3358 19.6175   3
   0   0   3 22.2723 8.67879  15
   0   0  -4 1786.67 95.2435   3
   0   0  -4 1858.38 94.6881   2
   0   0  -5 14.3058 30.1736   2
   0   0  -5 12.0752 34.0133   3
   0   0   5 11.5902 14.9600  15
   0   0  -6 17340.8 1098.58   2
   0   0  -6 16858.2 1098.64   3
   0   0   6 18637.0 1097.52  15
   0   0  -7 118.613 52.7785   3
   0   0  -7 150.532 48.4858   2
   0   0   7 104.468 24.5753  15
   0   0  -8 13724.0 857.742   2
   0   0  -8 13913.3 858.033   3
   0   0  -8 13263.0 855.992   5
   0   0   8 14604.9 855.337  15
   0   0  -9 194.630 70.8930   3
   0   0  -9 121.250 66.6788   2
   0   0  -9 100.946 38.3540   5
   0   0   9 24.6500 32.1785  15
   0   0 -10 565.229 87.5579   2
   0   0 -10 703.695 90.7481   3
   0   0 -10 651.556 71.3281   5
   0   0 -11 163.515 67.2327   3
   0   0 -11 190.637 61.6077   2
   0   0 -11 138.029 39.4245   5
   0   0  11 203.613 34.4102  15
   0   0 -12 8816.32 520.983   2
   0   0 -12 8773.08 521.437   3
   0   0 -12 8759.24 518.176   5
   0   0  12 8080.18 516.975  15
   0   0 -13 15.7567 59.3636   2
   0   0 -13 9.37018 62.7912   3
   0   0 -13 33.2366 35.9683   5
   0   0  13 15.5002 30.4450  15
   0   0 -14 3411.78 222.098   2
   0   0 -14 3428.90 222.758   3
   0   0 -14 3667.46 217.234   5
   0   0  14 3404.79 215.423  15
   0   0 -15-13.4768 59.9138   2
   0   0 -15 45.1724 62.8730   3
   0   0 -15 53.5271 35.9306   5
   0   0  15 26.8363 31.0711  15
   0   0 -16 3290.39 204.724   2
   0   0 -16 3134.18 204.688   3
   0   0 -16 3357.46 197.652   5
   0   0  16 2978.83 195.604  15
   0   0 -17-7.15254 64.0959   3
   0   0 -17 20.6181 61.3013   2
   0   0 -17 27.4575 39.1046   5
   0   0  17 12.3885 35.4295  15
   0   0 -18 471.372 71.8685   2
   0   0 -18 437.398 74.5968   3
   0   0 -18 526.633 50.4028   5
   0   0  18 380.523 48.2562  15
   0   0 -19 4.36407 39.2904   5
   0   0 -19 70.3623 67.1371   3
   0   0 -19 15.8340 68.5550   2
   0   0 -20 1754.65 148.437   2
   0   0 -20 1643.84 148.551   3
   0   0 -20 2253.27 138.775   5
   0   0  20 2342.90 137.490  15
   0   0 -21-47.2485 68.4537   2
   0   0 -21-45.7317 68.1858   3
   0   0  21-25.3242 39.3768  15
   0   0 -22 73.5471 69.2298   3
   0   0 -22 100.020 66.5950   2
   0   0 -22 91.2164 39.7795   5
   0   0  22 64.7780 40.0941  15
   0   0 -23 30.3887 72.1247   3
   0   0 -23 14.7752 69.3748   2
   0   0 -23-21.5681 41.6218   5
   0   0  23-41.7720 39.2378  15
   0   0 -24 2890.15 177.363   2
   0   0 -24 2867.77 177.421   3
   0   0 -24 2922.89 165.717   5
   0   0 -25-6.74606 38.2606  11
   0   0 -25 36.3768 34.6429   7
   0   0 -25-0.58805 34.8622   8
   0   0 -25-15.3560 25.9186  14
   0   0  25 16.5046 40.2271  15
   0   0 -25 20.3646 77.8676   3
   0   0 -25 7.55527 74.3008   2
   0   0 -25-3.95169 35.8436  28
   0   0 -25-32.5860 45.7864   5
   0   0 -26 48.7852 38.3857  11
   0   0 -26-6.61304 34.5379   7
   0   0 -26-2.68125 34.9328   8
   0   0 -26 9.22364 26.6781  14
   0   0  26 28.4082 41.4308  15
   0   0 -26 39.9809 75.8752   2
   0   0 -26 119.869 81.3025   3
   0   0 -26 62.2831 47.4545   5
   0   0 -26-0.95057 35.8585  28
   0   0 -27 5.94270 27.0459  12
   0   0 -27 48.5858 38.1691  28
   0   0 -27 7.47424 39.7612  11
   0   0 -27 31.0658 35.9319   8
   0   0 -27 25.3904 36.3941   7
   0   0  27 14.2985 42.7971  15
   0   0 -27 13.3218 27.2494  14
   0   0 -27-63.8812 80.6623   2
   0   0 -27 61.8150 84.9454   3
   0   0 -27-29.3495 48.6287   5
   0   0 -27-38.2987 39.8443  39
   0   0 -28 42.3571 41.0627  39
   0   0 -28 9.42118 25.4446  34
   0   0 -28 47.3879 39.5477  28
   0   0 -28 33.0218 41.0905  11
   0   0 -28 49.8275 36.5339   7
   0   0 -28 77.8130 37.1164   8
   0   0 -28 12.2825 28.6708  14
   0   0 -28 41.0793 88.4070   3
   0   0 -28 85.1100 82.7368   2
   0   0 -28 57.4504 51.0967   5
   0   0 -28 38.8880 28.0104  12
   0   0 -29 23.5998 42.0464  39
   0   0 -29-38.2318 24.9230  34
   0   0 -29-26.0093 40.4081  28
   0   0 -29 8.97028 41.7244  11
   0   0 -29 28.3208 38.2916   7
   0   0 -29 13.3503 37.8079   8
   0   0 -29 7.50559 28.8310  14
   0   0 -29 90.1808 89.1777   2
   0   0 -29 113.489 95.3995   3
   0   0 -29-37.4062 53.5499   5
   0   0 -29 10.4730 28.4796  12
   0   0 -30 379.813 50.0124  28
   0   0 -30 543.345 65.3583   5
   0   0 -30 352.389 98.1564   2
   0   0 -30 501.068 104.484   3
   0   0 -30 398.681 51.0325  39
   0   0 -30 402.482 48.2665   7
   0   0 -30 379.546 48.9914   8
   0   0 -30 398.044 39.8630  12
   0   0 -30 414.913 52.5586  11
   0   0 -30 462.429 37.6485  34
   0   0 -31 14.8665 26.1094  34
   0   0 -31-70.2561 44.3849  28
   0   0 -31 28.3205 45.7675  11
   0   0 -31-76.3043 102.012   3
   0   0 -31 13.1238 95.2589   2
   0   0 -31 72.2737 45.1614  39
   0   0 -31-7.49109 41.7028   8
   0   0 -31-24.2447 40.8354   7
   0   0 -31 41.3327 60.0558   5
   0   0 -31-4.47092 29.4813  12
   0   0 -32-3.42830 62.8679   5
   0   0 -32 16.2092 27.5306  34
   0   0 -32-56.0935 45.6144  28
   0   0 -32 34.8376 39.9043  25
   0   0 -32-93.0103 105.731   2
   0   0 -32 10.2575 109.383   3
   0   0 -32-73.3330 46.1502  39
   0   0 -32 1.87372 42.4991   8
   0   0 -32 12.0853 43.0237   7
   0   0 -32-11.2203 46.8565  11
   0   0 -32 37.7492 31.4246  12
   0   0 -33-23.3876 66.6035   5
   0   0 -33-0.95102 27.4905  34
   0   0 -33 13.0673 46.9380  28
   0   0 -33-8.90138 41.5685  25
   0   0 -33 8.09420 107.829   2
   0   0 -33 60.1367 113.052   3
   0   0 -33 32.3414 47.4562  39
   0   0 -33-38.5214 43.6726   7
   0   0 -33-52.8577 44.1590   8
   0   0 -33 36.3758 48.2297  11
   0   0 -33 10.4381 31.8873  12
   0   0 -34 107.650 70.2659   5
   0   0 -34 44.9868 27.7571  34
   0   0 -34-58.0736 48.2668  28
   0   0 -34 6.19636 40.9321  25
   0   0 -34 212.049 120.457   3
   0   0 -34 140.364 110.426   2
   0   0 -34 26.2407 47.5341  39
   0   0 -34 56.1906 44.4713   8
   0   0 -34 34.5924 43.4842   7
   0   0 -34 19.1080 48.0547  11
   0   0 -34 16.9801 32.1659  12
   0   0 -35 38.4299 71.3557   5
   0   0 -35 15.9797 27.9729  34
   0   0 -35 27.2164 48.4561  28
   0   0 -35 20.8153 41.8343  25
   0   0 -35-3.15367 45.7716   8
   0   0 -35 21.4508 44.6654   7
   0   0 -35-0.45545 32.4430  12
   0   0 -35-13.1060 48.6170  39
   0   0 -35-40.1472 123.157   3
   0   0 -35 134.969 111.819   2
   0   0 -35 38.5117 50.1454  11
   0   0 -36-106.659 127.775   3
   0   0 -36 94.2543 111.506   2
   0   0 -36-50.5250 51.0439  11
   0   0 -36 42.3591 41.2892  25
   0   0 -36 20.6083 44.6672   8
   0   0 -36 13.0892 44.1048   7
   0   0 -36-23.0855 28.0485  34
   0   0 -36 6.94388 47.4777  39
   0   0 -36 35.1445 33.6014  12
   0   0 -36 163.987 72.5034   5
   0   0 -37-6.14581 127.828   3
   0   0 -37-53.3432 116.314   2
   0   0 -37-44.2949 49.7233  11
   0   0 -37 58.4032 40.6947  25
   0   0 -37-16.8677 44.0395   7
   0   0 -37-37.4169 45.5880   8
   0   0 -37-17.9411 27.7212  34
   0   0 -37 8.66857 46.8968  39
   0   0 -37 20.2088 33.0889  12
   0   0 -37-37.4192 74.9486   5
   0   0 -38 304.656 127.798   3
   0   0 -38 134.066 114.425   2
   0   0 -38 129.600 50.1502  11
   0   0 -38 75.2510 40.6314  25
   0   0 -38 184.884 45.0053   7
   0   0 -38 159.549 45.3071   8
   0   0 -38 11.8627 27.7035  34
   0   0 -38 54.6568 47.7202  39
   0   0 -38 163.530 34.5849  12
   0   0 -38 264.247 78.0358   5
   0   0 -39 97.2794 115.479   2
   0   0 -39-22.6695 124.421   3
   0   0 -39-100.710 47.0161  39
   0   0 -39 5.19308 47.5795  11
   0   0 -39-23.3597 38.2115  25
   0   0 -39 75.7719 43.7982   8
   0   0 -39 6.91726 42.2067   7
   0   0 -39 12.2415 25.3218  34
   0   0 -39 0.68810 32.5858  12
   0   0 -39-8.55109 75.6869   5
   0   0 -40 11.0534 46.9046  11
   0   0 -40-34.1485 36.9309  25
   0   0 -40 68.5666 36.6595  43
   0   0 -40 47.1906 42.4785   8
   0   0 -40-57.4991 42.2484   7
   0   0 -40-40.1870 24.1346  34
   0   0 -40 35.8018 32.3525  12
   0   0 -40 67.4456 44.7585  39
   0   0 -41-5.45151 34.2534  25
   0   0 -41-12.7854 43.0639  39
   0   0 -41-38.5747 46.1269  11
   0   0 -41-58.9102 40.6365   7
   0   0 -41 2.94033 41.5136   8
   0   0 -41 43.3752 31.7432  12
   0   0 -41-40.1473 34.4570  43
   0   0 -42-1.40751 32.1568  25
   0   0 -42-30.2828 41.0485  39
   0   0 -42-1.28076 38.9505   7
   0   0 -42 6.36282 39.7108   8
   0   0 -42 14.9996 32.9118  43
   0   0 -42-42.2513 43.9834  11
   0   0 -42 11.3169 30.6764  12
   0   0 -43 9.36898 29.4866  12
   0   0 -43 34.7069 38.1913   8
   0   0 -43 24.0750 30.4315  43
   0   0 -43-16.1041 42.4885  11
   0   0 -43-48.0249 37.1097   7
   0   0 -44 16.4084 28.6987  12
   0   0 -44 65.8641 37.0877   8
   0   0 -44 22.3074 28.7101  43
   0   0 -44 56.8026 39.9938  11
   0   0 -44 43.3175 36.0505   7
   0   0 -45-14.2834 38.1221  11
   0   0 -45-7.86294 34.7982   8
   0   0 -45-16.4080 27.0098  12
   0   0 -45-13.7330 33.4871   7
   0   0 -46 5.05340 35.6540  11
   0   0 -46 10.6727 31.9914   8
   0   0 -46 26.9888 24.8582  12
   0   0 -46 14.9302 30.5235   7
   0   0 -47-3.25120 23.8031  12
   0   0 -47-33.1270 33.2801  11
   0   0 -47 0.66119 28.7666   7
   0   0 -47 18.3265 30.0373   8
   0   0 -47 6.19011 33.0265  23
   0   0 -48 48.2371 26.5109   7
   0   0 -48 109.899 27.9411   8
   0   0 -48 52.9524 22.5325  12
   0   0 -48 27.9960 30.5061  11
   0   0 -49-18.9215 22.3586   7
   0   0 -49 25.7925 23.7951   8
   0   0 -49-14.9801 19.0487  12
   0   0 -49-2.00431 26.5704  11
   0   0 -50-9.69600 19.8223   7
   0   0 -50 11.9240 21.0703   8
   0   0 -50-15.5821 16.9268  12
   0   0 -50-35.7610 23.4782  11
   0   0 -51 8.29327 15.2392   7
   0   0 -51-4.76135 17.6357  11
   0   0 -51 4.16884 13.0171  12
   0   0 -51-2.93813 16.0393   8
   0   1  -2 3387.71 175.906   3
   0   1  -2 3410.95 175.818   2
   0   1   3 4237.08 276.856  15
   0   1   3 4711.04 276.804  16
   0  -1  -3 4713.58 277.152  18
   0   1  -3 5428.73 277.614   3
   0   1  -3 5450.48 277.531   2
   0  -1   3 4090.07 276.590  20
   0  -1   4 221.419 17.0340  15
   0  -1  -4 370.849 23.2830  18
   0   1   4 325.644 20.9207  16
   0   1   4 243.842 21.5691  15
   0   1  -4 130.148 29.2937   2
   0  -1  -4 145.301 30.0016   2
   0   1  -4 157.517 31.9183   3
   0  -1   4 216.096 18.2190  20
   0   1   5 670.048 48.0540  15
   0  -1   5 713.564 45.4939  15
   0   1   5 850.346 47.3257  16
   0  -1  -5 458.501 54.8840   2
   0   1  -5 476.600 54.6224   2
   0  -1  -5 461.506 56.9630   3
   0   1  -5 484.426 56.7397   3
   0  -1  -5 778.780 46.4251  20
   0  -1   5 763.715 45.3695  20
   0   1   6 10520.3 664.638  15
   0   1   6 11331.4 664.368  16
   0  -1   6 11148.6 664.191  15
   0   1  -6 10185.9 665.896   2
   0  -1  -6 9583.09 666.044   3
   0  -1  -6 9615.78 665.909   2
   0   1  -6 10187.3 666.008   3
   0  -1  -6 11251.2 664.105  20
   0  -1  -7 221.743 20.5438  20
   0  -1  -7 49.1416 32.3330   5
   0   1  -7 115.576 31.9387   5
   0   1   7 181.367 29.3927  15
   0   1   7 212.440 24.9520  16
   0  -1   7 218.123 21.9191  15
   0  -1  -7 127.217 55.5176   3
   0   1  -7 106.537 56.6136   3
   0  -1  -7 88.1408 50.8775   2
   0   1  -7 95.4445 50.6112   2
   0  -1  -8 2075.95 118.372  20
   0   1  -8 1781.04 122.755   5
   0  -1  -8 1930.60 123.040   5
   0  -1   8 1709.45 119.587  15
   0   1   8 2003.59 120.383  16
   0   1   8 1717.07 121.584  15
   0  -1  -8 2009.15 135.408   3
   0   1  -8 1941.86 132.377   2
   0  -1  -8 1926.85 132.375   2
   0   1  -8 1949.78 135.079   3
   0  -1  -9 14380.9 861.626  20
   0   1  -9 14050.2 865.602   3
   0  -1  -9 13654.3 865.548   3
   0   1  -9 13633.4 865.195   2
   0  -1  -9 13704.4 865.282   2
   0   1  -9 13837.6 863.150   5
   0  -1  -9 13680.3 863.211   5
   0  -1   9 14192.8 862.188  15
   0   1   9 13827.6 862.718  15
   0   1   9 14297.9 862.216  16
   0  -1 -10 100635. 6332.70   2
   0   1 -10 103036. 6332.67   3
   0   1 -10 102332. 6332.69   2
   0  -1 -10 99894.8 6332.66   3
   0  -1 -10 100606. 6331.98   5
   0   1 -10 103621. 6331.99   5
   0   1  10 104359. 6331.59  15
   0  -1  10 107935. 6331.29  15
   0   1  10 104302. 6331.24  16
   0  -1 -11 1108.34 82.4970   2
   0  -1 -11 1092.09 86.6247   3
   0   1 -11 969.234 84.9713   3
   0   1 -11 1054.08 80.2820   2
   0  -1 -11 1023.74 66.4457   5
   0   1 -11 1001.31 66.2640   5
   0  -1  11 678.880 59.9531  15
   0   1  11 722.381 64.2721  15
   0  -1 -12 1304.68 99.6151   2
   0   1 -12 1212.14 98.7051   2
   0   1 -12 1183.82 101.734   3
   0  -1 -12 1267.30 101.977   3
   0   1 -12 1273.47 87.0944   5
   0  -1 -12 1268.76 87.1362   5
   0  -1  12 1291.21 82.8229  15
   0   1  12 1291.67 85.3053  15
   0  -1 -13 132.653 59.1662   2
   0   1 -13 83.2743 58.3741   2
   0   1 -13 137.659 62.0548   3
   0  -1 -13 124.412 61.3788   3
   0   1 -13 98.0004 36.1419   5
   0  -1 -13 65.2038 36.2098   5
   0  -1  13 88.9827 27.7313  15
   0   1  13 61.1438 33.0481  15
   0  -1 -14 516.356 75.3796   3
   0  -1 -14 567.707 73.2102   2
   0   1 -14 476.048 71.9544   2
   0   1 -14 498.287 73.7802   3
   0  -1 -14 610.889 56.4646   5
   0   1 -14 602.012 56.7708   5
   0  -1  14 861.198 51.2999  15
   0   1  14 811.105 54.6858  15
   0  -1 -15 1738.84 121.814   3
   0   1 -15 1702.45 121.643   3
   0   1 -15 1775.94 120.800   2
   0  -1 -15 1793.86 120.754   2
   0   1 -15 1792.31 110.667   5
   0  -1 -15 1864.16 110.752   5
   0   1  15 1466.09 109.204  15
   0  -1  15 1587.18 107.256  15
   0  -1 -16 490.175 72.7253   2
   0  -1 -16 502.024 76.6894   3
   0   1 -16 510.245 72.0034   2
   0   1 -16 558.417 74.2204   3
   0   1 -16 553.736 54.5993   5
   0  -1 -16 557.203 54.5794   5
   0   1  16 678.939 52.4393  15
   0  -1  16 737.127 49.1520  15
   0  -1 -17 665.647 75.5831   2
   0  -1 -17 612.115 78.5032   3
   0   1 -17 677.856 74.6113   2
   0   1 -17 611.703 77.2114   3
   0   1 -17 656.029 55.5485   5
   0  -1 -17 702.988 55.3826   5
   0   1  17 553.454 53.6348  15
   0  -1  17 594.654 50.3026  15
   0  -1 -18 1868.67 143.331   3
   0  -1 -18 2008.32 142.056   2
   0   1 -18 1769.32 140.304   2
   0   1 -18 1740.65 141.138   3
   0   1 -18 2066.79 130.196   5
   0  -1 -18 2044.75 129.537   5
   0   1  18 2034.12 128.685  15
   0  -1  18 2035.46 127.441  15
   0  -1 -19 1674.78 135.954   2
   0  -1 -19 1727.65 137.573   3
   0   1 -19 1641.74 135.990   3
   0   1 -19 1657.45 134.989   2
   0   1 -19 1912.44 123.983   5
   0  -1 -19 1819.30 123.250   5
   0  -1  19 2090.45 121.353  15
   0   1  19 1931.95 122.682  15
   0   1 -20 103.205 66.9182   2
   0  -1 -20 74.6041 72.3678   3
   0   1 -20 78.6122 68.5076   3
   0  -1 -20 118.956 70.3590   2
   0  -1 -20 70.1979 40.1661   5
   0   1 -20 90.8920 40.6676   5
   0  -1  20 100.660 36.9243  15
   0   1  20 101.800 41.6498  15
   0  -1 -21 1166.22 112.924   2
   0  -1 -21 1113.78 114.424   3
   0   1 -21 1194.98 110.824   2
   0   1 -21 1173.49 112.930   3
   0  -1 -21 1241.06 96.7757   5
   0   1 -21 1305.25 97.1949   5
   0   1  21 1634.17 98.0446  15
   0  -1  21 1760.96 95.2074  15
   0   1 -22 2283.16 161.794   3
   0  -1 -22 2320.81 161.042   2
   0   1 -22 2219.46 160.803   2
   0  -1 -22 2372.47 162.090   3
   0  -1 -22 2390.73 150.145   5
   0   1 -22 2392.77 149.624   5
   0  -1  22 2216.27 147.015  15
   0   1  22 2312.90 148.970  15
   0   1 -23 0.61517 71.6559   2
   0  -1 -23 18.4934 72.3006   2
   0  -1 -23 80.8252 73.1999   3
   0   1 -23-36.7569 73.1523   3
   0  -1 -23 218.634 45.3145   5
   0   1 -23 16.3739 41.8140   5
   0   1  23 214.478 44.3684  15
   0  -1  23-24.2629 38.3275  15
   0   1 -24 1573.83 121.856   2
   0   1 -24 1483.60 123.070   3
   0  -1 -24 1460.29 124.643   3
   0  -1 -24 1406.14 122.046   2
   0  -1  24 1757.61 102.794  15
   0   1  24 1381.97 105.136  15
   0  -1 -24 1375.41 106.020   5
   0   1 -24 1612.90 106.623   5
   0  -1 -25 413.899 54.3116   5
   0   1 -25 511.634 54.1234   5
   0   1 -25 373.803 42.9816   8
   0   1 -25 382.328 42.7226   7
   0   1  25 442.903 51.0549  15
   0  -1  25 472.892 46.3353  15
   0  -1 -25 324.403 36.6936  14
   0   1 -25 452.600 83.1878   3
   0  -1 -25 419.331 80.7921   2
   0  -1 -25 481.034 83.7996   3
   0   1 -25 409.782 79.8347   2
   0   1 -25 394.156 45.7610  11
   0   1 -25 436.500 44.6694  28
   0  -1 -25 430.837 44.3014  28
   0   1 -26 74.2881 36.4878  28
   0  -1 -26 35.5793 36.8271  28
   0   1 -26 25.6865 39.0937  11
   0  -1 -26 26.8670 38.5709  11
   0   1 -26 53.0868 35.7729   7
   0   1 -26 60.1358 35.9933   8
   0  -1 -26-3.71759 35.6904   8
   0   1  26 23.3676 43.8749  15
   0  -1 -26 12.2486 26.8752  14
   0   1 -26 42.1360 77.7459   2
   0  -1 -26 53.7399 81.8918   3
   0  -1 -26 10.1830 77.4754   2
   0   1 -26 79.3332 82.1161   3
   0   1 -26 95.6506 47.4186   5
   0  -1 -26 118.500 47.3759   5
   0   1 -26 20.7268 40.4912  39
   0  -1 -27 45.2331 38.2831  39
   0   1 -27 87.8304 41.3413  39
   0  -1 -27 43.2868 25.9448  34
   0   1 -27 74.2225 37.8032  28
   0  -1 -27 58.2059 38.4505  28
   0   1 -27-10.9624 40.1847  11
   0  -1 -27 97.4987 40.3182  11
   0   1 -27 0.86770 35.9150   8
   0  -1 -27 53.5002 36.3456   8
   0  -1 -27 55.0609 35.6799   7
   0   1 -27 36.8291 35.7910   7
   0   1  27 70.6463 44.4471  15
   0  -1 -27 8.87475 27.7274  14
   0   1 -27 21.3107 83.1416   3
   0  -1 -27 69.9912 84.7339   3
   0  -1 -27 35.4154 79.1008   2
   0   1 -27 32.3063 79.5493   2
   0   1 -27 71.9379 49.4321   5
   0  -1 -27 56.5625 49.6752   5
   0  -1 -27 48.7479 26.9211  12
   0   1 -28 617.843 42.6080  34
   0  -1 -28 641.195 43.2946  34
   0  -1 -28 617.554 52.6762  28
   0   1 -28 591.408 53.3007  28
   0  -1 -28 597.131 65.1492   5
   0   1 -28 632.522 63.8489   5
   0   1 -28 460.882 51.5321   7
   0  -1 -28 486.375 51.5374   8
   0   1 -28 486.186 51.4706   8
   0  -1 -28 482.712 51.6548   7
   0  -1 -28 275.785 44.4716  14
   0   1  28 638.365 57.7331  15
   0   1 -28 653.251 97.5047   3
   0  -1 -28 577.143 92.4026   2
   0   1 -28 494.158 91.5027   2
   0  -1 -28 577.159 97.1940   3
   0   1 -28 566.191 55.2964  39
   0  -1 -28 641.159 53.6471  39
   0  -1 -28 588.893 44.4447  12
   0  -1 -28 496.419 53.8002  11
   0   1 -28 501.229 54.0337  11
   0   1 -28 568.094 44.7507  12
   0  -1 -29 43.3950 40.7921  39
   0   1 -29 20.3123 43.5956  39
   0  -1 -29-9.40308 27.1058  34
   0   1 -29 16.6598 25.0004  34
   0   1 -29-8.51246 40.6516  28
   0  -1 -29 22.8557 40.7876  28
   0   1 -29 43.7642 42.0813  11
   0  -1 -29 29.2292 42.6128  11
   0   1 -29 50.7035 38.6350   8
   0  -1 -29 55.5734 39.0401   8
   0   1 -29 71.6230 38.0184   7
   0  -1 -29 50.2169 37.2397   7
   0   1 -29 33.2482 28.8001  14
   0  -1 -29 57.8242 29.0216  14
   0   1  29 37.5960 45.6636  15
   0   1 -29 19.7094 94.4844   3
   0  -1 -29 7.40550 93.9247   3
   0  -1 -29 13.7379 87.2514   2
   0   1 -29 90.1263 86.6248   2
   0  -1 -29 70.5933 54.3200   5
   0   1 -29-24.1106 54.1419   5
   0   1 -29 31.3950 28.4484  12
   0  -1 -29 47.6780 28.2185  12
   0   1 -30 5.53451 25.8596  34
   0  -1 -30 25.3913 26.8855  34
   0   1 -30 41.5383 42.7110  28
   0  -1 -30 78.7451 41.5978  28
   0   1 -30 23.4465 42.4285  11
   0  -1 -30 49.3653 44.5978  11
   0   1 -30 26.0529 92.9269   2
   0  -1 -30 25.8338 101.362   3
   0   1 -30 110.043 98.9170   3
   0  -1 -30 10.7807 93.7548   2
   0   1 -30 88.6809 45.4205  39
   0  -1 -30 38.6190 42.3528  39
   0   1 -30 98.2570 40.4068   7
   0  -1 -30 33.7698 40.0828   7
   0   1 -30 50.8095 39.5249   8
   0  -1 -30 101.292 41.1282   8
   0   1 -30 16.6040 57.8326   5
   0  -1 -30 23.6449 57.2843   5
   0  -1 -30 75.9321 29.2192  12
   0   1 -30 21.8571 29.3897  12
   0  -1 -31-20.6532 60.9482   5
   0   1 -31-5.32784 61.0043   5
   0  -1 -31-22.4115 27.8890  34
   0   1 -31-17.6784 25.7625  34
   0  -1 -31-40.7000 43.1278  28
   0   1 -31 16.4113 42.9802  28
   0  -1 -31 52.6660 37.9565  25
   0   1 -31 90.4524 97.3996   2
   0  -1 -31-1.88388 97.8492   2
   0   1 -31 116.528 106.735   3
   0  -1 -31 48.4687 104.251   3
   0   1 -31-36.7967 46.7577  39
   0  -1 -31-35.0885 43.7661  39
   0   1 -31-5.59129 40.5284   7
   0   1 -31 26.5637 41.3777   8
   0  -1 -31-22.2100 41.6754   8
   0  -1 -31 1.59670 40.7376   7
   0   1 -31-19.4062 45.3187  11
   0  -1 -31-27.7564 45.8802  11
   0   1 -31 29.8934 30.4952  12
   0  -1 -31 10.5739 30.1728  12
   0  -1 -32 44.5224 62.1313   5
   0   1 -32 43.8345 63.5039   5
   0   1 -32 7.46903 26.5573  34
   0  -1 -32 12.6831 28.6314  34
   0   1 -32 11.2028 45.8416  28
   0  -1 -32-19.1226 45.2005  28
   0  -1 -32-18.5595 38.2962  25
   0   1 -32 52.8283 100.412   2
   0   1 -32-12.1037 110.441   3
   0  -1 -32 45.9528 100.921   2
   0  -1 -32 31.6884 111.094   3
   0   1 -32-12.8764 47.8703  39
   0  -1 -32 9.29855 45.1277  39
   0   1 -32 52.7672 43.0801   8
   0  -1 -32 11.2436 42.2162   7
   0   1 -32 40.6209 41.8493   7
   0  -1 -32 55.9101 42.9117   8
   0   1 -32-5.44028 46.9102  11
   0  -1 -32 29.8995 46.9161  11
   0   1 -32 16.6442 31.1982  12
   0  -1 -32 28.8535 31.1185  12
   0   1 -33 163.520 64.7619   5
   0  -1 -33-10.6155 65.4393   5
   0   1 -33 20.9318 26.6972  34
   0  -1 -33 32.4963 28.3627  34
   0   1 -33 29.5028 46.5348  28
   0  -1 -33 41.8781 47.0091  28
   0  -1 -33 51.0290 39.0268  25
   0   1 -33 116.264 114.905   3
   0  -1 -33 192.640 116.864   3
   0  -1 -33 99.9879 108.365   2
   0   1 -33 109.177 107.050   2
   0  -1 -33-25.8643 44.7819  39
   0   1 -33-27.6574 49.1114  39
   0  -1 -33 64.9050 43.6475   8
   0   1 -33 41.8861 43.8184   7
   0   1 -33 14.0148 44.5162   8
   0  -1 -33 70.3870 43.5312   7
   0  -1 -33 44.6060 47.7497  11
   0   1 -33 37.4944 47.7790  11
   0  -1 -33 31.6939 32.3562  12
   0   1 -33 64.9503 31.9202  12
   0   1 -34 145.065 69.3567   5
   0  -1 -34 81.6907 70.2314   5
   0   1 -34 34.5956 27.0288  34
   0  -1 -34 25.0875 28.5946  34
   0  -1 -34 35.0258 47.7562  28
   0   1 -34 54.2025 48.6535  28
   0  -1 -34 50.9576 39.7908  25
   0   1 -34 56.3462 43.6634  25
   0   1 -34 170.126 110.893   2
   0  -1 -34 113.279 111.065   2
   0  -1 -34 96.0771 118.945   3
   0   1 -34-46.0591 119.002   3
   0   1 -34 48.2241 49.6831  39
   0  -1 -34 42.1173 45.9000  39
   0   1 -34 136.801 44.9454   7
   0  -1 -34 61.7483 44.7807   8
   0   1 -34 31.5627 44.8147   8
   0  -1 -34 79.9412 44.3875   7
   0  -1 -34 87.8187 48.8025  11
   0   1 -34 42.3837 48.0909  11
   0  -1 -34 31.8794 32.0203  12
   0   1 -34 59.8045 32.2470  12
   0  -1 -35 61.6453 71.9773   5
   0   1 -35 48.9089 71.7743   5
   0  -1 -35 18.7326 28.8788  34
   0   1 -35 17.5243 27.3103  34
   0  -1 -35 83.5711 48.7253  28
   0  -1 -35 36.3123 40.0027  25
   0   1 -35 37.3659 43.7304  25
   0  -1 -35 93.5945 114.740   2
   0   1 -35 105.810 121.041   3
   0  -1 -35 8.98475 124.512   3
   0   1 -35-65.3011 115.683   2
   0  -1 -35 40.6885 46.3958  39
   0   1 -35 53.0214 50.2129  39
   0   1 -35-10.8712 46.0014   8
   0  -1 -35 65.2423 45.9009   8
   0  -1 -35 26.0747 45.8827   7
   0   1 -35-48.4327 45.3873   7
   0   1 -35 15.9886 49.6185  11
   0  -1 -35 15.6805 50.1238  11
   0   1 -35 37.2952 32.3438  12
   0  -1 -35-19.0780 32.1169  12
   0  -1 -36-60.1649 73.4091   5
   0   1 -36-7.13433 26.4267  34
   0  -1 -36-42.3010 29.1004  34
   0  -1 -36-8.86534 48.2850  28
   0   1 -36 56.3935 42.9462  25
   0  -1 -36 5.81763 39.3699  25
   0   1 -36 51.6985 123.733   3
   0  -1 -36 42.5661 124.908   3
   0  -1 -36-100.290 114.876   2
   0   1 -36 90.9585 112.603   2
   0  -1 -36 35.3579 46.4889  39
   0   1 -36 6.50549 49.8591  39
   0   1 -36 95.6049 45.3727   7
   0  -1 -36-9.26606 44.7551   8
   0   1 -36 20.2704 45.2977   8
   0  -1 -36-12.3270 43.8360   7
   0   1 -36-28.6301 49.8907  11
   0  -1 -36-18.0430 49.3766  11
   0   1 -36-31.3951 33.7990  12
   0  -1 -36-9.68052 33.1329  12
   0  -1 -37 34.9637 75.2116   5
   0  -1 -37-2.41838 29.4382  34
   0   1 -37 5.92015 25.8475  34
   0  -1 -37-6.97219 48.9738  28
   0  -1 -37-6.21430 38.0294  25
   0   1 -37-6.00203 42.1661  25
   0  -1 -37-3.06436 127.872   3
   0   1 -37-103.332 116.211   2
   0   1 -37 2.01873 124.553   3
   0   1 -37 23.8816 32.4858  12
   0  -1 -37 10.8777 32.2771  12
   0   1 -37 72.1041 43.9186   7
   0  -1 -37 16.4852 44.7486   8
   0  -1 -37-5.59976 44.1999   7
   0   1 -37 54.1002 44.4298   8
   0  -1 -37 27.2878 45.4621  39
   0   1 -37-9.15607 49.7963  39
   0   1 -37 39.2090 49.8242  11
   0  -1 -37 103.243 49.5748  11
   0  -1 -38 67.2743 45.4755  39
   0   1 -38 86.6059 50.0185  39
   0   1 -38 105.079 49.8384  11
   0  -1 -38 48.9267 49.6652  11
   0  -1 -38 73.3011 37.7260  25
   0   1 -38 65.4015 42.5724  25
   0   1 -38 8.07727 126.106   3
   0   1 -38 93.7933 114.569   2
   0  -1 -38 19.1674 127.989   3
   0  -1 -38 113.515 29.6511  34
   0   1 -38 169.472 45.8986   8
   0  -1 -38 113.491 45.8105   8
   0  -1 -38 29.9214 44.2706   7
   0   1 -38 81.0058 44.6600   7
   0  -1 -38 160.296 34.2954  12
   0   1 -38 100.607 34.3172  12
   0  -1 -38 170.277 76.3340   5
   0  -1 -39 26.2391 26.9727  34
   0  -1 -39 38.9363 47.6095  11
   0   1 -39-51.4748 47.1583  11
   0   1 -39-44.7283 40.7790  25
   0  -1 -39-44.4589 35.7183  25
   0   1 -39-85.5208 125.163   3
   0   1 -39 31.2443 48.5432  39
   0  -1 -39-19.0080 43.8700  39
   0   1 -39-53.1859 43.6929   8
   0  -1 -39-12.7198 43.8590   8
   0  -1 -39-49.0259 43.1709   7
   0   1 -39 77.9654 43.1775   7
   0  -1 -39 23.5122 32.1419  12
   0   1 -39 28.8329 32.7839  12
   0   1 -40 6.55127 47.0871  11
   0  -1 -40 49.0554 47.0760  11
   0  -1 -40-0.21162 33.3173  25
   0   1 -40 66.0464 38.5844  25
   0   1 -40 39.5467 34.3583  43
   0  -1 -40-12.4941 37.9200  43
   0   1 -40 20.8913 41.4205   7
   0  -1 -40 0.55266 42.8722   8
   0  -1 -40 20.2554 41.2084   7
   0   1 -40 8.02253 43.0282   8
   0   1 -40 51.8820 46.4120  39
   0  -1 -40-10.3028 32.0260  12
   0   1 -40 6.96159 32.0459  12
   0  -1 -40-24.2548 25.7979  34
   0   1 -41 63.6830 45.2392  11
   0  -1 -41 64.4198 45.3208  11
   0  -1 -41-4.52272 31.1152  25
   0   1 -41 53.9881 38.4864  25
   0  -1 -41-13.8572 36.0886  43
   0   1 -41 17.9810 32.9202  43
   0   1 -41 53.7916 41.0937   8
   0  -1 -41 27.6569 41.5334   8
   0   1 -41 42.3289 39.7336   7
   0  -1 -41 42.6833 39.6302   7
   0   1 -41 7.54654 44.8761  39
   0  -1 -41 21.3207 31.0883  12
   0   1 -41 14.8375 31.2045  12
   0  -1 -41 47.9079 23.0579  34
   0   1 -42 26.1793 50.1413  30
   0   1 -42 30.4631 35.4656  25
   0   1 -42 30.2002 42.8958  39
   0   1 -42 8.98200 30.1771  12
   0  -1 -42 39.7657 30.4342  12
   0   1 -42 8.17591 38.0649   7
   0  -1 -42 33.1498 39.1210   8
   0  -1 -42-33.0564 38.3981   7
   0   1 -42 14.9540 40.2699   8
   0   1 -42 34.1628 44.4120  11
   0  -1 -42-4.09044 44.0199  11
   0   1 -42 3.07920 31.2549  43
   0  -1 -42-0.92907 34.3536  43
   0   1 -43 14.5209 27.9354  43
   0  -1 -43 3.21715 31.6416  43
   0   1 -43-17.9942 37.8638   8
   0  -1 -43-5.02918 37.7287   8
   0   1 -43-41.4818 47.9416  30
   0   1 -43-99.4025 32.8987  25
   0   1 -43 4.45112 40.3758  39
   0   1 -43 30.1898 28.6458  12
   0  -1 -43 30.0790 29.4412  12
   0  -1 -43 41.8634 37.6014   7
   0   1 -43-69.6557 37.4443   7
   0  -1 -43 14.7056 41.6838  11
   0   1 -43 30.5200 41.9322  11
   0   1 -44-16.2260 46.0300  30
   0   1 -44 48.3579 39.8745  11
   0  -1 -44 47.0231 39.7612  11
   0   1 -44 5.26158 38.3035  39
   0   1 -44 42.1557 27.6847  12
   0  -1 -44-0.55489 27.8211  12
   0  -1 -44 8.89806 36.5166   8
   0   1 -44 39.8996 36.3141   8
   0  -1 -44-2.91223 30.3742  43
   0  -1 -44 13.1246 34.1184   7
   0   1 -44 26.1767 34.7760   7
   0  -1 -45 24.0058 37.9405  11
   0   1 -45-4.41824 37.3562  11
   0  -1 -45-13.3537 27.0846  12
   0   1 -45-1.37545 26.5160  12
   0  -1 -45 37.5400 34.5089   8
   0   1 -45-7.76986 33.9387   8
   0   1 -45 27.9780 43.6922  30
   0  -1 -45-44.2508 27.9368  43
   0   1 -45-1.83819 32.3631   7
   0  -1 -45-0.20297 32.6833   7
   0   1 -46 4.46114 30.5766   7
   0  -1 -46 46.3380 30.3996   7
   0   1 -46-34.4914 40.4622  30
   0  -1 -46-42.3528 39.4009  30
   0  -1 -46 12.3485 25.2039  12
   0   1 -46-30.3031 25.5826  12
   0  -1 -46-11.6952 31.4254   8
   0   1 -46-0.37213 32.2462   8
   0  -1 -46 22.5191 34.3987  23
   0  -1 -46 13.6206 34.8799  11
   0   1 -46-2.21058 35.2043  11
   0  -1 -47 5.38919 28.1511   7
   0   1 -47 13.3272 27.9932   7
   0  -1 -47 6.06137 36.7028  30
   0   1 -47 75.3566 38.1856  30
   0   1 -47 38.9240 23.3038  12
   0  -1 -47 25.1723 23.4189  12
   0   1 -47-23.6536 29.2880   8
   0  -1 -47 56.9333 29.5523   8
   0  -1 -47 35.7893 32.5163  23
   0  -1 -47 22.2778 32.3787  11
   0   1 -47 8.22664 32.2100  11
   0   1 -48 27.4131 25.4024   7
   0  -1 -48 9.06311 25.5422   7
   0  -1 -48-52.8178 33.4396  30
   0   1 -48 48.0684 35.2739  30
   0  -1 -48 5.78530 21.5677  12
   0   1 -48-21.8978 21.2935  12
   0  -1 -48 16.9709 26.8454   8
   0   1 -48-2.16212 26.1926   8
   0  -1 -48 15.1718 30.3926  23
   0   1 -48 63.8231 29.2574  11
   0  -1 -48 41.3617 30.0081  11
   0   1 -49-16.0153 19.5842  12
   0  -1 -49 0.31653 19.4326  12
   0  -1 -49 39.7184 29.2966  30
   0  -1 -49 5.49125 23.1342   7
   0   1 -49-1.44556 22.9750   7
   0  -1 -49 6.46063 23.8960   8
   0   1 -49 15.2654 24.2659   8
   0   1 -49 28.3173 26.7229  11
   0  -1 -49-1.58244 26.7127  11
   0  -1 -50 1.13151 16.6288  12
   0  -1 -50 15.2251 25.3224  30
   0   1 -50-2.45068 19.6727   7
   0  -1 -50 26.8760 19.5689   7
   0  -1 -50 2.88734 20.7959   8
   0   1 -50 10.2639 20.3005   8
   0  -1 -50 30.0276 22.4703  11
   0   1 -50-34.4339 22.7243  11
   0  -1 -51 6.44225 13.3844  12
   0   2   0 14730.5 860.397  17
   0  -2   0 13543.2 860.353  20
   0   2  -1 1301.58 77.9120  17
   0  -2  -1 1231.14 77.8106  20
   0  -2   1 1192.70 77.7936  20
   0   2  -2 450.624 34.9057  17
   0   2  -2 521.412 33.7383   2
   0   2  -2 547.953 34.7222   3
   0   2   3 966.931 60.0713  15
   0   2  -3 1026.23 62.8215   3
   0   2  -3 933.416 62.0363   2
   0  -2   3 855.005 60.2783  20
   0   2   4 1438.49 101.950  15
   0   2  -4 1882.88 104.409   2
   0   2  -4 1966.33 105.214   3
   0  -2   4 1565.18 101.763  20
   0  -2  -5 112.224 29.6555  18
   0  -2   5 159.105 13.2826  15
   0   2   5 125.505 25.4141  16
   0   2   5 101.226 25.5762  15
   0   2  -5 105.323 41.7490   3
   0   2  -5 64.1065 36.6932   2
   0  -2  -5 117.763 25.4727  20
   0  -2   5 113.731 22.7139  20
   0  -2   6 21134.0 1296.05  20
   0  -2  -6 21226.9 1296.21  20
   0   2   6 20516.1 1296.47  15
   0   2   6 21461.7 1296.30  16
   0  -2   6 21214.4 1295.79  15
   0   2  -6 21869.0 1297.44   3
   0   2  -6 22247.5 1297.39   2
   0  -2  -6 21413.5 1296.55   5
   0  -2  -7 7225.73 432.858  20
   0  -2   7 6992.07 432.421  20
   0  -2   7 6772.92 432.041  15
   0   2   7 6720.97 433.412  15
   0   2   7 7310.52 433.056  16
   0   2  -7 7663.33 436.128   2
   0   2  -7 7889.43 436.774   3
   0  -2  -7 7720.12 433.702   5
   0  -2  -8 425.218 38.8011  20
   0  -2   8 506.888 34.9346  20
   0   2   8 368.424 44.6250  15
   0   2   8 434.446 41.3345  16
   0  -2   8 395.847 32.7214  15
   0   2  -8 436.899 66.8173   2
   0   2  -8 517.763 72.3549   3
   0  -2  -8 261.909 45.5191   5
   0  -2   9 2929.35 179.435  20
   0  -2  -9 2485.66 180.293  20
   0  -2   9 2833.66 179.642  15
   0   2   9 2519.19 181.441  16
   0   2   9 2394.07 182.403  15
   0   2  -9 4860.16 190.756   2
   0   2  -9 4710.12 192.515   3
   0  -2  -9 4033.21 183.510   5
   0  -2  10 16574.7 996.573  20
   0  -2 -10 16136.8 996.883  20
   0   2  10 15735.1 997.341  16
   0   2  10 14865.4 997.769  15
   0  -2  10 16063.6 996.914  15
   0   2 -10 18073.7 1000.12   3
   0   2 -10 18105.6 1000.03   2
   0  -2 -10 17760.8 998.249   5
   0  -2 -11 1179.05 68.0890  20
   0   2  11 1001.04 70.8358  16
   0   2  11 955.511 73.5992  15
   0  -2  11 1040.19 67.9110  15
   0   2 -11 844.452 87.5046   2
   0   2 -11 847.177 89.0740   3
   0  -2 -11 965.838 74.0391   5
   0  -2 -12 1886.91 114.628  20
   0   2 -12 1612.14 129.809   3
   0   2 -12 1702.33 127.811   2
   0  -2 -12 1750.30 119.904   5
   0  -2  12 1945.63 115.504  15
   0   2  12 1732.05 118.985  15
   0   2  12 1833.65 117.155  16
   0   2 -13-32.4789 59.6228   3
   0   2 -13 24.8407 56.4858   2
   0  -2 -13-10.5966 36.7924   5
   0   2  13 9.81518 36.0510  15
   0  -2  13 12.4650 24.5586  15
   0   2  13 49.4216 29.8068  16
   0   2 -14 91.6831 57.5649   2
   0   2 -14 74.0144 60.9785   3
   0  -2 -14 77.0734 36.4650   5
   0  -2  14 35.4142 25.6077  15
   0   2  14 14.9939 29.5321  16
   0   2  14 12.7257 35.6274  15
   0   2 -15 2772.47 191.934   2
   0   2 -15 2664.69 192.091   3
   0  -2 -15 2909.83 185.240   5
   0  -2  15 3090.59 182.703  15
   0   2  15 2927.88 184.715  15
   0   2 -16 234.408 71.4545   3
   0   2 -16 277.957 68.9044   2
   0  -2 -16 392.151 48.9061   5
   0   2  16 605.379 48.9542  15
   0  -2  16 545.222 41.5347  15
   0   2 -17 162.594 63.8471   2
   0   2 -17 163.901 67.0669   3
   0  -2 -17 169.143 41.0032   5
   0  -2  17 166.357 31.3596  15
   0   2  17 147.377 40.5464  15
   0   2 -18 480.867 78.1162   3
   0   2 -18 431.385 76.0185   2
   0  -2 -18 559.633 54.3168   5
   0  -2  18 658.323 49.2612  15
   0   2  18 605.983 55.1675  15
   0   2 -19 1219.61 108.492   2
   0   2 -19 1343.82 110.365   3
   0  -2 -19 1355.94 93.7991   5
   0  -2  19 1406.68 89.3856  15
   0   2  19 1304.04 93.4553  15
   0   2 -20 110.993 69.4185   3
   0   2 -20 80.5981 66.8014   2
   0  -2 -20 39.3234 40.5426   5
   0  -2  20-30.0526 33.2518  15
   0   2  20 15.6060 41.1875  15
   0   2 -21 157.524 70.0321   2
   0   2 -21 77.9703 71.5573   3
   0  -2 -21 180.649 43.2376   5
   0  -2  21 281.587 36.8856  15
   0   2  21 278.840 46.2991  15
   0   2 -22-83.7428 71.2433   2
   0   2 -22-5.47262 73.3471   3
   0  -2 -22 58.5976 42.4741   5
   0  -2  22 43.1061 33.6679  15
   0   2  22 34.2917 42.7586  15
   0   2 -23 215.854 72.1542   2
   0   2 -23 108.097 74.9802   3
   0  -2 -23 91.3702 45.1793   5
   0   2  23 91.3849 44.5880  15
   0  -2  23 86.6518 34.6130  15
   0   2 -24 19.7633 76.2778   3
   0   2 -24 76.9749 72.2320   2
   0   2  24 243.402 47.0266  15
   0  -2 -24 73.5851 46.8614   5
   0   2 -25 214.479 40.8964  11
   0   2 -25 275.625 38.4431   8
   0   2 -25 297.716 37.9144   7
   0  -2 -25 236.987 31.1397  14
   0   2  25 58.6387 50.1636  15
   0   2 -25 455.872 82.1496   3
   0   2 -25 462.361 77.9534   2
   0  -2 -25 510.030 52.2011   5
   0   2 -25 253.709 39.9552  28
   0  -2 -25 208.965 39.6291  28
   0  -2 -26 68.6218 26.9464  34
   0   2 -26 91.7297 37.5293  28
   0  -2 -26 55.6814 37.4121  28
   0   2 -26 42.4430 38.0056  11
   0   2 -26 47.2910 35.1957   7
   0   2 -26 62.0851 34.8511   8
   0  -2 -26 56.2007 27.1201  14
   0   2  26 70.3104 46.3438  15
   0   2 -26 91.7105 80.8785   3
   0   2 -26 80.7969 77.0564   2
   0  -2 -26 99.5239 48.6552   5
   0   2 -26 86.5913 41.6506  39
   0   2 -27-3.37434 42.7100  39
   0  -2 -27 37.8599 26.1917  34
   0  -2 -27 48.4986 38.5355  28
   0   2 -27 27.0819 38.6076  28
   0   2 -27 64.0370 38.6878  11
   0   2 -27 4.09992 35.5082   8
   0   2 -27 6.02970 35.1871   7
   0   2  27 35.7471 46.3334  15
   0  -2 -27 20.9765 27.4708  14
   0   2 -27 88.3677 78.6583   2
   0   2 -27-12.4695 84.7971   3
   0  -2 -27-3.27620 49.7236   5
   0  -2 -27 9.51108 27.0655  12
   0   2 -28 41.3075 43.6677  39
   0   2 -28 21.9100 23.3213  34
   0  -2 -28 21.5267 27.2773  34
   0   2 -28-74.9751 40.4273  28
   0  -2 -28-11.9004 38.8834  28
   0   2 -28 19.0097 40.7924  11
   0   2 -28 62.1640 37.2600   7
   0   2 -28 42.8394 36.9287   8
   0  -2 -28 23.4754 28.8306  14
   0   2  28-17.1959 49.0697  15
   0   2 -28 20.2873 89.7531   3
   0   2 -28 139.963 83.8816   2
   0  -2 -28 114.340 52.4110   5
   0  -2 -28 56.6926 27.5190  12
   0  -2 -29 48.8285 54.1412   5
   0   2 -29 40.3189 44.6798  39
   0   2 -29 68.2054 23.9298  34
   0  -2 -29 31.1516 27.3426  34
   0  -2 -29 13.3644 40.1429  28
   0   2 -29 12.2549 40.5937  28
   0  -2 -29 7.86339 33.3926  25
   0   2 -29 6.38824 37.7596   7
   0   2 -29-10.2085 37.8431   8
   0  -2 -29 16.1755 29.0953  14
   0   2  29-13.2081 49.0482  15
   0   2 -29 8.19227 94.0021   3
   0   2 -29 105.402 87.8858   2
   0   2 -29 10.2105 40.9338  11
   0  -2 -29 2.42741 28.1785  12
   0  -2 -30 89.9618 58.8917   5
   0   2 -30 139.865 46.5346  39
   0  -2 -30 116.644 29.0460  34
   0   2 -30 83.4785 24.9203  34
   0  -2 -30 167.887 42.7114  28
   0   2 -30 122.135 43.8878  28
   0  -2 -30 71.3093 34.9958  25
   0   2 -30 38.7917 40.6356   8
   0   2 -30 108.004 40.6481   7
   0   2  30 88.5044 48.5591  15
   0   2 -30 124.306 99.2838   3
   0   2 -30 158.685 93.3494   2
   0   2 -30 35.0630 44.0423  11
   0  -2 -30 60.1922 29.4318  12
   0  -2 -31 169.485 61.0851   5
   0   2 -31 54.9396 25.3354  34
   0  -2 -31 87.7983 29.8996  34
   0  -2 -31 175.075 44.7414  28
   0   2 -31 93.4636 46.0234  28
   0  -2 -31 35.1858 35.5941  25
   0   2 -31 60.1489 97.5821   2
   0   2 -31 155.458 107.443   3
   0   2 -31 117.309 47.7892  39
   0   2 -31 61.0772 41.1441   7
   0   2 -31 132.853 42.3841   8
   0   2 -31 97.5175 46.4906  11
   0  -2 -31 123.888 31.4480  12
   0  -2 -32-19.7997 62.5220   5
   0  -2 -32 6.33647 28.9438  34
   0   2 -32 34.3042 25.0351  34
   0  -2 -32 33.1964 44.5753  28
   0  -2 -32 0.87814 36.4304  25
   0   2 -32 38.9558 110.594   3
   0   2 -32 53.6413 103.102   2
   0   2 -32 9.15400 49.1761  39
   0   2 -32-30.2540 41.8081   8
   0   2 -32-58.8227 41.6944   7
   0   2 -32 33.9339 46.5847  11
   0  -2 -32 10.4912 30.9049  12
   0  -2 -33-42.2860 66.8947   5
   0  -2 -33 2.92032 29.0465  34
   0   2 -33-6.55693 25.4072  34
   0  -2 -33 39.1906 45.9134  28
   0  -2 -33 4.01481 36.7028  25
   0   2 -33 116.702 115.003   3
   0   2 -33-42.9808 105.969   2
   0   2 -33 69.1539 50.4240  39
   0   2 -33-26.2533 42.8841   8
   0   2 -33 9.86784 42.6652   7
   0   2 -33-31.7340 48.0592  11
   0  -2 -33-6.49388 31.5538  12
   0  -2 -34 303.849 71.3361   5
   0  -2 -34 101.156 30.8560  34
   0  -2 -34 191.522 48.4117  28
   0   2 -34 61.8122 45.9072  25
   0  -2 -34 133.917 38.3004  25
   0   2 -34 141.379 118.709   3
   0   2 -34 206.339 110.689   2
   0   2 -34 145.658 51.7586  39
   0   2 -34 101.780 44.5360   7
   0   2 -34 74.8070 45.2134   8
   0   2 -34 87.6174 48.9026  11
   0  -2 -34 131.445 32.9363  12
   0  -2 -35 408.665 74.3391   5
   0  -2 -35 172.948 33.2764  34
   0  -2 -35 191.830 50.4386  28
   0  -2 -35 209.573 39.6504  25
   0   2 -35 198.818 47.9546  25
   0   2 -35 292.766 124.509   3
   0   2 -35 342.222 112.689   2
   0   2 -35 110.089 53.8548  39
   0   2 -35 298.115 47.8416   7
   0   2 -35 246.735 46.8906   8
   0   2 -35 205.634 50.9847  11
   0  -2 -35 330.923 36.7795  12
   0  -2 -36 68.1451 73.1079   5
   0  -2 -36 37.2048 30.0381  34
   0  -2 -36 109.788 48.3669  28
   0   2 -36 46.4163 44.6886  25
   0  -2 -36 60.3050 36.0623  25
   0   2 -36-97.7780 111.474   2
   0   2 -36-25.1752 123.072   3
   0   2 -36 17.0189 51.5431  39
   0   2 -36-10.8176 43.6003   7
   0   2 -36 79.1940 45.5047   8
   0   2 -36-13.8419 49.4672  11
   0  -2 -36-47.5556 33.0060  12
   0  -2 -37 6.16261 75.9252   5
   0  -2 -37-30.2868 30.3544  34
   0  -2 -37 49.2069 48.6196  28
   0  -2 -37 1.08983 34.7778  25
   0   2 -37 45.2510 44.0878  25
   0   2 -37-7.33269 113.048   2
   0   2 -37-13.0238 123.333   3
   0   2 -37 25.9363 51.0572  39
   0   2 -37 57.6706 44.9186   8
   0   2 -37-29.0494 43.2775   7
   0   2 -37 42.5951 48.9395  11
   0  -2 -37 2.06377 32.6739  12
   0  -2 -38 54.9132 76.2692   5
   0   2 -38 26.0957 50.7194  39
   0  -2 -38 56.4554 48.1463  28
   0  -2 -38 0.21034 33.8201  25
   0   2 -38 63.0782 44.5203  25
   0   2 -38 87.1038 126.255   3
   0   2 -38-84.7014 112.144   2
   0  -2 -38 88.7999 33.4621  12
   0  -2 -38 49.9133 29.0800  34
   0   2 -38 12.8405 48.0675  11
   0   2 -38 51.3808 43.9861   8
   0   2 -38 65.0361 42.9671   7
   0   2 -39-3.61760 47.4137  11
   0   2 -39-10.6905 42.2519  25
   0  -2 -39 41.2020 31.4089  25
   0   2 -39-24.0762 43.3329   8
   0   2 -39-17.6753 42.6355   7
   0   2 -39 4.86790 49.0230  39
   0  -2 -39-15.9030 28.9945  34
   0   2 -40 39.2695 46.3179  11
   0   2 -40 18.4330 40.6866  25
   0   2 -40 4.79737 32.4503  43
   0  -2 -40 1.07412 37.2205  43
   0   2 -40-9.51771 42.0520   8
   0   2 -40-62.5873 40.2967   7
   0   2 -40-37.7722 47.7550  39
   0  -2 -40-0.44196 31.8109  12
   0  -2 -40-15.2741 27.0862  34
   0  -2 -41 8.25461 25.4186  34
   0   2 -41 15.9460 49.9041  30
   0  -2 -41 38.6425 49.2902  30
   0   2 -41-2.99696 40.1669  25
   0  -2 -41 23.3146 35.8466  43
   0   2 -41 0.81439 30.2358  43
   0   2 -41-1.84006 40.7798   8
   0   2 -41 46.6463 39.3667   7
   0   2 -41 21.5926 46.8075  39
   0   2 -41 7.08081 44.4960  11
   0  -2 -41 27.0030 31.3284  12
   0  -2 -42-19.0408 23.0370  34
   0   2 -42 7.11561 48.4057  30
   0  -2 -42 15.5069 48.4248  30
   0   2 -42 10.4973 37.8938  25
   0   2 -42 24.4718 44.0909  39
   0  -2 -42-1.63796 29.5920  12
   0   2 -42-29.0121 37.9687   7
   0   2 -42 32.4807 39.4984   8
   0   2 -42 7.27607 43.4322  11
   0  -2 -42-32.2509 34.2138  43
   0   2 -42-12.4714 26.9214  43
   0  -2 -43-8.47773 33.2016  43
   0   2 -43 28.1026 37.5719   8
   0  -2 -43 45.6236 46.3184  30
   0   2 -43-37.7900 47.8934  30
   0   2 -43-6.65320 35.4297  25
   0   2 -43 0.21515 42.1515  39
   0  -2 -43 28.5569 29.3054  12
   0   2 -43 49.5371 36.2418   7
   0   2 -43 3.05591 41.3538  11
   0  -2 -44-58.0865 31.4550  43
   0   2 -44 18.8376 35.1046   8
   0   2 -44-6.57695 44.5948  30
   0  -2 -44-18.3690 43.8721  30
   0   2 -44 2.89987 33.0950  25
   0   2 -44 21.4233 39.9411  39
   0  -2 -44-17.9425 27.8435  12
   0   2 -44-2.64345 34.2303   7
   0   2 -44 29.0892 39.6335  11
   0  -2 -45-54.6558 29.6893  43
   0   2 -45 10.2280 33.4037   8
   0   2 -45 44.9103 43.6504  30
   0  -2 -45-14.7602 41.9032  30
   0  -2 -45-44.3394 37.1835  23
   0   2 -45-30.3391 36.5447  39
   0   2 -45-6.02278 32.2750   7
   0  -2 -45 41.8494 27.8664  12
   0   2 -45 29.2620 37.1696  11
   0   2 -46-12.2581 30.1405   7
   0  -2 -46 5.57955 34.6093  23
   0  -2 -46-11.4341 24.5967  12
   0   2 -46 24.2172 31.7292   8
   0   2 -46-3.75375 40.4673  30
   0  -2 -46-5.83662 39.0680  30
   0  -2 -46-2.98157 26.3247  43
   0   2 -46 27.9374 35.2029  11
   0   2 -47 17.2257 27.1852   7
   0  -2 -47-7.84310 35.9138  30
   0   2 -47-46.9223 37.5735  30
   0  -2 -47-18.5631 23.1941  12
   0   2 -47 51.8096 29.2102   8
   0  -2 -47 15.2912 31.6209  23
   0   2 -47 19.0301 32.0408  11
   0   2 -48 13.7820 24.8614   7
   0  -2 -48-0.17770 32.5517  30
   0   2 -48 20.6817 35.2002  30
   0  -2 -48 14.9018 21.2648  12
   0   2 -48 9.38592 26.6062   8
   0  -2 -48 49.8431 29.9614  23
   0   2 -48-0.60697 29.1408  11
   0   2 -49 37.5056 22.4862   7
   0   2 -49 51.7003 30.5200  30
   0  -2 -49 11.5133 28.3524  30
   0  -2 -49 7.51803 19.0439  12
   0   2 -49-5.66282 23.3909   8
   0  -2 -49 3.29368 26.8205  23
   0   2 -49 15.7332 25.7553  11
   0  -2 -50 29.5707 15.9408  12
   0   2 -50-4.58802 26.9780  30
   0  -2 -50 15.9251 23.8790  30
   0   2 -50 21.7893 22.0587  11
   0   2 -50-29.4893 18.6285   7
   0   2 -50 53.8217 20.1293   8
   0   3   0 71.3520 27.6759  17
   0  -3   0 74.0061 27.5266  20
   0   3  -1 390.168 36.9404  17
   0   3   1 350.801 37.1023  17
   0  -3  -1 364.504 37.8960  20
   0   3  -1 473.844 30.0010  19
   0  -3   1 359.421 37.4856  20
   0  -3  -2 4308.19 294.652  20
   0  -3   2 4204.41 294.554  20
   0   3  -2 5093.65 293.551  19
   0  -3  -2 4645.68 293.310   5
   0   3  -2 5077.15 293.282   5
   0   3  -2 4612.35 294.744  17
   0  -3  -2 4614.05 293.849   2
   0   3  -2 5048.93 293.815   2
   0  -3  -2 4632.60 294.021   3
   0   3  -2 4977.19 293.869   3
   0  -3   3 39917.1 2685.74  20
   0   3  -3 46180.3 2685.56  19
   0  -3  -3 43581.4 2685.51   5
   0   3  -3 45467.9 2685.50   5
   0   3  -3 43543.8 2685.89  17
   0  -3  -3 43085.5 2685.76   3
   0  -3  -3 42999.2 2685.75   2
   0   3  -3 45420.4 2685.75   3
   0   3  -3 44860.3 2685.73   2
   0  -3   4 16826.7 965.980  20
   0   3  -4 15495.8 965.561   5
   0  -3  -4 14375.9 965.557   5
   0   3   4 16856.2 965.929  15
   0   3  -4 15040.5 966.235   3
   0   3  -4 14962.8 966.108   2
   0  -3  -4 14472.1 966.294   3
   0  -3  -4 14090.4 966.156   2
   0   3  -5 304.529 27.3688  19
   0  -3   5 284.938 35.7018  20
   0   3  -5 170.534 30.6563   5
   0  -3  -5 124.817 29.4835   5
   0   3   5 263.472 33.6126  15
   0  -3  -5 116.914 50.7847   3
   0   3  -5 149.063 44.7929   2
   0   3  -5 132.669 48.3628   3
   0  -3  -5 143.044 46.8226   2
   0  -3   6 192.414 37.0024  20
   0   3  -6 186.939 31.6688  19
   0  -3  -6 141.741 41.1504  20
   0  -3  -6 264.158 34.3492   5
   0   3  -6 335.076 34.4149   5
   0   3   6 113.146 37.4985  15
   0  -3  -6 173.062 45.9821  18
   0   3   6 122.288 39.2186  16
   0   3  -6 457.344 57.9918   3
   0  -3  -6 381.811 54.8184   2
   0   3  -6 438.822 53.6828   2
   0  -3  -6 373.201 59.9118   3
   0  -3   7 11467.0 648.077  20
   0  -3  -7 10694.4 648.374  20
   0   3  -7 12245.1 648.396  19
   0  -3  -7 9287.33 648.347   5
   0   3  -7 10169.3 648.341   5
   0   3   7 10707.5 648.663  15
   0   3   7 10822.0 648.433  16
   0  -3  -7 9692.27 650.410   2
   0   3  -7 9821.17 650.338   2
   0  -3  -7 9825.04 651.086   3
   0   3  -7 10308.4 650.815   3
   0  -3   8 19380.1 1134.61  20
   0  -3  -8 17992.9 1134.83  20
   0   3  -8 20468.9 1135.18  19
   0   3  -8 19391.9 1135.15   5
   0  -3  -8 18287.9 1135.19   5
   0   3   8 18033.1 1135.19  15
   0  -3   8 17765.7 1133.95  15
   0   3   8 18650.2 1135.00  16
   0  -3  -8 19323.1 1137.04   3
   0   3  -8 19712.3 1136.80   3
   0   3  -8 19536.0 1136.62   2
   0  -3  -8 19319.2 1136.67   2
   0  -3   9 10617.7 630.138  20
   0   3  -9 11402.8 631.426  19
   0  -3  -9 10005.1 630.503  20
   0   3  -9 10046.1 630.995   5
   0  -3  -9 10078.0 631.161   5
   0  -3   9 10388.5 629.511  15
   0   3   9 10294.8 630.826  16
   0   3   9 10004.8 631.090  15
   0   3  -9 10312.3 633.557   3
   0  -3  -9 10108.7 633.171   2
   0  -3  -9 9976.63 633.903   3
   0   3  -9 10003.7 633.049   2
   0  -3 -10 399.793 41.9069  20
   0   3 -10 517.054 50.1845  19
   0  -3  10 355.638 37.5442  20
   0  -3 -10 485.658 44.9865   5
   0   3 -10 470.699 44.4596   5
   0   3  10 442.744 45.3763  16
   0   3  10 403.405 47.3727  15
   0  -3  10 453.161 32.7272  15
   0   3 -10 360.978 63.3787   2
   0  -3 -10 448.309 67.6253   3
   0  -3 -10 446.871 64.9957   2
   0   3 -10 492.718 66.9847   3
   0  -3  11 7073.13 449.520  20
   0  -3 -11 6744.28 450.092  20
   0   3 -11 8502.35 451.532   5
   0  -3 -11 8509.79 451.557   5
   0   3  11 6855.63 450.567  16
   0  -3  11 6980.05 449.350  15
   0   3  11 6809.74 451.083  15
   0   3 -11 8770.11 454.354   2
   0  -3 -11 8533.50 454.738   3
   0   3 -11 8810.42 454.582   3
   0  -3 -11 8715.14 454.561   2
   0  -3 -12 2108.75 132.685  20
   0  -3  12 2148.04 131.444  20
   0  -3 -12 2288.85 135.702   5
   0   3 -12 1974.90 135.229   5
   0   3  12 2206.91 134.349  16
   0   3  12 2177.35 135.392  15
   0  -3  12 2035.03 131.219  15
   0  -3 -12 2291.69 143.407   2
   0   3 -12 2045.49 144.313   3
   0   3 -12 2123.72 142.645   2
   0  -3  13 989.490 61.5792  20
   0  -3 -13 1074.56 65.2176  20
   0   3 -13 767.384 69.3051   5
   0  -3 -13 875.668 69.9055   5
   0  -3  13 988.108 63.1083  15
   0   3  13 988.842 70.7403  15
   0   3  13 1052.63 68.5064  16
   0   3 -13 751.501 82.3070   2
   0  -3 -13 847.421 85.4120   2
   0   3 -13 738.167 85.4785   3
   0  -3 -14 1446.03 98.8349  20
   0   3 -14 1818.11 115.545   3
   0   3 -14 1754.72 112.955   2
   0  -3 -14 1831.03 103.776   5
   0  -3  14 1551.98 98.2377  15
   0   3  14 1491.56 103.861  15
   0   3  14 1501.07 101.579  16
   0   3 -15 122.178 64.3847   3
   0   3 -15 165.790 60.8834   2
   0  -3 -15 230.624 40.9493   5
   0   3  15 312.295 36.4005  16
   0  -3  15 267.049 29.2297  15
   0   3  15 292.328 41.7044  15
   0   3 -16 697.735 85.4550   3
   0  -3 -16 823.383 65.7813   5
   0   3  16 851.200 62.1463  16
   0  -3  16 904.453 58.5292  15
   0   3  16 939.400 66.8313  15
   0   3 -17 391.614 79.9189   3
   0   3 -17 426.017 76.7447   2
   0  -3 -17 591.377 58.6214   5
   0   3  17 693.028 53.9328  16
   0  -3  17 757.558 49.2709  15
   0   3  17 678.405 60.2404  15
   0   3 -18 1498.21 125.677   3
   0   3 -18 1393.86 124.425   2
   0  -3 -18 1793.18 111.951   5
   0   3  18 1739.99 111.472  15
   0  -3  18 1650.71 105.826  15
   0   3 -19 187.898 69.9635   2
   0   3 -19 176.766 71.7898   3
   0  -3 -19 99.2607 42.7186   5
   0  -3  19 100.481 29.5015  15
   0   3  19 181.094 45.1444  15
   0   3 -20 128.640 70.2876   2
   0   3 -20 169.243 72.6533   3
   0  -3 -20 229.677 44.0604   5
   0   3  20 165.538 45.6162  15
   0  -3  20 86.5114 31.0444  15
   0   3 -21 129.925 67.8248   2
   0   3 -21 160.918 73.7363   3
   0  -3 -21 189.568 43.4436   5
   0   3  21 16.5414 44.0891  15
   0   3 -22-35.8036 69.9681   2
   0   3 -22 98.1397 72.9477   3
   0  -3 -22 53.8745 43.8510   5
   0   3  22 45.0774 44.7637  15
   0   3 -23 3991.67 257.007   3
   0   3 -23 3655.78 255.333   2
   0  -3 -23 4440.38 248.862   5
   0   3  23 3693.73 247.090  15
   0   3 -24 38.2341 75.3024   3
   0   3 -24 51.0707 73.7069   2
   0   3  24-27.0699 45.7193  15
   0  -3 -24-3.68732 45.5525   5
   0  -3 -25 15.7319 35.9484  28
   0   3 -25 59.3668 37.0207  11
   0  -3 -25 3.58797 37.3727  11
   0  -3 -25 13.1549 34.0571   8
   0  -3 -25 18.6321 34.7859   7
   0   3 -25 31.8799 33.2706   8
   0   3 -25 26.0103 33.0566   7
   0   3  25 33.9665 45.9943  15
   0  -3 -25 3.49268 26.0967  14
   0   3 -25-13.3650 25.8884  14
   0   3 -25-119.275 79.8742   3
   0   3 -25 13.0217 73.8977   2
   0  -3 -25-6.34657 47.6487   5
   0   3 -25 48.0760 40.5851  39
   0   3 -26 168.958 43.9137  39
   0  -3 -26 180.138 29.9969  34
   0   3 -26 228.815 40.3602  28
   0  -3 -26 177.736 39.5199  28
   0  -3 -26 153.933 41.0688  11
   0   3 -26 151.501 40.2328  11
   0  -3 -26 211.285 38.2391   8
   0   3 -26 214.510 36.5364   7
   0   3 -26 185.999 36.6541   8
   0  -3 -26 205.983 37.0541   7
   0   3  26 229.765 49.6791  15
   0  -3 -26 176.420 29.5816  14
   0   3 -26 196.031 29.0830  14
   0   3 -26 216.621 78.3404   2
   0   3 -26 332.759 85.0001   3
   0  -3 -26 264.155 50.7471   5
   0  -3 -26 186.897 29.3368  12
   0   3 -26 212.883 29.0006  12
   0   3 -27 106.386 45.7111  39
   0  -3 -27 204.753 31.3877  34
   0   3 -27 187.891 42.5428  28
   0  -3 -27 184.121 41.3279  28
   0   3 -27 225.557 42.3095  11
   0  -3 -27 250.622 43.5053  11
   0  -3 -27 271.716 39.5469   7
   0   3 -27 255.195 39.3048   7
   0   3 -27 223.100 39.3737   8
   0  -3 -27 266.787 39.9370   8
   0   3 -27 183.671 47.3951  17
   0  -3 -27 208.095 31.3804  14
   0   3 -27 193.968 31.1898  14
   0   3  27 284.691 51.6200  15
   0   3 -27 308.332 82.6461   2
   0   3 -27 367.235 88.3855   3
   0  -3 -27 398.485 54.9464   5
   0   3 -27 203.910 30.5336  12
   0  -3 -27 264.732 30.8685  12
   0   3 -28 531.962 53.9079  39
   0  -3 -28 595.078 40.8698  34
   0   3 -28 553.314 50.6751  28
   0  -3 -28 459.456 49.4961  28
   0  -3 -28 432.095 42.4327  25
   0  -3 -28 378.479 47.0840   7
   0   3 -28 348.619 46.4004   7
   0   3 -28 329.737 46.7689   8
   0  -3 -28 398.105 47.6406   8
   0   3  28 554.974 58.1820  15
   0   3 -28 438.661 40.1609  14
   0  -3 -28 454.322 40.3881  14
   0   3 -28 425.900 90.8363   2
   0   3 -28 350.772 97.2748   3
   0  -3 -28 482.066 61.7236   5
   0   3 -28 421.168 61.3490   5
   0   3 -28 418.439 49.7822  11
   0  -3 -28 501.489 40.4189  12
   0   3 -28 448.061 39.9719  12
   0  -3 -28 438.651 50.6239  11
   0  -3 -29 338.510 59.6335   5
   0   3 -29 327.075 58.7159   5
   0   3 -29 128.721 48.7075  39
   0  -3 -29 169.605 31.6747  34
   0  -3 -29 134.879 42.4671  28
   0  -3 -29 117.262 33.9170  25
   0   3 -29 230.118 40.9535   7
   0   3 -29 238.721 40.4432   8
   0  -3 -29 224.088 40.8659   8
   0  -3 -29 235.879 41.6435   7
   0   3  29 197.470 52.3803  15
   0   3 -29 395.520 91.1995   2
   0  -3 -29 250.610 93.3321   2
   0   3 -29 186.059 94.9958   3
   0  -3 -29 176.671 44.5448  11
   0   3 -29 171.532 43.9508  11
   0   3 -29 195.519 31.0448  12
   0  -3 -29 194.773 31.1858  12
   0   3 -30-23.4737 59.5738   5
   0  -3 -30-5.08748 59.0556   5
   0   3 -30 82.2797 48.8365  39
   0  -3 -30 7.09563 29.7000  34
   0  -3 -30 0.46908 42.6081  28
   0  -3 -30 22.2487 32.7255  25
   0   3 -30-22.6309 38.9038   7
   0   3 -30 5.89948 39.9570   8
   0  -3 -30 24.9624 40.0072   8
   0  -3 -30 20.5900 40.0566   7
   0   3  30 9.80925 52.4763  15
   0   3 -30-58.8563 101.267   3
   0   3 -30-70.9596 95.7836   2
   0  -3 -30-42.8792 96.3321   2
   0   3 -30-13.2143 43.5819  11
   0  -3 -30 1.32794 43.6512  11
   0  -3 -30 32.0162 28.6879  12
   0   3 -30 23.2969 29.1036  12
   0  -3 -31 79.2874 61.7024   5
   0   3 -31 6.54327 60.2617   5
   0   3 -31 75.6342 50.5384  39
   0  -3 -31 48.2114 29.9655  34
   0  -3 -31 48.0001 42.9352  28
   0  -3 -31 101.322 33.7677  25
   0  -3 -31 84.6690 41.4473   8
   0  -3 -31-15.2260 41.9447   7
   0   3 -31 59.1451 40.5606   7
   0   3 -31 26.4907 41.4655   8
   0   3  31-27.2659 52.6317  15
   0  -3 -31 120.582 100.518   2
   0   3 -31 23.9898 108.095   3
   0   3 -31 98.2077 96.2962   2
   0  -3 -31 21.7795 45.2182  11
   0   3 -31-5.47458 45.4333  11
   0  -3 -31 49.0179 30.5164  12
   0   3 -31 124.046 30.0401  12
   0  -3 -32 30.5451 64.3726   5
   0   3 -32-43.4209 63.2236   5
   0   3 -32 14.0344 50.4997  39
   0  -3 -32 52.2133 29.9869  34
   0  -3 -32-2.01735 44.4476  28
   0  -3 -32 40.0095 34.3087  25
   0   3 -32 28.2809 42.2236   7
   0  -3 -32 61.6188 42.5680   8
   0   3 -32 36.8884 42.2205   8
   0  -3 -32 2.44161 41.7059   7
   0   3  32 51.8644 53.4137  15
   0  -3 -32 120.047 104.643   2
   0   3 -32-20.0717 110.046   3
   0   3 -32 66.9037 103.866   2
   0   3 -32-35.1100 46.5188  11
   0  -3 -32 51.9729 47.7433  11
   0   3 -32 59.0418 31.0316  12
   0  -3 -32 37.9391 31.5205  12
   0   3 -33 4.95835 68.0643   5
   0  -3 -33 42.6787 66.7334   5
   0  -3 -33-11.9899 31.3421  34
   0  -3 -33-2.07710 46.2281  28
   0  -3 -33-0.20415 34.3368  25
   0  -3 -33 29.7039 108.468   2
   0   3 -33 95.2897 105.582   2
   0   3 -33 80.0345 114.797   3
   0  -3 -33-28.3180 115.147   3
   0   3 -33 53.3622 51.0365  39
   0  -3 -33-22.8732 42.9480   7
   0   3 -33 33.0849 43.1343   8
   0   3 -33-68.3246 42.0641   7
   0   3 -33 79.5543 47.5639  11
   0  -3 -33-3.86510 31.6609  12
   0   3 -33 69.4778 31.6875  12
   0  -3 -34-3.62852 70.1435   5
   0   3 -34 55.2339 69.8767   5
   0  -3 -34 83.0047 31.8665  34
   0  -3 -34 103.420 47.9446  28
   0  -3 -34 54.2139 34.6098  25
   0   3 -34 13.2357 109.053   2
   0  -3 -34 55.8042 111.686   2
   0  -3 -34 63.8823 121.530   3
   0   3 -34-56.8159 118.409   3
   0   3 -34 97.6982 53.1051  39
   0  -3 -34 45.2768 43.7597   7
   0   3 -34 12.7156 43.5357   8
   0   3 -34 48.8919 43.1811   7
   0   3 -34 100.151 47.8609  11
   0  -3 -34 53.5636 32.6246  12
   0   3 -34 68.4534 32.7941  12
   0  -3 -35 217.338 73.8448   5
   0   3 -35 188.083 75.2536   5
   0  -3 -35 176.688 33.9647  34
   0  -3 -35 226.665 49.3718  28
   0  -3 -35 198.149 36.1964  25
   0   3 -35 198.985 48.8408  25
   0   3 -35 203.366 113.288   2
   0   3 -35 272.106 123.423   3
   0  -3 -35 231.971 125.427   3
   0  -3 -35 321.084 113.987   2
   0   3 -35 170.999 54.5682  39
   0   3 -35 155.232 44.7406   7
   0   3 -35 161.344 45.4862   8
   0   3 -35 170.729 50.4930  11
   0   3 -35 204.482 34.9827  12
   0  -3 -35 229.719 35.3106  12
   0  -3 -36 294.180 77.7083   5
   0   3 -36 241.317 76.2993   5
   0  -3 -36 239.326 34.7131  34
   0  -3 -36 286.662 51.1823  28
   0   3 -36 235.025 48.6167  25
   0   3 -36 255.778 115.482   2
   0  -3 -36 314.409 129.794   3
   0  -3 -36 495.350 115.370   2
   0   3 -36 249.821 127.416   3
   0   3 -36 167.822 56.2554  39
   0   3 -36 245.362 46.4146   7
   0   3 -36 201.246 47.8125   8
   0   3 -36 256.941 51.3026  11
   0  -3 -36 292.638 37.3076  12
   0  -3 -37 139.725 74.5288   5
   0   3 -37 108.314 75.3151   5
   0  -3 -37 10.0607 30.8172  34
   0  -3 -37-12.3230 48.0483  28
   0   3 -37 8.03945 46.1702  25
   0   3 -37 58.3291 124.179   3
   0   3 -37 26.8915 112.918   2
   0  -3 -37 140.792 112.294   2
   0  -3 -37 50.3555 125.299   3
   0   3 -37-55.0812 52.2931  39
   0   3 -37 50.3832 43.5371   7
   0   3 -37 21.7728 44.0522   8
   0   3 -37 48.0690 48.5707  11
   0  -3 -37 46.0029 32.7679  12
   0   3 -38-26.0130 75.8192   5
   0  -3 -38-34.2402 75.2501   5
   0   3 -38-10.0937 51.8134  39
   0  -3 -38-76.9755 47.1123  28
   0   3 -38-27.8353 44.7338  25
   0   3 -38-196.873 115.740   2
   0  -3 -38-0.98417 126.682   3
   0   3 -38-39.4544 125.557   3
   0  -3 -38-40.9246 113.124   2
   0  -3 -38-24.7374 32.2404  12
   0  -3 -38-20.2936 29.9409  34
   0   3 -38 62.9238 41.7261   7
   0   3 -38 58.3602 43.0870   8
   0   3 -38 40.0041 47.1201  11
   0  -3 -39-40.4469 29.7830  34
   0  -3 -39-37.7364 46.3364  28
   0   3 -39-16.8255 42.9432  25
   0   3 -39-10.1688 41.9330   8
   0   3 -39-20.1801 41.3355   7
   0   3 -39-11.8042 50.6486  39
   0  -3 -39 26.4153 31.9327  12
   0   3 -39-20.4242 46.0879  11
   0   3 -40 1.72283 44.0106  11
   0   3 -40 18.3726 41.8778  25
   0  -3 -40 40.5750 38.8749  43
   0   3 -40-28.7596 29.6161  43
   0   3 -40-35.4376 39.5643   7
   0   3 -40 58.3393 40.9933   8
   0   3 -40 56.3193 49.3936  39
   0  -3 -40 15.5603 31.3273  12
   0  -3 -40-7.09269 28.3886  34
   0  -3 -41 16.1997 26.7526  34
   0  -3 -41-59.8276 49.1095  30
   0   3 -41-57.7728 50.1807  30
   0   3 -41 30.2533 40.3107  25
   0   3 -41 38.1015 26.0238  43
   0  -3 -41 9.15782 35.7008  43
   0   3 -41 40.2917 38.4865   7
   0   3 -41 31.0876 40.4161   8
   0   3 -41-74.1149 49.0394  39
   0   3 -41-24.3665 44.2848  11
   0  -3 -41 32.1960 30.5491  12
   0   3 -42 15.5247 36.5709   7
   0  -3 -42-36.5673 24.2520  34
   0   3 -42 40.7710 48.3420  30
   0  -3 -42-14.8992 46.6683  30
   0   3 -42-27.6110 39.3270  25
   0   3 -42-32.9821 45.4174  39
   0  -3 -42 1.99183 29.4128  12
   0   3 -42-5.11582 38.6425   8
   0   3 -42 37.5832 42.0438  11
   0  -3 -42-21.6490 34.5614  43
   0  -3 -43-10.9646 33.3871  43
   0   3 -43 27.8335 36.8482   8
   0   3 -43 62.4393 47.1681  30
   0  -3 -43 48.3191 45.1023  30
   0   3 -43-0.22529 37.3648  25
   0  -3 -43 48.3290 38.2602  23
   0   3 -43 29.2093 43.8211  39
   0  -3 -43 33.9201 28.5837  12
   0   3 -43-2.06860 35.3713   7
   0   3 -43 25.8774 39.4859  11
   0  -3 -44 28.5718 32.3043  43
   0   3 -44-25.0613 34.7610   8
   0   3 -44 17.3364 43.6203  30
   0  -3 -44-1.61503 42.0698  30
   0  -3 -44-4.19980 37.3183  23
   0   3 -44 35.5159 34.9058  25
   0   3 -44 22.8889 40.9214  39
   0  -3 -44 28.1307 27.1994  12
   0   3 -44-7.06373 34.0773   7
   0   3 -44 12.1572 38.6399  11
   0  -3 -45 6.34844 29.2485  43
   0   3 -45-17.8291 33.1431   8
   0  -3 -45-26.7306 40.4280  30
   0   3 -45 27.0258 42.4814  30
   0   3 -45 61.4658 32.4345  25
   0  -3 -45 10.1699 35.7096  23
   0   3 -45-5.09223 38.5646  39
   0  -3 -45 20.6458 25.5631  12
   0   3 -45 48.8103 32.4520   7
   0   3 -45 20.1150 35.2389  11
   0  -3 -46 12.7278 26.8455  43
   0   3 -46 45.9396 30.5971   8
   0   3 -46 16.1661 39.5949  30
   0  -3 -46 27.8819 37.0182  30
   0  -3 -46-63.9033 34.1079  23
   0   3 -46 57.8192 35.3831  39
   0   3 -46 8.34976 29.1156   7
   0  -3 -46 15.3324 28.6142   7
   0  -3 -46 7.89862 23.8675  12
   0   3 -46 17.1967 23.7233  12
   0   3 -46 42.0071 33.3755  11
   0   3 -47-6.26636 26.6057   7
   0  -3 -47-5.22819 26.4538   7
   0  -3 -47-2.22957 31.2614  23
   0  -3 -47 14.9807 22.3034  12
   0   3 -47-7.39764 21.7971  12
   0   3 -47 34.8284 28.2334   8
   0  -3 -47 34.9866 34.1431  30
   0   3 -47 36.6430 37.1155  30
   0  -3 -47-12.1205 24.1011  43
   0   3 -47 89.9900 30.9043  11
   0   3 -48-47.8254 23.6532   7
   0  -3 -48 24.2734 23.3523   7
   0  -3 -48 76.5299 30.5910  30
   0   3 -48 66.9937 33.1993  30
   0  -3 -48 14.3942 20.1486  12
   0   3 -48 2.41575 20.3830  12
   0   3 -48 14.7760 25.7352   8
   0  -3 -48-12.9741 29.1922  23
   0  -3 -48 27.5747 28.0022  11
   0   3 -48 7.21335 28.0427  11
   0   3 -49-15.9203 18.0007  12
   0  -3 -49-12.2423 18.8822  12
   0   3 -49-3.84799 29.6571  30
   0  -3 -49-73.7194 26.8371  30
   0   3 -49-0.88239 21.0871   7
   0  -3 -49-7.82656 20.9064   7
   0  -3 -49 16.2367 22.5564   8
   0   3 -49 24.2703 22.4232   8
   0   3 -49-4.44858 24.7694  11
   0  -3 -49-18.3525 24.9465  11
   0   3 -50 29.1112 14.9878  12
   0  -3 -50-2.90819 15.2218  12
   0   3 -50-13.1954 25.9480  30
   0   3 -50 10.8608 20.3637  11
   0  -3 -50-6.04752 20.6005  11
   0   3 -50-23.9173 17.6524   7
   0  -3 -50 30.6617 17.1034   7
   0  -3 -50-0.87763 18.4291   8
   0   3 -50-6.69784 18.6499   8
   0   4   0 9799.53 599.428  17
   0  -4   0 9506.90 599.298  20
   0   4   0 9950.29 598.280  19
   0   4  -1 5121.96 325.087  17
   0   4   1 5174.53 325.061  17
   0  -4  -1 5060.37 325.221  20
   0  -4   1 4946.99 325.048  20
   0   4  -1 5590.49 323.075  19
   0  -4   2 344.216 44.0873  20
   0  -4  -2 447.642 46.1363  20
   0   4  -2 393.953 25.2366  19
   0  -4  -2 171.881 19.9604   5
   0   4  -2 182.234 19.4991   5
   0   4  -2 289.659 43.5328  17
   0  -4  -2 162.579 27.0800   2
   0   4  -2 195.073 26.6235   2
   0  -4  -2 155.824 31.1560   3
   0   4  -2 146.630 28.1691   3
   0  -4   3 27559.2 1869.93  20
   0   4  -3 30302.1 1869.35  19
   0  -4  -3 29819.4 1869.23   5
   0   4  -3 32199.2 1869.21   5
   0   4  -3 29139.6 1870.03  17
   0   4  -3 31703.1 1869.51   2
   0  -4  -3 30485.4 1869.61   3
   0   4  -3 32064.0 1869.55   3
   0  -4  -3 30499.2 1869.54   2
   0   4  -4 22886.0 1348.12  19
   0  -4   4 20650.8 1348.77  20
   0   4  -4 22559.9 1348.04   5
   0  -4  -4 21336.0 1348.06   5
   0   4  -4 22756.4 1348.65   2
   0   4  -4 22977.2 1348.73   3
   0  -4  -4 21404.7 1348.64   2
   0  -4  -4 21916.6 1348.87   3
   0  -4   5 317.471 51.9545  20
   0   4  -5 343.722 38.8568  19
   0   4  -5 525.911 40.4390   5
   0  -4  -5 504.797 40.9757   5
   0   4   5 183.621 46.8982  15
   0   4  -5 626.065 55.6284   2
   0  -4  -5 710.062 62.5660   3
   0   4  -5 707.394 58.7096   3
   0  -4  -5 700.707 56.5596   2
   0  -4   6 13690.0 783.355  20
   0  -4  -6 13585.6 783.734  20
   0   4  -6 14323.6 782.780  19
   0  -4  -6 11890.2 782.826   5
   0   4  -6 12239.6 782.724   5
   0   4   6 13343.3 783.413  15
   0  -4  -6 11943.6 784.514   3
   0  -4  -6 11869.5 784.200   2
   0   4  -6 12349.5 784.575   3
   0   4  -6 12148.6 784.145   2
   0  -4  -7 26892.9 1622.00  20
   0  -4   7 26507.8 1621.76  20
   0   4  -7 28409.6 1621.75  19
   0   4  -7 26147.8 1621.68   5
   0  -4  -7 26441.0 1621.76   5
   0   4   7 27255.2 1622.07  15
   0  -4  -7 26732.7 1622.90  18
   0  -4  -7 26270.2 1622.80   3
   0   4  -7 25428.4 1622.62   3
   0  -4  -7 26355.3 1622.68   2
   0   4  -7 24991.5 1622.56   2
   0   4  -8 11748.6 755.893  19
   0  -4   8 11530.4 755.998  20
   0  -4  -8 11345.0 756.152  20
   0   4  -8 13770.0 755.987   5
   0  -4  -8 13433.9 756.184   5
   0   4   8 10663.5 756.136  16
   0   4   8 11535.8 756.400  15
   0  -4  -8 13720.0 757.730   2
   0  -4  -8 13453.5 758.031   3
   0   4  -8 13434.1 757.738   3
   0   4  -8 13663.1 757.552   2
   0  -4  -9 0.41368 38.9467  20
   0   4  -9-78.6102 36.6430  19
   0  -4   9-88.7948 35.3789  20
   0  -4  -9 100.228 33.5753   5
   0   4  -9 62.7898 33.6755   5
   0   4   9-34.7944 39.2436  15
   0   4   9-19.8913 38.7072  16
   0   4  -9 58.4552 55.1122   2
   0  -4  -9 87.6210 60.9789   3
   0  -4  -9 54.4914 56.9286   2
   0   4  -9 7.50427 57.9885   3
   0  -4  10 9934.24 582.764  20
   0   4 -10 10715.4 583.775  19
   0  -4 -10 9211.31 583.088  20
   0  -4 -10 9035.22 583.402   5
   0   4 -10 9396.19 583.450   5
   0   4  10 9917.01 583.798  15
   0   4  10 9364.27 583.481  16
   0   4 -10 9110.24 585.712   3
   0   4 -10 9089.47 585.437   2
   0  -4 -10 9297.49 585.626   2
   0  -4 -10 9238.74 586.015   3
   0  -4  11 12761.1 761.737  20
   0   4 -11 14294.8 763.145  19
   0  -4 -11 11752.1 762.162  20
   0   4 -11 12406.2 762.656   5
   0  -4 -11 12148.6 762.697   5
   0   4  11 12708.9 762.888  15
   0   4  11 12215.1 762.549  16
   0  -4 -11 12271.7 764.860   3
   0   4 -11 12080.5 764.565   2
   0   4 -11 12125.2 764.629   3
   0  -4 -11 12413.0 764.579   2
   0  -4  12 7.00402 27.1571  20
   0  -4 -12 15.2713 32.7158  20
   0  -4 -12 26.5373 34.9003   5
   0   4 -12 48.7901 34.5088   5
   0   4  12 25.8937 36.5881  16
   0   4  12 26.7282 38.2291  15
   0   4 -12 18.4976 53.6760   2
   0  -4 -12-11.7134 58.8575   2
   0  -4 -12-5.63766 60.0375   3
   0   4 -12 26.7056 59.1765   3
   0  -4 -13 160.684 33.4524  20
   0  -4  13 174.714 27.5599  20
   0  -4 -13 187.599 39.1828   5
   0   4 -13 212.668 36.4036   5
   0   4  13 128.015 37.0207  16
   0   4  13 202.969 40.1043  15
   0   4 -13 163.600 57.4520   2
   0  -4 -13 225.744 59.3683   2
   0  -4 -13 149.970 63.4515   3
   0   4 -13 159.947 60.1321   3
   0  -4 -14 731.497 56.4937  20
   0  -4  14 749.305 52.4285  20
   0   4 -14 755.589 59.8030   5
   0  -4 -14 778.598 60.5570   5
   0  -4  14 756.582 50.3934  15
   0   4  14 830.509 61.7984  15
   0   4  14 745.265 59.7038  16
   0  -4 -14 853.731 80.8927   3
   0   4 -14 801.720 76.9597   2
   0  -4 -14 814.302 77.6651   2
   0   4 -14 726.665 78.3831   3
   0  -4 -15 72.7493 29.6805  20
   0  -4 -15 58.5714 38.1032   5
   0   4 -15 59.0000 37.1642   5
   0   4  15 89.8005 40.4123  15
   0   4  15 43.1249 37.3250  16
   0  -4  15 26.4876 19.9970  15
   0  -4 -15 26.3865 62.2227   2
   0  -4 -15-18.0835 65.1189   3
   0   4 -15 41.7019 60.2873   2
   0   4 -15 33.7516 65.3527   3
   0  -4 -16 172.122 29.7160  20
   0   4 -16 41.6217 67.3987   3
   0  -4 -16 184.664 65.8159   2
   0  -4 -16 152.479 71.1553   3
   0   4 -16 94.5318 64.6440   2
   0   4 -16 133.245 40.3227   5
   0  -4 -16 125.035 40.6229   5
   0   4  16 159.252 39.0071  16
   0   4  16 159.310 43.7654  15
   0  -4  16 101.893 23.4526  15
   0  -4 -17 997.913 89.8258   2
   0   4 -17 1107.49 88.5797   2
   0   4 -17 1091.25 92.4114   3
   0  -4 -17 1019.67 91.0988   3
   0   4 -17 1119.93 69.3334   5
   0  -4 -17 1084.53 70.5485   5
   0   4  17 576.744 67.3551  16
   0   4  17 627.110 71.1733  15
   0  -4 -18 2786.62 165.535   2
   0   4 -18 2630.94 164.261   2
   0  -4 -18 2769.40 167.309   3
   0   4 -18 2597.35 165.112   3
   0  -4 -18 2864.96 154.208   5
   0   4 -18 2105.51 153.395   5
   0   4  18 2212.05 153.913  15
   0   4  18 2059.66 151.249  16
   0  -4 -19 2372.36 156.449   3
   0   4 -19 2439.51 155.964   3
   0  -4 -19 2258.17 154.060   2
   0   4 -19 2278.75 154.420   2
   0  -4 -19 2468.52 143.216   5
   0   4  19 2401.62 143.213  15
   0   4  19 2101.03 140.058  16
   0   4 -20 22.5053 74.4467   3
   0   4 -20 72.9172 68.0090   2
   0  -4 -20 116.450 71.8411   2
   0  -4 -20-6.35682 73.9066   3
   0   4 -20-9.92076 41.5112   5
   0  -4 -20 95.7682 42.2056   5
   0   4  20 246.285 46.9641  15
   0   4 -21 43.8343 70.3902   2
   0   4 -21-14.2911 73.0528   3
   0  -4 -21 56.8827 76.2330   3
   0  -4 -21 2.19031 72.0472   2
   0  -4 -21 20.3668 43.2797   5
   0   4 -21 11.7382 42.0061   5
   0   4  21-15.5160 44.7481  15
   0  -4 -22 711.223 77.4295   2
   0  -4 -22 791.541 85.7273   3
   0   4 -22 648.849 82.6276   3
   0   4 -22 668.901 77.8133   2
   0   4 -22 141.376 53.7328   5
   0  -4 -22 696.624 53.7954   5
   0   4  22 249.190 53.7608  15
   0   4 -23 367.868 84.2182   3
   0  -4 -23 411.739 80.1962   2
   0  -4 -23 437.122 85.4013   3
   0   4 -23 336.172 77.4707   2
   0   4  23 663.999 56.6709  15
   0   4 -23 462.536 55.7730   5
   0  -4 -23 468.683 55.5473   5
   0  -4 -24 1102.03 85.3920  28
   0   4 -24 1590.88 93.0089   5
   0  -4 -24 1730.39 93.9669   5
   0  -4 -24 1194.93 84.8560   8
   0   4 -24 1101.16 84.1537   7
   0  -4 -24 1302.87 84.9249   7
   0   4 -24 1105.91 84.2174   8
   0   4  24 1410.47 92.3741  15
   0   4 -24 1615.74 110.919   2
   0  -4 -24 1841.23 113.049   2
   0   4 -24 1671.89 114.518   3
   0  -4 -24 1895.01 115.952   3
   0   4 -24 1181.78 83.1660  36
   0   4 -24 1121.30 87.7446  39
   0   4 -24 1097.62 85.5018  11
   0  -4 -24 1222.13 86.1868  11
   0   4 -25 21.1280 42.5963  39
   0  -4 -25 47.9700 28.4839  34
   0  -4 -25 75.0611 37.5298  28
   0  -4 -25 142.136 38.6241  11
   0   4 -25 84.6058 37.4447  11
   0   4 -25 175.362 34.8372   8
   0  -4 -25 119.073 35.6004   8
   0  -4 -25 186.072 34.9790   7
   0   4 -25 131.202 34.1652   7
   0  -4 -25 125.197 26.7727  14
   0   4 -25 91.0564 47.6333  17
   0   4 -25 99.3091 27.0086  14
   0   4  25 129.676 49.6143  15
   0   4 -25 347.011 82.8557   3
   0  -4 -25 248.537 85.1821   3
   0   4 -25 148.842 77.7747   2
   0  -4 -25 189.934 78.3678   2
   0  -4 -25 185.615 49.8287   5
   0   4 -25 205.349 49.4452   5
   0  -4 -25 137.520 26.4458  12
   0   4 -25 116.865 26.1812  12
   0   4 -26 470.360 46.6836  37
   0   4 -26 432.470 49.2576  39
   0  -4 -26 522.736 36.5210  34
   0  -4 -26 417.846 44.0996  28
   0  -4 -26 354.612 44.7660  11
   0   4 -26 263.964 41.0073   7
   0  -4 -26 277.810 41.5222   7
   0  -4 -26 318.600 41.5147   8
   0   4 -26 267.755 40.5582   8
   0   4  26 373.592 54.6174  15
   0   4 -26 366.679 52.9037  17
   0  -4 -26 349.135 34.4986  14
   0   4 -26 270.107 34.3959  14
   0  -4 -26 379.954 90.5852   3
   0   4 -26 366.874 83.1194   2
   0   4 -26 166.112 87.9467   3
   0  -4 -26 251.571 83.7198   2
   0  -4 -26 375.247 55.6639   5
   0   4 -26 405.919 54.7757   5
   0   4 -26 270.390 33.7673  12
   0  -4 -26 355.827 34.0430  12
   0   4 -26 308.305 43.6442  11
   0   4 -27 126.671 47.1868  39
   0  -4 -27 94.4412 30.9233  34
   0  -4 -27 142.131 40.5234  28
   0  -4 -27 170.634 41.4110  11
   0   4 -27 96.2582 40.7854  11
   0   4 -27 170.026 37.6746   8
   0   4 -27 166.563 37.1087   7
   0  -4 -27 214.890 38.8580   7
   0  -4 -27 169.381 37.6869   8
   0   4 -27 70.2613 48.2330  17
   0  -4 -27 92.5680 29.4461  14
   0   4 -27 176.662 29.7511  14
   0   4  27 208.502 52.2868  15
   0   4 -27 222.261 90.5374   3
   0   4 -27 245.282 83.7123   2
   0  -4 -27 438.526 87.7220   2
   0  -4 -27 308.939 92.9542   3
   0   4 -27 301.376 54.5195   5
   0  -4 -27 293.232 56.0372   5
   0  -4 -27 170.121 29.1561  12
   0   4 -27 163.492 28.7146  12
   0  -4 -28 457.082 49.4933  34
   0  -4 -28 466.670 56.2716  28
   0  -4 -28 1034.61 71.0993   5
   0   4 -28 1071.54 70.0821   5
   0  -4 -28 729.437 55.5524   8
   0   4 -28 641.542 54.4572   7
   0  -4 -28 748.631 55.2213   7
   0   4 -28 628.475 55.0547   8
   0   4  28 628.223 65.5348  15
   0  -4 -28 530.341 48.3914  14
   0  -4 -28 1186.11 99.7576   2
   0   4 -28 873.330 98.9944   2
   0  -4 -28 1043.62 108.024   3
   0   4 -28 903.089 103.236   3
   0   4 -28 360.465 61.2065  39
   0   4 -28 562.866 57.2848  11
   0  -4 -28 636.893 57.8667  11
   0  -4 -28 709.364 48.7892  12
   0   4 -28 586.980 48.1410  12
   0   4 -29 426.868 54.8859  39
   0  -4 -29 367.734 39.9245  34
   0  -4 -29 279.423 49.1476  28
   0   4 -29 374.532 48.8015  11
   0  -4 -29 426.159 47.1809   7
   0   4 -29 369.438 46.1785   7
   0   4 -29 322.334 45.7342   8
   0  -4 -29 396.333 46.9424   8
   0   4  29 423.947 58.7228  15
   0   4 -29 424.064 102.391   3
   0  -4 -29 504.057 99.0565   2
   0   4 -29 516.649 96.4404   2
   0  -4 -29 493.456 104.443   3
   0  -4 -29 637.264 65.8290   5
   0   4 -29 521.366 64.3165   5
   0  -4 -29 430.096 38.9707  12
   0   4 -29 438.763 38.7220  12
   0  -4 -29 433.477 50.6283  11
   0   4 -30 51.7979 50.9033  39
   0  -4 -30 62.1109 31.2201  34
   0  -4 -30 38.2162 43.5386  28
   0  -4 -30 106.679 45.1574  11
   0   4 -30 105.936 43.1600  11
   0  -4 -30 148.442 40.8096   8
   0   4 -30 136.939 40.3386   7
   0   4 -30 157.293 39.8819   8
   0  -4 -30 181.801 41.0241   7
   0   4  30 107.928 55.2215  15
   0  -4 -30 280.427 99.1824   2
   0   4 -30 192.762 98.2758   2
   0   4 -30 195.627 103.038   3
   0  -4 -30 146.767 105.618   3
   0  -4 -30 153.035 60.8724   5
   0   4 -30 175.982 60.3177   5
   0  -4 -30 84.9600 29.8747  12
   0   4 -30 65.1556 29.6301  12
   0   4 -31-0.85252 50.6091  39
   0  -4 -31-25.7933 32.2529  34
   0  -4 -31 76.1620 43.8902  28
   0   4 -31-6.78000 44.0990  11
   0  -4 -31 54.8241 45.8766  11
   0  -4 -31 25.9083 40.7513   8
   0   4 -31-15.3823 39.6973   7
   0  -4 -31 63.2545 41.9424   7
   0   4 -31-33.8138 40.4863   8
   0   4  31-84.1259 55.0044  15
   0  -4 -31-2.78257 102.993   2
   0   4 -31-56.6084 100.370   2
   0   4 -31-10.4668 107.618   3
   0  -4 -31 7.09216 110.807   3
   0   4 -31-55.1684 62.9259   5
   0  -4 -31 40.9821 63.5497   5
   0  -4 -31 5.40215 29.9102  12
   0   4 -31-16.5992 29.5409  12
   0   4 -32 24.2002 51.3755  39
   0  -4 -32-21.4730 32.7690  34
   0  -4 -32 6.84608 45.7222  28
   0  -4 -32-80.1789 47.8388  11
   0   4 -32 46.4933 46.1850  11
   0  -4 -32 13.1556 41.2374   7
   0   4 -32 76.2069 41.6426   7
   0  -4 -32-20.6992 43.0589   8
   0   4 -32 25.2793 42.3109   8
   0   4  32-20.8168 55.5513  15
   0   4 -32 52.3894 113.280   3
   0  -4 -32 56.1449 104.591   2
   0  -4 -32 187.005 114.941   3
   0   4 -32 160.157 103.760   2
   0   4 -32 42.3333 64.0117   5
   0  -4 -32 16.1426 65.2808   5
   0   4 -32 31.6570 31.2208  12
   0  -4 -32 17.3667 31.4700  12
   0   4 -33-8.33729 54.8154  39
   0  -4 -33 8.41488 32.8957  34
   0  -4 -33 40.5929 46.1486  28
   0   4 -33-18.9259 46.2520  11
   0  -4 -33 2.87667 46.8747  11
   0   4 -33 0.26668 42.4007   8
   0  -4 -33 95.6712 42.7274   7
   0  -4 -33 4.28490 43.5295   8
   0   4 -33 48.0468 41.1068   7
   0   4  33-15.6981 56.0896  15
   0  -4 -33 109.610 109.073   2
   0  -4 -33-140.121 118.899   3
   0   4 -33 26.0586 116.267   3
   0   4 -33 14.7252 106.465   2
   0   4 -33 54.6296 67.5764   5
   0  -4 -33 57.4118 68.7977   5
   0  -4 -33 35.0000 31.3670  12
   0   4 -33 45.0612 31.9978  12
   0  -4 -34 366.689 42.5327  34
   0  -4 -34 375.279 54.5156  28
   0  -4 -34 406.384 54.8201  11
   0   4 -34 397.120 54.8397  11
   0  -4 -34 592.399 127.613   3
   0   4 -34 571.947 122.725   3
   0  -4 -34 607.074 115.826   2
   0   4 -34 580.894 113.648   2
   0   4 -34 214.504 59.8914  39
   0   4 -34 371.519 51.4694   8
   0   4 -34 443.103 50.9868   7
   0  -4 -34 462.261 52.1992   8
   0  -4 -34 401.477 51.3381   7
   0  -4 -34 564.990 77.9206   5
   0   4 -34 483.441 77.8988   5
   0   4 -34 448.476 41.7037  12
   0  -4 -34 430.148 42.0098  12
   0   4 -35 91.5197 71.9589   5
   0  -4 -35-25.0191 72.8261   5
   0  -4 -35 44.9656 32.5336  34
   0  -4 -35 27.7436 46.7098  28
   0   4 -35 25.3505 47.6334  25
   0  -4 -35-92.5608 111.468   2
   0   4 -35 77.9120 112.241   2
   0  -4 -35 21.3044 125.177   3
   0   4 -35 67.7065 120.286   3
   0   4 -35 37.7739 53.4225  39
   0   4 -35-23.3624 43.0623   8
   0  -4 -35 44.0599 44.0468   8
   0   4 -35 34.3756 41.0047   7
   0  -4 -35 52.0233 43.5669   7
   0  -4 -35 58.6066 48.0390  11
   0   4 -35-5.91617 47.0165  11
   0  -4 -35 13.4129 31.0934  12
   0   4 -35 32.9096 31.8578  12
   0   4 -36 372.165 77.8166   5
   0  -4 -36 25.9905 73.8759   5
   0  -4 -36 32.3505 32.3832  34
   0  -4 -36 24.6759 47.7367  28
   0   4 -36 43.3209 48.0859  25
   0  -4 -36 113.956 124.799   3
   0   4 -36 82.0943 122.100   3
   0   4 -36 22.2625 111.522   2
   0  -4 -36 48.2323 111.515   2
   0   4 -36 120.660 54.7925  39
   0  -4 -36-16.0697 43.6855   8
   0   4 -36 86.2942 42.3458   7
   0  -4 -36 7.03348 43.4821   7
   0   4 -36 117.384 43.2533   8
   0   4 -36 148.970 46.8816  11
   0  -4 -36 11.3143 48.4745  11
   0  -4 -36 19.9127 32.3122  12
   0   4 -36 135.991 33.0719  12
   0   4 -37 27.0869 74.6544   5
   0  -4 -37 70.3231 74.7912   5
   0  -4 -37 85.7704 31.1765  34
   0  -4 -37 78.8114 47.4614  28
   0   4 -37 99.4778 46.3241  25
   0  -4 -37 122.716 110.795   2
   0  -4 -37 168.398 124.288   3
   0   4 -37 40.5734 111.847   2
   0   4 -37 127.923 123.994   3
   0   4 -37 27.8197 53.4125  39
   0   4 -37 115.410 41.6696   7
   0  -4 -37 40.8458 42.2525   7
   0  -4 -37 106.676 43.9924   8
   0   4 -37 65.4566 42.7855   8
   0  -4 -37 165.031 47.9109  11
   0   4 -37 71.1180 47.2518  11
   0   4 -37 17.4008 32.2599  12
   0  -4 -37 86.8617 32.6409  12
   0  -4 -38 26.0078 75.7932   5
   0   4 -38 166.890 75.0839   5
   0   4 -38 27.9412 52.9076  39
   0  -4 -38 71.5313 31.9610  34
   0  -4 -38 79.0711 47.3707  28
   0   4 -38 9.05567 47.0354  25
   0   4 -38 19.8817 109.338   2
   0  -4 -38 240.792 122.639   3
   0  -4 -38-29.5330 111.564   2
   0   4 -38 146.747 120.627   3
   0   4 -38-6.26613 42.1622   8
   0  -4 -38 33.8076 41.1899   7
   0  -4 -38 48.9703 42.3698   8
   0   4 -38 63.1568 41.0969   7
   0  -4 -38-21.0654 46.8385  11
   0   4 -38 36.3953 45.8274  11
   0  -4 -38 123.890 32.5069  12
   0   4 -38 16.8551 31.2781  12
   0  -4 -39 33.2125 29.3700  34
   0  -4 -39 2.62675 45.6714  28
   0   4 -39-29.9463 44.7331  25
   0  -4 -39 33.1051 40.5602  43
   0  -4 -39 54.1108 41.4437   8
   0  -4 -39 41.0699 40.6801   7
   0   4 -39 87.6134 40.0592   7
   0   4 -39 97.5859 41.0255   8
   0   4 -39-15.3340 52.0918  39
   0   4 -39 115.828 44.8152  11
   0  -4 -39 75.9241 45.3364  11
   0  -4 -39 41.6333 31.1149  12
   0   4 -39 55.4901 30.8506  12
   0  -4 -40 2.83822 28.7831  34
   0  -4 -40 14.0112 44.6434  28
   0   4 -40 16.0135 50.4337  30
   0   4 -40-29.6736 42.8022  25
   0  -4 -40 0.27720 38.4392  43
   0   4 -40 26.6091 39.8586   8
   0  -4 -40 3.34680 40.6943   8
   0  -4 -40-33.3760 39.1734   7
   0   4 -40-7.88409 38.4240   7
   0   4 -40-6.40804 50.4443  39
   0   4 -40-35.3718 43.8662  11
   0  -4 -40-68.4034 44.5837  11
   0  -4 -40-3.15226 30.5111  12
   0   4 -40-12.3117 30.1704  12
   0  -4 -41 10.8585 27.5814  34
   0   4 -41-42.4728 50.3650  30
   0  -4 -41-1.24520 47.2181  30
   0  -4 -41 3.93176 40.5464  23
   0   4 -41-59.5861 42.4240  25
   0  -4 -41-15.5936 38.0649  43
   0  -4 -41 6.39049 37.6777   7
   0   4 -41 7.75357 37.5239   7
   0  -4 -41-38.5861 39.4099   8
   0   4 -41 23.9454 37.9716   8
   0   4 -41-13.2522 49.1851  39
   0  -4 -41 26.7241 42.3504  11
   0   4 -41-10.6572 41.9677  11
   0  -4 -41 17.5502 29.0938  12
   0   4 -41 14.0798 30.3637  12
   0   4 -42 41.8698 36.3482   7
   0  -4 -42 54.2180 36.4151   7
   0  -4 -42 65.9073 26.3761  34
   0  -4 -42-1.17618 44.7135  30
   0   4 -42 119.653 48.0341  30
   0  -4 -42 67.8015 39.3290  23
   0   4 -42 31.7084 39.8548  25
   0  -4 -42 0.74660 36.2061  43
   0  -4 -42 97.5524 38.1694   8
   0   4 -42 77.8944 38.1534   8
   0   4 -42 38.1610 47.0806  39
   0   4 -42-3.79778 41.4723  11
   0  -4 -42 37.9230 41.2374  11
   0   4 -42-8.76866 28.4679  12
   0  -4 -42 52.7040 28.6479  12
   0  -4 -43 28.3377 34.0006   7
   0   4 -43 22.9827 33.8142   7
   0  -4 -43-5.32571 22.9602  34
   0  -4 -43 64.3985 43.1247  30
   0   4 -43-34.9596 46.0430  30
   0   4 -43 0.23240 37.6746  25
   0  -4 -43 16.7286 37.9619  23
   0   4 -43 34.2325 45.3350  39
   0  -4 -43 6.67386 27.6846  12
   0   4 -43 1.46839 27.1350  12
   0   4 -43 0.87545 35.2389   8
   0  -4 -43-9.57140 35.3051   8
   0  -4 -43-3.74920 38.8942  11
   0   4 -43-19.8653 38.8570  11
   0  -4 -43 0.69185 34.2017  43
   0  -4 -44 23.3898 31.0636  43
   0   4 -44 40.9173 33.4857   8
   0  -4 -44-22.4235 33.1242   8
   0  -4 -44 30.9679 40.1879  30
   0   4 -44-3.70463 44.0317  30
   0   4 -44 42.0680 35.8601  25
   0  -4 -44-11.6284 36.5877  23
   0   4 -44 8.21292 42.6255  39
   0  -4 -44 5.52853 25.8839  12
   0   4 -44 28.9170 25.7686  12
   0  -4 -44-5.93865 32.5085   7
   0   4 -44 18.6446 32.0289   7
   0  -4 -44-64.1004 36.7328  11
   0   4 -44-50.5869 36.5794  11
   0  -4 -45 50.0914 30.0878  43
   0   4 -45 19.7012 31.5740   8
   0  -4 -45 11.1514 31.9385   8
   0   4 -45 16.1951 40.7759  30
   0  -4 -45 40.2608 37.9317  30
   0  -4 -45-13.6352 35.2008  23
   0   4 -45 16.1896 33.2011  25
   0   4 -45 48.5388 39.5652  39
   0  -4 -45 27.9284 24.7270  12
   0   4 -45 8.89143 24.9216  12
   0  -4 -45 21.2425 29.5505   7
   0   4 -45-14.2873 29.1720   7
   0  -4 -45 37.8131 34.9090  11
   0   4 -45 49.7866 34.3609  11
   0  -4 -46-8.62236 27.0140  43
   0  -4 -46-16.3084 28.9509   8
   0   4 -46-7.39195 28.6163   8
   0   4 -46 13.9064 38.9464  30
   0  -4 -46 30.4008 35.0886  30
   0   4 -46 10.0321 30.4996  25
   0  -4 -46 30.2961 32.8135  23
   0   4 -46 9.82656 35.6342  39
   0   4 -46 4.36017 23.4530  12
   0  -4 -46-14.1014 22.6109  12
   0  -4 -46 10.4092 27.7154   7
   0   4 -46-41.8449 28.0485   7
   0   4 -46-43.0502 31.3462  11
   0  -4 -46 13.3615 31.4917  11
   0  -4 -47 34.5335 24.4256  43
   0   4 -47-4.16440 26.2237   8
   0  -4 -47-9.69969 26.7309   8
   0  -4 -47 17.3296 31.8139  30
   0   4 -47-59.7531 35.5839  30
   0  -4 -47-23.6167 30.5263  23
   0   4 -47-6.98107 32.6140  39
   0  -4 -47-2.78374 25.4037   7
   0   4 -47 1.72327 25.5274   7
   0   4 -47 5.32655 21.4949  12
   0  -4 -47-6.56673 20.5128  12
   0  -4 -47 26.1618 29.5207  11
   0   4 -47-1.71334 28.6399  11
   0   4 -48-7.79021 22.4732   7
   0  -4 -48-2.93894 22.2749   7
   0  -4 -48-12.7370 27.8697  23
   0  -4 -48 27.5602 28.1395  30
   0   4 -48 18.4159 33.1549  30
   0  -4 -48 10.4375 23.9886   8
   0   4 -48-30.2505 24.0025   8
   0   4 -48 17.4866 26.1124  11
   0  -4 -48 18.9882 26.2633  11
   0  -4 -48-10.9446 20.8697  43
   0  -4 -48 15.5791 19.2395  12
   0   4 -48 20.4600 19.4678  12
   0  -4 -49-6.57726 17.3202  12
   0   4 -49 4.23269 16.8267  12
   0   4 -49 20.9780 29.2737  30
   0   4 -49 19.3377 20.8197   8
   0  -4 -49-8.56449 20.8409   8
   0  -4 -49 10.5243 19.3519   7
   0   4 -49-9.45679 19.5684   7
   0   4 -49 44.1866 22.9479  11
   0  -4 -49 51.8205 23.0278  11
   0  -4 -50-10.8554 13.6478  12
   0   4 -50 14.4394 13.6169  12
   0   4 -50-3.22427 23.9387  30
   0  -4 -50 4.50529 16.8644   8
   0   4 -50 0.53151 15.7084   7
   0  -4 -50 4.26110 18.4320  11
   0   5   0 108.718 51.9638  17
   0   5   0 30.5972 31.5254  19
   0  -5   0 132.866 51.8585  20
   0   5  -1 4693.49 300.063  17
   0   5   1 4921.33 296.805  15
   0   5  -1 4736.18 296.217  19
   0  -5   1 4810.70 299.946  20
   0  -5  -1 5079.55 300.048  20
   0   5   2 29060.8 1788.40  15
   0   5  -2 28282.9 1789.00  17
   0  -5  -2 29590.4 1789.07  20
   0   5  -2 30008.8 1788.05  19
   0  -5   2 28971.6 1788.98  20
   0   5  -3 175.965 31.5027   2
   0  -5  -3 195.806 33.3460   2
   0   5  -3 167.437 33.5208   3
   0  -5  -3 217.156 38.0068   3
   0   5  -3 204.379 51.4460  17
   0   5  -3 217.800 26.2202  19
   0  -5   3 253.144 52.2200  20
   0  -5  -3 124.343 23.0277   5
   0   5  -3 121.040 21.5323   5
   0  -5  -4 635.985 58.4667   3
   0   5  -4 717.891 54.2283   2
   0   5  -4 694.161 56.8184   3
   0  -5  -4 572.703 54.6601   2
   0   5  -4 590.919 47.2575  19
   0  -5   4 672.079 63.8149  20
   0  -5  -4 648.298 46.6676   5
   0   5  -4 717.143 46.2441   5
   0  -5  -5 566.316 60.0342   2
   0  -5  -5 592.685 64.8921   3
   0   5  -5 860.096 58.7564   2
   0   5  -5 668.471 62.1774   3
   0  -5  -5 661.400 50.7691   5
   0   5  -5 724.033 49.7541   5
   0   5  -5 724.102 50.9112  19
   0  -5   5 645.436 65.2977  20
   0  -5  -6 72049.1 4206.76   3
   0  -5  -6 72649.8 4206.76   2
   0   5  -6 73279.1 4206.69   2
   0   5  -6 72865.5 4206.67   3
   0   5  -6 65182.9 4205.60  15
   0   5  -6 73640.2 4206.25   5
   0  -5  -6 71286.1 4206.30   5
   0   5  -6 74583.2 4206.36  19
   0  -5   6 68875.8 4206.66  20
   0   5  -7 15717.3 1018.02   2
   0  -5  -7 15746.3 1018.48   3
   0  -5  -7 15829.2 1018.23   2
   0   5  -7 16184.4 1018.26   3
   0   5   7 16870.2 1017.92  15
   0   5  -7 16321.6 1017.14   5
   0  -5  -7 15643.5 1017.21   5
   0   5  -7 18682.8 1017.32  19
   0  -5   7 17815.4 1017.91  20
   0  -5  -7 17482.7 1018.12  20
   0   5  -8 11122.4 604.900   3
   0   5  -8 11078.7 604.354   2
   0  -5  -8 11000.9 605.115   3
   0  -5  -8 11140.1 604.653   2
   0   5   8 9066.51 603.440  15
   0  -5  -8 8778.08 604.703  18
   0   5  -8 9048.50 604.027  17
   0   5   8 8480.83 603.648  16
   0  -5  -8 10892.7 602.983   5
   0   5  -8 11191.7 602.901   5
   0  -5   8 9176.12 603.378  20
   0  -5  -8 8882.73 603.704  20
   0   5  -8 9070.15 602.676  19
   0   5  -9 34925.8 2151.57   3
   0  -5  -9 35263.5 2151.66   3
   0   5  -9 34296.8 2151.43   2
   0  -5  -9 35912.3 2151.62   2
   0   5   9 35814.5 2151.08  15
   0   5   9 32094.1 2150.89  16
   0   5  -9 35470.2 2151.16  17
   0   5  -9 35487.4 2150.70   5
   0  -5  -9 34514.5 2150.80   5
   0  -5   9 36886.1 2150.75  20
   0   5  -9 37161.2 2150.78  19
   0  -5  -9 35062.1 2150.91  20
   0   5 -10 5638.32 331.505   3
   0  -5 -10 5882.86 331.204   2
   0  -5 -10 5702.60 331.815   3
   0   5 -10 5493.93 330.655   2
   0   5  10 5096.94 328.798  15
   0   5 -10 5174.21 329.508  17
   0   5  10 4559.34 328.616  16
   0  -5 -10 5710.90 328.259   5
   0   5 -10 5679.30 328.082   5
   0  -5  10 5152.20 328.121  20
   0  -5 -10 4884.62 328.583  20
   0   5 -10 5542.19 328.289  19
   0   5 -11 3159.78 197.827   2
   0  -5 -11 3221.67 200.265   3
   0  -5 -11 3068.72 198.990   2
   0   5 -11 3098.90 198.868   3
   0   5  11 2760.58 194.228  16
   0   5  11 3097.48 194.289  15
   0   5 -11 3162.94 195.426  17
   0  -5 -11 3195.91 193.470   5
   0   5 -11 3261.07 193.245   5
   0  -5  11 3108.11 192.945  20
   0  -5 -11 2852.10 193.849  20
   0   5 -11 3283.61 194.174  19
   0   5 -12 414.779 65.1592   2
   0  -5 -12 521.332 70.4665   3
   0  -5 -12 461.130 67.4675   2
   0   5 -12 511.412 68.0019   3
   0   5  12 575.528 53.1947  16
   0   5  12 684.921 53.0851  15
   0   5 -12 487.363 48.3328   5
   0  -5 -12 477.767 49.0232   5
   0  -5  12 610.853 46.6298  20
   0  -5 -12 586.232 49.9579  20
   0  -5 -13 575.740 72.1669   2
   0   5 -13 549.689 73.9985   3
   0  -5 -13 594.574 75.4441   3
   0   5 -13 485.718 69.9570   2
   0   5  13 833.562 59.2756  15
   0   5  13 784.399 59.1127  16
   0   5 -13 593.200 55.7367   5
   0  -5 -13 622.926 55.9386   5
   0  -5  13 760.819 53.1185  20
   0  -5 -13 779.737 56.3118  20
   0   5 -14 13.6735 56.4477   2
   0  -5 -14 68.5747 61.1454   2
   0  -5 -14 36.6430 66.0201   3
   0   5 -14 20.5046 62.1831   3
   0   5  14 20.3545 40.4520  16
   0   5  14 57.1852 41.5240  15
   0   5 -14 78.6563 36.5005   5
   0  -5 -14 26.7469 37.6477   5
   0  -5  14 11.3233 30.1514  20
   0  -5 -14 34.6789 36.1262  20
   0   5 -15 404.341 63.4275   2
   0   5 -15 480.242 68.5408   3
   0  -5 -15 329.028 67.5188   2
   0  -5 -15 275.244 72.8096   3
   0   5  15 155.979 46.3376  15
   0  -5 -15 29.5228 53.0103  18
   0   5  15 104.419 41.9574  16
   0   5 -15 287.437 41.1318   5
   0  -5 -15 307.220 42.0726   5
   0  -5 -15 144.009 38.3943  20
   0  -5  15 154.794 32.2365  20
   0   5 -16 2768.33 179.438   2
   0  -5 -16 2654.53 179.776   3
   0   5 -16 2713.68 179.707   3
   0  -5 -16 2552.95 177.848   2
   0   5  16 2133.44 168.518  16
   0   5  16 2301.40 170.121  15
   0  -5 -16 2665.63 169.077   5
   0  -5  16 2711.52 165.671  20
   0  -5 -16 2109.71 166.759  20
   0  -5 -17 120.835 74.4986   3
   0   5 -17 175.487 72.7117   3
   0   5 -17 201.386 67.4228   2
   0  -5 -17 70.5718 69.1070   2
   0   5  17 180.565 47.1216  15
   0   5  17 161.404 41.9104  16
   0   5 -17 133.134 41.9470   5
   0  -5 -17 195.757 44.0977   5
   0  -5 -17 145.662 33.8051  20
   0  -5 -18 758.895 87.8384   2
   0  -5 -18 723.255 90.9561   3
   0   5 -18 650.269 90.0287   3
   0   5 -18 709.284 85.9407   2
   0   5  18 929.236 66.1805  16
   0   5  18 978.080 70.6749  15
   0  -5 -18 766.475 67.4777   5
   0   5 -18 554.810 67.0170   5
   0  -5 -18 989.140 59.9637  20
   0  -5 -19 103.423 71.1859   2
   0   5 -19 102.444 69.8989   2
   0  -5 -19 3.21400 75.5364   3
   0   5 -19 151.632 73.6838   3
   0   5  19 252.628 48.5568  15
   0   5  19 195.064 41.6208  16
   0  -5 -19 90.8638 43.7185   5
   0   5 -19 110.279 43.1848   5
   0  -5 -20 770.508 86.0205   3
   0   5 -20 716.788 85.7277   3
   0  -5 -20 798.759 82.4532   2
   0   5 -20 785.158 80.7448   2
   0   5  20 501.123 55.2993  16
   0   5 -20 662.359 64.9180  17
   0   5  20 549.637 60.8106  15
   0  -5 -20 737.105 59.4810   5
   0   5 -20 514.495 58.8582   5
   0  -5 -21 479.006 82.0229   2
   0   5 -21 525.729 85.3992   3
   0  -5 -21 534.127 87.1472   3
   0   5 -21 455.555 81.1337   2
   0   5  21 900.371 61.0368  15
   0   5 -21 734.594 63.3859  17
   0   5  21 757.077 54.0382  16
   0   5 -21 264.935 58.3045   5
   0  -5 -21 517.935 59.1472   5
   0   5 -22 1324.42 105.852   3
   0  -5 -22 1203.55 102.637   2
   0   5 -22 1285.42 101.867   2
   0  -5 -22 1335.82 107.513   3
   0   5  22 1029.76 83.5147  15
   0   5 -22 1067.44 86.2298  17
   0  -5 -22 1269.07 84.3871   5
   0   5 -23-6.27899 32.0117  23
   0   5  23-37.7506 48.3540  15
   0   5 -23-10.2870 50.3934  17
   0   5 -23 65.3848 79.0422   3
   0  -5 -23-9.46370 80.9236   3
   0   5 -23 60.1936 73.6820   2
   0  -5 -23 61.5629 75.9296   2
   0   5 -23-16.8849 40.3940  39
   0   5 -23-31.7250 30.5135  36
   0  -5 -23-6.96975 46.7530   5
   0   5 -23 24.0013 45.2600   5
   0   5 -24 292.258 34.9019  36
   0   5 -24 227.309 44.5238  39
   0  -5 -24 256.467 29.2360  12
   0   5 -24 247.858 28.5243  12
   0  -5 -24 190.687 39.6830  28
   0   5 -24 309.150 36.9373  23
   0  -5 -24 244.496 36.1293   7
   0   5 -24 220.372 36.0453   8
   0  -5 -24 225.008 37.0222   8
   0   5 -24 186.889 35.2219   7
   0   5 -24 254.992 53.4348  17
   0   5  24 291.352 51.9677  15
   0   5 -24 223.978 29.1879  14
   0  -5 -24 202.430 84.0893   3
   0  -5 -24 243.982 79.9914   2
   0   5 -24 200.043 76.7801   2
   0   5 -24 371.573 83.7854   3
   0   5 -24 210.193 39.0156  11
   0  -5 -24 209.995 39.8824  11
   0   5 -24 189.919 50.1695   5
   0  -5 -24 357.177 51.6162   5
   0   5 -25 134.311 32.9245  36
   0   5 -25 66.5623 41.1462  37
   0   5 -25 50.8324 42.9555  39
   0  -5 -25 70.9347 25.3693  12
   0   5 -25 57.7994 25.3829  12
   0  -5 -25 76.0424 37.5475  28
   0   5 -25 98.3699 34.0624  23
   0   5 -25 37.3048 33.3084   7
   0  -5 -25 57.1393 34.4263   8
   0  -5 -25 19.3123 34.0843   7
   0   5 -25 47.2602 33.5656   8
   0  -5 -25 69.1329 25.8738  14
   0   5  25 87.8060 51.7137  15
   0   5 -25 3.48622 50.4578  17
   0   5 -25 70.2292 26.3695  14
   0   5 -25 30.0630 77.8976   2
   0  -5 -25 58.9635 85.7581   3
   0  -5 -25-42.7576 79.6478   2
   0   5 -25-14.4548 85.2823   3
   0   5 -25 65.2908 36.8545  11
   0  -5 -25 5.88818 37.3130  11
   0  -5 -25 60.2375 49.9903   5
   0   5 -25 49.3063 49.0583   5
   0  -5 -26 215.862 53.2428   5
   0   5 -26 285.253 53.5719   5
   0   5 -26 78.6837 44.0824  37
   0   5 -26 174.769 46.3098  39
   0  -5 -26 111.558 31.6891  34
   0  -5 -26 62.5836 39.9059  28
   0   5 -26 98.7245 36.7419  23
   0  -5 -26 132.310 36.4408   8
   0  -5 -26 178.116 36.2767   7
   0   5 -26 203.179 35.6271   7
   0   5 -26 213.071 36.2409   8
   0   5 -26 98.6398 28.3058  14
   0  -5 -26 100.197 28.7027  14
   0   5  26 139.340 52.5141  15
   0   5 -26 82.5439 51.6974  17
   0  -5 -26 312.657 91.8729   3
   0   5 -26 271.583 83.4863   2
   0   5 -26 282.463 90.1607   3
   0  -5 -26 213.524 84.0549   2
   0   5 -26 145.154 38.8806  11
   0  -5 -26 121.178 39.5368  11
   0   5 -26 173.314 27.8293  12
   0  -5 -26 160.046 27.8086  12
   0   5 -27 721.169 61.1446  37
   0   5 -27 710.844 63.5837  39
   0  -5 -27 813.008 52.8620  34
   0  -5 -27 670.330 58.5541  28
   0   5 -27 734.805 56.2988  23
   0  -5 -27 710.681 56.5806   7
   0   5 -27 512.816 55.7062   7
   0  -5 -27 674.219 56.8592   8
   0   5 -27 539.747 55.6873   8
   0   5  27 804.759 69.7150  15
   0   5 -27 768.765 66.2324  17
   0   5 -27 731.073 103.492   3
   0  -5 -27 987.142 105.745   3
   0  -5 -27 844.887 99.6748   2
   0   5 -27 700.898 96.4023   2
   0  -5 -27 941.585 72.8735   5
   0   5 -27 649.339 70.9387   5
   0   5 -27 519.808 57.7937  11
   0  -5 -27 701.780 59.3980  11
   0  -5 -27 712.211 50.8762  12
   0   5 -27 602.054 50.1915  12
   0   5 -28 28.0060 55.4891   5
   0  -5 -28 67.4241 56.8914   5
   0   5 -28 8.55292 48.3005  39
   0  -5 -28-7.73809 30.5629  34
   0  -5 -28-1.78546 41.1940  28
   0   5 -28-18.9171 38.5618  23
   0   5 -28 1.15071 36.3166   7
   0  -5 -28 16.8588 37.3645   7
   0   5 -28 58.5989 37.3308   8
   0  -5 -28-8.55022 37.4296   8
   0   5  28-38.5928 53.2668  15
   0  -5 -28 120.524 88.8915   2
   0   5 -28 102.847 97.2590   3
   0  -5 -28 104.241 98.4265   3
   0   5 -28-16.1975 88.8867   2
   0   5 -28 20.7665 40.7495  11
   0  -5 -28-25.3834 41.0331  11
   0   5 -28 16.5119 26.6031  12
   0  -5 -28-24.1663 27.3709  12
   0   5 -29 190.698 53.7235  39
   0  -5 -29 197.076 35.6043  34
   0  -5 -29 213.687 46.0674  28
   0  -5 -29 345.687 46.9102  11
   0   5 -29 197.972 45.2978  11
   0  -5 -29 317.054 43.2300   7
   0   5 -29 261.749 41.5782   7
   0   5 -29 240.801 42.3015   8
   0  -5 -29 349.212 43.5895   8
   0   5  29 272.276 58.3931  15
   0   5 -29 337.417 101.243   3
   0   5 -29 515.265 97.0363   2
   0  -5 -29 530.834 105.825   3
   0  -5 -29 397.806 96.6426   2
   0  -5 -29 477.638 62.4675   5
   0   5 -29 431.245 62.2899   5
   0  -5 -29 309.882 34.3570  12
   0   5 -29 296.123 34.0626  12
   0   5 -30 29.2287 52.7797  39
   0  -5 -30 58.6020 32.8435  34
   0  -5 -30 103.245 44.1064  28
   0  -5 -30 121.264 44.1746  11
   0   5 -30 49.3411 44.7655  11
   0  -5 -30 130.285 40.4152   7
   0  -5 -30 186.772 40.4414   8
   0   5 -30 95.4697 39.5074   7
   0   5 -30 141.800 40.5700   8
   0   5  30 229.215 58.4440  15
   0  -5 -30 151.278 100.403   2
   0   5 -30 113.080 96.6050   2
   0  -5 -30 212.426 109.480   3
   0   5 -30 246.345 104.732   3
   0  -5 -30 155.793 63.3982   5
   0   5 -30 180.955 61.0798   5
   0  -5 -30 122.734 30.3938  12
   0   5 -30 79.7022 29.9486  12
   0   5 -31 81.6504 53.5191  39
   0  -5 -31 123.409 32.7181  34
   0  -5 -31 32.0604 45.0606  28
   0   5 -31 92.5578 45.0343  11
   0  -5 -31 106.227 45.7730  11
   0   5 -31 48.0340 41.1829   8
   0   5 -31 75.4414 40.4278   7
   0  -5 -31 111.044 41.9363   7
   0  -5 -31 84.1275 43.0575   8
   0   5  31 198.693 57.8531  15
   0  -5 -31 278.847 110.340   3
   0  -5 -31 150.124 101.031   2
   0   5 -31 170.537 108.479   3
   0   5 -31 3.64016 101.716   2
   0   5 -31 100.565 64.4524   5
   0  -5 -31 131.880 64.4663   5
   0  -5 -31 105.342 31.2258  12
   0   5 -31 41.5383 30.6645  12
   0   5 -32 194.823 56.4835  39
   0  -5 -32 240.812 36.6969  34
   0  -5 -32 286.595 48.8782  28
   0   5 -32 199.725 48.4942  11
   0  -5 -32 271.461 49.7206  11
   0   5 -32 155.575 44.7926   8
   0  -5 -32 205.995 44.7086   7
   0  -5 -32 305.508 45.3759   8
   0   5 -32 198.811 43.9290   7
   0   5  32 270.326 62.3032  15
   0   5 -32 375.643 116.810   3
   0  -5 -32 358.434 108.609   2
   0   5 -32 134.426 106.139   2
   0  -5 -32 475.948 118.079   3
   0   5 -32 190.378 69.6184   5
   0  -5 -32 337.090 70.9949   5
   0  -5 -32 315.144 35.3261  12
   0   5 -32 224.403 35.0463  12
   0   5 -33 213.518 57.4524  39
   0  -5 -33 199.213 36.8831  34
   0  -5 -33 240.463 48.4758  28
   0  -5 -33 226.845 50.2274  11
   0   5 -33 190.892 48.3948  11
   0   5 -33 219.663 45.2543   8
   0  -5 -33 293.154 46.3679   8
   0  -5 -33 304.735 45.5801   7
   0   5 -33 218.093 44.8240   7
   0   5  33 226.281 61.0191  15
   0   5 -33 315.500 119.069   3
   0  -5 -33 278.131 110.381   2
   0  -5 -33 422.595 122.147   3
   0   5 -33 368.949 109.210   2
   0  -5 -33 374.781 73.2967   5
   0   5 -33 170.158 72.1075   5
   0  -5 -33 251.111 35.3845  12
   0   5 -33 195.236 34.8983  12
   0   5 -34-36.4655 55.3254  39
   0  -5 -34-7.62840 33.6015  34
   0  -5 -34 17.7797 47.3221  28
   0  -5 -34 46.0215 46.6526  11
   0   5 -34-23.1256 45.6510  11
   0  -5 -34 104.339 42.6988   7
   0   5 -34 54.1064 42.2413   8
   0   5 -34 89.5722 40.3004   7
   0  -5 -34 32.1478 43.7526   8
   0   5  34 62.4532 58.6027  15
   0   5 -34 203.153 118.693   3
   0  -5 -34 254.412 120.805   3
   0  -5 -34 214.619 108.951   2
   0   5 -34 76.1382 110.238   2
   0   5 -34 39.1394 72.5173   5
   0  -5 -34 176.906 71.7140   5
   0   5 -34-23.2559 32.2722  12
   0  -5 -34 107.996 32.0301  12
   0  -5 -35 31.4727 32.6078  34
   0  -5 -35 54.4055 47.1697  28
   0  -5 -35 79.5334 46.3042  11
   0   5 -35 91.2661 46.7634  11
   0  -5 -35 28.0935 121.765   3
   0   5 -35 32.3550 109.367   2
   0  -5 -35 91.5369 109.401   2
   0   5 -35 150.455 120.702   3
   0   5 -35-86.5074 56.4793  39
   0  -5 -35 132.693 43.3393   8
   0   5 -35 89.6188 42.7289   8
   0  -5 -35 32.7587 41.8536   7
   0   5 -35 35.5379 40.3936   7
   0   5 -35 38.2772 74.2041   5
   0  -5 -35 111.571 73.4451   5
   0   5 -35 22.5287 31.7377  12
   0  -5 -35 18.2576 31.3539  12
   0   5 -36-53.4392 73.8512   5
   0  -5 -36 49.5282 73.2007   5
   0  -5 -36 9.23108 32.0644  34
   0  -5 -36 56.9617 46.6705  28
   0   5 -36 4.75708 47.0609  25
   0  -5 -36 55.8088 110.109   2
   0  -5 -36 33.9316 122.044   3
   0   5 -36 154.503 121.082   3
   0   5 -36-53.3234 107.575   2
   0   5 -36 36.6186 54.4789  39
   0  -5 -36 58.2270 41.2020   7
   0   5 -36-72.0485 42.0362   8
   0   5 -36-16.4306 40.8928   7
   0  -5 -36 13.2235 42.8477   8
   0   5 -36 66.3878 46.3319  11
   0  -5 -36 47.5443 46.6111  11
   0   5 -36 22.4035 30.7931  12
   0  -5 -36-7.99452 30.9384  12
   0  -5 -37-40.7072 75.4576   5
   0   5 -37 19.0286 74.4296   5
   0   5 -37 9.91271 53.9223  39
   0  -5 -37 63.5321 32.5772  34
   0  -5 -37 66.5134 46.6315  28
   0   5 -37 52.4528 47.3183  25
   0  -5 -37 44.3522 120.642   3
   0   5 -37 87.5484 107.582   2
   0  -5 -37-147.483 112.544   2
   0   5 -37 30.5262 120.072   3
   0   5 -37-2.66717 41.6047   8
   0  -5 -37-1.34608 40.7214   7
   0   5 -37 52.0999 40.5502   7
   0  -5 -37 71.2365 42.0950   8
   0  -5 -37 63.4022 46.0614  11
   0   5 -37 58.0579 45.6783  11
   0   5 -37 18.0393 31.4031  12
   0  -5 -37-12.4610 30.9458  12
   0  -5 -38 76.3640 31.5168  34
   0  -5 -38 49.7453 45.5921  28
   0   5 -38-31.7441 46.9062  25
   0  -5 -38 10.4155 41.1187  43
   0   5 -38 29.3309 39.3657   7
   0   5 -38 62.0464 40.6854   8
   0  -5 -38-1.05188 41.1222   8
   0  -5 -38 36.2404 39.5822   7
   0   5 -38-138.255 55.0201  39
   0  -5 -38 3.67474 45.3686  11
   0   5 -38 62.1186 44.6316  11
   0  -5 -38 31.6731 30.9165  12
   0   5 -38 38.6052 30.5458  12
   0  -5 -39 53.4081 31.2288  34
   0  -5 -39 40.3046 44.8735  28
   0   5 -39 55.6064 50.7731  30
   0   5 -39 29.0263 45.1837  25
   0  -5 -39 44.0419 41.7448  23
   0  -5 -39-27.7399 39.9643  43
   0  -5 -39 19.2181 38.7634   7
   0   5 -39-14.0801 38.8898   7
   0   5 -39 66.5356 39.5624   8
   0  -5 -39 13.2766 40.3059   8
   0   5 -39-17.7135 52.6331  39
   0   5 -39 74.5142 42.3540  11
   0  -5 -39-9.33656 43.9104  11
   0   5 -39 3.99951 30.2414  12
   0  -5 -39 44.1587 30.8612  12
   0  -5 -40 9.93846 29.6179  34
   0  -5 -40-24.5643 45.9271  30
   0  -5 -40 36.6543 44.0244  28
   0   5 -40-26.9479 49.7498  30
   0  -5 -40 104.691 41.4232  23
   0   5 -40 57.5218 43.6401  25
   0  -5 -40 34.2078 39.3377  43
   0  -5 -40 29.6349 37.7240   7
   0   5 -40 19.4432 38.6226   8
   0   5 -40 41.7136 37.8062   7
   0  -5 -40 70.6323 38.2840   8
   0   5 -40 33.1947 50.3623  39
   0   5 -40-18.0688 42.6315  11
   0  -5 -40 41.4463 42.4818  11
   0   5 -40 0.20367 29.0503  12
   0  -5 -40 8.65135 29.3024  12
   0  -5 -41 42.5763 35.6839   7
   0   5 -41 28.9365 35.4285   7
   0  -5 -41 40.9138 28.3442  34
   0  -5 -41-20.1310 43.8874  30
   0  -5 -41 57.3865 43.5775  28
   0   5 -41 35.7793 48.2248  30
   0  -5 -41 6.92469 40.4023  23
   0   5 -41 11.7318 41.8121  25
   0  -5 -41 35.1301 37.3224  43
   0   5 -41-12.9531 36.8530   8
   0  -5 -41 31.1770 37.7298   8
   0   5 -41 85.4261 49.1735  39
   0   5 -41-14.4917 40.6591  11
   0  -5 -41-21.9423 41.7062  11
   0   5 -41 34.4679 28.8550  12
   0  -5 -41 0.19308 29.0990  12
   0  -5 -42 74.0472 34.3497   7
   0   5 -42 57.9755 34.4184   7
   0  -5 -42 5.54362 26.7706  34
   0  -5 -42 28.4623 42.9214  30
   0   5 -42-1.88507 46.6102  30
   0   5 -42 73.3598 40.3707  25
   0  -5 -42-4.01618 39.2025  23
   0  -5 -42-46.9232 36.2011  43
   0  -5 -42 58.5226 35.8813   8
   0   5 -42 0.88507 34.8448   8
   0   5 -42 47.7838 47.4295  39
   0   5 -42 36.3570 39.5628  11
   0  -5 -42-14.9274 38.8285  11
   0   5 -42 28.3408 27.7191  12
   0  -5 -42 47.0402 27.8026  12
   0  -5 -43 41.4746 31.8758   7
   0   5 -43 42.8206 32.6977   7
   0  -5 -43 17.1771 24.9671  34
   0   5 -43-17.0701 44.6936  30
   0  -5 -43 49.8347 39.8265  30
   0   5 -43-34.2755 39.1745  25
   0  -5 -43-10.7782 37.4331  23
   0   5 -43 108.967 44.9923  39
   0   5 -43-7.46097 25.9331  12
   0  -5 -43 5.11691 25.7321  12
   0   5 -43 55.4373 33.9363   8
   0  -5 -43 13.5480 33.6234   8
   0   5 -43-30.8883 37.4795  11
   0  -5 -43 71.1441 36.3822  11
   0  -5 -43-5.98342 33.8801  43
   0  -5 -44 31.6693 30.8796  43
   0  -5 -44 31.1634 31.5492   8
   0   5 -44-1.32360 31.4424   8
   0   5 -44 10.6178 41.4754  30
   0  -5 -44-17.2576 37.2576  30
   0  -5 -44 29.0785 35.8683  23
   0   5 -44 40.8193 35.9018  25
   0   5 -44-24.5803 42.9030  39
   0   5 -44-11.7087 24.7649  12
   0  -5 -44 13.8579 25.2866  12
   0   5 -44 38.9012 30.4832   7
   0  -5 -44 74.7706 30.3721   7
   0  -5 -44 34.5746 34.2540  11
   0   5 -44-3.47853 35.0600  11
   0  -5 -45-26.1448 29.6305  43
   0  -5 -45 1.52056 30.0147   8
   0   5 -45-19.4041 29.5324   8
   0  -5 -45-30.7788 35.3187  30
   0   5 -45 19.8639 40.2868  30
   0  -5 -45 25.3059 34.3439  23
   0   5 -45-33.5417 33.6901  25
   0   5 -45 16.8223 39.7002  39
   0  -5 -45-7.12908 23.6066  12
   0   5 -45-23.4195 24.0961  12
   0   5 -45-32.5120 28.1235   7
   0  -5 -45 16.2257 27.6065   7
   0  -5 -45 0.36417 32.5977  11
   0   5 -45 26.0061 32.8986  11
   0  -5 -46 11.0625 27.0636  43
   0   5 -46-18.6446 27.4678   8
   0  -5 -46 25.9789 27.2305   8
   0   5 -46-28.7240 37.3059  30
   0  -5 -46-9.79986 32.0643  30
   0  -5 -46-10.1414 31.4871  23
   0   5 -46-6.94581 30.9207  25
   0   5 -46 18.8563 37.0675  39
   0  -5 -46-17.3000 21.8374  12
   0   5 -46-8.18465 22.2925  12
   0  -5 -46-3.19808 25.8517   7
   0   5 -46 10.4024 25.9272   7
   0   5 -46-24.9699 30.0881  11
   0  -5 -46 33.1727 29.9701  11
   0  -5 -47 34.8866 24.0460  43
   0  -5 -47-17.0097 25.2401   8
   0   5 -47 4.78875 24.6765   8
   0   5 -47 3.90750 34.4678  30
   0  -5 -47-26.2644 29.4649  23
   0   5 -47 27.2515 28.0893  25
   0   5 -47 18.9379 33.1108  39
   0   5 -47-10.1029 23.0580   7
   0  -5 -47 18.0348 22.9639   7
   0   5 -47 25.8328 20.2995  12
   0  -5 -47-12.6321 19.9607  12
   0  -5 -47-8.39096 27.5376  11
   0   5 -47 8.86282 27.3697  11
   0  -5 -48 19.0865 20.3647   7
   0   5 -48 13.0695 20.5294   7
   0  -5 -48-0.28580 26.7654  23
   0  -5 -48 1.30915 17.6727  12
   0   5 -48-11.1852 17.9411  12
   0   5 -48 25.0170 21.8535   8
   0  -5 -48-2.16789 22.5145   8
   0   5 -48 22.8607 29.8916  30
   0  -5 -48 20.0189 21.2157  43
   0  -5 -48-10.6176 24.1975  11
   0   5 -48 18.4138 23.9501  11
   0   5 -49 12.0322 17.1424   7
   0  -5 -49-5.82149 17.2003   7
   0  -5 -49-13.7321 14.8225  12
   0   5 -49 1.75246 14.8403  12
   0   5 -49 14.0990 26.0255  30
   0  -5 -49 16.5541 23.5172  23
   0   5 -49 20.9406 20.4282  11
   0  -5 -49-5.22877 20.6706  11
   0   5 -49-30.0904 18.6022   8
   0  -5 -49-32.0943 18.9326   8
   0   6   0 5561.56 354.483  19
   0  -6   0 5916.58 357.669  20
   0   6   0 5986.77 354.626  15
   0   6   0 5746.06 357.331  17
   0   6   1 10674.3 688.527  19
   0   6  -1 11965.4 688.026  19
   0  -6   1 11492.8 689.955  20
   0  -6  -1 11316.4 690.020  20
   0   6  -1 11010.3 689.872  17
   0   6   1 11026.6 688.385  15
   0   6  -1 11191.2 687.999  15
   0   6  -2 11617.7 709.247  19
   0  -6   2 11795.7 711.370  20
   0  -6  -2 12029.0 711.330  20
   0   6  -2 11334.1 711.144  17
   0   6   2 11643.4 709.864  15
   0   6  -2 11518.8 709.221  15
   0   6  -3 9019.25 563.364   2
   0  -6  -3 9565.47 563.443   2
   0  -6  -3 9901.52 563.686   3
   0   6  -3 8955.98 566.339  17
   0   6  -3 9243.94 563.835  15
   0   6   3 10053.6 564.995  15
   0  -6   3 9326.72 566.321  20
   0   6  -3 9011.84 563.929  19
   0   6  -3 8862.59 563.147   5
   0  -6  -3 9249.28 563.220   5
   0   6  -4 6037.86 381.650   3
   0  -6  -4 6069.21 382.102   3
   0  -6  -4 6016.68 381.718   2
   0   6  -4 6133.62 381.532   2
   0   6  -4 6320.98 381.067  15
   0   6  -4 6461.76 384.537  17
   0  -6   4 6790.79 384.540  20
   0   6  -4 6261.61 381.400  19
   0   6  -4 6543.58 380.822   5
   0  -6  -4 6024.55 380.861   5
   0   6  -5 5105.77 297.465   3
   0   6  -5 4884.48 296.955   2
   0  -6  -5 4811.27 297.923   3
   0  -6  -5 5346.14 297.397   2
   0   6  -5 4417.61 295.271  15
   0   6  -5 4429.46 296.076  19
   0  -6   5 4272.01 299.229  20
   0   6  -5 5222.76 295.767   5
   0  -6  -5 5211.49 295.862   5
   0   6  -6 3994.50 252.399   3
   0  -6  -6 3484.71 251.919   2
   0  -6  -6 3420.33 252.934   3
   0   6  -6 3854.76 251.797   2
   0   6  -6 4308.47 248.797  15
   0   6  -6 4001.29 249.929   5
   0  -6  -6 3644.15 250.109   5
   0  -6   6 4413.08 253.602  20
   0   6  -6 4516.39 250.314  19
   0   6  -7 1212.15 99.1904   2
   0  -6  -7 1419.16 100.551   2
   0  -6  -7 1418.80 102.338   3
   0   6  -7 1206.94 101.232   3
   0   6  -7 1357.40 94.3582   5
   0  -6  -7 1417.36 94.8626   5
   0  -6   7 1670.48 101.683  20
   0   6  -7 1712.79 94.6438  19
   0  -6  -7 1926.89 103.583  20
   0  -6  -8 1925.13 141.254   3
   0  -6  -8 1922.93 138.607   2
   0   6  -8 1849.05 139.194   3
   0   6  -8 1809.25 137.755   2
   0   6  -8 2512.94 134.024  19
   0  -6   8 2537.98 138.064  20
   0  -6  -8 2625.21 139.339  20
   0  -6  -8 1963.81 134.057   5
   0   6  -8 1975.77 133.653   5
   0   6  -9 6953.48 445.960   2
   0  -6  -9 7050.04 446.727   3
   0  -6  -9 7294.93 446.351   2
   0   6  -9 7082.38 446.374   3
   0   6  -9 7460.88 446.222  17
   0   6   9 7381.31 445.335  15
   0  -6  -9 7219.32 447.348  18
   0   6   9 7279.56 445.712  16
   0  -6   9 7428.88 445.423  20
   0   6  -9 7214.71 444.267  19
   0  -6  -9 7367.40 445.737  20
   0  -6  -9 7321.00 444.376   5
   0   6  -9 7216.62 444.173   5
   0  -6 -10 462.439 61.8709   3
   0   6 -10 521.958 53.1777   2
   0  -6 -10 489.754 54.3930   2
   0   6 -10 564.381 57.2526   3
   0   6  10 251.497 47.6028  16
   0   6 -10 195.896 54.5173  17
   0   6  10 217.059 45.8512  15
   0  -6  10 243.361 46.2292  20
   0  -6 -10 206.846 49.7727  20
   0   6 -10 266.009 39.3540  19
   0  -6 -10 446.149 39.6479   5
   0   6 -10 463.611 39.1120   5
   0   6 -11 1158.56 86.9946   3
   0  -6 -11 1266.61 85.8011   2
   0  -6 -11 1212.13 89.3486   3
   0   6 -11 1155.15 84.4134   2
   0   6  11 976.276 79.3233  16
   0   6 -11 847.514 83.5803  17
   0   6  11 1074.79 78.0679  15
   0  -6 -11 1023.22 79.0120  20
   0  -6  11 921.952 77.3323  20
   0   6 -11 1035.49 75.7443  19
   0   6 -11 1120.30 74.2488   5
   0  -6 -11 1228.27 74.9458   5
   0  -6 -12 43.7878 55.1291   2
   0   6 -12 6.47709 57.5915   3
   0   6 -12 25.4186 51.4035   2
   0  -6 -12 38.2940 59.6049   3
   0   6  12 24.8704 41.9906  15
   0   6 -12-70.6015 49.9989  17
   0   6  12 31.1948 44.1445  16
   0  -6 -12 46.2716 41.9458  20
   0  -6  12-5.91297 37.4924  20
   0   6 -12-3.88452 34.7616   5
   0  -6 -12-1.55083 35.0234   5
   0  -6 -13 8.16334 60.3469   2
   0   6 -13 51.2999 60.7807   3
   0  -6 -13 26.3654 64.4433   3
   0   6 -13 6.70224 55.8447   2
   0   6 -13 67.4031 52.2565  17
   0   6  13 16.9720 42.8526  15
   0   6  13 42.0402 44.1977  16
   0  -6  13 49.9788 36.7762  20
   0  -6 -13 46.8525 41.8676  20
   0   6 -13 67.5992 35.4070   5
   0  -6 -13-0.42554 36.8103   5
   0  -6 -14 320.481 72.5281   3
   0  -6 -14 254.777 64.2781   2
   0   6 -14 315.061 69.9816   3
   0   6 -14 336.674 64.3649   2
   0   6  14 201.625 48.9492  16
   0   6  14 240.846 49.1830  15
   0   6 -14 277.922 57.9608  17
   0  -6 -14 246.569 45.8656  20
   0  -6  14 266.259 40.4605  20
   0   6 -14 368.732 41.1905   5
   0  -6 -14 311.153 42.7387   5
   0   6 -15 52.5161 66.7942   3
   0   6 -15-13.5372 61.8534   2
   0  -6 -15 83.0413 72.7182   3
   0  -6 -15 71.6995 65.3550   2
   0   6 -15-32.0596 54.8111  17
   0   6  15-68.5214 48.2655  15
   0   6  15-17.2815 45.0446  16
   0  -6 -15-24.8121 42.5343  20
   0  -6  15-70.6109 35.4410  20
   0   6 -15 70.3508 38.4301   5
   0  -6 -15 27.2166 39.9607   5
   0   6 -16 27.9471 69.3256   3
   0  -6 -16 67.8707 67.0042   2
   0   6 -16 51.0296 63.6063   2
   0  -6 -16 67.9033 72.8230   3
   0  -6 -16 162.314 53.5500  18
   0   6 -16 104.182 55.9301  17
   0   6  16 95.0130 44.3988  16
   0   6  16 85.3695 47.5166  15
   0  -6 -16 86.1499 41.5196  20
   0  -6  16 86.7889 32.5516  20
   0   6 -16 53.3949 40.8126   5
   0  -6 -16 85.5914 40.8183   5
   0   6 -17 37.0188 63.5300   2
   0   6 -17 52.7517 70.3526   3
   0  -6 -17 106.472 75.5282   3
   0  -6 -17 54.2079 67.6944   2
   0   6  17 15.0457 43.7090  16
   0   6  17 24.7450 46.6362  15
   0   6 -17-12.6024 55.0151  17
   0  -6 -17 16.5407 38.7308  20
   0  -6 -17 44.0703 41.8292   5
   0   6 -17 17.0548 41.2821   5
   0   6 -18 142.120 69.7019   2
   0  -6 -18 212.901 75.9439   3
   0   6 -18 190.627 74.8016   3
   0  -6 -18 133.401 67.5051   2
   0   6 -18 295.431 57.8419  17
   0   6  18 275.851 46.1664  16
   0   6  18 323.656 52.2334  15
   0  -6 -18 244.659 39.0381  20
   0   6 -18 171.108 44.8789   5
   0  -6 -18 208.983 44.4828   5
   0  -6 -19 3446.96 200.962   2
   0   6 -19 3068.42 201.481   3
   0  -6 -19 3247.59 201.836   3
   0   6 -19 3002.26 199.456   2
   0   6 -19 2928.30 193.430  17
   0   6  19 3077.42 192.120  15
   0   6  19 2699.43 190.281  16
   0  -6 -19 2685.80 187.653  20
   0   6 -19 3397.90 191.451   5
   0  -6 -19 3463.01 192.062   5
   0   6 -20 826.988 93.5315   3
   0  -6 -20 922.309 95.4448   3
   0  -6 -20 994.084 90.0459   2
   0   6 -20 814.361 87.1754   2
   0   6 -20 718.304 74.6032  17
   0   6  20 792.296 71.2929  15
   0   6  20 654.190 66.3907  16
   0   6 -20 934.203 68.7498   5
   0  -6 -20 946.278 69.0397   5
   0  -6 -21 2426.67 165.222   3
   0   6 -21 2355.01 163.867   3
   0   6 -21 2353.67 160.480   2
   0  -6 -21 2436.33 162.178   2
   0   6 -21 2507.83 149.908   5
   0  -6 -21 2537.21 150.617   5
   0   6  21 2293.95 150.426  15
   0   6 -21 2214.47 152.078  17
   0   6  21 1951.98 147.588  16
   0   6  22 75.0636 48.0466  15
   0   6 -22 73.8457 52.9036  17
   0  -6 -22 69.4864 73.9965   2
   0   6 -22 41.5202 72.5595   2
   0   6 -22 12.9747 77.6192   3
   0  -6 -22 107.523 80.5002   3
   0   6 -22 77.8176 32.4991  23
   0   6 -22 156.053 45.1867   5
   0  -6 -22 87.2293 47.0836   5
   0   6 -22 71.7141 41.8927  39
   0  -6 -23 1075.82 81.9834  28
   0   6 -23 1065.11 80.1683  23
   0   6 -23 1292.27 90.9953  17
   0   6  23 1369.27 90.0181  15
   0   6 -23 1176.55 110.786   3
   0  -6 -23 1253.63 112.638   3
   0  -6 -23 1448.16 109.158   2
   0   6 -23 1241.41 106.217   2
   0   6 -23 1125.59 79.7469  36
   0   6 -23 1029.86 85.5115  39
   0  -6 -23 1445.90 90.0684   5
   0   6 -23 1372.60 89.2287   5
   0  -6 -24 473.278 46.7343  11
   0   6 -24 415.786 45.3759  11
   0  -6 -24 475.965 37.7521  12
   0   6 -24 469.627 37.6965  12
   0  -6 -24 375.571 46.9204  28
   0   6 -24 468.117 45.0563  23
   0   6 -24 449.214 42.9927   8
   0  -6 -24 554.545 43.6727   7
   0  -6 -24 445.645 44.2731   8
   0   6 -24 408.184 42.6701   7
   0   6 -24 367.606 37.7817  14
   0   6  24 581.206 60.6690  15
   0   6 -24 467.391 60.2200  17
   0  -6 -24 385.206 37.7776  14
   0   6 -24 542.887 84.1409   2
   0  -6 -24 741.948 92.3400   3
   0   6 -24 442.885 89.3397   3
   0  -6 -24 717.220 85.5299   2
   0   6 -24 422.835 43.6335  36
   0   6 -24 388.996 53.2147  39
   0   6 -24 419.367 50.2641  37
   0  -6 -24 624.267 58.8511   5
   0   6 -24 649.412 57.5965   5
   0   6 -25 31.4860 42.3566  37
   0   6 -25 41.0967 46.5074  39
   0   6 -25 16.8511 35.4207  36
   0  -6 -25 176.625 26.6336  12
   0   6 -25 151.139 26.4090  12
   0  -6 -25 98.1562 39.2992  28
   0   6 -25 98.7075 36.2748  23
   0   6 -25 172.271 33.8471   7
   0  -6 -25 162.198 35.9406   8
   0  -6 -25 171.949 34.7504   7
   0   6 -25 171.613 33.7866   8
   0   6 -25 147.196 53.3943  17
   0  -6 -25 85.5910 26.4609  14
   0   6  25 159.514 54.2552  15
   0   6 -25 221.086 80.8539   2
   0  -6 -25 270.186 82.7701   2
   0  -6 -25 270.220 90.3402   3
   0   6 -25 294.568 87.0257   3
   0   6 -25 152.716 37.1701  11
   0  -6 -25 135.108 38.6990  11
   0   6 -25 291.350 52.4729   5
   0  -6 -25 261.211 53.8099   5
   0   6 -26 319.881 50.6386  39
   0   6 -26 351.650 47.4246  37
   0  -6 -26 242.163 30.6460  12
   0   6 -26 222.037 31.2691  12
   0  -6 -26 369.187 43.3275  28
   0   6 -26 307.585 40.0985  23
   0  -6 -26 292.851 38.8498   7
   0  -6 -26 294.641 38.8265   8
   0   6 -26 125.861 37.5112   7
   0   6 -26 143.588 37.7724   8
   0   6  26 430.049 57.7056  15
   0   6 -26 358.158 54.9554  17
   0   6 -26 201.457 85.6275   2
   0  -6 -26 346.338 94.5775   3
   0  -6 -26 253.106 86.9568   2
   0   6 -26 280.448 92.3123   3
   0   6 -26 225.519 40.4683  11
   0  -6 -26 270.502 41.9846  11
   0  -6 -26 344.693 57.2415   5
   0   6 -26 325.811 57.1041   5
   0  -6 -27 49.6657 55.6674   5
   0   6 -27 29.3502 54.4822   5
   0   6 -27 118.653 45.4394  37
   0   6 -27 69.3752 47.8471  39
   0  -6 -27 68.9033 31.0411  34
   0  -6 -27 52.0663 40.2704  28
   0   6 -27 60.3689 37.7248  23
   0   6 -27 32.1918 35.2236   7
   0   6 -27-2.30440 35.0104   8
   0  -6 -27 1.28173 35.0914   8
   0  -6 -27-35.6949 34.7294   7
   0   6  27-3.27353 53.9213  15
   0   6 -27 22.3786 51.3205  17
   0   6 -27-123.747 88.8149   2
   0   6 -27 91.1147 93.8795   3
   0  -6 -27 2.21176 94.5036   3
   0  -6 -27 44.6682 88.4358   2
   0  -6 -27 6.65501 38.9987  11
   0   6 -27-7.43507 37.9201  11
   0   6 -27-14.7728 25.7916  12
   0  -6 -27 18.7698 25.9467  12
   0  -6 -28 235.271 60.6124   5
   0   6 -28 305.479 59.4601   5
   0   6 -28 278.449 52.5120  39
   0   6 -28 276.449 49.1249  37
   0  -6 -28 292.710 36.4575  34
   0  -6 -28 304.108 45.1522  28
   0   6 -28 239.518 42.9590  23
   0  -6 -28 206.897 40.3531   7
   0   6 -28 195.309 40.6769   8
   0  -6 -28 251.034 40.9206   8
   0   6 -28 210.678 39.8461   7
   0   6  28 276.724 58.8975  15
   0   6 -28 374.595 102.094   3
   0   6 -28 303.497 94.0952   2
   0  -6 -28 207.086 92.8565   2
   0  -6 -28 388.071 100.158   3
   0   6 -28 290.978 44.2131  11
   0  -6 -28 192.302 44.7378  11
   0  -6 -28 263.550 32.1886  12
   0   6 -28 285.306 31.4807  12
   0   6 -29 443.559 80.3863  39
   0  -6 -29 949.000 70.7253  34
   0  -6 -29 929.874 75.3615  28
   0   6 -29 877.580 74.4379  23
   0   6 -29 967.930 72.9312   7
   0  -6 -29 981.340 73.5286   7
   0   6 -29 918.002 73.1172   8
   0  -6 -29 1049.73 73.7954   8
   0   6  29 1187.70 87.4745  15
   0   6 -29 1225.22 116.730   2
   0  -6 -29 1329.71 117.837   2
   0  -6 -29 1377.27 125.125   3
   0   6 -29 1191.56 123.399   3
   0  -6 -29 1331.37 89.3538   5
   0   6 -29 1200.48 89.1814   5
   0  -6 -29 1109.27 68.5187  12
   0   6 -29 934.233 75.2534  11
   0  -6 -29 1006.08 75.3783  11
   0   6 -29 1004.88 68.4610  12
   0   6 -30 335.358 66.8752   5
   0  -6 -30 160.405 64.0123   5
   0   6 -30 45.4366 55.0179  39
   0  -6 -30 159.125 34.7770  34
   0  -6 -30 100.417 44.3844  28
   0   6 -30 199.056 43.9708  23
   0   6 -30 59.9926 39.8101   8
   0  -6 -30 147.222 39.6934   7
   0   6 -30 62.1623 40.0351   7
   0  -6 -30 183.203 41.3593   8
   0   6  30 154.843 59.8912  15
   0   6 -30 247.823 101.218   2
   0  -6 -30 141.455 108.215   3
   0  -6 -30 122.033 100.990   2
   0   6 -30 165.717 107.238   3
   0  -6 -30 220.053 44.9354  11
   0   6 -30 122.474 44.0019  11
   0   6 -30 86.4519 31.3155  12
   0  -6 -30 103.771 30.5725  12
   0  -6 -31-1.92112 120.636   5
   0  -6 -31-16.9148 107.053  34
   0  -6 -31 86.2360 111.205  28
   0  -6 -31-11.3129 109.492   8
   0  -6 -31 4.50779 109.178   7
   0   6  31-1.62384 118.284  15
   0  -6 -31 101.780 152.254   3
   0  -6 -31-4.47215 144.596   2
   0  -6 -31 12.1488 111.106  11
   0  -6 -31 18.2829 105.686  12
   0  -6 -32 207.448 70.0378   5
   0   6 -32 187.271 70.1283   5
   0   6 -32 80.3723 58.3197  39
   0  -6 -32 179.608 36.7701  34
   0  -6 -32 204.860 47.7812  28
   0   6 -32 198.263 46.6650  23
   0   6 -32 208.576 42.9674   7
   0  -6 -32 271.433 44.3684   8
   0   6 -32 193.285 43.0807   8
   0  -6 -32 210.080 43.2674   7
   0   6  32 175.719 62.8779  15
   0   6 -32 299.938 106.487   2
   0  -6 -32 263.940 107.245   2
   0  -6 -32 484.862 117.885   3
   0   6 -32 469.097 116.140   3
   0  -6 -32 139.220 47.0225  11
   0   6 -32 209.768 46.4230  11
   0  -6 -32 230.317 33.5564  12
   0   6 -32 102.219 32.9973  12
   0  -6 -33 215.871 73.0478   5
   0   6 -33 172.844 72.0591   5
   0   6 -33 121.525 57.4760  39
   0  -6 -33 242.845 36.5854  34
   0  -6 -33 152.589 47.8946  28
   0   6 -33 195.658 47.2502  23
   0   6 -33 74.8532 42.0393   8
   0   6 -33 109.294 42.1978   7
   0  -6 -33 158.121 43.2132   8
   0  -6 -33 158.141 42.8372   7
   0   6  33 175.790 62.9278  15
   0  -6 -33 376.745 121.855   3
   0   6 -33 60.7038 108.120   2
   0  -6 -33 243.782 108.563   2
   0   6 -33 260.329 116.520   3
   0   6 -33 172.650 46.5271  11
   0  -6 -33 197.410 46.8786  11
   0   6 -33 163.890 32.3669  12
   0  -6 -33 211.122 32.5899  12
   0  -6 -34 74.0485 70.9140   5
   0   6 -34 67.9107 70.4428   5
   0   6 -34 46.6770 55.3723  39
   0  -6 -34 121.412 34.2801  34
   0  -6 -34 56.4322 46.4850  28
   0   6 -34 113.351 46.2792  23
   0  -6 -34 14.4437 40.8350   7
   0   6 -34-6.62109 40.6020   7
   0   6 -34 80.6184 41.8774   8
   0  -6 -34 46.9263 42.3494   8
   0   6  34-77.0769 61.6205  15
   0  -6 -34-90.9804 118.399   3
   0   6 -34 77.9523 118.481   3
   0   6 -34 155.309 107.006   2
   0  -6 -34-85.1664 106.839   2
   0   6 -34 110.085 45.4351  11
   0  -6 -34 64.8988 46.3773  11
   0   6 -34-6.87132 30.3296  12
   0  -6 -34-15.9199 30.8009  12
   0   6 -35-37.8290 57.3668  39
   0  -6 -35 40.5043 33.1468  34
   0  -6 -35-13.5752 45.9246  28
   0   6 -35-0.27818 44.7617  11
   0  -6 -35 6.72391 45.5051  11
   0  -6 -35 59.4726 42.1479   8
   0   6 -35-6.45184 41.2930   8
   0  -6 -35-38.9514 39.9579   7
   0   6 -35-43.8685 39.9881   7
   0   6  35-31.9415 59.3590  15
   0  -6 -35-1.81947 120.964   3
   0  -6 -35-26.4385 108.565   2
   0   6 -35 76.1285 108.032   2
   0   6 -35 116.053 119.307   3
   0  -6 -35 2.81060 71.6402   5
   0   6 -35 15.5112 71.7442   5
   0   6 -35 5.24494 29.8287  12
   0  -6 -35-26.5058 30.7235  12
   0  -6 -36 64.0625 33.7757  34
   0  -6 -36 65.5683 46.2923  28
   0   6 -36 39.7756 43.5836  11
   0  -6 -36 11.4108 45.2835  11
   0   6 -36 90.3675 107.020   2
   0   6 -36 109.949 119.524   3
   0  -6 -36 58.7218 106.869   2
   0  -6 -36 67.1390 120.781   3
   0   6 -36 5.10675 55.1229  39
   0   6 -36 112.347 40.1477   7
   0  -6 -36 36.7807 39.7042   7
   0   6 -36 73.2894 41.0397   8
   0  -6 -36 103.291 41.7593   8
   0   6 -36-2.12340 74.0240   5
   0  -6 -36 76.0217 72.6292   5
   0   6 -36 22.9472 30.2910  12
   0  -6 -36 33.3291 30.8726  12
   0  -6 -37 92.0596 72.4460   5
   0   6 -37-62.5468 72.4451   5
   0   6 -37 20.1570 55.0756  39
   0  -6 -37-25.9900 45.7478  28
   0   6 -37 40.4665 46.5355  25
   0  -6 -37 93.4864 120.505   3
   0  -6 -37-12.0358 106.592   2
   0   6 -37 169.247 119.344   3
   0   6 -37 36.5425 107.192   2
   0  -6 -37 10.1426 29.9672  12
   0   6 -37 7.30418 29.4737  12
   0  -6 -37 5.23280 32.7108  34
   0  -6 -37 21.5238 40.5752   8
   0  -6 -37 3.83282 38.0989   7
   0   6 -37-44.5289 40.3159   8
   0   6 -37 4.15349 38.7990   7
   0  -6 -37-3.85532 44.9003  11
   0   6 -37-6.31354 43.6523  11
   0  -6 -38-10.1498 31.5727  34
   0   6 -38-43.6988 51.0792  30
   0  -6 -38-53.4945 44.8946  28
   0   6 -38 56.1231 47.2823  25
   0  -6 -38-3.24903 39.6203   8
   0   6 -38 7.99803 40.2830   8
   0   6 -38-8.92876 38.3958   7
   0  -6 -38 0.25045 38.0688   7
   0   6 -38-11.4008 53.5621  39
   0   6 -38-62.8210 43.2736  11
   0  -6 -38-39.7744 43.7279  11
   0  -6 -38 13.6519 30.1834  12
   0   6 -38 0.20583 28.9297  12
   0  -6 -39 30.5425 31.2050  34
   0  -6 -39-8.04548 45.0515  30
   0  -6 -39 72.0862 44.0283  28
   0   6 -39 31.2599 49.4646  30
   0   6 -39-5.13279 44.6663  25
   0  -6 -39 60.4783 40.6383  43
   0   6 -39 3.68519 36.8646   7
   0   6 -39 22.4714 38.4692   8
   0  -6 -39 25.2573 36.6483   7
   0  -6 -39 60.7962 38.4730   8
   0   6 -39 30.4361 53.0247  39
   0  -6 -39-39.4630 41.4853  11
   0   6 -39 59.7580 41.5843  11
   0  -6 -39 41.1384 28.6052  12
   0   6 -39 53.6566 29.4494  12
   0   6 -40 16.0843 34.9886   7
   0  -6 -40 12.7018 35.0059   7
   0  -6 -40 14.2555 30.0428  34
   0  -6 -40 61.7028 43.0842  28
   0  -6 -40-3.41259 42.7859  30
   0   6 -40-12.5933 47.3526  30
   0  -6 -40-29.2065 40.3728  23
   0   6 -40-24.3150 44.4936  25
   0  -6 -40 55.1559 38.5897  43
   0   6 -40 70.6753 36.0782   8
   0  -6 -40 51.2281 37.3086   8
   0   6 -40 21.4470 51.5981  39
   0  -6 -40-22.4400 41.6725  11
   0   6 -40 14.5615 39.3573  11
   0  -6 -40 22.7033 28.8770  12
   0   6 -40 66.9804 29.3537  12
   0  -6 -41 30.1350 34.1249   7
   0   6 -41 37.1912 34.9210   7
   0  -6 -41 34.4246 28.8432  34
   0  -6 -41 29.2077 42.0561  30
   0  -6 -41-51.8725 42.1225  28
   0   6 -41-56.3048 46.7133  30
   0  -6 -41 36.1196 38.6016  23
   0   6 -41-7.67103 42.7136  25
   0  -6 -41-41.8627 37.0889  43
   0  -6 -41 112.223 36.3134   8
   0   6 -41 25.9222 35.9657   8
   0   6 -41 56.3671 49.7406  39
   0   6 -41 29.6956 39.4492  11
   0  -6 -41-22.1392 39.4656  11
   0  -6 -41 26.8105 26.9818  12
   0   6 -41 42.7271 27.5891  12
   0  -6 -42 1.00481 32.1153   7
   0   6 -42 22.5712 32.5242   7
   0  -6 -42 20.4786 26.5173  34
   0  -6 -42 13.4353 39.7305  30
   0   6 -42 43.2618 45.2623  30
   0   6 -42-11.5412 41.6110  25
   0  -6 -42-12.5346 38.1653  23
   0  -6 -42 45.7631 36.0052  43
   0  -6 -42 11.0856 33.6201   8
   0   6 -42-33.2219 33.5316   8
   0   6 -42-42.3466 47.1831  39
   0   6 -42 39.0792 37.0492  11
   0  -6 -42 30.2614 37.4626  11
   0   6 -42 34.0168 26.6460  12
   0  -6 -42 2.55668 26.2814  12
   0   6 -43 25.5526 30.8506   7
   0  -6 -43-33.0785 30.2280   7
   0  -6 -43 23.1562 25.2153  34
   0  -6 -43-90.0196 37.5999  30
   0   6 -43 72.0099 43.7104  30
   0   6 -43 7.80591 37.7664  25
   0  -6 -43 48.2048 36.2618  23
   0  -6 -43 1.35745 33.7399  43
   0   6 -43-10.6423 32.1176   8
   0  -6 -43-27.2007 32.0735   8
   0   6 -43 4.22212 45.3161  39
   0  -6 -43 8.33798 34.9340  11
   0   6 -43-41.7676 35.7077  11
   0  -6 -43-11.6711 25.0452  12
   0   6 -43-17.1137 25.0887  12
   0   6 -44 10.4157 28.5972   7
   0  -6 -44-5.52104 28.1815   7
   0  -6 -44 14.1243 22.5088  34
   0   6 -44 11.2469 40.6320  30
   0  -6 -44 43.1644 34.1100  30
   0   6 -44 21.4729 36.9072  25
   0  -6 -44-17.5207 34.4682  23
   0   6 -44 41.6535 42.9251  39
   0   6 -44-17.9862 23.8400  12
   0  -6 -44 41.4086 23.3362  12
   0  -6 -44 0.51334 29.7611   8
   0   6 -44-9.12747 30.0955   8
   0   6 -44-3.54755 32.8250  11
   0  -6 -44-7.18904 32.8273  11
   0  -6 -44 16.6906 31.4163  43
   0  -6 -45-1.66088 28.3453  43
   0   6 -45 17.1639 27.7458   8
   0  -6 -45 20.5540 28.0367   8
   0   6 -45-21.9744 38.5141  30
   0  -6 -45 8.07122 33.1129  23
   0   6 -45 6.31874 33.8114  25
   0   6 -45 31.8702 40.1055  39
   0  -6 -45-13.3551 22.1594  12
   0   6 -45-0.39797 22.4886  12
   0  -6 -45 16.5678 26.1762   7
   0   6 -45-24.0418 26.9548   7
   0  -6 -45-32.6824 31.0343  11
   0   6 -45 3.49524 30.4198  11
   0  -6 -46-21.9333 26.4048  43
   0   6 -46-16.3648 25.1094   8
   0  -6 -46 22.5804 25.5159   8
   0   6 -46 47.1880 35.1490  30
   0  -6 -46 23.0530 30.7046  23
   0   6 -46 27.4368 31.4873  25
   0   6 -46-8.15204 36.3905  39
   0   6 -46 17.5078 20.7214  12
   0  -6 -46-17.2005 20.2847  12
   0  -6 -46-6.63637 23.2770   7
   0   6 -46-0.40078 24.4517   7
   0   6 -46-26.6285 27.9330  11
   0  -6 -46 11.0750 28.0086  11
   0  -6 -47 13.0300 23.5960  43
   0  -6 -47-16.5829 22.8149   8
   0   6 -47 42.1474 22.8462   8
   0   6 -47-36.6082 32.2326  30
   0   6 -47 0.83102 27.5958  25
   0  -6 -47-31.2515 28.2980  23
   0   6 -47-28.8600 32.8243  39
   0   6 -47-2.50578 21.6428   7
   0  -6 -47-19.1431 21.2383   7
   0  -6 -47 10.0138 18.0729  12
   0   6 -47 2.29132 18.0446  12
   0  -6 -47-11.5296 25.3369  11
   0   6 -47 19.0369 25.1598  11
   0   6 -48 5.80400 18.1117   7
   0   6 -48-21.1858 16.2474  12
   0  -6 -48 5.13565 16.0176  12
   0   6 -48 30.2200 28.2149  30
   0   6 -48 19.1039 19.1555   8
   0  -6 -48-53.3284 20.7315  43
   0  -6 -48-28.1891 25.1549  23
   0   6 -48 21.0127 21.1104  11
   0  -6 -49 19.2576 21.9724  23
   0   6 -49 12.9667 23.1693  30
   0   7   0-17.0035 30.1271  15
   0  -7   0-18.5721 53.6865  20
   0   7   0-43.5773 29.0218  19
   0   7   1 3210.48 195.781  15
   0   7  -1 3163.10 195.305  15
   0   7  -1 3047.21 200.413  17
   0  -7  -1 3230.61 201.022  20
   0   7   1 3048.98 196.022  19
   0   7  -1 3160.09 194.954  19
   0  -7   1 3312.09 200.968  20
   0   7  -2 2061.09 131.225  15
   0   7   2 2206.07 133.024  15
   0   7  -2 2035.37 138.855  17
   0   7  -2 2026.40 131.002  19
   0  -7   2 2152.08 139.219  20
   0  -7  -2 2304.27 140.054  20
   0   7  -3 11562.3 705.590  15
   0   7   3 11699.0 706.467  15
   0   7  -3 11368.5 707.805  17
   0  -7   3 11982.7 707.927  20
   0  -7  -3 11929.3 708.072  20
   0   7  -3 11302.6 705.641  19
   0   7  -4 7414.10 468.320   2
   0  -7  -4 8199.82 468.713   3
   0  -7  -4 7953.46 468.462   2
   0   7  -4 7736.70 471.889  17
   0   7   4 8252.23 470.218  15
   0   7  -4 7929.77 468.672  15
   0  -7  -4 7174.01 468.177   5
   0   7  -4 7679.75 468.070   5
   0  -7   4 8066.73 471.756  20
   0   7  -4 7497.95 468.833  19
   0  -7  -5 7423.65 457.489   2
   0   7  -5 7399.77 457.251   2
   0  -7  -5 7513.69 457.905   3
   0   7  -5 7498.47 457.352   3
   0   7  -5 7358.80 456.701  15
   0   7   5 7447.21 458.612  15
   0  -7  -5 7456.79 456.813   5
   0   7  -5 7783.92 456.696   5
   0   7  -5 7313.41 457.231  19
   0  -7   5 7512.14 460.096  20
   0   7  -6 5481.59 346.408   3
   0  -7  -6 5691.88 346.507   2
   0   7  -6 5524.86 346.242   2
   0  -7  -6 5656.39 347.100   3
   0   7  -6 5472.74 344.480  15
   0  -7  -6 5724.28 345.244   5
   0   7  -6 5744.55 345.042   5
   0   7  -6 5855.26 345.559  19
   0  -7   6 5952.62 348.839  20
   0   7  -7 7105.75 345.432   3
   0  -7  -7 6936.76 345.493   2
   0  -7  -7 6933.68 346.391   3
   0   7  -7 7127.85 345.331   2
   0  -7   7 5935.99 346.658  20
   0  -7  -7 6269.07 347.257  20
   0   7  -7 5799.39 343.673  19
   0  -7  -7 6739.14 343.794   5
   0   7  -7 6954.83 343.558   5
   0   7  -8 473.759 55.2967   3
   0   7  -8 421.718 50.8528   2
   0  -7  -8 451.577 58.2208   3
   0  -7  -8 464.538 54.1549   2
   0   7  -8 502.432 41.8726   5
   0  -7  -8 513.818 42.5636   5
   0  -7  -8 576.546 60.6654  20
   0  -7   8 558.363 56.5696  20
   0   7  -8 530.956 41.8242  19
   0   7  -9 3640.78 212.476   2
   0   7  -9 3717.29 213.552   3
   0  -7  -9 3702.98 213.387   2
   0  -7  -9 3592.11 214.822   3
   0  -7  -9 2694.46 215.484  18
   0   7   9 3103.32 213.194  16
   0   7  -9 3221.78 214.263  17
   0  -7  -9 3586.43 209.700   5
   0   7  -9 3618.89 209.350   5
   0   7  -9 3065.04 209.464  19
   0  -7  -9 3223.78 213.586  20
   0  -7   9 3176.76 212.554  20
   0  -7 -10 538.484 72.5070   3
   0   7 -10 618.729 69.5905   3
   0   7 -10 617.172 66.1044   2
   0  -7 -10 543.623 67.7943   2
   0  -7 -10 917.066 73.7055  18
   0   7  10 902.741 66.1189  16
   0   7 -10 933.615 70.8174  17
   0  -7 -10 624.025 56.1060   5
   0   7 -10 645.712 55.1002   5
   0  -7 -10 931.791 68.1840  20
   0   7 -10 849.232 56.1673  19
   0  -7  10 871.708 64.6818  20
   0   7 -11 858.359 75.4310   3
   0  -7 -11 818.006 73.1029   2
   0  -7 -11 891.707 78.3593   3
   0   7 -11 793.041 71.6402   2
   0   7  11 777.018 66.3765  15
   0   7 -11 770.572 74.9232  17
   0   7  11 724.391 68.4796  16
   0   7 -11 930.634 60.1605   5
   0  -7 -11 854.655 60.8129   5
   0   7 -11 718.235 61.7350  19
   0  -7  11 752.023 66.8086  20
   0  -7 -11 780.966 69.8707  20
   0   7 -12 186.639 62.3013   3
   0  -7 -12 221.524 59.2873   2
   0   7 -12 166.526 54.0414   2
   0  -7 -12 172.842 63.4781   3
   0   7 -12 88.3540 57.3021  17
   0   7  12 172.407 50.3534  16
   0   7  12 168.829 46.3163  15
   0   7 -12 111.151 34.7827   5
   0  -7 -12 166.492 38.1944   5
   0  -7  12 109.904 45.7773  20
   0  -7 -12 217.463 49.5806  20
   0   7 -13 147.110 58.1066   2
   0   7 -13 182.337 63.6228   3
   0  -7 -13 187.804 59.5436   2
   0  -7 -13 190.094 67.3431   3
   0   7 -13 87.1431 59.3486  17
   0   7  13 123.450 49.5193  15
   0   7  13 177.807 50.5121  16
   0  -7 -13 131.928 38.9027   5
   0   7 -13 183.168 36.5789   5
   0  -7 -13 79.1274 49.0042  20
   0  -7  13 147.040 44.2241  20
   0   7 -14 249.099 62.3590   2
   0  -7 -14 304.694 62.3901   2
   0   7 -14 187.148 66.3182   3
   0  -7 -14 287.753 68.9356   3
   0   7  14 36.6999 49.9445  16
   0   7 -14 50.5546 57.4106  17
   0   7  14-6.13916 49.6031  15
   0  -7 -14 251.100 40.4354   5
   0   7 -14 204.032 38.1013   5
   0  -7  14 54.4850 43.0243  20
   0  -7 -14 74.9708 46.8461  20
   0  -7 -15 24.7080 63.6645   2
   0  -7 -15 37.1810 70.9818   3
   0   7 -15 72.1661 66.6324   3
   0   7 -15 12.9230 63.8509   2
   0   7  15 10.7354 47.5082  15
   0   7 -15 20.7494 55.7387  17
   0   7  15 49.2529 47.5535  16
   0   7 -15 13.6433 37.0918   5
   0  -7 -15 56.9735 39.8693   5
   0  -7  15 47.5720 40.4027  20
   0  -7 -15 48.5273 45.2398  20
   0  -7 -16 211.151 71.4386   3
   0  -7 -16 219.002 68.3832   2
   0   7 -16 195.697 63.4254   2
   0   7 -16 225.368 71.9268   3
   0   7  16 149.039 48.6016  16
   0   7 -16 139.346 58.1149  17
   0   7  16 140.145 49.8736  15
   0   7 -16 207.670 41.0574   5
   0  -7 -16 201.882 43.3073   5
   0  -7  16 162.997 40.1363  20
   0  -7 -16 146.246 45.6684  20
   0  -7 -17-14.8808 65.2749   2
   0  -7 -17 42.2831 74.4543   3
   0   7 -17 4.92147 69.3305   3
   0   7 -17 39.1305 65.3369   2
   0   7  17 101.848 49.2039  15
   0  -7 -17 99.4477 57.5026  18
   0   7  17 125.111 47.2959  16
   0   7 -17 63.6497 56.2608  17
   0   7 -17 2.25695 39.7723   5
   0  -7 -17 15.8223 40.8336   5
   0  -7 -17 33.3882 42.9928  20
   0  -7 -18 592.681 73.6618   2
   0   7 -18 558.058 73.7952   2
   0  -7 -18 560.140 81.9643   3
   0   7 -18 421.542 78.7203   3
   0   7 -18 456.467 63.7240  17
   0   7  18 382.065 56.7171  15
   0   7  18 314.785 52.7135  16
   0   7 -18 550.294 51.9426   5
   0  -7 -18 642.364 51.5121   5
   0  -7 -18 331.003 48.6815  20
   0   7 -19-23.1092 66.6809   2
   0  -7 -19 12.3774 69.5401   2
   0  -7 -19-11.9352 76.2244   3
   0   7 -19 63.7865 75.1541   3
   0   7  19 14.0644 43.6833  16
   0   7  19-6.77064 48.8229  15
   0   7 -19 42.9106 53.9152  17
   0   7 -19 5.22565 41.6947   5
   0  -7 -19 25.7322 43.9986   5
   0  -7 -19-2.82782 36.1475  20
   0   7 -20 528.178 86.5484   3
   0  -7 -20 641.887 84.4120   2
   0  -7 -20 613.383 90.9418   3
   0   7 -20 528.191 82.8401   2
   0   7  20 717.675 62.5607  16
   0   7  20 906.733 67.2674  15
   0   7 -20 773.273 70.9748  17
   0  -7 -20 659.038 63.3338   5
   0   7 -20 618.498 61.9632   5
   0  -7 -20 768.700 55.7037  20
   0  -7 -21-16.7143 79.2368   3
   0   7 -21-33.0777 70.7431   2
   0  -7 -21 41.7308 72.6656   2
   0   7 -21 84.6682 76.6728   3
   0   7 -21-5.40659 32.5981  23
   0  -7 -21 53.5682 45.6390   5
   0   7 -21 51.9413 44.0994   5
   0   7  21 1.88964 42.4961  16
   0   7  21 23.3349 48.4558  15
   0   7 -21 43.6251 55.3276  17
   0  -7 -22 21.1423 36.4279  28
   0   7 -22 9.14877 33.2100  23
   0   7  22 30.8434 48.7527  15
   0   7 -22 21.6755 54.0438  17
   0  -7 -22-32.5444 74.4678   2
   0   7 -22 18.3671 79.8503   3
   0   7 -22 11.3668 73.4829   2
   0  -7 -22 109.332 81.2687   3
   0   7 -22-1.12214 39.7984  37
   0   7 -22 12.6426 31.3958  36
   0   7 -22 22.4310 40.8611  39
   0   7 -22 95.0941 46.4789   5
   0  -7 -22-13.5146 46.7490   5
   0  -7 -23 554.899 56.1896   5
   0   7 -23 494.496 54.5147   5
   0  -7 -23 353.961 44.0882  28
   0   7 -23 321.668 41.5967  23
   0  -7 -23 402.015 39.4725   8
   0   7 -23 305.582 58.4389  17
   0   7  23 388.125 56.6350  15
   0   7 -23 599.013 81.1224   2
   0   7 -23 554.355 86.6266   3
   0  -7 -23 518.749 88.2722   3
   0  -7 -23 510.038 80.6175   2
   0  -7 -23 312.564 41.7973  11
   0   7 -23 319.341 40.0695  36
   0   7 -23 240.724 47.6992  39
   0   7 -23 301.770 48.4128  37
   0   7 -24 1989.07 133.912  12
   0  -7 -24 2046.43 136.979  11
   0   7 -24 1820.52 136.302  11
   0  -7 -24 2271.32 134.045  12
   0  -7 -24 2063.25 137.707  28
   0   7 -24 2180.93 136.654  23
   0   7 -24 1859.35 135.369   8
   0  -7 -24 2240.62 136.076   8
   0  -7 -24 2046.13 135.809   7
   0   7 -24 1798.62 135.439   7
   0   7  24 2744.02 144.847  15
   0   7 -24 2378.72 144.372  17
   0   7 -24 2337.33 161.194   3
   0  -7 -24 2798.69 158.709   2
   0  -7 -24 2551.36 162.338   3
   0   7 -24 2554.92 157.716   2
   0   7 -24 2251.97 136.067  36
   0   7 -24 2253.36 139.410  37
   0   7 -24 2073.21 139.749  39
   0   7 -24 2701.21 144.315   5
   0  -7 -24 2884.09 144.850   5
   0   7 -25 35.9077 44.5585  37
   0   7 -25 13.8889 45.8164  39
   0   7 -25-3.73235 35.0063  36
   0   7 -25 65.1990 24.7801  12
   0  -7 -25 53.1698 25.1995  12
   0  -7 -25-23.6217 39.2952  28
   0   7 -25 31.8754 36.5175  23
   0  -7 -25 20.1213 32.6863   7
   0   7 -25 89.6527 32.2326   7
   0  -7 -25 32.1829 33.9155   8
   0   7 -25 95.9285 32.1554   8
   0   7 -25 14.8521 53.7461  17
   0   7  25 91.2082 53.8553  15
   0   7 -25 150.958 81.1599   2
   0  -7 -25 182.957 82.8191   2
   0  -7 -25 138.328 89.8708   3
   0   7 -25 13.4985 90.1925   3
   0   7 -25 33.3082 35.4061  11
   0  -7 -25 49.0572 37.0263  11
   0   7 -25 93.0535 51.6050   5
   0  -7 -25 70.0081 53.1475   5
   0   7 -26 61.2214 38.8367  36
   0   7 -26 115.451 47.8373  37
   0   7 -26 141.608 48.8997  39
   0   7 -26 251.889 28.1254  12
   0  -7 -26 157.157 27.7592  12
   0  -7 -26 41.5496 41.0510  28
   0   7  26 103.134 34.2961  26
   0   7 -26 10.8947 40.3700  23
   0   7 -26 180.940 34.9520   8
   0   7 -26 155.389 34.6344   7
   0  -7 -26 186.727 35.3612   7
   0  -7 -26 158.114 36.5642   8
   0   7 -26 256.564 56.1816  17
   0   7  26 124.736 55.6242  15
   0  -7 -26 251.778 88.4520   2
   0   7 -26 301.095 91.4555   3
   0   7 -26 311.600 85.5931   2
   0  -7 -26 271.992 94.3919   3
   0   7 -26 186.946 38.5178  11
   0  -7 -26 157.676 39.8575  11
   0  -7 -26 325.606 56.0789   5
   0   7 -26 465.661 59.0227   5
   0   7 -27 16.7257 49.3326  39
   0   7 -27 51.4242 47.7549  37
   0  -7 -27 157.543 27.9935  12
   0   7 -27 77.0467 27.8588  12
   0  -7 -27 155.663 42.5355  28
   0   7 -27 148.774 40.1478  23
   0   7 -27 107.552 35.0793   7
   0  -7 -27 171.847 36.4589   7
   0   7 -27 140.813 35.0789   8
   0  -7 -27 170.405 37.6881   8
   0   7 -27-76.2124 55.3127  17
   0   7  27 161.925 57.7719  15
   0  -7 -27 263.099 97.3854   3
   0   7 -27 207.072 95.6120   3
   0  -7 -27 285.028 91.4896   2
   0   7 -27 297.085 87.5125   2
   0  -7 -27 123.755 40.7958  11
   0   7 -27 106.593 38.6642  11
   0  -7 -27 113.167 56.5331   5
   0   7 -27 98.2191 58.6673   5
   0   7 -28 234.138 60.9878   5
   0  -7 -28 197.814 60.8258   5
   0   7 -28 78.2464 49.7378  37
   0   7 -28 0.57762 51.4620  39
   0  -7 -28 134.576 35.1684  34
   0  -7 -28 173.243 44.3673  28
   0   7 -28 212.947 42.2173  23
   0   7 -28 188.553 37.0529   7
   0  -7 -28 184.468 38.8309   7
   0   7 -28 167.681 37.3522   8
   0  -7 -28 213.092 39.2823   8
   0   7 -28 112.427 55.7470  17
   0   7  28 177.659 59.3795  15
   0   7 -28 280.362 92.3855   2
   0  -7 -28 363.862 101.393   3
   0   7 -28 266.110 100.380   3
   0  -7 -28 226.757 94.9192   2
   0  -7 -28 146.449 43.1405  11
   0   7 -28 138.154 40.2017  11
   0   7 -28 152.749 29.0619  12
   0  -7 -28 177.227 29.8305  12
   0  -7 -29 1.75888 63.4193   5
   0   7 -29-37.6774 61.0057   5
   0   7 -29 27.6559 49.9044  37
   0   7 -29-20.8798 52.0641  39
   0  -7 -29 3.55772 34.6057  34
   0  -7 -29 8.70157 43.1706  28
   0   7 -29 8.52046 41.7268  23
   0   7 -29-60.0887 38.1408   8
   0   7 -29 31.4045 37.0941   7
   0  -7 -29 68.0952 37.4830   7
   0  -7 -29-15.6082 37.5837   8
   0   7  29-3.21288 61.0172  15
   0   7 -29-6.51056 95.4715   2
   0  -7 -29 10.6413 97.8247   2
   0   7 -29 31.3959 102.544   3
   0  -7 -29 146.507 105.599   3
   0   7 -29-4.53191 41.2933  11
   0  -7 -29 31.8204 41.0089  11
   0   7 -29 17.3816 27.2312  12
   0  -7 -29-26.8122 27.7359  12
   0  -7 -30 321.074 67.8796   5
   0   7 -30 290.531 66.4836   5
   0   7 -30 72.3834 56.4613  39
   0  -7 -30 108.274 36.3192  34
   0  -7 -30 37.0168 45.2188  28
   0   7 -30 106.762 44.6345  23
   0   7 -30 141.335 40.7001   8
   0  -7 -30 166.470 40.1048   7
   0  -7 -30 150.405 41.2681   8
   0   7 -30 192.397 40.0640   7
   0   7  30 164.426 63.3167  15
   0   7 -30 251.174 110.282   3
   0  -7 -30 285.094 101.042   2
   0  -7 -30 406.622 112.659   3
   0   7 -30 426.169 100.852   2
   0   7 -30 156.234 44.3595  11
   0  -7 -30 197.342 44.9050  11
   0   7 -30 154.591 30.8340  12
   0  -7 -30 172.927 31.3249  12
   0  -7 -31-20.2323 67.8807   5
   0   7 -31 21.3558 66.7243   5
   0   7 -31 4.71180 56.5429  39
   0  -7 -31-87.3717 35.6101  34
   0  -7 -31 82.5983 46.1712  28
   0   7 -31-12.9215 45.2618  23
   0  -7 -31 71.0023 39.4791   7
   0   7 -31 44.2660 38.5349   7
   0   7 -31 15.5070 38.5000   8
   0  -7 -31 19.9156 40.1263   8
   0   7  31 27.8197 63.4038  15
   0  -7 -31 13.8184 103.537   2
   0   7 -31-12.3164 114.001   3
   0  -7 -31 279.086 114.789   3
   0   7 -31 49.1753 102.381   2
   0   7 -31 4.30104 42.1461  11
   0  -7 -31-43.5307 43.8374  11
   0  -7 -31-45.2571 29.0672  12
   0   7 -31-1.32636 29.2432  12
   0   7 -32 23.8706 68.5502   5
   0  -7 -32 72.5577 68.9924   5
   0   7 -32 25.5836 58.1859  39
   0  -7 -32 77.2720 35.4437  34
   0  -7 -32 51.0228 46.9348  28
   0   7 -32 85.9495 46.3223  23
   0  -7 -32 36.8182 41.0189   8
   0   7 -32-8.66101 40.4774   8
   0   7 -32 81.2598 39.5932   7
   0  -7 -32 31.8229 39.0575   7
   0   7  32 84.2083 62.4859  15
   0   7 -32 196.646 113.716   3
   0   7 -32 178.048 103.246   2
   0  -7 -32 36.2729 104.302   2
   0  -7 -32 134.076 116.361   3
   0  -7 -32-12.5739 44.7831  11
   0   7 -32 55.9574 44.8012  11
   0   7 -32 37.9689 29.3901  12
   0  -7 -32 27.9819 30.0501  12
   0  -7 -33 16.4960 70.5228   5
   0   7 -33 22.5301 69.9698   5
   0   7 -33 36.2883 54.9104  39
   0  -7 -33 53.8446 35.2986  34
   0  -7 -33-22.2966 47.0732  28
   0   7 -33 72.6925 45.4106  23
   0  -7 -33 41.3938 38.9267   7
   0   7 -33-8.23701 38.2554   7
   0   7 -33-10.2228 39.4405   8
   0  -7 -33 57.6929 39.8309   8
   0   7  33 71.8918 61.6732  15
   0   7 -33 9.84739 105.892   2
   0  -7 -33 0.89189 105.782   2
   0   7 -33-87.6642 117.544   3
   0  -7 -33 21.4877 116.852   3
   0   7 -33-1.04968 42.7340  11
   0  -7 -33-37.7655 43.1907  11
   0   7 -33 6.73761 30.0901  12
   0  -7 -33 9.70048 29.4549  12
   0  -7 -34 368.738 74.7961   5
   0   7 -34 266.173 73.0320   5
   0   7 -34 8.80132 58.2198  39
   0  -7 -34 94.8264 37.0083  34
   0  -7 -34 132.893 47.9934  28
   0   7 -34 194.591 48.0908  23
   0   7 -34 219.300 41.3174   7
   0  -7 -34 274.141 41.8810   7
   0   7 -34 219.926 41.8277   8
   0  -7 -34 312.342 43.2601   8
   0   7  34 197.173 63.8139  15
   0   7 -34 349.467 108.029   2
   0  -7 -34 363.560 108.587   2
   0   7 -34 443.390 117.191   3
   0  -7 -34 384.641 119.946   3
   0  -7 -34 199.404 46.5537  11
   0   7 -34 248.776 45.3761  11
   0  -7 -34 197.081 33.3081  12
   0   7 -34 152.789 32.9995  12
   0   7 -35 114.060 72.9564   5
   0  -7 -35 308.365 73.5319   5
   0   7 -35 46.5962 57.9157  39
   0  -7 -35 142.936 36.0500  34
   0  -7 -35 137.233 47.3550  28
   0   7 -35 135.369 47.5393  23
   0  -7 -35 162.032 40.2014   7
   0   7 -35 218.629 41.5343   8
   0  -7 -35 186.413 41.3853   8
   0   7 -35 166.882 40.6387   7
   0   7  35 323.262 61.7882  15
   0   7 -35 216.985 115.460   3
   0  -7 -35 188.061 118.900   3
   0  -7 -35 245.597 107.341   2
   0   7 -35 245.920 106.871   2
   0   7 -35 152.966 44.6685  11
   0  -7 -35 207.301 45.7532  11
   0  -7 -35 176.986 32.1217  12
   0   7 -35 115.686 31.9888  12
   0   7 -36 38.1192 55.5058  39
   0  -7 -36 79.1293 33.6745  34
   0  -7 -36 64.2473 46.1175  28
   0  -7 -36 129.597 43.6729  11
   0   7 -36 107.748 43.5580  11
   0   7 -36 123.030 38.9008   7
   0  -7 -36 156.344 40.1782   8
   0  -7 -36 127.019 37.9689   7
   0   7 -36 39.5506 39.1302   8
   0   7  36 46.3243 60.2586  15
   0  -7 -36 1.71349 118.093   3
   0  -7 -36 129.031 106.700   2
   0   7 -36-28.7939 107.124   2
   0   7 -36-21.2196 115.751   3
   0   7 -36 98.6513 30.2724  12
   0  -7 -36 98.2079 30.5054  12
   0   7 -36 188.855 72.7973   5
   0  -7 -36 197.837 72.5505   5
   0   7 -37 36.8803 41.7516  11
   0  -7 -37-4.67347 42.0132  11
   0  -7 -37 1.93294 37.3567   7
   0   7 -37 41.8815 37.8862   8
   0   7 -37 32.9870 37.5117   7
   0  -7 -37-12.0765 39.1692   8
   0  -7 -37 1.68813 33.4847  34
   0   7 -37-15.5608 55.1938  39
   0   7 -37 16.0775 28.9244  12
   0  -7 -37 3.34472 28.7407  12
   0   7 -37-52.3137 50.5577  30
   0  -7 -37-39.6219 43.6587  30
   0  -7 -37 66.4661 44.7835  28
   0  -7 -38 42.0411 41.8639  11
   0   7 -38-37.6035 41.3872  11
   0  -7 -38 57.2920 35.8831   7
   0   7 -38 14.4841 37.7923   8
   0   7 -38 41.8944 36.3217   7
   0  -7 -38 1.40406 36.9717   8
   0  -7 -38 25.1543 31.5942  34
   0   7 -38-10.8327 54.0065  39
   0  -7 -38-2.10827 27.8558  12
   0   7 -38 36.4438 28.4978  12
   0   7 -38 49.2004 49.4531  30
   0  -7 -38-8.52748 43.4972  30
   0  -7 -38 0.49952 44.4790  28
   0   7 -39-0.98003 48.5945  30
   0  -7 -39-8.97696 41.5672  30
   0  -7 -39-15.8772 42.8696  28
   0   7 -39 22.0747 38.2351  11
   0  -7 -39 24.0275 39.1594  11
   0   7 -39 25.5618 34.8230   8
   0  -7 -39-31.1495 36.3464   8
   0  -7 -39-17.7981 31.3953  34
   0   7 -39 32.5470 52.3439  39
   0   7 -39 17.1288 28.0075  12
   0  -7 -39 0.74245 27.8115  12
   0   7 -39 27.0903 34.4534   7
   0  -7 -39 36.1860 34.3534   7
   0   7 -40-56.7068 46.6335  30
   0  -7 -40-11.6778 41.6591  28
   0  -7 -40 58.8315 39.6650  30
   0  -7 -40-43.0459 38.4168  11
   0   7 -40 10.6591 38.2214  11
   0   7 -40-8.56785 34.9478   8
   0  -7 -40-16.0421 35.1718   8
   0  -7 -40-8.39672 29.9864  34
   0   7 -40 57.8762 50.4583  39
   0   7 -40 2.52581 26.4215  12
   0  -7 -40 1.23854 26.8455  12
   0   7 -40 14.1485 33.9703   7
   0  -7 -40-3.17305 33.2621   7
   0   7 -41 74.4184 31.9865   7
   0  -7 -41-1.37818 31.1764   7
   0   7 -41 39.2334 45.3686  30
   0  -7 -41-26.8912 40.5015  28
   0  -7 -41-22.2440 37.2427  30
   0   7 -41 32.0565 42.2788  25
   0  -7 -41-3.97254 38.5614  23
   0  -7 -41-5.24099 32.1415   8
   0   7 -41 29.9247 32.8215   8
   0  -7 -41-8.39569 28.4109  34
   0   7 -41 36.3458 48.3158  39
   0  -7 -41 5.01621 25.4003  12
   0   7 -41 3.40504 26.1809  12
   0   7 -41 54.1681 35.8002  11
   0  -7 -41 6.93732 35.7500  11
   0  -7 -42 6.58140 30.1063   7
   0   7 -42-16.1107 29.8107   7
   0  -7 -42 26.6352 26.6143  34
   0   7 -42-1.39286 42.7239  30
   0  -7 -42-2.98826 38.7253  28
   0   7 -42 26.5886 40.6068  25
   0  -7 -42 14.7260 36.8721  23
   0   7 -42 49.1669 31.4303   8
   0  -7 -42 23.0996 31.2048   8
   0   7 -42 27.3662 47.4267  39
   0  -7 -42 14.2321 34.1485  11
   0   7 -42-56.0905 34.8340  11
   0   7 -42 1.90975 25.3845  12
   0  -7 -42 26.0498 24.7700  12
   0  -7 -43 7.10682 27.5498   7
   0   7 -43 8.77603 28.4363   7
   0  -7 -43-5.62537 24.9448  34
   0   7 -43 23.7073 41.5405  30
   0   7 -43 0.69941 38.3388  25
   0  -7 -43-38.7228 35.3060  23
   0  -7 -43 1.31862 32.9553  43
   0  -7 -43 14.9164 29.1908   8
   0   7 -43 41.1808 29.6795   8
   0   7 -43 26.6221 44.6722  39
   0   7 -43 27.3190 32.5373  11
   0  -7 -43 10.5844 32.6372  11
   0   7 -43-1.02146 23.7099  12
   0  -7 -43-2.14155 23.2507  12
   0   7 -44 33.6202 26.5397   7
   0  -7 -44-8.80487 25.6243   7
   0  -7 -44-45.0604 23.6826  34
   0   7 -44 22.0672 38.2025  30
   0   7 -44 24.9093 36.5849  25
   0  -7 -44-15.4506 33.0093  23
   0   7 -44-13.8710 42.6965  39
   0   7 -44-27.7104 22.3512  12
   0  -7 -44 32.0914 21.6278  12
   0   7 -44 6.99676 27.3700   8
   0  -7 -44 11.1430 28.1025   8
   0  -7 -44 38.7379 30.7572  11
   0   7 -44 23.8024 30.3725  11
   0  -7 -44-5.57323 31.0947  43
   0  -7 -45 4.26121 27.5802  43
   0   7 -45 18.4378 25.4606   8
   0  -7 -45 9.48614 25.3375   8
   0   7 -45 32.1008 35.9900  30
   0   7 -45 10.8900 33.6655  25
   0  -7 -45 17.4374 31.5153  23
   0   7 -45-43.1962 39.7383  39
   0   7 -45 5.83316 20.7379  12
   0  -7 -45-10.3513 20.3638  12
   0   7 -45-12.0383 23.7445   7
   0  -7 -45 0.12715 23.1760   7
   0  -7 -45 29.7468 27.4652  11
   0   7 -45 23.1018 27.6100  11
   0  -7 -46-0.61961 25.5394  43
   0   7 -46 31.7748 22.2102   8
   0   7 -46-17.7906 32.7471  30
   0   7 -46 35.8894 30.6559  25
   0  -7 -46 4.49919 29.3621  23
   0   7 -46-7.64573 36.3786  39
   0  -7 -46 13.2724 18.1554  12
   0   7 -46 11.2096 18.8324  12
   0   7 -46 33.2514 21.8552   7
   0   7 -46 21.6541 25.0096  11
   0  -7 -47-1.57251 22.6469  43
   0   7 -47-14.2693 20.0168   8
   0   7 -47 32.2921 32.3374  39
   0  -7 -47 34.4864 15.9208  12
   0   7 -47-2.02654 29.8829  30
   0   7 -47-27.8298 27.3066  25
   0  -7 -47 20.9731 26.5746  23
   0   7 -47-14.7111 18.6479   7
   0   7 -47-3.64560 21.7924  11
   0  -7 -48 18.0268 19.1356  43
   0   7 -48 16.4834 22.3425  25
   0  -7 -48 5.14906 23.2166  23
   0   7 -48-6.15904 24.7404  30
   0   8   0 887.433 60.4678  15
   0  -8   0 937.417 76.9212  20
   0   8   0 788.392 59.6221  19
   0   8  -1 387.478 37.4642  15
   0   8   1 354.243 39.5131  15
   0  -8   1 437.755 59.7378  20
   0   8  -1 379.971 35.0977  19
   0  -8  -1 428.548 60.5344  20
   0   8   1 391.751 39.2689  19
   0   8  -2 1616.80 110.867  17
   0   8  -2 1555.88 99.8778  15
   0   8   2 1561.02 101.795  15
   0  -8  -2 1788.20 112.180  20
   0  -8   2 1771.01 111.627  20
   0   8  -2 1500.14 99.1230  19
   0   8   2 1521.21 102.167  19
   0   8   3 19.3852 34.6790  15
   0   8  -3 104.648 25.7809  15
   0   8  -3 150.169 54.1935  17
   0  -8   3 96.5890 53.6095  20
   0   8  -3 112.481 22.8669  19
   0  -8  -3 97.3133 56.3987  20
   0   8  -4 51.0138 53.0110  17
   0   8  -4 58.0200 23.2867  15
   0   8  -4 48.7210 22.4624  19
   0  -8   4 48.0144 54.7733  20
   0  -8  -5 408.826 31.4231   2
   0   8  -5 420.531 30.4032   2
   0   8   5 464.497 44.7237  15
   0   8  -5 376.491 32.8360  15
   0   8  -5 398.716 28.1325   5
   0  -8  -5 444.365 29.8327   5
   0   8  -5 376.164 35.0413  19
   0  -8   5 412.773 60.1047  20
   0   8  -6 501.893 43.0823   2
   0  -8  -6 464.193 44.5387   2
   0  -8  -6 441.757 48.2377   3
   0   8   6 576.725 50.5151  15
   0   8  -6 581.074 37.6914  15
   0  -8  -6 470.250 39.3852   5
   0   8  -6 554.733 38.3029   5
   0  -8   6 683.292 63.9344  20
   0   8  -6 571.879 41.1693  19
   0  -8  -7 370.979 46.1413   2
   0   8  -7 386.153 43.4746   2
   0   8  -7 378.584 46.0137   3
   0  -8  -7 378.880 50.3974   3
   0   8  -7 431.732 30.4159  15
   0   8   7 595.889 48.8628  15
   0   8  -7 510.271 37.4963  19
   0  -8   7 607.646 60.7219  20
   0  -8  -7 590.781 61.6825  20
   0   8  -7 441.069 35.7853   5
   0  -8  -7 409.333 37.2049   5
   0  -8  -8 92.8199 43.0622   2
   0  -8  -8 156.088 48.2357   3
   0   8  -8 146.852 42.9518   3
   0   8  -8 139.835 39.7122   2
   0  -8  -8 142.532 29.7921   5
   0   8  -8 109.416 27.6375   5
   0  -8  -8 226.134 54.4539  20
   0   8  -8 138.410 29.8401  19
   0  -8   8 197.877 52.6150  20
   0   8  -9 171.119 45.0568   2
   0  -8  -9 116.985 53.0708   3
   0   8  -9 127.213 47.6840   3
   0  -8  -9 121.041 47.4169   2
   0  -8  -9 98.8904 57.9452  18
   0   8   9 98.1196 51.7975  16
   0  -8  -9 114.742 30.5795   5
   0   8  -9 130.494 28.8144   5
   0  -8  -9 65.2734 55.1766  20
   0   8  -9 57.0078 31.0330  19
   0  -8   9 85.8964 52.1586  20
   0  -8 -10 76.0607 58.8548   3
   0   8 -10 39.1573 47.4908   2
   0   8 -10 94.5044 52.0971   3
   0  -8 -10 38.4925 50.4762   2
   0   8  10 86.7672 54.3910  16
   0   8 -10 204.798 57.9189  17
   0   8 -10 55.2485 30.2271   5
   0  -8 -10 62.8560 32.9376   5
   0  -8 -10 164.738 55.1531  20
   0  -8  10 116.383 53.1153  20
   0   8 -10 50.9234 34.5351  19
   0   8 -11 416.875 57.4409   2
   0  -8 -11 454.045 58.6241   2
   0  -8 -11 416.650 67.0490   3
   0   8 -11 418.528 62.5631   3
   0   8 -11 255.167 62.9034  17
   0  -8 -11 101.147 67.4882  18
   0   8  11 339.212 57.5293  16
   0   8 -11 404.540 40.0799   5
   0  -8 -11 398.375 41.6803   5
   0  -8 -11 309.738 57.9603  20
   0  -8  11 257.085 54.2484  20
   0   8 -11 360.136 44.9684  19
   0  -8 -12 49.2941 63.8840   3
   0   8 -12 52.0070 53.8473   2
   0  -8 -12 69.4722 58.8047   2
   0   8 -12-0.70764 59.6100   3
   0   8 -12 6.18730 57.8397  17
   0   8  12 30.4039 52.8407  16
   0   8 -12 53.0336 34.1947   5
   0  -8 -12 76.1212 36.8451   5
   0  -8  12 62.0979 47.9132  20
   0  -8 -12 78.8929 52.6413  20
   0  -8 -13 4993.60 290.802   2
   0  -8 -13 4944.14 292.389   3
   0   8 -13 4948.27 291.375   3
   0   8 -13 4909.10 289.910   2
   0   8 -13 4237.94 289.981  17
   0   8  13 4235.90 288.010  15
   0   8  13 4377.75 288.575  16
   0  -8 -13 4858.41 286.129   5
   0   8 -13 4905.38 285.554   5
   0  -8  13 4214.23 286.856  20
   0  -8 -13 4323.42 288.306  20
   0  -8 -14 1524.39 145.659   3
   0   8 -14 1870.57 140.765   3
   0  -8 -14 1407.29 140.540   2
   0   8 -14 1794.73 138.065   2
   0   8 -14 2092.04 138.293  17
   0   8  14 2748.97 138.486  16
   0  -8 -14 1560.67 134.380   5
   0   8 -14 1983.66 129.722   5
   0  -8 -14 1645.50 138.146  20
   0  -8  14 2177.35 132.823  20
   0   8 -15 2.67991 63.7830   2
   0  -8 -15 113.544 65.4710   2
   0   8 -15-25.9878 68.8395   3
   0  -8 -15 158.868 74.0146   3
   0   8 -15 59.4810 62.4505  17
   0  -8 -15 401.924 46.7222   5
   0   8 -15-0.47424 42.3759   5
   0  -8  15 61.1017 48.0807  20
   0   8 -16 82.0428 62.8219   2
   0  -8 -16 7.02237 71.1165   3
   0  -8 -16-16.0188 63.1219   2
   0   8 -16 3.45187 67.5831   3
   0   8  16-107.654 50.7234  15
   0   8 -16-5.15470 58.4013  17
   0   8 -16-1.54899 38.2079   5
   0  -8 -16-96.3966 42.3542   5
   0  -8  16-29.4272 42.9255  20
   0  -8 -16-63.6662 48.9038  20
   0  -8 -17 267.670 74.7346   3
   0   8 -17 314.064 67.3540   2
   0  -8 -17 325.413 69.2356   2
   0   8 -17 359.583 71.3338   3
   0   8 -17 222.247 61.8250  17
   0   8  17 205.599 52.9629  15
   0   8  17 264.876 51.8767  16
   0   8 -17 385.774 45.2937   5
   0  -8 -17 334.633 46.5168   5
   0  -8 -17 279.461 49.7741  20
   0  -8  17 311.411 43.1362  20
   0  -8 -18 3013.52 201.755   2
   0   8 -18 2801.58 202.986   3
   0  -8 -18 2966.14 204.629   3
   0   8 -18 2828.66 201.590   2
   0   8  18 3076.84 195.437  16
   0  -8 -18 2986.64 200.219  18
   0   8 -18 3149.68 198.149  17
   0   8  18 3496.94 196.665  15
   0   8 -18 2920.84 194.055   5
   0  -8 -18 3163.89 194.952   5
   0  -8 -18 3149.60 194.186  20
   0   8 -19 84.7796 66.6412   2
   0  -8 -19 81.6911 66.6215   2
   0  -8 -19 12.4066 75.4321   3
   0   8 -19 72.5479 72.8121   3
   0   8 -19-1.25370 58.7216  17
   0   8  19 88.5860 46.6400  16
   0   8  19 28.3053 49.5744  15
   0   8 -19 98.6800 42.1821   5
   0  -8 -19 99.3780 44.1454   5
   0  -8 -19 11.2814 40.4592  20
   0  -8 -20 26.2436 38.0079  20
   0   8  20 17.5215 45.2723  16
   0   8 -20 1.29078 57.8208  17
   0   8  20-37.1438 49.5874  15
   0   8 -20 0.46565 75.4886   3
   0  -8 -20 74.0842 69.9052   2
   0   8 -20 22.2256 69.2605   2
   0  -8 -20-13.2503 77.5608   3
   0   8 -20 21.9152 43.6271   5
   0  -8 -20-7.60865 45.5265   5
   0   8 -20-22.1099 33.1880  23
   0   8 -21 141.079 35.0925  23
   0  -8 -21 149.662 37.0966  20
   0   8 -21 167.608 44.2014  37
   0   8 -21 165.142 32.6973  36
   0   8  21 191.999 51.3732  15
   0   8  21 112.634 46.4561  16
   0   8 -21 124.154 56.9889  17
   0   8 -21 243.998 46.1082   5
   0  -8 -21 294.798 48.8715   5
   0   8 -21 204.173 72.1983   2
   0  -8 -21 185.959 80.2768   3
   0   8 -21 198.527 78.5473   3
   0  -8 -21 202.764 74.1533   2
   0  -8 -22-0.58024 37.0785  28
   0   8 -22-10.7314 34.9051  23
   0  -8 -22 18.4726 74.2184   2
   0   8 -22-23.5978 73.3442   2
   0   8 -22-53.5346 79.7354   3
   0  -8 -22 74.8701 82.9945   3
   0   8 -22 13.0801 42.5866  37
   0   8 -22 9.45738 31.9403  36
   0   8  22-35.3163 51.4389  15
   0   8 -22-25.7574 55.7603  17
   0   8  22-33.8535 45.3407  16
   0  -8 -22 58.1809 48.1630   5
   0   8 -22-47.4279 46.0015   5
   0   8 -23 10.1480 55.6593  17
   0   8  23-13.2379 52.3379  15
   0  -8 -23 75.8443 30.7886   8
   0  -8 -23 8.21625 29.6216   7
   0  -8 -23 108.617 87.7064   3
   0  -8 -23-44.6181 77.6649   2
   0   8 -23 92.5242 81.3353   3
   0   8 -23 140.193 76.0604   2
   0   8 -23 34.3965 42.2227  37
   0   8 -23 42.8350 33.4542  36
   0   8 -23 14.5580 21.6089  12
   0  -8 -23-15.2956 38.7016  28
   0   8 -23 70.9248 35.9921  23
   0  -8 -23 56.1433 33.4077  11
   0  -8 -23 31.7901 49.2650   5
   0   8 -23-6.24333 47.4386   5
   0   8 -24 25.2205 56.2547  17
   0   8  24 53.4476 54.7074  15
   0   8 -24 45.8138 30.6651   7
   0  -8 -24-0.72155 31.5677   8
   0  -8 -24-36.7723 30.0646   7
   0   8 -24 36.4302 30.1731   8
   0  -8 -24 59.3570 80.4399   2
   0   8 -24 20.6818 78.2342   2
   0   8 -24 102.693 85.6873   3
   0  -8 -24 63.8312 89.4112   3
   0   8 -24-6.69167 34.9391  36
   0   8 -24 105.474 44.5882  37
   0   8 -24 46.6019 45.3756  39
   0  -8 -24 14.3026 22.6551  12
   0   8 -24 45.9991 23.0948  12
   0  -8 -24 33.9026 39.4464  28
   0   8 -24 40.0534 36.6857  23
   0   8 -24-4.23038 29.6623  21
   0  -8 -24 21.6843 34.5050  11
   0   8 -24-4.85004 32.9114  11
   0  -8 -24 40.8119 51.1135   5
   0   8 -24 50.6732 49.9493   5
   0   8 -25-34.5579 35.7845  36
   0   8 -25 36.7525 46.6618  39
   0   8 -25 0.44554 46.5649  37
   0   8 -25-13.2579 23.3097  12
   0  -8 -25 31.6890 23.7050  12
   0  -8 -25-40.8354 40.0256  28
   0   8 -25-48.8764 38.6756  23
   0   8 -25 21.0568 31.8690   7
   0  -8 -25 4.04921 32.2120   7
   0   8 -25 39.6188 31.1804   8
   0  -8 -25 22.1336 32.6602   8
   0   8 -25 25.5027 56.8159  17
   0   8  25-27.4363 55.0649  15
   0  -8 -25 55.5260 90.8939   3
   0  -8 -25-84.2214 82.9240   2
   0   8 -25 68.7768 81.3229   2
   0   8 -25-35.5090 89.8270   3
   0   8 -25-19.5531 34.3668  11
   0  -8 -25 29.6425 35.9304  11
   0  -8 -25-1.43150 53.3716   5
   0   8 -25 3.76445 52.0901   5
   0   8 -26-0.22959 48.0639  37
   0   8 -26 11.0241 36.7409  36
   0   8 -26 16.7429 48.7794  39
   0  -8 -26 15.2404 25.1575  12
   0   8 -26 13.5912 23.7688  12
   0  -8 -26 31.7259 41.2642  28
   0   8  26-75.7522 34.9881  26
   0   8 -26 0.87537 39.0943  23
   0   8 -26 35.1300 32.6525   7
   0   8 -26-12.9567 32.8460   8
   0  -8 -26 31.2038 33.5438   7
   0  -8 -26-9.49317 33.9483   8
   0   8 -26-26.5415 57.7638  17
   0   8  26 49.8697 56.6575  15
   0   8 -26 13.2139 85.8172   2
   0  -8 -26-14.8981 95.0347   3
   0   8 -26-67.9158 91.7025   3
   0  -8 -26-23.3180 87.5381   2
   0   8 -26 13.3252 36.1257  11
   0  -8 -26-12.3100 37.6661  11
   0  -8 -26 36.9678 55.8411   5
   0   8 -26 3.95938 53.6479   5
   0   8 -27 85.6236 48.7548  37
   0   8 -27 4.04980 51.1315  39
   0  -8 -27 71.7738 26.3660  12
   0   8 -27 63.3499 25.3322  12
   0   8  27 105.380 35.7925  26
   0  -8 -27 92.1053 43.1367  28
   0   8 -27 65.1891 42.1499  23
   0  -8 -27 46.1780 35.8007   8
   0   8 -27 74.6503 34.7043   8
   0  -8 -27 119.609 34.9489   7
   0   8 -27 57.5303 34.2221   7
   0   8  27 13.8642 59.7041  15
   0   8 -27 162.513 58.3000  17
   0  -8 -27 254.084 99.6004   3
   0   8 -27 52.6485 89.3561   2
   0  -8 -27-15.5055 91.0470   2
   0   8 -27 97.2038 95.6478   3
   0  -8 -27 19.8313 39.0407  11
   0   8 -27 87.3848 38.0545  11
   0   8 -27 160.269 56.8224   5
   0  -8 -27 134.417 59.0349   5
   0   8 -28 725.255 52.0485  12
   0  -8 -28 657.860 60.3833  11
   0   8 -28 573.508 60.0885  11
   0  -8 -28 812.453 52.4101  12
   0   8  28 986.384 58.4463  26
   0  -8 -28 700.910 63.4473  28
   0   8 -28 614.678 62.3644  23
   0   8 -28 628.409 58.4499   8
   0  -8 -28 720.386 58.6304   8
   0  -8 -28 723.749 57.9808   7
   0   8 -28 586.750 57.5640   7
   0   8  28 834.923 78.3675  15
   0   8 -28 606.605 74.3952  17
   0   8 -28 893.475 105.163   2
   0  -8 -28 818.348 106.384   2
   0  -8 -28 892.090 114.357   3
   0   8 -28 721.893 113.512   3
   0  -8 -28 875.849 79.0097   5
   0   8 -28 808.068 77.4129   5
   0   8 -28 774.195 67.2450  37
   0   8 -28 401.645 70.2799  39
   0   8 -29 121.847 65.9013  39
   0   8 -29 423.763 64.2087  37
   0  -8 -29 534.423 51.3271  34
   0  -8 -29 541.022 58.8955  28
   0   8 -29 507.115 57.2071  23
   0  -8 -29 617.893 52.3795   8
   0   8 -29 617.839 52.1522   8
   0   8 -29 568.120 51.8403   7
   0  -8 -29 575.359 51.5784   7
   0   8  29 693.708 74.5019  15
   0   8 -29 777.488 106.349   2
   0   8 -29 921.788 114.008   3
   0  -8 -29 845.659 117.203   3
   0  -8 -29 810.197 107.570   2
   0   8 -29 735.173 75.4366   5
   0  -8 -29 787.421 77.5152   5
   0  -8 -29 586.656 55.1108  11
   0   8 -29 574.274 45.8202  12
   0   8 -29 584.254 55.0801  11
   0  -8 -29 613.655 46.0705  12
   0  -8 -30 459.699 75.8058   5
   0   8 -30 404.369 74.1261   5
   0   8 -30 239.974 63.8776  39
   0   8 -30 621.355 61.0940  37
   0  -8 -30 759.154 48.2728  34
   0  -8 -30 574.622 54.9977  28
   0   8 -30 550.256 54.2451  23
   0   8 -30 400.457 50.2626  11
   0  -8 -30 360.058 47.8132   7
   0  -8 -30 363.633 48.0293   8
   0   8 -30 307.760 47.1467   8
   0   8 -30 287.520 47.1332   7
   0   8 -30 441.215 115.180   3
   0  -8 -30 534.859 118.499   3
   0   8 -30 376.413 103.988   2
   0  -8 -30 510.431 106.712   2
   0   8  30 661.023 73.4162  15
   0  -8 -30 469.021 41.3165  12
   0  -8 -30 494.873 52.1307  11
   0   8 -30 475.757 40.9867  12
   0   8  31 222.795 67.3153  15
   0  -8 -31 198.267 113.970   3
   0  -8 -31-2.47652 101.624   2
   0   8 -31 135.234 111.298   3
   0   8 -31 6.59084 101.479   2
   0  -8 -31 200.819 37.6407  34
   0  -8 -31 230.538 47.9108  28
   0  -8 -31 184.548 44.2788  11
   0   8 -31 28.0780 43.1781  11
   0  -8 -31 88.6807 40.5902   8
   0   8 -31 20.9847 38.3245   7
   0  -8 -31 113.283 39.4175   7
   0   8 -31 70.2568 39.5206   8
   0   8 -31 211.754 58.6201  39
   0   8 -31 193.751 70.0034   5
   0  -8 -31-10.9977 69.1340   5
   0   8 -31 128.675 30.3036  12
   0  -8 -31 140.394 30.6825  12
   0   8  32 89.1602 64.6829  15
   0  -8 -32 43.8852 115.921   3
   0   8 -32 168.830 111.009   3
   0   8 -32 53.9233 102.226   2
   0  -8 -32 75.7682 105.032   2
   0  -8 -32 17.8249 36.3725  34
   0  -8 -32 18.4479 47.1907  28
   0  -8 -32 46.3154 43.1961  11
   0   8 -32 173.965 42.8307  11
   0  -8 -32 154.162 39.3808   8
   0   8 -32 151.914 38.6791   7
   0   8 -32 110.295 38.7383   8
   0  -8 -32 44.9367 37.5381   7
   0   8 -32 27.7433 58.4574  39
   0  -8 -32 156.752 69.6777   5
   0   8 -32 109.080 69.7022   5
   0   8 -32 72.5686 29.7300  12
   0  -8 -32 45.4663 29.5716  12
   0   8  33-21.7633 64.5412  15
   0   8 -33 82.2570 112.267   3
   0  -8 -33 58.8665 100.751   2
   0   8 -33 97.0621 100.754   2
   0  -8 -33 55.8251 114.426   3
   0   8 -33 85.6352 57.7185  39
   0  -8 -33 56.2258 35.5558  34
   0  -8 -33 51.7923 46.2139  28
   0   8 -33 106.200 42.0748  11
   0  -8 -33 67.2561 42.4072  11
   0   8 -33 12.9767 38.2986   8
   0  -8 -33 13.1744 38.8206   8
   0   8 -33 33.8291 37.6395   7
   0  -8 -33 27.6513 37.6473   7
   0   8 -33-30.3227 70.0866   5
   0  -8 -33 1.27111 69.8859   5
   0  -8 -33 57.4856 28.9886  12
   0   8 -33 9.47679 28.0088  12
   0  -8 -34-77.0153 46.8121  43
   0   8  34 363.900 77.2992  15
   0  -8 -34 325.997 118.989   3
   0   8 -34 143.084 102.550   2
   0   8 -34 253.263 113.038   3
   0  -8 -34 213.234 108.094   2
   0   8 -34 121.434 55.3723  39
   0  -8 -34 9.80811 38.7683  34
   0  -8 -34 35.8516 47.9114  28
   0  -8 -34 196.964 44.2265  11
   0   8 -34 154.534 41.3374  11
   0  -8 -34 237.843 39.3788   7
   0  -8 -34 152.890 40.3352   8
   0   8 -34 124.176 38.0768   8
   0   8 -34 101.772 37.5365   7
   0  -8 -34 2.55135 85.4493   5
   0   8 -34 46.5542 69.7317   5
   0  -8 -34 126.189 31.2228  12
   0   8 -34 125.950 30.0270  12
   0  -8 -35 57.3514 69.8518   5
   0   8 -35-7.66773 69.9553   5
   0  -8 -35-38.5709 41.5128  43
   0   8  35 11.9723 61.5520  15
   0   8 -35-16.4210 56.5784  39
   0  -8 -35 16.8303 34.8275  34
   0   8 -35-8.37482 48.3518  30
   0  -8 -35 14.7878 45.5092  28
   0   8 -35 25.3601 49.7228  25
   0  -8 -35-80.9695 115.223   3
   0  -8 -35-5.02822 101.537   2
   0   8 -35-2.77216 36.9972   8
   0  -8 -35-28.6865 35.8173   7
   0  -8 -35 6.77049 37.3026   8
   0   8 -35 15.3848 36.6254   7
   0   8 -35 40.3934 40.8362  11
   0  -8 -35-38.6491 41.3578  11
   0   8 -35-22.1299 28.7960  12
   0  -8 -35 37.2938 28.3787  12
   0  -8 -36 23.7282 34.2293  34
   0  -8 -36-5.36166 44.5431  28
   0   8 -36-17.5990 48.7946  30
   0  -8 -36-58.9456 40.7580  30
   0   8 -36 52.0762 47.6851  25
   0  -8 -36 69.4774 41.8644  43
   0  -8 -36-23.2570 36.7868   8
   0   8 -36 34.2743 36.9972   8
   0   8 -36-6.71914 36.0296   7
   0  -8 -36 33.6695 35.0561   7
   0   8 -36 55.1035 55.3901  39
   0   8 -36-11.0378 40.5515  11
   0  -8 -36-4.94844 40.0512  11
   0  -8 -36-8.05825 28.1972  12
   0   8 -36 1.50899 27.8689  12
   0  -8 -37 13.8263 32.7268  34
   0  -8 -37-47.3218 44.3879  28
   0   8 -37 74.3666 48.8958  30
   0  -8 -37 52.6249 39.9041  30
   0  -8 -37 4.08806 39.0365  11
   0   8 -37 39.3807 39.3097  11
   0  -8 -37 33.9505 41.2204  43
   0  -8 -37 33.5462 35.4757   8
   0   8 -37 22.6654 35.6300   8
   0   8 -37 56.4604 55.2117  39
   0  -8 -37-6.44015 35.0782   7
   0   8 -37 83.5367 35.6524   7
   0   8 -37 74.7951 27.9159  12
   0  -8 -37 47.0187 27.9417  12
   0  -8 -38-7.22256 32.3076  34
   0   8 -38 63.1566 47.4511  30
   0  -8 -38-55.8105 43.6253  28
   0  -8 -38 9.92958 37.6966  30
   0  -8 -38 41.6035 38.8209  11
   0   8 -38-19.4422 38.1241  11
   0  -8 -38 32.8761 39.5005  43
   0   8 -38-24.3104 53.0930  39
   0   8 -38-7.37483 27.0034  12
   0  -8 -38-7.10580 26.3399  12
   0   8 -38-11.5490 34.5281   8
   0  -8 -38 24.6552 35.4723   8
   0  -8 -38 26.9491 33.2288   7
   0   8 -38-0.87094 33.1832   7
   0   8 -39 16.8048 46.3285  30
   0  -8 -39 18.0404 36.5868  30
   0  -8 -39-18.1526 42.0652  28
   0   8 -39 25.9407 37.1259  11
   0  -8 -39 33.3721 36.2029  11
   0  -8 -39-5.95894 33.3968   8
   0   8 -39 45.2766 34.2190   8
   0  -8 -39-30.7720 30.3919  34
   0   8 -39-55.2638 53.0549  39
   0   8 -39 19.1893 25.9723  12
   0  -8 -39-17.0357 25.8991  12
   0  -8 -39 28.1738 31.7443   7
   0   8 -39-8.97895 32.5919   7
   0  -8 -40-32.5264 40.7863  28
   0   8 -40 48.8945 44.6310  30
   0  -8 -40-57.3037 35.7607  11
   0   8 -40-29.2205 35.7171  11
   0   8 -40 37.7513 32.4213   8
   0  -8 -40 7.13837 32.4710   8
   0  -8 -40-30.9741 28.8872  34
   0   8 -40-21.3487 49.4614  39
   0  -8 -40-25.5797 25.0424  12
   0   8 -40-3.27209 25.0462  12
   0   8 -40 44.7999 31.2149   7
   0  -8 -40 34.6043 30.7538   7
   0   8 -41 28.3847 29.9225   7
   0  -8 -41-22.7888 29.0698   7
   0  -8 -41 59.1162 38.8701  28
   0   8 -41 8.21780 42.6248  30
   0  -8 -41-5.35059 37.4503  23
   0  -8 -41-18.1667 30.4911   8
   0   8 -41 17.6692 31.0173   8
   0  -8 -41 10.7771 27.4443  34
   0   8 -41-14.2605 47.3726  39
   0   8 -41 15.0276 23.9068  12
   0  -8 -41 12.0337 23.9009  12
   0   8 -41 8.13511 33.8810  11
   0  -8 -41 73.4913 34.0137  11
   0   8 -42 21.1385 28.0212   7
   0  -8 -42-8.28667 26.7366   7
   0   8 -42-13.7373 40.1104  30
   0  -8 -42 47.4832 37.1279  28
   0  -8 -42-7.07200 35.8268  23
   0   8 -42-6.39308 28.8468   8
   0  -8 -42 3.77254 28.5500   8
   0  -8 -42-32.3993 26.8008  34
   0   8 -42-1.96151 46.5332  39
   0  -8 -42 10.6651 22.5915  12
   0   8 -42-50.7687 23.0568  12
   0   8 -42 2.49078 31.9077  11
   0  -8 -42 21.1717 31.4941  11
   0   8 -43-4.76096 25.8027   7
   0   8 -43-10.4811 37.3824  30
   0  -8 -43 16.5289 33.9081  23
   0  -8 -43-6.02404 26.0787   8
   0   8 -43 39.1711 26.8009   8
   0  -8 -43 37.2092 24.6727  34
   0   8 -43-2.70095 44.4767  39
   0  -8 -43 8.10682 21.1123  12
   0   8 -43 29.7428 21.3251  12
   0  -8 -43 89.6493 29.7381  11
   0   8 -43-11.8055 29.5690  11
   0   8 -44-1.42741 23.5975   7
   0   8 -44 6.06565 36.2489  30
   0   8 -44 37.7354 35.0655  25
   0  -8 -44-17.8831 32.0387  23
   0   8 -44-4.34989 24.2856   8
   0  -8 -44-9.66364 22.5732  34
   0  -8 -44 22.2476 19.7363  12
   0   8 -44 14.5604 19.9696  12
   0   8 -44 9.94934 40.6947  39
   0   8 -44-15.3308 27.2112  11
   0   8 -45-25.0618 22.4187   8
   0   8 -45 18.7268 38.0243  39
   0  -8 -45 34.6583 29.8885  23
   0   8 -45-8.12637 32.4729  25
   0  -8 -45-2.45417 17.6111  12
   0   8 -45-11.3954 33.0159  30
   0   8 -45-32.2368 20.9592   7
   0   8 -45-7.30508 24.6340  11
   0  -8 -46 13.0584 15.7431  12
   0   8 -46-1.41156 29.3223  30
   0   8 -46 12.6025 18.4521   7
   0   8 -46 6.22728 35.0269  39
   0  -8 -46-17.0802 27.6057  23
   0   8 -46 26.9054 29.3761  25
   0  -8 -46-14.3779 24.6697  43
   0  -8 -47 2.38527 24.6534  23
   0   8 -47 69.3701 26.0640  25
   0   8 -47-8.68870 25.4418  30
   0  -8 -47-18.7179 21.6135  43
   0   8 -47 48.2897 31.6323  39
   0  -8 -48-15.7727 17.8714  43
   0  -8 -48 36.0246 21.1104  23
   0   8 -48-0.50098 21.1592  25
   0   9   0 9.43724 32.0998  15
   0  -9   0 13.9657 59.9344  20
   0   9   0 13.5748 27.2063  19
   0   9   1 219.959 34.7947  15
   0   9  -1 172.562 32.0259  15
   0  -9  -1 215.852 61.0458  20
   0   9   1 140.380 31.8871  19
   0  -9   1 191.991 61.7415  20
   0   9  -1 109.804 26.5470  19
   0   9  -2 502.576 43.8228  15
   0   9   2 559.427 48.3528  15
   0  -9  -2 590.022 69.3223  20
   0  -9   2 630.151 69.0194  20
   0   9   2 559.097 46.6931  19
   0   9  -2 492.674 40.1001  19
   0   9  -3 75.3560 59.2239  17
   0   9  -3 90.4806 27.3391  15
   0   9   3 129.767 36.9485  15
   0   9   3 103.462 36.3994  19
   0  -9   3 117.346 60.5091  20
   0   9  -3 100.320 22.4604  19
   0  -9  -3 183.359 61.7939  20
   0   9  -4 0.09841 25.3449  15
   0   9  -4-37.2975 58.8377  17
   0   9   4-35.6083 37.2953  15
   0   9  -4-13.3044 21.9706  19
   0  -9   4-13.8134 60.3476  20
   0   9  -5 1008.22 85.6754  17
   0   9  -5 901.151 62.0845  15
   0   9   5 1004.47 70.8401  15
   0  -9   5 1042.50 84.5771  20
   0   9  -5 931.432 62.3745  19
   0   9  -6 3.20952 20.2566  15
   0   9   6-34.9824 41.3722  15
   0   9  -6-38.7841 24.6282  19
   0  -9   6 68.2794 59.6421  20
   0   9  -7 750.837 48.3974  15
   0   9   7 1058.30 65.3575  15
   0   9  -7 626.597 49.5522   5
   0  -9  -7 629.914 54.0221   2
   0   9  -7 931.839 53.4761  19
   0  -9   7 903.090 76.6791  20
   0   9   8 983.627 72.7690  15
   0   9  -8 914.435 60.3721   5
   0  -9  -8 874.639 66.9518   2
   0  -9  -8 925.806 70.7781   3
   0   9  -8 818.875 62.7974  19
   0  -9   8 975.845 81.2346  20
   0  -9  -8 1018.87 83.9163  20
   0   9   9-64.0397 57.1060  16
   0   9   9 5.90687 44.2458  15
   0  -9  -9-9.00135 28.9491   5
   0   9  -9-11.4396 25.6875   5
   0  -9  -9-14.2868 48.3375   3
   0   9  -9 8.11762 42.4301   3
   0  -9  -9 18.0255 41.3162   2
   0   9  -9 1.83043 38.9997   2
   0   9  -9-41.5123 31.1063  19
   0  -9  -9 28.5557 60.6558  20
   0  -9   9-72.9888 57.7591  20
   0  -9 -10 357.615 69.6636  18
   0   9  10 336.758 59.3993  16
   0   9 -10 222.299 65.0928  17
   0   9 -10 273.754 33.4614   5
   0  -9 -10 228.069 35.4602   5
   0  -9 -10 240.938 56.1486   3
   0   9 -10 232.765 51.1430   3
   0   9 -10 223.273 46.6180   2
   0  -9 -10 310.287 49.5870   2
   0   9 -10 259.701 37.1882  19
   0  -9 -10 333.188 60.4600  20
   0  -9  10 241.654 58.6230  20
   0   9  11 2657.61 165.936  16
   0  -9 -11 2609.37 171.232  18
   0   9 -11 2493.55 168.690  17
   0   9 -11 2454.38 158.861   5
   0  -9 -11 2637.69 159.481   5
   0   9 -11 2455.53 164.534   3
   0   9 -11 2304.04 163.155   2
   0  -9 -11 2510.50 164.555   2
   0  -9 -11 2691.08 166.660   3
   0  -9  11 2483.38 165.400  20
   0  -9 -11 2795.18 167.193  20
   0   9 -12 1018.45 85.0663  17
   0  -9 -12 1053.03 87.6453  18
   0   9  12 1111.64 79.0747  16
   0   9 -12 809.245 64.6135   5
   0  -9 -12 888.760 67.2684   5
   0   9 -12 660.714 76.1632   2
   0  -9 -12 840.856 78.0243   2
   0  -9 -12 864.201 83.5371   3
   0   9 -12 737.017 79.1322   3
   0  -9  12 1015.32 76.0119  20
   0  -9 -12 1200.72 80.3564  20
   0   9  13 768.827 79.9468  16
   0   9 -13 707.396 85.0273  17
   0   9 -13 928.825 65.2862   5
   0  -9 -13 982.818 66.8688   5
   0   9 -13 953.307 78.4954   2
   0  -9 -13 1024.79 85.8983   3
   0   9 -13 905.722 82.5300   3
   0  -9 -13 1042.99 80.8508   2
   0  -9  13 756.654 75.9938  20
   0  -9 -13 786.933 78.3912  20
   0   9  14 17.8511 54.5720  16
   0   9 -14 92.6920 62.1909  17
   0  -9 -14 162.931 39.7916   5
   0   9 -14 139.557 36.1769   5
   0  -9 -14 123.813 64.8409   3
   0   9 -14 124.986 60.7838   3
   0   9 -14 127.783 56.8207   2
   0  -9  14 27.5573 49.8352  20
   0  -9 -14 38.3869 54.6580  20
   0   9  15 366.568 56.1292  16
   0   9 -15 344.577 64.0487  17
   0   9  15 310.260 52.3354  15
   0   9 -15 255.871 41.2248   5
   0  -9 -15 303.449 43.9584   5
   0   9 -15 292.313 61.6353   2
   0  -9 -15 339.090 62.4461   2
   0  -9 -15 366.810 70.7874   3
   0   9 -15 325.131 65.7158   3
   0  -9 -15 280.560 54.5250  20
   0  -9  15 266.871 51.2308  20
   0   9 -16 1968.85 138.840  17
   0   9  16 2140.81 135.540  15
   0   9  16 2238.72 135.997  16
   0   9 -16 1920.63 130.508   5
   0  -9 -16 2063.12 131.886   5
   0  -9 -16 2000.95 144.224   3
   0  -9 -16 2080.71 140.838   2
   0   9 -16 1839.51 142.163   3
   0   9 -16 1815.74 139.513   2
   0  -9 -16 2063.82 135.764  20
   0  -9  16 2072.69 133.145  20
   0   9  17-13.1383 49.7384  16
   0   9  17-55.2942 51.3096  15
   0   9 -17 40.2274 59.3705  17
   0   9 -17 87.3805 38.7832   5
   0  -9 -17 131.539 41.9209   5
   0  -9 -17 62.6965 70.6507   3
   0   9 -17 52.1928 61.5577   2
   0  -9 -17 96.3852 63.5232   2
   0   9 -17 159.619 68.3508   3
   0  -9  17 33.0352 42.4503  20
   0  -9 -17-51.1148 50.8269  20
   0   9 -18 82.9441 59.8451  17
   0   9  18 114.958 59.7978  16
   0  -9 -18-84.9688 63.4226  18
   0   9  18 36.4467 53.2673  15
   0   9 -18 212.954 69.8295   3
   0  -9 -18 141.336 73.3100   3
   0   9 -18 147.933 64.7160   2
   0  -9 -18 139.523 65.3653   2
   0   9 -18 162.734 39.9614   5
   0  -9 -18 64.5872 44.0380   5
   0   9 -19 16.9660 60.2859  17
   0   9  19-154.031 52.8478  15
   0  -9 -19-14.4498 45.4426   5
   0   9 -19-40.6687 41.8444   5
   0  -9 -19-63.8713 73.0467   3
   0   9 -19-36.2298 71.2435   3
   0   9 -19-64.3448 65.6241   2
   0  -9 -19-21.7570 66.2702   2
   0  -9 -19 46.5781 47.9007  20
   0  -9 -20 281.253 45.7419  20
   0  -9 -20 353.787 49.5506   5
   0   9 -20 383.881 48.0369   5
   0   9 -20 341.885 63.3718  17
   0   9  20 194.324 52.4462  16
   0   9  20 289.885 54.9869  15
   0   9 -20 289.876 70.7841   2
   0  -9 -20 337.973 71.0500   2
   0  -9 -20 290.249 78.5263   3
   0   9 -20 392.377 76.7058   3
   0   9 -20 234.405 46.5211  39
   0   9 -20 311.327 36.2219  36
   0   9 -20 264.351 47.1523  37
   0   9  21-0.43782 27.6233  27
   0  -9 -21-64.4824 39.5918  20
   0  -9 -21 54.9428 46.3325   5
   0   9 -21 1.80754 44.1067   5
   0   9  21 15.5240 51.4109  15
   0   9  21-33.7477 48.5199  16
   0   9 -21 1.78389 60.2323  17
   0  -9 -21-82.0688 78.9396   3
   0   9 -21-22.8904 70.6635   2
   0  -9 -21-12.6489 70.3685   2
   0   9 -21-49.9909 75.8088   3
   0   9 -21 37.5465 42.6631  39
   0   9 -21 6.19055 31.7025  36
   0   9 -21-2.71804 44.1437  37
   0   9  22 543.936 45.2572  27
   0  -9 -22 677.930 61.7252   5
   0   9 -22 609.883 60.2941   5
   0   9 -22 521.193 47.0712  21
   0   9  22 614.290 65.6939  15
   0   9 -22 574.116 70.6534  17
   0   9  22 534.062 60.6904  16
   0   9 -22 585.445 48.5069  36
   0   9 -22 542.961 58.2315  37
   0  -9 -22 620.347 83.6050   2
   0   9 -22 511.352 81.9335   2
   0  -9 -22 554.743 90.4204   3
   0   9 -22 637.568 89.2025   3
   0  -9 -23 655.744 55.6622  11
   0   9 -23 676.744 50.0619  12
   0  -9 -23 585.144 60.6458  28
   0   9 -23 1131.96 69.5643   5
   0  -9 -23 1137.68 70.9788   5
   0   9 -23 744.879 55.1123  21
   0   9 -23 783.745 77.2100  17
   0   9  23 842.765 73.6236  15
   0  -9 -23 664.644 54.1309   8
   0  -9 -23 731.067 53.9730   7
   0   9 -23 556.920 65.6792  37
   0   9 -23 517.688 56.4957  36
   0  -9 -23 1040.87 99.3729   3
   0   9 -23 1104.40 96.9949   3
   0  -9 -23 1008.18 91.8447   2
   0   9 -23 1212.89 90.6693   2
   0   9 -24 159.688 48.6608  37
   0   9 -24 122.608 35.3822  36
   0   9 -24 129.552 23.3358  12
   0  -9 -24 83.0031 40.8403  28
   0  -9 -24 66.0339 34.4713  11
   0   9 -24 93.5934 32.3909  21
   0   9 -24 9.12051 60.8316  17
   0   9  24 124.971 56.5348  15
   0  -9 -24 46.8721 30.5946   7
   0  -9 -24 66.4278 31.5638   8
   0  -9 -24 158.388 53.3761   5
   0   9 -24 194.913 51.9666   5
   0  -9 -24 198.932 80.9255   2
   0   9 -24 114.302 79.7753   2
   0  -9 -24-7.18965 88.0998   3
   0   9 -24 237.541 87.1938   3
   0   9 -25 151.155 38.7839  36
   0   9 -25 119.294 50.4483  37
   0   9 -25 224.986 27.0779  12
   0  -9 -25 161.351 44.0840  28
   0  -9 -25 155.700 37.3892  11
   0   9 -25 235.066 34.6685  21
   0   9 -25 116.323 62.4686  17
   0   9  25 166.829 59.6167  15
   0  -9 -25 231.480 34.4721   7
   0  -9 -25 221.912 34.7866   8
   0  -9 -25 339.258 57.9498   5
   0   9 -25 378.094 56.8065   5
   0  -9 -25 300.963 93.0014   3
   0  -9 -25 280.653 83.4915   2
   0   9 -25 429.311 92.1804   3
   0   9 -25 285.229 82.7005   2
   0   9 -26 249.165 51.1500  37
   0   9 -26 213.160 28.4363  12
   0   9  26 350.654 40.5407  26
   0  -9 -26 224.744 45.3057  28
   0  -9 -26 199.054 38.6773  11
   0   9 -26 220.410 35.6053  21
   0  -9 -26 223.792 35.1258   7
   0  -9 -26 204.031 36.2690   8
   0  -9 -26 91.1932 98.1208   3
   0  -9 -26 237.335 86.9022   2
   0   9 -26 196.771 93.6529   3
   0   9 -26 198.914 86.2400   2
   0  -9 -26 235.131 59.6618   5
   0   9 -26 241.723 58.5260   5
   0   9  26 316.890 62.7786  15
   0   9 -26 214.835 63.9625  17
   0   9 -27 221.386 28.7728  12
   0  -9 -27 160.525 46.2194  28
   0   9  27 240.351 40.2064  26
   0  -9 -27 137.896 39.6610  11
   0  -9 -27 172.852 35.4188   7
   0  -9 -27 235.825 36.7209   8
   0   9 -27 52.0141 55.0635  39
   0   9 -27 122.483 52.1286  37
   0  -9 -27 212.643 100.856   3
   0   9 -27 424.580 100.093   3
   0   9 -27 377.980 91.0151   2
   0  -9 -27 293.913 91.3806   2
   0   9 -27 365.427 62.1408   5
   0  -9 -27 381.237 61.6067   5
   0   9 -27 188.892 63.1556  17
   0   9  27 319.654 64.0488  15
   0  -9 -28-30.0017 26.1087  12
   0   9 -28-14.9091 25.6372  12
   0   9  28 27.8935 37.6490  26
   0  -9 -28-49.5562 44.4068  28
   0  -9 -28-29.6114 38.2168  11
   0   9 -28 1.26961 36.9366  11
   0   9 -28-43.9448 34.2200   8
   0  -9 -28-14.7054 34.6676   8
   0   9 -28-42.6195 33.4500   7
   0  -9 -28 59.7077 33.5335   7
   0   9 -28-27.0840 55.5848  39
   0   9 -28 0.25448 53.5676  37
   0  -9 -28-106.664 93.3715   2
   0  -9 -28 23.1245 103.775   3
   0   9 -28-25.7927 92.4146   2
   0   9 -28-38.6470 101.457   3
   0   9 -28-16.4062 61.4481   5
   0  -9 -28-0.53737 61.7714   5
   0   9  28 50.2088 62.3899  15
   0   9  29 168.545 66.6143  15
   0   9 -29 77.2360 104.626   3
   0  -9 -29 377.787 108.473   3
   0  -9 -29 127.334 97.5246   2
   0   9 -29 280.466 96.8851   2
   0  -9 -29 62.6197 38.9681  34
   0   9  29 110.661 39.1559  26
   0  -9 -29 105.516 47.4002  28
   0  -9 -29 195.676 40.7634  11
   0   9 -29 140.235 39.9320  11
   0  -9 -29 190.590 36.1438   7
   0   9 -29 195.225 37.0574   8
   0   9 -29 180.607 36.0016   7
   0  -9 -29 158.277 37.2880   8
   0   9 -29 6.31458 58.1501  39
   0   9 -29 192.039 55.5136  37
   0  -9 -29 285.764 67.2434   5
   0   9 -29 350.859 65.8226   5
   0  -9 -29 100.960 28.5646  12
   0   9 -29 114.970 28.5817  12
   0  -9 -30 1319.95 95.0060  34
   0  -9 -30 1287.49 98.9821  28
   0   9  30 1615.55 94.6091  26
   0  -9 -30 2096.30 115.115   5
   0   9 -30 2001.44 113.491   5
   0  -9 -30 1465.06 94.4535   7
   0   9 -30 1288.12 93.6121   7
   0  -9 -30 1418.72 94.3664   8
   0   9 -30 1424.30 94.7457   8
   0   9 -30 589.490 104.755  39
   0   9 -30 1103.60 102.238  37
   0  -9 -30 2111.21 137.219   2
   0  -9 -30 2096.27 146.329   3
   0   9 -30 1706.65 134.837   2
   0   9  30 1685.15 112.511  15
   0  -9 -30 1515.68 96.2541  11
   0  -9 -30 1330.36 91.0169  12
   0   9 -30 1321.55 90.7042  12
   0   9 -30 1269.38 95.5983  11
   0   9  31 133.010 67.6055  15
   0  -9 -31 266.969 110.785   3
   0  -9 -31 209.759 99.0301   2
   0   9 -31 42.5800 58.4256  39
   0   9 -31 84.3459 53.7228  37
   0  -9 -31 69.4339 37.8732  34
   0   9  31 31.2842 37.1989  26
   0  -9 -31 69.1551 47.0914  28
   0   9 -31 30.7607 39.8415  11
   0  -9 -31 104.800 41.2550  11
   0  -9 -31 154.134 38.9254   8
   0   9 -31 32.4782 35.6695   7
   0  -9 -31 82.9889 36.1957   7
   0   9 -31 118.400 36.2909   8
   0   9 -31 143.677 67.7255   5
   0  -9 -31 91.5984 28.3775  12
   0   9 -31 61.3762 27.4907  12
   0  -9 -32-21.2637 42.9255  43
   0   9  32 118.588 64.8633  15
   0  -9 -32-59.8183 111.810   3
   0  -9 -32 180.588 98.5916   2
   0   9 -32-6.94505 58.1548  39
   0  -9 -32-28.2751 37.1316  34
   0  -9 -32-6.48655 46.6448  28
   0   9 -32-22.8709 39.7744  11
   0  -9 -32 19.5359 39.3075  11
   0   9 -32 63.1237 35.7092   8
   0  -9 -32 0.21840 34.7785   7
   0  -9 -32 40.2801 36.0804   8
   0   9 -32 15.5934 34.9359   7
   0   9 -32-16.4488 67.1084   5
   0   9 -32 41.7777 27.0914  12
   0  -9 -32 31.5781 27.7335  12
   0  -9 -33 38.3084 42.5667  43
   0   9  33 170.900 66.3632  15
   0  -9 -33 51.5984 110.818   3
   0  -9 -33 47.0694 97.5260   2
   0   9 -33 0.33216 54.6964  39
   0  -9 -33 2.10927 36.3755  34
   0  -9 -33-12.4582 46.3494  28
   0   9 -33-16.8527 48.0087  30
   0   9 -33 70.9196 39.4851  11
   0  -9 -33 32.1215 40.3113  11
   0   9 -33 63.0352 34.8388   7
   0   9 -33 1.29222 35.8936   8
   0  -9 -33 35.6000 36.5497   8
   0  -9 -33 35.7137 34.5636   7
   0   9 -33 16.1139 68.0802   5
   0  -9 -33 48.2653 27.1062  12
   0   9 -33 19.2425 26.5564  12
   0  -9 -34 33.5266 43.0233  43
   0   9  34 85.0071 62.8397  15
   0  -9 -34-10.6365 110.913   3
   0  -9 -34-13.3355 98.2139   2
   0   9 -34 15.5643 56.3048  39
   0  -9 -34 43.3605 35.9025  34
   0   9 -34-35.6592 47.1142  30
   0  -9 -34 50.5033 45.7757  28
   0  -9 -34 3.83045 38.6445  30
   0   9 -34 35.8162 38.7050  11
   0  -9 -34 26.5697 39.3714  11
   0   9 -34 14.4352 34.2830   7
   0  -9 -34-10.7242 35.6085   8
   0  -9 -34 43.5944 34.2131   7
   0   9 -34 41.8978 35.4939   8
   0   9 -34 11.3815 67.9044   5
   0  -9 -34 0.35594 27.0784  12
   0   9 -34 4.80506 26.9271  12
   0   9 -35 16.8984 34.2062   7
   0  -9 -35 32.5744 33.2267   7
   0   9 -35-41.9732 56.9635  39
   0  -9 -35 46.1925 34.9775  34
   0  -9 -35-52.0237 37.1866  30
   0  -9 -35-11.6622 44.5127  28
   0   9 -35 43.9501 48.0501  30
   0   9 -35-14.4075 47.5548  25
   0   9 -35-9.30903 34.3089   8
   0  -9 -35 20.6226 34.9215   8
   0  -9 -35-4.26304 40.7851  43
   0   9  35 80.8907 61.6534  15
   0  -9 -35 22.6335 38.0728  11
   0   9 -35 4.11665 37.9072  11
   0   9 -35-10.2687 27.0694  12
   0  -9 -35-7.72577 26.9753  12
   0   9 -36 47.0987 33.2530   7
   0  -9 -36-33.9506 32.2593   7
   0  -9 -36-1.25062 34.0259  34
   0  -9 -36 45.7846 36.3155  30
   0   9 -36 26.7730 46.6222  30
   0  -9 -36-0.24753 43.9779  28
   0   9 -36-43.7871 47.9971  25
   0  -9 -36 41.4881 40.8633  43
   0   9 -36 96.8353 34.1324   8
   0  -9 -36 20.3814 34.4608   8
   0   9 -36 58.9185 55.2755  39
   0   9 -36 68.4768 37.5747  11
   0  -9 -36 61.8625 37.1468  11
   0   9 -36 12.1531 26.6334  12
   0  -9 -36 45.8707 26.7600  12
   0   9 -37 114.557 32.4501   7
   0  -9 -37 112.209 32.1404   7
   0  -9 -37 37.1640 32.6350  34
   0  -9 -37-14.1257 33.7610  30
   0  -9 -37 53.8872 43.6212  28
   0   9 -37 26.4072 45.1695  30
   0   9 -37 99.7978 47.8293  25
   0  -9 -37-12.4970 39.8224  43
   0   9 -37 58.7577 33.1507   8
   0  -9 -37 47.6915 33.2644   8
   0   9 -37 2.82059 55.0170  39
   0  -9 -37 85.6258 36.5683  11
   0   9 -37 19.6898 36.6843  11
   0   9 -37 47.9876 26.1275  12
   0  -9 -37 76.7648 25.8433  12
   0  -9 -38-9.02633 29.6018   7
   0   9 -38 11.2466 30.9026   7
   0  -9 -38 2.53503 31.8402  34
   0  -9 -38-25.2170 41.5266  28
   0   9 -38-43.3732 43.6342  30
   0   9 -38-15.4589 44.6722  25
   0  -9 -38-22.3853 39.2525  43
   0  -9 -38-30.7591 32.0620   8
   0   9 -38-17.3293 32.0687   8
   0   9 -38-65.9301 52.3891  39
   0   9 -38 50.3726 35.4371  11
   0  -9 -38-12.4736 35.1573  11
   0  -9 -38 32.3582 24.6646  12
   0   9 -38-11.9932 24.8036  12
   0   9 -39 46.3435 29.8794   7
   0  -9 -39-0.35494 28.3269   7
   0  -9 -39-12.6278 30.5459  34
   0   9 -39-82.8374 43.4237  30
   0  -9 -39 47.4996 39.8604  28
   0   9 -39 27.2340 43.9222  25
   0  -9 -39-38.4799 37.9119  43
   0  -9 -39-5.63461 30.0842   8
   0   9 -39-38.4899 31.0616   8
   0   9 -39-15.0228 50.6979  39
   0  -9 -39-4.10368 32.7481  11
   0   9 -39 16.3274 34.0261  11
   0  -9 -39 3.03938 23.7782  12
   0   9 -39 5.08580 23.7213  12
   0  -9 -40-18.2801 25.7254   7
   0   9 -40 2.04043 28.1100   7
   0  -9 -40-37.1840 28.7628  34
   0  -9 -40 31.5971 38.9545  28
   0   9 -40-37.7676 41.4738  30
   0   9 -40-21.0848 41.1803  25
   0  -9 -40 26.9756 36.6765  43
   0   9 -40 12.5276 29.4854   8
   0  -9 -40-22.8905 27.5546   8
   0   9 -40 65.2817 49.9152  39
   0  -9 -40-16.6548 30.5269  11
   0   9 -40 26.6624 32.0668  11
   0  -9 -40-22.2131 22.7937  12
   0   9 -40-35.2327 23.7045  12
   0  -9 -41 18.7012 27.7260  34
   0   9 -41-7.86860 39.8701  30
   0  -9 -41 52.6992 37.3877  28
   0   9 -41-14.8995 30.3805  11
   0  -9 -41 44.5300 34.1740  43
   0   9 -41-10.8034 27.4076   8
   0   9 -41-6.38554 46.6609  39
   0   9 -41 32.1762 26.1740   7
   0  -9 -41 28.2510 21.4774  12
   0   9 -41-18.5701 22.0409  12
   0   9 -42 19.5605 24.8192   7
   0  -9 -42-24.7091 26.4603  34
   0   9 -42 25.6696 37.0737  30
   0  -9 -42-43.8701 33.7253  28
   0  -9 -42 14.7623 34.4585  23
   0  -9 -42-18.2379 32.3768  43
   0   9 -42 0.81308 25.4620   8
   0   9 -42-45.0490 45.3565  39
   0   9 -42-5.03284 19.6637  12
   0  -9 -42-1.29039 20.5977  12
   0   9 -42-15.3616 28.0131  11
   0   9 -43 8.93276 35.6322  30
   0  -9 -43-22.0649 24.4342  34
   0   9 -43-17.6532 43.7700  39
   0  -9 -43-10.9593 32.4276  23
   0   9 -43-13.5753 22.6224   7
   0  -9 -43 10.8929 18.6512  12
   0  -9 -44-8.45118 30.4935  23
   0   9 -44 10.1807 32.6851  30
   0   9 -44 13.3398 40.2066  39
   0  -9 -44 22.8208 22.2215  34
   0   9 -45 7.30440 37.0751  39
   0   9 -45 51.5071 29.1869  30
   0  -9 -45 5.24282 28.3553  23
   0   9 -46 4.79859 33.9120  39
   0   9 -46-32.1783 25.6526  30
   0  -9 -46-8.15499 25.5534  23
   0   9 -46-20.7709 28.1094  25
   0   9 -47 17.6681 29.6396  39
   0   9 -47 53.8850 24.9769  25
   0  -9 -47-4.66817 21.9809  23
   0  10   0 63.6295 26.8265  19
   0 -10   0 74.0290 67.7977  20
   0  10   0 57.8555 36.3271  15
   0  10   1 92.6900 30.6395  19
   0 -10  -1 164.786 67.5821  20
   0  10  -1 87.6086 24.7233  19
   0 -10   1 185.814 68.1120  20
   0  10   1 90.8671 36.6088  15
   0  10  -1 107.422 34.0668  15
   0 -10   2-80.7729 67.8158  20
   0 -10  -2-52.0648 67.3259  20
   0  10   2-41.8329 32.4443  19
   0  10  -2 1.39482 23.0404  19
   0  10   2-31.3478 38.6319  15
   0  10  -2-44.3919 31.8478  15
   0 -10   3 1351.51 97.6306  20
   0  10   3 1139.80 80.1335  19
   0  10  -3 1044.47 74.4936  19
   0 -10  -3 1436.75 99.2647  20
   0  10   3 1338.35 82.9076  15
   0  10  -3 1196.02 77.3326  15
   0  10  -4 54.9790 21.7037  19
   0 -10   4 123.494 65.0845  20
   0  10  -4 59.9784 26.8389  15
   0  10   4-30.0422 38.8410  19
   0  10   4 163.948 43.4650  15
   0  10  -5 1666.41 112.276  19
   0 -10   5 2164.44 128.521  20
   0  10  -5 1775.47 112.665  15
   0  10  -5 2060.81 129.425  17
   0  10   5 2061.57 119.696  15
   0 -10   6 17.3671 63.2685  20
   0  10  -6 9.52148 23.2267  19
   0  10  -6 24.0337 20.6322  15
   0  10   6 74.8316 41.9836  15
   0 -10   7 32.9458 62.7162  20
   0  10  -7 71.5430 24.0327  19
   0  10   7 82.6142 43.8840  15
   0  10  -7 45.4462 16.6110  15
   0  10  -8 330.958 35.6613  19
   0 -10   8 433.469 64.4194  20
   0 -10  -8 491.267 66.8768  20
   0  10   8 441.878 50.1242  15
   0  10   9 249.310 49.2435  15
   0  10   9 258.683 60.9961  16
   0 -10  -9 236.851 36.6351   2
   0 -10   9 255.094 61.4588  20
   0  10  -9 190.769 32.5236  19
   0 -10  -9 320.577 65.0275  20
   0  10  -9 262.848 26.0981   5
   0  10  10 197.719 48.1075  15
   0  10 -10 309.488 67.7721  17
   0  10  10 163.037 59.9058  16
   0 -10 -10 477.804 70.7369  18
   0 -10 -10 82.4297 45.4669   3
   0 -10 -10 62.5696 39.2020   2
   0 -10 -10 261.534 62.7274  20
   0 -10  10 157.615 59.9261  20
   0  10 -10 58.2943 26.3712   5
   0 -10 -11 62.6152 68.6640  18
   0  10  11 181.364 49.1046  15
   0  10 -11 214.691 65.1210  17
   0  10  11 147.357 58.0509  16
   0 -10 -11 156.377 50.8152   3
   0 -10 -11 182.836 44.0919   2
   0 -10 -11 171.766 61.4068  20
   0 -10  11 66.3710 55.9311  20
   0  10 -11 177.586 29.2537   5
   0  10 -12 759.373 83.1832  17
   0  10  12 995.691 77.4082  16
   0 -10 -12 956.334 85.2621  18
   0 -10 -12 768.072 69.5636   2
   0 -10 -12 782.347 74.0479   3
   0 -10  12 786.204 74.8615  20
   0 -10 -12 1022.14 78.5109  20
   0  10 -12 748.854 59.1076   5
   0  10 -13 1302.27 97.6388  17
   0 -10 -13 1297.60 98.7557  18
   0  10  13 1423.42 92.4446  16
   0 -10 -13 1115.66 92.4645   3
   0 -10 -13 979.559 87.8306   2
   0 -10 -13 1374.99 93.1800  20
   0 -10  13 1263.88 89.0616  20
   0  10 -13 998.474 78.0762   5
   0  10 -14 1857.23 134.504  17
   0  10  14 2053.46 130.539  16
   0 -10 -14 1889.40 132.025   3
   0 -10 -14 1860.50 129.286   2
   0 -10  14 1929.82 128.505  20
   0 -10 -14 2029.40 130.866  20
   0  10 -14 1814.64 121.770   5
   0  10 -15 18.7971 63.2169  17
   0  10  15 111.989 55.0741  16
   0 -10 -15-46.7496 62.1909   3
   0 -10 -15-35.1757 55.6691   2
   0 -10 -15 87.5263 54.7599  20
   0 -10  15-51.9249 49.5973  20
   0  10 -15 27.6567 34.8615   5
   0  10 -16-11.8984 62.9242  17
   0  10  16 83.9610 53.5097  16
   0 -10 -16-34.0470 64.0775   3
   0 -10 -16-26.5860 56.7897   2
   0 -10  16-5.66437 47.7847  20
   0 -10 -16 52.3078 54.1586  20
   0  10 -16 20.3471 35.1012   5
   0  10  17 2422.11 146.602  16
   0  10  17 2228.94 145.488  15
   0  10 -17 2229.18 150.732  17
   0 -10 -17 2109.58 152.247   3
   0 -10 -17 1980.80 148.847   2
   0 -10 -17 2242.25 146.459  20
   0 -10  17 2169.73 143.416  20
   0  10 -17 2158.69 140.756   5
   0  10 -18 31.0623 39.4973   5
   0 -10 -18 117.618 51.1415  20
   0  10  18 87.4403 30.0278  27
   0  10  18 65.5634 50.8940  15
   0  10 -18 84.7703 63.9457  17
   0  10  18 106.337 52.8705  16
   0 -10 -18 150.484 39.0394  31
   0 -10 -18 170.448 69.4718   3
   0 -10 -18 102.994 60.9986   2
   0 -10 -19 82.8223 38.7096  31
   0  10  19 74.5093 29.4689  27
   0 -10 -19 136.974 48.3587  20
   0  10 -19 36.1176 31.8325  21
   0  10 -19 146.695 40.6804   5
   0  10 -19 47.3022 41.8449  39
   0  10 -19 73.6980 30.7199  36
   0 -10 -19 152.459 63.5936   2
   0 -10 -19 97.1724 71.0078   3
   0 -10 -19 70.1336 61.0976  18
   0  10  19 79.4473 52.4797  16
   0  10  19 50.8641 51.3775  15
   0  10 -19-0.37557 63.2062  17
   0  10  20 25.3303 29.3464  27
   0  10 -20-5.36716 31.8181  21
   0 -10 -20 1.11397 45.2123  20
   0  10 -20 88.4689 42.1622   5
   0  10 -20 35.9744 42.3020  39
   0  10 -20 46.3567 31.3854  36
   0 -10 -20-5.47267 74.0888   3
   0 -10 -20-10.7900 65.0923   2
   0  10  20 59.5791 51.9444  15
   0  10 -20 91.7800 63.4762  17
   0  10  20 50.9622 51.5750  16
   0  10  21 7.52505 29.9975  27
   0  10 -21 47.5932 32.3084  21
   0 -10 -21 9.68127 43.0199  20
   0  10 -21 7.65902 43.9983   5
   0  10 -21 11.5590 32.4556  36
   0  10 -21 24.9487 45.7836  39
   0  10 -21 60.9325 46.1412  37
   0 -10 -21-29.6385 77.3489   3
   0 -10 -21 10.5015 68.3674   2
   0  10 -21-48.2308 64.2274  17
   0  10  21 43.6006 53.2985  15
   0  10  21-28.5321 50.8843  16
   0  10  22 185.720 31.4839  27
   0  10 -22 127.881 34.3829  21
   0  10 -22 45.5334 46.4341   5
   0  10 -22 283.087 48.0823  37
   0  10 -22 131.984 34.7218  36
   0  10 -22 147.307 47.2173  39
   0 -10 -22 97.1303 71.4541   2
   0 -10 -22 186.099 80.6369   3
   0  10  22 106.872 51.2457  16
   0  10 -22 74.3327 64.6676  17
   0  10  22 175.196 55.9739  15
   0  10  23 47.9968 30.5283  27
   0 -10 -23 28.0680 41.1774  28
   0  10 -23 145.355 48.4231   5
   0  10 -23 45.2526 33.3891  21
   0  10 -23 5.71745 34.7228  36
   0  10 -23 1.19377 47.6311  37
   0  10 -23-9.12340 46.7819  39
   0 -10 -23 209.399 74.1238   2
   0 -10 -23 197.990 84.1163   3
   0  10 -23 16.2512 65.1517  17
   0  10  23 145.980 56.8749  15
   0  10  24 112.149 31.5234  27
   0 -10 -24 106.502 42.2564  28
   0  10 -24 122.630 52.1206   5
   0  10 -24 136.121 34.6709  21
   0  10 -24 144.035 49.5672  37
   0  10 -24 92.1183 36.2690  36
   0 -10 -24 104.657 30.0779   8
   0  10  24 184.636 58.5899  15
   0  10 -24 129.142 65.8062  17
   0 -10 -24 84.3696 86.4290   3
   0 -10 -24 130.956 78.2537   2
   0  10 -25-65.7913 65.3159  17
   0  10  25 13.8571 61.2037  15
   0 -10 -25-7.46411 28.9570   7
   0 -10 -25-33.3293 30.7182   8
   0  10 -25 18.7282 21.7635  12
   0  10  25-22.2752 38.9117  26
   0 -10 -25 28.0779 43.4021  28
   0 -10 -25 2.06065 33.1822  11
   0  10 -25 10.8493 34.4078  21
   0  10 -25-69.9354 37.7663  36
   0  10 -25-6.79550 50.0192  37
   0  10 -25-3.52306 52.9712   5
   0 -10 -25 26.3472 80.3457   2
   0 -10 -25 39.7634 90.6528   3
   0  10 -26 17.5603 64.3758  17
   0  10  26-43.7575 62.0876  15
   0 -10 -26 17.6712 31.7130   8
   0 -10 -26 66.7515 30.4232   7
   0  10 -26-13.5342 23.0844  12
   0 -10 -26-13.1960 44.7045  28
   0  10  26 33.5939 39.2490  26
   0 -10 -26 8.13935 34.0207  11
   0  10 -26 11.8433 34.5376  21
   0  10 -26-14.4193 50.5114  37
   0  10 -26-23.9881 55.2348   5
   0 -10 -26-128.503 84.6748   2
   0 -10 -26-10.5291 95.5501   3
   0  10 -27 129.524 65.0587  17
   0  10  27 132.239 64.2167  15
   0 -10 -27 117.396 32.4084   7
   0 -10 -27 143.477 33.2125   8
   0  10 -27 105.080 24.5712  12
   0  10  27 76.1457 39.6332  26
   0 -10 -27-4.17105 45.4178  28
   0 -10 -27 84.4040 36.2622  11
   0  10 -27 119.559 35.3927  21
   0  10 -27 64.0486 54.1541  37
   0  10 -27 86.7924 58.5267   5
   0 -10 -27 176.828 97.6271   3
   0 -10 -27 213.368 86.7843   2
   0  10  28 613.464 71.3715  15
   0 -10 -28 380.623 41.7697   7
   0 -10 -28 406.479 42.6301   8
   0  10 -28 392.350 61.8162  37
   0  10 -28 356.267 36.1294  12
   0 -10 -28 363.034 53.5356  28
   0  10  28 582.159 48.3134  26
   0 -10 -28 337.420 44.9752  11
   0  10 -28 461.819 43.6844  21
   0  10 -28 567.062 68.4497   5
   0 -10 -28 557.912 94.9530   2
   0 -10 -28 614.316 104.656   3
   0  10 -29 36.4490 55.6557  37
   0  10 -29 45.0750 24.6768  12
   0 -10 -29-4.82333 47.0002  28
   0  10 -29 0.85117 44.1497  30
   0  10  29 53.6437 39.6494  26
   0 -10 -29 60.7810 36.5981  11
   0 -10 -29-16.7452 32.2711   7
   0 -10 -29 39.5183 33.7836   8
   0 -10 -29-6.94923 91.1803   2
   0 -10 -29-62.4293 102.476   3
   0  10  29 27.0884 65.8581  15
   0  10 -29 107.772 62.8936   5
   0 -10 -29-0.29760 42.7607  43
   0  10 -30 30.7287 57.7723  39
   0  10 -30 167.457 54.8912  37
   0  10 -30 73.1098 26.2473  12
   0  10 -30 83.8485 44.9782  30
   0 -10 -30 141.938 47.3097  28
   0  10  30 123.029 39.5469  26
   0 -10 -30 106.149 37.3288  11
   0 -10 -30 135.013 34.7615   8
   0 -10 -30 87.1644 33.2938   7
   0 -10 -30 52.0994 91.6685   2
   0 -10 -30 61.3716 103.728   3
   0  10  30 134.248 65.5164  15
   0  10 -30 194.091 65.5007   5
   0 -10 -30 48.3110 43.4279  43
   0  10 -31 247.340 56.0894  37
   0  10 -31 167.279 59.4842  39
   0  10 -31 211.088 29.0032  12
   0  10 -31 190.789 47.0812  30
   0  10  31 296.893 40.5934  26
   0 -10 -31 139.587 48.3781  28
   0 -10 -31 183.879 39.2208  11
   0 -10 -31 172.978 34.4335   7
   0 -10 -31 208.208 36.3782   8
   0 -10 -31 338.787 105.399   3
   0 -10 -31 330.861 94.0529   2
   0  10  31 189.765 68.2208  15
   0 -10 -31 168.809 45.5584  43
   0  10 -31 376.753 67.5743   5
   0 -10 -32 191.290 37.1812  34
   0  10 -32 79.4776 45.1873  30
   0 -10 -32 110.005 46.5481  28
   0  10  32 200.346 37.0895  26
   0 -10 -32 139.569 37.5025  11
   0 -10 -32 176.106 33.0438   7
   0 -10 -32 180.850 34.6277   8
   0 -10 -32 134.439 43.6620  43
   0  10  32 150.016 65.2020  15
   0  10 -32 114.899 58.0382  39
   0  10 -32 103.375 26.8351  12
   0  10 -33 125.317 56.2210  39
   0 -10 -33 93.8614 36.8405  34
   0  10 -33 52.5053 45.9217  30
   0 -10 -33 114.425 45.7119  28
   0 -10 -33 71.4001 36.2144  11
   0 -10 -33 115.068 33.5946   8
   0 -10 -33 130.023 42.5401  43
   0  10  33 80.9524 64.8283  15
   0 -10 -33 54.1859 31.1827   7
   0  10 -33 43.6269 25.7630  12
   0 -10 -34 57.8723 29.9131   7
   0  10 -34-22.0342 54.3166  39
   0 -10 -34 37.1776 35.5764  34
   0 -10 -34 29.1748 44.8775  28
   0  10 -34-18.3896 45.4546  30
   0  10 -34 66.2668 48.6198  25
   0 -10 -34-1.57010 31.8032   8
   0 -10 -34 10.5716 41.9547  43
   0  10  34-73.8915 64.0836  15
   0 -10 -34-8.23327 34.7845  11
   0  10 -34 3.24535 25.0712  12
   0 -10 -35 52.5557 29.2117   7
   0 -10 -35 14.3227 34.6019  34
   0  10 -35-20.1650 44.2389  30
   0 -10 -35 44.6533 43.2596  28
   0  10 -35-39.5765 47.7416  25
   0 -10 -35 17.2390 41.2130  43
   0 -10 -35 13.2410 31.0035   8
   0  10 -35 9.06118 56.1346  39
   0 -10 -35 52.6022 33.7692  11
   0  10 -35-3.33989 23.9027  12
   0 -10 -36-20.3316 27.7608   7
   0 -10 -36 1.48529 34.5651  34
   0 -10 -36-46.7919 42.7256  28
   0  10 -36 34.5290 43.9549  30
   0  10 -36-1.25817 47.0921  25
   0 -10 -36-47.4778 39.5749  43
   0 -10 -36 0.55347 29.5638   8
   0  10 -36 49.2988 53.9288  39
   0 -10 -36-7.14336 32.2112  11
   0  10 -36-13.1612 23.7242  12
   0 -10 -37-1.01852 26.3712   7
   0 -10 -37 32.9826 38.8956  43
   0 -10 -37 34.4002 28.1414   8
   0  10 -37 59.7482 46.1660  25
   0 -10 -37 32.2733 32.3657  34
   0  10 -37 0.30578 53.4766  39
   0 -10 -37-1.59247 41.7435  28
   0  10 -37 40.5435 42.8739  30
   0  10 -37 2.37425 22.8574  12
   0 -10 -37 31.6586 30.4945  11
   0 -10 -38-11.4826 31.8743  34
   0  10 -38 43.5041 41.4507  30
   0 -10 -38-0.64657 40.2997  28
   0 -10 -38 12.3199 37.5381  43
   0  10 -38-3.51025 43.1207  25
   0  10 -38 31.3834 51.4948  39
   0  10 -38 13.5101 21.4358  12
   0 -10 -39 3.17077 29.4450  34
   0  10 -39 57.7461 39.6620  30
   0 -10 -39-3.62907 39.3832  28
   0 -10 -39 26.8887 35.6557  43
   0  10 -39 13.9063 42.9916  25
   0  10 -39-2.22784 50.0587  39
   0  10 -39-3.27522 19.9013  12
   0  10 -40 40.5833 38.6444  30
   0 -10 -40 58.3641 36.9765  28
   0  10 -40-7.32703 47.8714  39
   0 -10 -40 13.5747 33.8143  43
   0  10 -40 24.0397 40.3444  25
   0 -10 -40 18.4146 28.2168  34
   0  10 -41 87.6629 35.7435  30
   0  10 -41-12.8876 45.5553  39
   0 -10 -41-2.20645 32.7110  43
   0  10 -41-56.8083 38.7724  25
   0 -10 -41 19.5165 26.8501  34
   0  10 -42 10.8641 33.5691  30
   0  10 -42 20.7440 43.6046  39
   0 -10 -42-37.4371 30.0668  43
   0  10 -42 39.9188 36.9809  25
   0 -10 -42-19.1901 32.2197  23
   0 -10 -42 41.6510 25.4439  34
   0  10 -43-4.84345 30.6915  30
   0  10 -43 6.87209 41.2429  39
   0 -10 -43-11.5271 28.5911  43
   0  10 -43 42.3483 34.6333  25
   0 -10 -43-27.6188 30.5920  23
   0 -10 -43-13.5718 23.3546  34
   0  10 -44-18.4026 28.4289  30
   0 -10 -44 12.2202 28.7730  23
   0 -10 -44-9.65715 20.9774  34
   0 -10 -44 23.9900 26.4841  43
   0  10 -44-26.0965 38.3619  39
   0 -10 -45 20.3548 26.1705  23
   0 -10 -45-23.4753 18.7055  34
   0  10 -45 19.2615 34.6096  39
   0 -10 -45 34.5069 23.8214  43
   0 -10 -46-3.70947 23.2577  23
   0  10 -46 32.5924 31.3103  39
   0  10 -47-10.1911 26.5850  39
   0  11   0-33.5818 22.9175  19
   0 -11   0-56.7230 71.9153  20
   0  11   0-32.5627 35.8904  15
   0  11   1 1435.94 96.3893  19
   0 -11  -1 1858.99 117.655  20
   0  11  -1 1429.01 95.1314  19
   0 -11   1 1776.03 117.692  20
   0  11   1 1635.86 100.552  15
   0  11  -1 1544.53 99.0631  15
   0  11  -2 1312.74 88.4040  19
   0  11   2 1332.15 91.1722  19
   0 -11  -2 1700.86 112.546  20
   0 -11   2 1673.28 112.591  20
   0  11  -2 1452.22 92.3554  15
   0  11   2 1602.59 95.2562  15
   0  11  -3 1258.95 88.3726  19
   0 -11  -3 1672.91 111.738  20
   0  11   3 1415.80 92.5469  19
   0 -11   3 1832.99 111.885  20
   0  11  -3 1445.21 91.4873  15
   0  11   3 1655.39 96.2391  15
   0  11  -4 445.466 35.1299  19
   0  11   4 482.727 46.7852  19
   0  11  -4 474.579 39.6206  15
   0  11   4 523.757 52.0496  15
   0  11   5 553.753 50.1796  19
   0  11  -5 482.563 37.7920  19
   0 -11   5 768.839 76.3273  20
   0  11   5 677.093 54.9963  15
   0  11  -5 483.738 40.3550  15
   0 -11   6 140.150 66.4070  20
   0  11   6 218.366 44.4535  19
   0  11  -6 217.407 24.6129  19
   0  11   6 219.005 46.9219  15
   0  11  -6 185.763 24.3461  15
   0 -11   7 3642.74 190.436  20
   0  11   7 3296.89 184.477  15
   0 -11   8 872.948 82.2179  20
   0 -11  -8 879.168 84.5286  20
   0  11   8 833.971 70.7929  15
   0 -11  -9 100.877 63.3177  20
   0 -11   9 33.2421 59.5657  20
   0  11   9 87.8233 45.6106  15
   0  11   9 62.6868 58.9835  16
   0 -11  10 656.553 72.1797  20
   0 -11 -10 641.377 75.4540  20
   0  11 -10 685.991 80.2885  17
   0  11  10 686.729 63.8840  15
   0  11  10 687.797 73.5046  16
   0 -11 -10 619.386 81.5296  18
   0 -11  11 297.126 61.5803  20
   0 -11 -11 363.217 66.3745  20
   0 -11 -11 332.045 72.2464  18
   0  11  11 314.135 62.6988  16
   0  11 -11 524.551 70.6680  17
   0  11  11 367.076 52.1014  15
   0 -11 -12 708.371 74.1479  20
   0 -11  12 621.569 70.7268  20
   0  11  12 669.794 64.3517  15
   0 -11 -12 645.354 79.7778  18
   0  11  12 645.316 71.8621  16
   0  11 -12 742.398 80.0963  17
   0 -11 -13 3025.67 191.274  20
   0 -11  13 2680.58 189.393  20
   0  11  13 3184.17 191.275  16
   0  11 -13 2904.39 193.636  17
   0 -11 -13 2744.79 194.859  18
   0  11  13 3022.30 188.088  15
   0 -11 -14 3490.55 204.449   3
   0 -11 -14 3103.93 206.397  20
   0 -11  14 3054.90 204.437  20
   0  11  14 3310.07 206.429  16
   0  11 -14 3329.27 209.441  17
   0 -11 -14 2812.11 209.733  18
   0  11 -15 262.402 38.7835   5
   0 -11 -15 414.007 63.4693  20
   0  11 -15 319.040 38.6964  21
   0 -11  15 401.483 57.6606  20
   0 -11 -15 223.962 53.3929   2
   0 -11 -15 325.604 60.1245   3
   0  11  15 536.477 62.2672  16
   0  11 -15 410.531 70.0574  17
   0  11  15 407.526 37.6604  27
   0  11  16 837.011 58.0962  27
   0  11 -16 747.470 59.7776   5
   0 -11  16 777.048 72.2876  20
   0  11 -16 727.659 58.7990  21
   0 -11 -16 936.319 76.4836  20
   0 -11 -16 881.683 64.0802  31
   0  11  16 913.367 77.0109  16
   0  11 -16 885.013 84.4525  17
   0 -11 -16 789.330 79.0768   3
   0 -11 -16 687.624 72.9058   2
   0 -11 -16 748.118 59.0042  43
   0  11 -17 106.158 31.5527  36
   0  11  17 148.103 32.9509  27
   0  11 -17 225.286 36.5569   5
   0 -11 -17 196.266 58.3317  20
   0  11 -17 191.825 34.4011  21
   0 -11  17 306.144 50.3273  20
   0 -11 -17 182.489 41.5302  31
   0 -11 -17 81.6157 55.9207   2
   0 -11 -17 194.040 63.1620   3
   0  11 -17 158.413 67.9466  17
   0  11  17 235.100 57.8224  16
   0  11 -18 46.4350 30.8093  36
   0  11  18-1.35211 31.0153  27
   0  11 -18 22.2798 36.7592   5
   0 -11 -18-54.8000 54.4273  20
   0  11 -18-10.9439 32.6686  21
   0 -11 -18 8.22540 39.8071  31
   0  11 -18 55.5179 67.5326  17
   0  11  18-54.8236 54.7949  16
   0 -11 -18 11.3555 64.7448   3
   0 -11 -18 14.5582 56.3281   2
   0  11 -18-43.4071 33.5202  40
   0  11 -19 16.8235 43.7701  39
   0  11 -19 25.7915 31.4210  36
   0  11  19 32.0842 31.5974  27
   0  11 -19-7.21492 38.4058   5
   0 -11 -19 10.9517 50.8981  20
   0  11 -19-13.2438 33.5523  21
   0 -11 -19 32.6861 39.8521  31
   0  11  19 35.4054 55.3543  16
   0  11  19 71.7904 53.0279  15
   0  11 -19 23.5602 66.9963  17
   0  11 -19 30.1963 34.2460  40
   0 -11 -19 52.8320 59.8518   2
   0 -11 -19 17.6533 67.4033   3
   0  11 -20 155.667 40.2651   5
   0 -11 -20 25.4941 49.2575  20
   0  11 -20 66.9290 34.1606  21
   0 -11 -20 91.6042 62.8501   2
   0 -11 -20 69.6746 70.3610   3
   0  11  20 62.8735 31.5556  27
   0  11  20 103.001 53.2760  15
   0  11 -20 7.15919 68.5685  17
   0  11  20 72.0351 54.4786  16
   0  11 -20 47.4327 43.7160  39
   0  11 -20 50.4531 32.6011  36
   0  11 -21 35.7578 44.1807   5
   0 -11 -21 35.0595 46.8002  20
   0  11 -21-2.29468 34.8198  21
   0 -11 -21 101.709 73.2895   3
   0 -11 -21 168.190 65.5748   2
   0  11  21 41.2706 31.7849  27
   0  11  21-7.74462 54.1671  16
   0  11 -21-38.5551 68.3266  17
   0  11  21 20.6622 55.0088  15
   0  11 -21-101.930 47.9677  37
   0  11 -21 195.298 34.1834  36
   0  11 -21 24.6998 46.0336  39
   0  11 -22 151.704 45.5961   5
   0 -11 -22 141.667 68.1850   2
   0 -11 -22 100.085 76.9309   3
   0  11 -22 123.572 36.3978  21
   0 -11 -22 114.272 46.3844  20
   0  11  22 163.556 33.5168  27
   0  11 -22 97.4069 68.7658  17
   0  11  22 131.008 59.0786  15
   0  11  22 161.084 55.4104  16
   0  11 -22 189.069 36.1929  36
   0  11 -22 48.6788 48.2660  39
   0  11 -22 303.361 50.0566  37
   0  11 -23-5.48020 46.8333   5
   0 -11 -23 116.658 71.1768   2
   0 -11 -23-71.1699 80.7831   3
   0  11 -23 28.0926 35.7772  21
   0  11  23 29.3684 32.1979  27
   0  11 -23 15.3329 68.6765  17
   0  11  23-19.5878 59.2127  15
   0 -11 -23-13.1344 37.7873  43
   0  11 -23-2.28691 50.5141  37
   0  11 -23-0.27781 48.3592  39
   0  11 -23 40.6021 35.5964  36
   0  11 -24 117.889 50.1588   5
   0 -11 -24 134.469 44.3723  28
   0  11  24 94.1615 33.6030  27
   0  11 -24 118.423 36.9132  21
   0 -11 -24 166.617 74.9074   2
   0 -11 -24 159.539 84.7039   3
   0  11 -24 34.4699 69.3484  17
   0  11  24 131.485 61.8252  15
   0  11 -24 59.8000 51.9161  39
   0  11 -24 73.3346 38.2230  36
   0  11 -24 117.325 53.1387  37
   0 -11 -24 107.466 40.3613  43
   0 -11 -25 116.214 45.6228  28
   0  11  25 116.567 33.5658  27
   0  11  25 132.486 41.9949  26
   0  11 -25 51.9499 37.2832  21
   0 -11 -25 106.957 86.6107   3
   0  11  25 84.3403 63.0480  15
   0  11 -25 70.5732 67.8726  17
   0  11 -25 43.3482 54.3066  39
   0  11 -25 199.302 53.5769  37
   0 -11 -25 145.480 41.4247  43
   0 -11 -26-12.6573 41.9282  43
   0  11  26 47.7590 64.0640  15
   0  11 -26 1.31080 66.8619  17
   0  11 -26 15.5439 36.5224  21
   0  11 -26-21.3814 53.9272  39
   0  11 -26 76.0516 54.7567  37
   0 -11 -26-6.15708 45.9726  28
   0  11  26 40.2721 41.5564  26
   0  11  26 9.70169 32.6207  27
   0 -11 -27 189.893 45.0327  43
   0  11  27 289.480 68.0808  15
   0  11 -27 244.371 39.6316  21
   0  11 -27 307.604 56.4285  37
   0 -11 -27 158.154 49.2475  28
   0  11  27 339.576 44.5104  26
   0 -11 -28 49.6244 42.4598  43
   0  11  28 21.9883 64.6197  15
   0  11 -28-15.7643 35.0511  21
   0  11 -28 54.9866 54.8177  37
   0 -11 -28-34.7021 46.2763  28
   0  11  28 68.4724 40.4876  26
   0 -11 -29-17.6205 46.5859  28
   0  11  29 8.25459 39.6068  26
   0 -11 -29-0.19085 33.1723  11
   0  11 -29-7.70690 33.6699  21
   0  11  29 8.00478 65.6292  15
   0 -11 -29 6.25276 42.0256  43
   0 -11 -29-6.21569 30.3431   8
   0  11 -29-27.3985 55.9218  37
   0  11 -30 3.25527 42.3178  30
   0 -11 -30-95.5402 46.4156  28
   0  11  30 14.8600 38.8442  26
   0 -11 -30-2.89212 32.4867  11
   0 -11 -30 65.8706 30.0862   8
   0 -11 -30 3.60451 42.2112  43
   0  11  30-70.4818 65.3766  15
   0  11 -30 33.2997 56.3978  37
   0 -11 -30 20.1032 27.9250   7
   0  11 -31 74.1132 22.7499  12
   0  11  31 34.6977 38.5354  26
   0  11 -31 52.5701 43.0502  30
   0 -11 -31-3.06710 45.7624  28
   0 -11 -31 53.0758 32.2264  11
   0 -11 -31 64.5608 29.6266   8
   0 -11 -31 102.445 41.7793  43
   0  11  31 107.444 65.4522  15
   0  11 -31-46.5138 55.4862  37
   0 -11 -31 45.0190 27.7636   7
   0  11 -32 17.1386 22.1940  12
   0  11  32 54.3258 36.2430  26
   0  11 -32-10.7023 41.9597  30
   0 -11 -32 15.6917 44.7054  28
   0 -11 -32 42.4376 31.6219  11
   0 -11 -32-29.5277 28.5278   8
   0 -11 -32 19.5636 41.2665  43
   0  11  32-7.65763 64.6773  15
   0  11 -32 45.7151 53.6643  37
   0 -11 -32-0.51627 26.3856   7
   0  11 -33 14.9881 21.9419  12
   0  11  33 17.7122 35.3675  26
   0 -11 -33-23.8789 44.7501  28
   0  11 -33-3.00112 41.2359  30
   0  11 -33-89.0137 47.2288  25
   0 -11 -33-19.8581 27.9187   8
   0 -11 -33 34.8680 40.4303  43
   0  11  33 98.6794 63.9851  15
   0 -11 -33 43.0828 30.0974  11
   0 -11 -33 43.6914 26.1625   7
   0 -11 -34-2.30854 24.4214   7
   0 -11 -34 42.4757 39.5369  43
   0 -11 -34 21.2402 26.6300   8
   0  11 -34 78.9541 46.5933  25
   0 -11 -34 25.6836 35.0802  34
   0  11 -34-3.54758 55.4953  39
   0  11  34 6.85363 34.2096  26
   0 -11 -34-5.33923 43.5912  28
   0  11 -34-19.3579 41.5785  30
   0  11 -34-21.8511 21.5158  12
   0 -11 -34 2.00834 29.0383  11
   0  11 -35 83.8720 54.0473  39
   0 -11 -35 144.184 43.1605  28
   0  11 -35 71.3860 40.4820  30
   0 -11 -35 10.0675 34.0743  34
   0  11 -35 36.5000 20.9261  12
   0  11 -35 101.024 45.9333  25
   0 -11 -35 103.597 39.9869  43
   0  11 -36 10.4002 52.7786  39
   0  11 -36 26.6096 40.0726  30
   0 -11 -36 64.4754 41.6909  28
   0 -11 -36-18.3844 32.7135  34
   0  11 -36 22.3011 19.2063  12
   0  11 -36 42.1000 44.1205  25
   0 -11 -36 40.1337 38.3224  43
   0  11 -37-44.2895 39.3666  30
   0 -11 -37 13.6187 39.7831  28
   0 -11 -37-15.6568 32.3321  34
   0  11 -37-36.1632 50.8573  39
   0  11 -37 25.0637 43.9240  25
   0 -11 -37-15.6547 36.7804  43
   0 -11 -38-48.1935 38.1684  28
   0  11 -38-57.1528 37.3698  30
   0 -11 -38-11.9286 30.3761  34
   0  11 -38 29.9611 50.7909  39
   0  11 -38-4.44791 43.2216  25
   0 -11 -38-3.28146 35.6476  43
   0  11 -39-58.1767 35.7371  30
   0 -11 -39 83.5969 36.0260  28
   0 -11 -39 4.64896 29.6810  34
   0  11 -39 1.84894 48.0744  39
   0  11 -39 27.5275 40.5790  25
   0 -11 -39 4.74616 34.1418  43
   0  11 -40 26.4008 33.7740  30
   0 -11 -40-18.7745 28.1233  34
   0  11 -40 4.43605 46.3758  39
   0  11 -40 65.6459 39.2166  25
   0 -11 -40 47.5697 32.6366  43
   0  11 -41-14.2546 31.1326  30
   0  11 -41-33.4350 37.5108  25
   0  11 -41-28.4041 43.7140  39
   0 -11 -41-7.72605 30.4802  43
   0 -11 -41-10.1094 26.0784  34
   0  11 -42-3.90581 34.4930  25
   0 -11 -42-12.7239 31.2744  23
   0  11 -42-26.6786 41.4102  39
   0 -11 -42 34.7505 28.9303  43
   0 -11 -42 10.4925 24.3477  34
   0  11 -43-20.2881 32.0512  25
   0 -11 -43 0.22298 28.5929  23
   0  11 -43-63.3031 39.2937  39
   0 -11 -43 42.1889 26.8268  43
   0 -11 -43 15.8849 22.1886  34
   0 -11 -44 23.8577 26.4750  23
   0  11 -44-56.5782 30.3306  25
   0  11 -44 53.5841 36.2283  39
   0 -11 -44-13.4494 24.1450  43
   0 -11 -44 6.11934 19.5160  34
   0  11 -45 18.7021 26.7174  25
   0 -11 -45-17.3189 23.4669  23
   0  11 -45 21.2576 32.4346  39
   0 -11 -45 34.7832 21.3787  43
   0 -11 -45 6.66767 16.5697  34
   0  11 -46 22.6213 26.9048  39
   0 -11 -46-28.5500 18.3246  43
   0  11 -46 7.52829 23.0512  25
   0 -12   0 1099.89 93.1152  20
   0  12   0 920.653 69.0574  15
   0 -12  -1 148.456 71.7371  20
   0 -12   1 89.6466 70.1341  20
   0  12  -1 102.850 32.7876  15
   0  12   1 122.530 37.5229  15
   0 -12  -2 2091.43 132.054  20
   0 -12   2 2196.06 131.304  20
   0  12   2 1630.85 111.982  19
   0  12  -2 1775.14 113.527  15
   0  12   2 1860.05 116.323  15
   0 -12  -3 39.5004 69.7845  20
   0 -12   3 1.37931 68.0755  20
   0  12   3-10.5869 26.8842  19
   0  12   3 20.1372 37.9803  15
   0  12  -3 24.0225 27.5002  15
   0  12   4 295.024 36.4705  19
   0 -12   4 414.768 70.8635  20
   0  12   4 309.610 44.8073  15
   0  12  -4 328.553 33.4228  15
   0 -12   5 94.1272 66.5203  20
   0  12   5 66.1030 33.2618  19
   0  12   5 59.3842 42.1212  15
   0  12  -5 106.082 24.1194  15
   0 -12   6 272.591 67.6645  20
   0  12   6 283.941 45.2283  15
   0  12   6 192.656 38.5361  19
   0 -12   7 80.4491 65.7152  20
   0  12   7-2.60243 43.2942  15
   0  12   7 56.2255 38.5190  19
   0 -12  -8 860.120 80.6754  20
   0  12   8 661.242 60.9347  19
   0 -12   8 787.729 78.4226  20
   0  12   8 623.895 77.8090  16
   0  12   8 739.208 64.3548  15
   0 -12   9 29.6844 62.6422  20
   0 -12  -9 60.9173 65.5868  20
   0  12   9 106.893 46.3664  15
   0 -12  -9 165.589 68.6175  18
   0  12   9-5.85003 61.5443  16
   0 -12 -10 53.9035 65.2644  20
   0 -12  10 84.8537 61.0609  20
   0  12  10 77.2654 45.4115  15
   0 -12 -10 21.2719 69.0961  18
   0  12  10 26.5250 60.0311  16
   0  12 -10 64.0972 67.5790  17
   0  12 -11 262.099 35.9069  21
   0 -12 -11 229.795 65.2312  20
   0 -12  11 270.365 61.6431  20
   0  12  11 265.163 34.8924  27
   0  12 -11 258.090 69.0040  17
   0 -12 -11 265.308 69.5620  18
   0  12  11 262.059 61.9573  16
   0  12  11 188.061 50.4117  15
   0 -12 -12 203.084 65.7205  20
   0 -12  12 209.485 61.0517  20
   0  12 -12 212.195 35.7324  21
   0  12 -12 271.804 70.5744  17
   0 -12 -12 208.255 70.3940  18
   0  12  12 267.798 50.8137  15
   0  12  12 234.266 61.6156  16
   0  12  12 222.548 34.7816  27
   0 -12 -13 93.7129 62.5633  20
   0  12 -13 15.4541 32.9833  21
   0 -12  13 48.5960 57.7933  20
   0 -12 -13 46.1557 40.5912  31
   0 -12 -13 50.1610 66.8021  18
   0  12  13 37.0789 48.6626  15
   0  12  13 55.3333 60.8324  16
   0  12 -13 34.7642 69.0861  17
   0  12  13 35.7379 31.8317  27
   0 -12  14 417.148 62.0153  20
   0  12 -14 380.495 41.3208  21
   0 -12 -14 478.002 67.5155  20
   0 -12 -14 446.460 48.3972  31
   0 -12 -14 371.252 73.0948  18
   0  12 -14 390.444 74.1125  17
   0  12  14 390.608 65.8978  16
   0  12  14 408.181 55.9739  15
   0  12 -14 326.244 41.9145  40
   0  12  14 401.410 40.5918  27
   0  12 -15 746.440 57.9559  21
   0 -12  15 741.147 74.4683  20
   0 -12 -15 880.252 78.8270  20
   0 -12 -15 825.864 63.6006  31
   0  12  15 830.230 70.4846  15
   0  12 -15 827.271 85.2075  17
   0  12  15 877.886 78.0252  16
   0 -12 -15 715.985 84.5835  18
   0 -12 -15 676.368 55.9759  43
   0  12 -15 719.077 58.4667  40
   0  12  15 763.699 57.1352  27
   0  12 -16 532.735 63.1117  40
   0 -12 -16 812.379 61.8780  43
   0  12 -16 1148.48 89.2264  17
   0  12  16 1164.77 82.0675  16
   0 -12  16 1012.76 77.6802  20
   0  12 -16 941.320 62.8938  21
   0 -12 -16 1132.68 82.6791  20
   0 -12 -16 976.456 68.2242  31
   0  12 -16 733.204 60.3552  36
   0  12  16 866.203 62.0863  27
   0 -12 -17 613.603 48.0837  43
   0  12 -17 598.461 49.4098  40
   0  12 -17 541.321 79.2412  17
   0  12  17 709.758 70.2537  16
   0  12 -17 568.234 49.1884  21
   0 -12  17 559.667 63.7967  20
   0 -12 -17 654.431 70.9345  20
   0 -12 -17 540.286 55.4880  31
   0  12 -17 527.332 46.1894  36
   0  12 -17 417.200 54.8478  39
   0  12  17 516.661 47.9525  27
   0  12 -18 17.4100 34.8277  40
   0 -12 -18-4.18121 32.2107  43
   0  12 -18-90.0890 70.4618  17
   0  12  18 140.636 57.7545  16
   0 -12 -18 90.1345 57.7019  20
   0  12 -18 12.2291 34.7428  21
   0 -12 -18 122.308 41.0341  31
   0  12 -18 64.3559 42.7148  39
   0  12 -18 37.9486 31.3112  36
   0  12  18-84.3526 33.5568  27
   0 -12 -19 106.899 35.7446  43
   0  12 -19 115.418 36.9882  40
   0  12 -19 122.082 70.4134  17
   0  12  19 160.146 58.5648  16
   0  12 -19 219.755 36.9341  21
   0 -12 -19 198.795 55.9767  20
   0 -12 -19 214.691 43.2732  31
   0  12 -19 94.1255 45.1787  39
   0  12 -19 173.663 34.8495  36
   0  12  19 199.369 34.6815  27
   0  12 -20-9.07491 36.3923  40
   0 -12 -20-11.8840 34.9604  43
   0  12 -20-126.642 71.2228  17
   0  12  20-41.2894 58.3295  16
   0  12 -20 27.9465 35.8786  21
   0 -12 -20-18.5496 52.0071  20
   0 -12 -20-58.2755 42.0152  31
   0  12  20 0.54815 33.6980  27
   0  12 -20 30.9691 33.4514  36
   0  12 -20 25.3754 45.0790  39
   0 -12 -21 38.8819 50.1968  20
   0  12 -21 18.0401 36.4384  21
   0  12 -21-18.2416 50.5315  37
   0  12 -21 0.79840 47.7964  39
   0  12 -21 51.4384 34.5869  36
   0  12  21 24.6825 56.5177  16
   0  12 -21 4.15349 70.1786  17
   0  12  21 14.7262 58.1134  15
   0  12  21-11.9525 33.9080  27
   0 -12 -21 26.8470 36.8342  43
   0  12 -22 34.7744 37.5763  21
   0  12 -22 74.0599 36.1845  36
   0  12 -22 45.2791 49.2682  39
   0  12 -22 118.632 52.4077  37
   0  12  22 8.76398 57.3643  16
   0  12  22 58.0217 59.0706  15
   0  12 -22 75.3743 71.1094  17
   0  12  22 74.4634 34.7749  27
   0 -12 -22 12.4789 38.1962  43
   0  12 -23 34.8680 37.9263  21
   0  12 -23 13.7206 37.6246  36
   0  12 -23 18.5491 51.5961  39
   0  12 -23 38.7008 54.3216  37
   0  12 -23 37.0443 72.2566  17
   0  12  23 97.5354 62.2035  15
   0  12  23 19.9717 34.5953  27
   0 -12 -23 23.9028 38.2837  43
   0  12 -24 677.696 69.6746  21
   0  12 -24 901.604 69.9053  36
   0  12 -24 402.090 79.0988  39
   0  12 -24 919.293 81.6151  37
   0  12  24 1078.62 88.4395  15
   0 -12 -24 924.345 74.4488  28
   0  12  24 976.922 67.7931  27
   0  12  24 1476.02 73.1732  26
   0 -12 -24 1005.23 71.6524  43
   0  12 -25 80.0441 38.7058  21
   0  12 -25-33.5754 54.1210  39
   0  12 -25 36.7746 56.4776  37
   0  12  25 138.354 66.0607  15
   0  12  25 41.0321 34.9981  27
   0 -12 -25 62.6820 46.9018  28
   0  12  25-13.6588 42.1057  26
   0 -12 -25 12.1863 40.5879  43
   0  12 -26 261.491 43.7089  21
   0  12 -26 365.828 60.8107  37
   0  12 -26 162.573 59.8865  39
   0  12  26 410.463 69.8761  15
   0 -12 -26 308.674 51.4047  28
   0  12  26 399.209 46.3511  26
   0  12  26 387.334 40.3015  27
   0 -12 -26 217.572 45.0248  43
   0  12 -27 244.996 42.5933  21
   0  12 -27 201.834 60.3982  39
   0  12 -27 356.799 60.7916  37
   0  12  27 410.564 70.1862  15
   0 -12 -27 364.090 52.0884  28
   0  12  27 435.597 47.0766  26
   0  12  27 387.708 40.1238  27
   0 -12 -27 323.558 46.5715  43
   0  12 -28 16.4364 35.5913  21
   0  12  28 68.8997 64.7937  15
   0 -12 -28 26.8792 40.3793  43
   0 -12 -28 28.2351 45.8574  28
   0  12  28 0.66204 40.6312  26
   0  12 -28 8.33593 54.3356  39
   0  12 -28 80.2316 56.6922  37
   0  12  29 26.1713 64.6911  15
   0 -12 -29-24.4405 40.7474  43
   0  12  29 35.4754 40.2123  26
   0 -12 -29 39.6843 45.6945  28
   0  12 -29-4.53626 54.9944  39
   0  12 -29-41.2617 56.7607  37
   0  12  30-145.894 66.4734  15
   0 -12 -30-69.6580 42.0034  43
   0 -12 -30-126.533 46.6233  28
   0  12  30-38.9690 39.4593  26
   0  12  31-15.1740 63.6394  15
   0 -12 -31 55.3179 44.9362  28
   0  12  31 81.9420 38.2215  26
   0  12 -31 31.3046 54.7690  37
   0 -12 -31 47.9372 39.0685  43
   0  12 -32-73.9462 55.1757  37
   0  12 -32-8.83666 47.1716  25
   0 -12 -32-61.2412 40.0161  43
   0  12  32-5.01840 36.7757  26
   0 -12 -32-33.3969 43.7991  28
   0  12 -33 58.2940 47.7185  25
   0 -12 -33 19.2071 40.4131  43
   0  12  33 60.6213 35.8067  26
   0 -12 -33 45.8858 43.3426  28
   0  12 -34 59.8984 46.1901  25
   0 -12 -34 36.3607 39.2366  43
   0  12  34 1.44628 33.9462  26
   0 -12 -34 42.9237 42.4446  28
   0  12 -35-6.53941 44.4574  25
   0  12  35 49.2364 31.9419  26
   0 -12 -35-12.5877 41.1965  28
   0 -12 -35-5.15282 37.6853  43
   0 -12 -36 8.85160 31.7167  34
   0  12 -36-50.9974 43.6260  25
   0 -12 -36 33.5750 35.3023  43
   0 -12 -36-17.1182 40.0795  28
   0 -12 -37-0.39029 37.6221  28
   0 -12 -37 30.8005 30.5162  34
   0  12 -37 59.7470 48.1212  39
   0  12 -37 7.94185 42.7901  25
   0 -12 -37 17.3274 35.1701  43
   0 -12 -38 7.55603 34.3699  28
   0  12 -38 0.77674 40.4780  25
   0  12 -38-32.3081 47.5293  39
   0 -12 -38-9.81768 33.7990  43
   0 -12 -38-12.5413 29.4999  34
   0  12 -39-45.1288 38.9998  25
   0  12 -39-5.65313 45.9199  39
   0 -12 -39 22.4435 31.6248  43
   0 -12 -39 14.4417 28.1844  34
   0  12 -40 28.5191 36.7872  25
   0  12 -40 35.0329 43.7810  39
   0 -12 -40 48.3303 30.4702  43
   0 -12 -40-7.27422 26.3773  34
   0  12 -41-24.0087 34.9812  25
   0  12 -41 8.52190 41.2688  39
   0 -12 -41-14.4721 28.6461  43
   0 -12 -41 3.41890 24.3091  34
   0 -12 -42 38.5357 28.5762  23
   0  12 -42-7.40198 32.1906  25
   0  12 -42 64.7053 39.0168  39
   0 -12 -42-8.56294 26.8657  43
   0 -12 -42-5.05241 22.4160  34
   0 -12 -43-1.44686 25.8568  23
   0  12 -43 6.38456 30.2999  25
   0  12 -43 2.49255 35.8012  39
   0 -12 -43 6.39142 24.8268  43
   0 -12 -43-20.1771 20.6192  34
   0 -12 -44-16.0338 23.6202  23
   0  12 -44 26.8981 27.1286  25
   0  12 -44-24.9871 33.1417  39
   0 -12 -44-8.83265 21.9236  43
   0 -12 -44-18.9578 18.0070  34
   0  12 -45-16.9962 27.7958  39
   0  12 -45-26.9193 23.4950  25
   0 -12 -45-0.61589 18.0734  43
   0  12 -46 11.3771 23.1535  39
   0 -13   0-31.1393 72.1794  20
   0  13   0-19.2984 33.1573  15
   0 -13  -1 2671.22 161.386  20
   0 -13   1 2684.33 161.258  20
   0  13  -1 2265.55 146.320  15
   0  13   1 2183.10 147.211  15
   0 -13   2 327.079 73.4236  20
   0 -13  -2 298.842 73.6230  20
   0  13   2 281.042 41.3840  15
   0  13  -2 295.681 35.5449  15
   0 -13  -3 1498.60 104.777  20
   0 -13   3 1442.09 102.631  20
   0  13   3 1215.72 83.6069  15
   0  13  -3 1074.14 78.4905  15
   0  13  -4 481.027 46.1011  21
   0  13  -4 516.182 41.9873  15
   0  13   4 526.821 52.6300  15
   0  13  -5 666.968 54.5724  21
   0  13   5 687.245 60.7359  15
   0 -13   6 2103.20 132.180  20
   0  13  -6 1706.04 115.383  21
   0  13   6 1847.31 120.157  15
   0 -13   7 26.8559 67.3635  20
   0  13  -7 105.586 33.3293  21
   0  13   7 63.2282 44.1705  15
   0  13   7 37.9753 64.7579  16
   0  13   7 0.46855 32.0619  27
   0 -13  -8 279.954 70.5230  20
   0 -13   8 248.137 68.6860  20
   0  13  -8 41.2153 37.9398  40
   0  13   8 265.613 65.7724  16
   0  13   8 229.006 38.8332  19
   0  13   8 264.086 46.2403  15
   0  13   8 232.566 34.4587  27
   0 -13   9 1193.40 100.556  20
   0  13   9 1055.54 86.4107  19
   0 -13  -9 1132.75 103.475  20
   0  13   9 1165.08 99.7027  16
   0 -13  -9 1167.17 105.476  18
   0  13   9 1212.55 89.4850  15
   0  13  -9 1295.69 83.2695  40
   0  13   9 1291.74 81.8801  27
   0 -13  10 649.735 75.1763  20
   0 -13 -10 681.484 77.1387  20
   0 -13 -10 655.907 55.9944  31
   0  13  10 574.174 59.2692  15
   0  13  10 524.688 72.5994  16
   0 -13 -10 550.927 81.3186  18
   0  13  10 456.296 54.9345  19
   0  13 -10 501.131 50.2894  40
   0  13  10 585.252 48.2641  27
   0  13 -11 345.255 40.7823  21
   0 -13  11 487.252 68.0604  20
   0 -13 -11 444.296 71.6002  20
   0 -13 -11 421.993 49.0408  31
   0  13  11 292.885 53.2346  15
   0 -13 -11 374.860 74.6650  18
   0  13  11 355.000 67.4113  16
   0  13 -11 332.208 42.5976  40
   0  13  11 380.719 40.5311  27
   0  13 -12 506.109 45.1920  21
   0 -13  12 545.510 69.3981  20
   0 -13 -12 497.131 74.0799  20
   0 -13 -12 546.296 51.9211  31
   0  13  12 458.881 69.9510  16
   0 -13 -12 425.947 77.4648  18
   0  13  12 544.258 57.7452  15
   0  13 -12 391.786 46.5344  40
   0  13  12 423.999 44.6891  27
   0 -13  13 59.0412 62.0442  20
   0  13 -13 55.2439 34.6896  21
   0 -13 -13 39.0747 67.0095  20
   0 -13 -13 2.89806 42.3151  31
   0 -13 -13 32.1663 69.3154  18
   0  13  13 18.1801 49.5725  15
   0  13  13 8.68153 63.7285  16
   0  13 -13 46.7943 35.9658  40
   0  13  13-1.18351 33.6257  27
   0 -13 -14 654.869 73.2114  20
   0  13 -14 556.471 45.9482  21
   0 -13  14 588.652 69.4438  20
   0 -13 -14 435.884 53.1118  31
   0  13  14 624.262 70.8766  16
   0  13  14 505.875 59.8903  15
   0 -13 -14 441.547 77.7408  18
   0 -13 -14 417.148 42.3272  43
   0  13 -14 381.328 46.6292  40
   0  13  14 447.955 45.0650  27
   0  13 -15 2.31222 35.6009  21
   0 -13  15 15.1910 60.4762  20
   0 -13 -15 16.9265 65.7686  20
   0 -13 -15 43.0534 42.6363  31
   0  13  15-28.5115 62.2968  16
   0  13  15-0.42427 51.2384  15
   0 -13 -15-20.3173 68.7634  18
   0 -13 -15-3.81796 30.4096  43
   0  13 -15 1.39670 35.8524  40
   0  13  15 2.86804 34.4442  27
   0  13 -16 28.8157 36.2268  40
   0 -13 -16 94.2827 31.2279  43
   0  13  16 131.406 52.9242  15
   0  13  16 164.217 62.0008  16
   0  13 -16 89.2991 36.2233  21
   0 -13 -16 94.5822 65.3645  20
   0 -13  16 73.2522 56.6528  20
   0 -13 -16 16.2785 43.0957  31
   0  13 -16 37.2089 41.1832  39
   0  13  16 85.7834 34.7327  27
   0  13 -17 24.2348 36.3100  40
   0 -13 -17 42.0194 31.2205  43
   0  13  17-20.9154 52.1996  15
   0  13  17-57.3392 61.6868  16
   0 -13 -17 23.8511 61.1969  20
   0  13 -17 47.4508 36.3002  21
   0 -13 -17 63.9395 42.9063  31
   0  13 -17-18.3371 42.5428  39
   0  13  17 46.3178 34.7785  27
   0 -13 -18 43.2071 32.5184  43
   0  13 -18 10.1850 37.5507  40
   0  13  18-34.9703 60.8913  16
   0  13 -18 0.42726 36.9370  21
   0 -13 -18-25.5606 61.8320  20
   0 -13 -18 38.6814 43.6665  31
   0  13 -18-48.6673 44.6371  39
   0  13  18 23.0106 34.8786  27
   0 -13 -19-15.0139 34.5950  43
   0  13 -19-25.6455 37.3808  40
   0  13  19 23.3307 60.7371  16
   0 -13 -19-73.4630 58.5336  20
   0  13 -19-6.05934 37.6153  21
   0 -13 -19-17.9237 44.5631  31
   0  13 -19 0.50819 45.7130  39
   0  13 -19 17.0341 33.3489  36
   0  13  19-32.5293 35.4713  27
   0 -13 -20 143.717 36.4453  43
   0 -13  20 158.414 42.3904  45
   0  13 -20 150.283 39.7635  40
   0  13  20 207.398 62.6864  16
   0  13 -20 99.7722 40.1124  21
   0 -13 -20 210.848 57.5794  20
   0 -13 -20 239.651 47.2126  31
   0  13  20 261.433 37.7416  27
   0  13 -20 80.2012 49.6876  39
   0  13 -20 124.276 36.1523  36
   0  13 -21-22.7166 38.8722  21
   0 -13 -21 48.5671 54.5508  20
   0  13 -21-16.6511 48.9790  39
   0  13 -21 62.2819 54.4616  37
   0  13 -21 37.3998 35.8575  36
   0  13  21-27.0132 59.3789  16
   0 -13 -21-12.2813 36.0087  43
   0  13  21 21.4375 36.5322  27
   0  13 -22 2.52173 39.6974  21
   0 -13 -22-6.96869 36.3122  43
   0  13  22 38.2620 36.4831  27
   0  13  22-19.0047 43.0118  26
   0  13 -22 60.4436 53.6378  37
   0  13 -22 47.8951 37.3598  36
   0  13 -22 6.48011 50.2762  39
   0  13 -23 561.637 61.2923  21
   0  13 -23 343.593 70.8352  39
   0  13 -23 729.663 73.5648  37
   0 -13 -23 720.849 61.0484  43
   0  13  23 897.394 59.2770  27
   0  13  23 1030.76 63.4411  26
   0  13 -24 284.773 50.4390  21
   0  13 -24 180.155 61.6677  39
   0  13 -24 477.202 65.6060  37
   0  13  24 653.854 73.8651  15
   0 -13 -24 474.955 50.7030  43
   0 -13 -24 459.575 56.2898  28
   0  13  24 765.911 54.0621  26
   0  13  24 574.093 47.7213  27
   0  13 -25 95.1439 40.3347  21
   0  13 -25 70.0152 55.4548  39
   0  13 -25 147.862 58.6290  37
   0  13  25 159.238 65.6787  15
   0 -13 -25 173.171 40.5917  43
   0 -13 -25 97.1758 47.7900  28
   0  13  25 136.982 37.1476  27
   0  13  25 181.003 43.5650  26
   0  13 -26-17.1035 38.2983  21
   0  13 -26-6.41386 55.7069  37
   0  13 -26 13.9537 54.5337  39
   0 -13 -26 4.49599 39.3377  43
   0  13  26 10.9765 34.3927  27
   0 -13 -26-58.9752 46.4602  28
   0  13  26 35.1848 42.3433  26
   0  13 -27 76.9688 37.1802  21
   0  13  27 47.2783 63.9280  15
   0 -13 -27-13.0944 39.2585  43
   0  13 -27-7.60728 57.3199  37
   0  13 -27 7.85865 53.8800  39
   0  13  27 13.2709 33.8069  27
   0  13  27 19.1417 42.0085  26
   0 -13 -27-14.4416 46.1914  28
   0  13  28 46.7966 63.4285  15
   0 -13 -28-31.2268 39.4256  43
   0  13 -28 16.9560 57.4975  37
   0  13 -28-37.1261 54.3517  39
   0  13  28 9.67337 40.8814  26
   0 -13 -28-36.8539 45.6120  28
   0  13  29 30.6032 65.2588  15
   0 -13 -29 42.4444 38.8527  43
   0  13  29 6.42953 39.6403  26
   0 -13 -29-48.5430 45.0191  28
   0  13 -29 24.9759 57.2510  37
   0  13 -29 11.1528 54.5326  39
   0 -13 -30-5.17889 44.1150  28
   0  13  30 47.6642 38.9869  26
   0 -13 -30 15.9980 35.8725  34
   0  13  30 26.5677 63.2688  15
   0  13 -30-56.5858 54.8683  39
   0  13 -30 15.5023 56.5932  37
   0  13 -30-15.3578 45.2855  25
   0 -13 -30-42.2432 39.3571  43
   0  13  31-37.6654 37.9792  26
   0 -13 -31-8.45376 43.1700  28
   0 -13 -31-12.5429 36.2841  34
   0 -13 -31-23.4303 39.1511  43
   0  13 -31 52.1396 55.1796  37
   0  13 -31 31.2323 55.1394  39
   0  13 -31-29.0207 44.6224  25
   0  13 -32 11.8110 53.8653  39
   0  13 -32-6.04376 53.3374  37
   0  13 -32-53.7050 45.8343  25
   0 -13 -32 78.6189 38.7568  43
   0  13  32 27.5516 36.9791  26
   0 -13 -32-3.04859 42.5538  28
   0  13 -33-35.7956 45.1865  25
   0 -13 -33-43.6203 37.5558  43
   0 -13 -33 30.0204 41.7509  28
   0  13  33-33.9412 35.2540  26
   0  13 -34-6.33312 43.6057  25
   0 -13 -34 25.4335 35.8632  43
   0 -13 -34-23.9084 40.4383  28
   0  13  34 2.84080 33.1629  26
   0  13 -35-60.2545 42.1002  25
   0 -13 -35-3.28013 34.5578  43
   0 -13 -35 18.3135 38.4236  28
   0  13  35 8.17099 31.5797  26
   0  13 -36 52.3414 41.9920  25
   0 -13 -36 12.0040 34.4098  43
   0 -13 -36 3.03396 35.7990  28
   0  13  36-8.65878 29.1857  26
   0  13 -37-43.5158 40.6921  25
   0 -13 -37-58.0632 33.2292  28
   0 -13 -37-20.5941 32.3209  43
   0  13 -38 28.8050 38.7877  25
   0 -13 -38-25.4136 31.5390  43
   0 -13 -38 7.46205 28.2694  34
   0  13 -39 22.5527 36.7308  25
   0 -13 -39 15.2433 29.7600  43
   0 -13 -39 4.90464 27.1933  34
   0  13 -40 23.0647 34.3985  25
   0 -13 -40-8.27956 27.4509  42
   0 -13 -40 24.4768 27.9669  43
   0 -13 -40 17.5325 25.0151  34
   0  13 -41-9.79363 32.4318  25
   0  13 -41 31.1450 39.0891  39
   0 -13 -41-9.14120 26.1255  43
   0 -13 -41-24.4839 23.4300  34
   0 -13 -42 16.2726 25.9555  23
   0  13 -42 77.1042 30.0955  25
   0  13 -42-15.3048 36.1958  39
   0 -13 -42 28.9249 24.2000  43
   0 -13 -42-24.0504 21.2679  34
   0 -13 -43-22.4523 23.2733  23
   0  13 -43 21.4380 26.9405  25
   0  13 -43-22.7375 31.9170  39
   0 -13 -43-3.05189 21.2212  43
   0 -13 -43-0.60360 18.4788  34
   0  13 -44-16.8173 23.6352  25
   0 -13 -44-1.56580 15.2263  34
   0 -13 -44-5.46385 18.5125  43
   0  13 -44-17.5253 27.7423  39
   0  13 -45-23.5647 22.8870  39
   0  14   0 186.577 35.4566  27
   0  14   0 274.441 38.1710  15
   0 -14   1 2553.53 158.372  20
   0 -14  -1 2713.22 158.565  20
   0  14  -1 2177.86 140.334  27
   0  14   1 2294.45 140.474  27
   0  14  -1 2086.53 141.275  15
   0  14   1 2170.08 142.070  15
   0 -14  -2 45.4652 76.0513  20
   0 -14   2-6.44763 74.2175  20
   0  14  -2 43.3457 30.5531  15
   0  14   2 75.1983 36.8824  15
   0  14   2 80.0698 32.8745  27
   0 -14  -3 103.258 75.4108  20
   0 -14   3 145.446 73.7573  20
   0  14  -3 124.444 34.2192  21
   0  14   3 122.689 39.0829  15
   0  14   3 119.522 33.8206  27
   0  14  -3 94.2566 39.6443  40
   0 -14  -4 19.9976 74.9900  20
   0 -14   4-52.2389 72.7129  20
   0  14  -4-23.0324 33.9716  21
   0  14  -4-25.1691 39.1355  40
   0  14   4 80.1338 40.6765  15
   0  14   4 90.1567 33.2638  27
   0  14   5 1545.74 103.797  15
   0  14  -5 1529.60 99.6822  21
   0  14  -5 1400.52 101.205  40
   0  14   6 803.570 68.4061  15
   0  14  -6 918.710 64.8498  40
   0 -14   6 785.270 88.7565  20
   0  14  -6 740.177 62.2455  21
   0  14  -7-11.1601 37.5036  40
   0  14  -7-41.5181 34.6380  21
   0 -14   7-35.2506 69.7945  20
   0  14   7-45.7807 65.1724  16
   0  14   7-69.9153 44.2260  15
   0  14   7-17.7014 33.8181  27
   0  14  -8 42.8921 37.8590  40
   0 -14   8 0.85820 69.1315  20
   0  14  -8 57.6877 34.9190  21
   0 -14  -8 4.88684 71.3610  20
   0  14   8 25.0634 44.7722  15
   0  14   8 13.9693 64.5476  16
   0 -14  -8-98.8881 71.3840  18
   0  14   8 57.1967 33.4799  27
   0  14  -9-17.9262 37.8251  40
   0 -14   9 11.5276 68.0916  20
   0 -14  -9 13.7882 71.4595  20
   0  14   9 20.1614 64.9620  16
   0 -14  -9 4.98318 72.5782  18
   0  14   9-65.4877 45.1906  15
   0  14   9 41.8650 34.3732  27
   0 -14 -10 108.816 73.7744  18
   0  14  10 105.984 66.6888  16
   0  14  10 52.8884 47.4772  15
   0 -14 -10 58.3022 70.4688  20
   0 -14  10 59.3938 67.6996  20
   0 -14 -10 28.2389 44.9107  31
   0  14 -10 10.1141 37.8199  40
   0  14  10 68.1719 34.7079  27
   0 -14 -11 392.926 101.823  20
   0 -14 -11 309.976 86.9038  31
   0  14  11 359.908 98.6726  16
   0 -14 -11 288.723 103.636  18
   0  14  11 359.263 89.0975  15
   0  14  11 259.105 81.9283  27
   0 -14 -12 43.8133 69.1290  20
   0  14 -12 21.3397 35.8723  21
   0 -14  12-15.3998 67.3000  20
   0 -14 -12 84.7440 44.0892  31
   0  14  12-32.6654 64.9292  16
   0  14  12 63.9025 49.1918  15
   0 -14 -12 112.564 72.2662  18
   0  14 -12-20.0165 37.4457  40
   0  14  12-34.5522 34.5349  27
   0  14 -13 128.636 38.1340  40
   0 -14 -13 64.9413 70.8939  18
   0  14  13 70.1516 64.9265  16
   0  14  13 25.8371 49.4343  15
   0 -14 -13 42.3401 67.9778  20
   0 -14  13 109.919 67.0484  20
   0  14 -13 21.9387 35.9732  21
   0 -14 -13 94.5009 44.6120  31
   0  14 -13 36.8941 38.1042  39
   0  14  13 76.0843 35.7777  27
   0  14 -14-8.41470 37.9318  40
   0  14  14 40.5677 51.3600  15
   0 -14 -14 49.6729 71.4126  18
   0  14  14 51.4988 65.1730  16
   0 -14 -14 64.1107 69.2658  20
   0  14 -14 51.0550 37.1400  21
   0 -14  14 63.8821 63.8814  20
   0 -14 -14-19.8831 44.5736  31
   0  14 -14 72.8738 39.8922  39
   0  14  14 20.2677 35.8697  27
   0  14 -15-7.56717 38.5151  40
   0 -14 -15 53.6505 31.0912  43
   0  14  15 72.2978 64.9471  16
   0  14  15 90.1675 53.0142  15
   0 -14 -15 117.560 72.0702  18
   0  14 -15 126.837 38.4819  21
   0 -14  15 104.315 61.9827  20
   0 -14 -15 193.919 68.6325  20
   0 -14 -15 117.287 45.2183  31
   0  14 -15 70.2333 41.9122  39
   0  14  15 119.521 36.4201  27
   0 -14 -16 70.7844 83.3154  43
   0  14  16 124.377 100.420  16
   0  14  16-4.75229 94.4186  15
   0 -14 -16 17.4485 105.136  18
   0 -14 -16 123.874 101.454  20
   0 -14 -16-13.6715 89.8965  31
   0  14 -16 315.137 89.8828  39
   0  14  16 9.64583 85.4303  27
   0 -14 -17-8.48794 64.2913  20
   0 -14 -17-17.1936 45.6842  31
   0  14  17-49.5003 64.8280  16
   0  14  17-11.7630 56.2741  15
   0 -14 -17 49.2880 33.3918  43
   0  14  17 18.9963 37.0782  27
   0 -14 -18-65.0890 34.1789  43
   0  14 -18 22.8616 39.4448  40
   0  14  18-23.7188 56.1264  15
   0  14  18-2.53605 63.3384  16
   0 -14 -18 26.8823 62.2391  20
   0  14 -18-25.8360 38.7801  21
   0 -14 -18-4.36250 46.3157  31
   0  14 -18 6.25559 46.1552  39
   0  14  18-7.80252 37.3799  27
   0 -14  19 28.9522 43.3733  45
   0  14 -19 40.4262 39.2231  40
   0 -14 -19 75.8289 34.3859  43
   0  14  19-76.3793 64.1354  16
   0  14  19-18.6715 58.3517  15
   0  14 -19 14.8073 39.7499  21
   0 -14 -19-74.7292 61.9750  20
   0 -14 -19 50.7017 46.7156  31
   0  14 -19 55.4573 47.2996  39
   0  14  19 3.23334 37.1541  27
   0 -14  20 3.59415 43.0269  45
   0 -14 -20 5.38177 35.6539  43
   0  14 -20 43.7598 40.0227  40
   0  14  20 32.0357 59.6403  15
   0  14  20-15.3072 64.0023  16
   0  14 -20-27.7933 40.1008  21
   0 -14 -20-53.3188 59.0701  20
   0 -14 -20-17.5760 47.4080  31
   0  14  20-24.5677 42.6616  26
   0  14  20 27.0412 38.0209  27
   0  14 -20-25.1697 48.3531  39
   0  14 -20-86.3830 55.8187  37
   0  14 -20 28.3494 35.1478  36
   0  14 -21 43.4876 40.8872  21
   0 -14 -21 70.4424 57.4746  20
   0  14 -21 92.2316 51.0177  39
   0  14 -21 73.2849 56.6989  37
   0  14 -21 84.8543 36.6126  36
   0  14  21 85.9641 62.9385  16
   0  14  21 90.4498 43.1946  26
   0  14  21 116.785 37.8651  27
   0 -14 -21 22.8868 35.9480  43
   0 -14  21 51.7137 42.8429  45
   0  14 -22 98.0774 42.0465  21
   0  14  22 215.740 39.5953  27
   0  14  22 219.662 44.1760  26
   0 -14 -22 182.779 37.8117  43
   0  14 -22 196.439 56.9345  37
   0  14 -22 58.4589 52.5683  39
   0  14 -23-37.4423 39.8591  21
   0  14  23 38.3823 37.4608  27
   0  14  23 18.9134 43.7096  26
   0 -14 -23-18.1730 37.0506  43
   0  14 -23 4.97730 57.8026  37
   0  14 -23-2.90712 51.1933  39
   0  14 -24 18.6395 39.9502  21
   0  14  24 135.319 43.6914  26
   0 -14 -24 26.2500 46.4342  28
   0  14  24 66.4381 36.6852  27
   0 -14 -24-21.9840 37.5264  43
   0  14 -24 57.2965 57.9345  37
   0  14 -24 23.7353 52.6262  39
   0  14 -25 71.5214 39.0821  21
   0 -14 -25 71.2141 39.0892  43
   0 -14 -25 104.058 46.5064  28
   0  14  25 121.410 42.7370  26
   0  14  25 120.958 36.8202  27
   0  14 -25 63.8466 55.4239  37
   0  14 -25 6.33580 52.5512  39
   0  14  26-73.6947 63.9269  15
   0 -14 -26-4.94730 37.5158  43
   0  14  26 20.5197 41.3639  26
   0  14  26-18.2804 35.2577  27
   0 -14 -26-19.1400 45.9059  28
   0  14 -26-90.1118 56.4192  37
   0  14 -26-8.54972 52.4317  39
   0  14  27-5.58240 62.4353  15
   0 -14 -27 2.20878 37.2566  43
   0 -14 -27 1.99911 45.1076  28
   0  14  27 35.9048 41.5708  26
   0  14  27 6.18869 34.1846  27
   0  14 -27 26.4659 53.7941  39
   0  14 -27-30.2380 56.4924  37
   0  14 -28 24.3560 53.2336  39
   0  14 -28 119.726 55.6728  37
   0  14 -28 32.0273 46.1744  25
   0  14  28 14.5601 64.5625  15
   0 -14 -28 56.0070 37.6406  43
   0 -14 -28 47.3593 45.0188  28
   0  14  28 73.2963 41.6069  26
   0 -14 -29-45.5189 43.5347  28
   0  14  29-10.8289 39.2560  26
   0 -14 -29-4.58136 37.0205  34
   0  14 -29-2.90347 54.8487  37
   0  14 -29-0.30743 52.3942  39
   0  14 -29-62.2785 44.2389  25
   0 -14 -29-20.0116 36.7078  43
   0  14  30-0.85940 38.1013  26
   0 -14 -30-72.5019 42.5746  28
   0 -14 -30-51.6367 35.7995  34
   0  14 -30 55.7924 54.2510  37
   0  14 -30 86.1855 52.0944  39
   0  14 -30-49.3224 44.4900  25
   0 -14 -30 9.20417 36.7462  43
   0 -14 -31-7.32041 41.4484  28
   0  14  31-24.0635 37.0097  26
   0 -14 -31-2.58571 35.5962  34
   0  14 -31-21.8949 52.6745  39
   0  14 -31 23.0157 54.5301  37
   0  14 -31-33.6983 44.1125  25
   0 -14 -31 49.6628 36.7932  43
   0 -14 -32-21.9506 40.8386  28
   0  14  32-89.8719 36.2491  26
   0 -14 -32 7.27667 34.7392  34
   0  14 -32 49.8749 53.8425  37
   0  14 -32-6.15758 52.0555  39
   0  14 -32 18.6301 43.4172  25
   0 -14 -32-41.2401 36.4869  43
   0 -14 -33 25.4508 39.4977  28
   0  14  33 0.92496 34.2052  26
   0 -14 -33 18.6002 32.9146  34
   0 -14 -33 21.0652 34.7458  43
   0  14 -33-7.40224 50.7181  39
   0  14 -33 50.4914 42.4905  25
   0  14 -34-20.2867 50.4752  39
   0  14 -34-8.20947 41.5912  25
   0 -14 -34 4.51532 37.2056  28
   0  14  34 92.4699 32.2636  26
   0 -14 -34 18.5210 33.7000  43
   0  14 -35 25.4068 47.5065  39
   0  14 -35-6.58884 40.0893  25
   0  14  35 37.8423 30.4057  26
   0 -14 -35-12.5788 34.2017  28
   0 -14 -35 16.7459 32.4355  43
   0  14 -36 45.8691 46.4576  39
   0  14 -36-32.6366 39.2708  25
   0 -14 -36 5.18779 31.8194  43
   0  14  36-5.54203 27.9906  26
   0  14 -37 40.5122 37.2986  25
   0 -14 -37-36.2172 29.5277  43
   0  14 -38 2.71793 35.2797  25
   0 -14 -38 18.6666 28.7949  43
   0  14 -39-8.43080 33.5321  25
   0 -14 -39 19.2832 26.7303  43
   0  14 -40 6.93362 36.8493  25
   0 -14 -40 78.5743 32.6206  42
   0 -14 -41-8.91689 21.4864  34
   0 -14 -41-0.55342 25.1292  23
   0  14 -41-40.4630 29.6820  25
   0 -14 -41 6.34751 23.0420  43
   0 -14 -42 33.6547 18.5427  34
   0 -14 -42 1.15453 22.4739  23
   0  14 -42 2.77430 26.5547  25
   0 -14 -42 2.54576 20.4563  43
   0 -14 -43 5.82902 15.6519  34
   0 -14 -43-9.35171 17.4341  43
   0  14 -43-36.1127 22.6025  25
   0 -15   0-37.9276 77.0611  20
   0  15   0 21.7757 32.3392  26
   0  15   0-2.38842 33.6330  27
   0  15   0-1.69696 34.3751  15
   0 -15  -1 624.919 90.4472  20
   0 -15   1 676.798 90.4498  20
   0  15  -1 790.946 52.2749  26
   0  15   1 739.459 54.2784  27
   0  15  -1 647.045 53.5801  27
   0 -15  -2 2295.23 137.536  20
   0 -15   2 2065.39 137.659  20
   0  15   2 1694.55 117.839  15
   0  15  -2 1528.60 118.283  40
   0  15  -2 1887.25 114.849  26
   0  15   2 1818.07 115.676  27
   0  15  -2 1769.61 115.292  27
   0 -15   3 306.554 79.0420  20
   0 -15  -3 282.649 80.3641  20
   0  15  -3 231.388 44.2386  40
   0  15   3 209.125 42.5975  15
   0  15  -3 183.901 35.5449  27
   0  15   3 242.555 37.9827  27
   0 -15  -4 618.812 85.7519  20
   0  15   4 597.646 78.8539  16
   0  15   4 588.996 54.2823  15
   0  15  -4 455.024 53.2669  40
   0  15  -4 513.525 46.7243  27
   0  15   4 511.614 48.3370  27
   0 -15   5 45.2038 75.3329  20
   0  15  -5-16.2199 40.8060  40
   0  15   5 13.3648 42.1475  15
   0  15   5-1.51492 68.8621  16
   0  15  -5-36.5880 31.3652  27
   0 -15   6 488.976 78.8731  20
   0  15  -6 423.333 44.2948  21
   0  15   6 571.698 52.1164  15
   0  15   6 451.151 74.4441  16
   0  15  -6 322.866 48.2936  40
   0  15  -6 379.488 40.5699  27
   0 -15   7 374.601 77.6335  20
   0  15  -7 301.043 42.1926  21
   0  15  -7 212.572 44.9651  40
   0  15   7 384.102 53.7314  15
   0 -15  -7 407.176 78.5682  18
   0  15  -7 307.644 37.1763  27
   0 -15   8 710.743 82.6866  20
   0  15  -8 621.681 50.2227  21
   0  15   8 559.398 64.1615  15
   0 -15  -8 713.808 88.2341  18
   0  15   8 755.769 82.0220  16
   0  15  -8 362.593 52.5279  40
   0  15   8 716.372 51.6083  27
   0  15  -8 288.205 44.8104  27
   0  15  -9-25.4450 36.4230  21
   0 -15   9 9.59467 71.5756  20
   0  15  -9-0.15932 38.9156  40
   0  15   9-73.7722 69.8188  16
   0  15   9 98.7059 48.2652  15
   0 -15  -9-89.4089 75.2646  18
   0  15  -9-63.5768 29.3655  27
   0 -15 -10-0.99567 75.1074  20
   0 -15  10-52.8487 71.6930  20
   0 -15 -10-14.6831 46.3650  31
   0  15  10 18.9852 48.6676  15
   0  15  10-48.7230 66.8485  16
   0 -15 -10 69.6893 72.6295  18
   0  15 -10-40.7183 39.1726  40
   0  15 -10-16.4905 27.6844  27
   0  15  10 20.3168 35.8526  27
   0 -15  11 42.4489 70.4152  20
   0 -15 -11 32.2973 73.0299  20
   0 -15 -11 14.8475 46.1422  31
   0  15  11 44.7667 67.5424  16
   0 -15 -11 118.106 73.6822  18
   0  15  11-17.6059 49.9963  15
   0  15 -11-26.0837 40.3607  40
   0  15  11-34.2128 36.8445  27
   0 -15 -12 306.040 75.1531  20
   0 -15  12 62.5725 76.2605  20
   0 -15 -12 356.375 48.5463  31
   0  15  12 157.665 53.0964  15
   0  15  12 225.691 70.0850  16
   0 -15 -12 279.091 76.5852  18
   0  15 -12-74.5222 43.5678  40
   0  15  12 271.958 39.0404  27
   0  15 -13 251.724 41.8428  40
   0  15  13 48.5307 52.4264  15
   0  15  13 160.379 69.5854  16
   0 -15 -13 98.6709 73.5361  18
   0 -15 -13 169.237 73.9609  20
   0  15 -13 80.7595 39.9020  21
   0 -15  13 239.629 72.6000  20
   0 -15 -13 115.919 47.6767  31
   0  15 -13 124.846 41.0929  39
   0  15  13 87.4852 38.6105  27
   0  15 -14-34.6056 40.7464  40
   0  15  14 128.116 53.6114  15
   0  15  14 188.253 69.6235  16
   0 -15 -14 195.623 75.7833  18
   0 -15  14 97.7468 68.6075  20
   0  15 -14 79.3434 40.2955  21
   0 -15 -14 211.810 74.3552  20
   0 -15 -14 206.782 48.5062  31
   0  15 -14 63.5518 42.0211  39
   0  15  14 154.060 39.1467  27
   0  15 -15 17.8460 41.1861  40
   0 -15 -15 91.0084 76.4343  18
   0  15  15 108.524 69.4304  16
   0  15  15 170.435 56.1213  15
   0 -15 -15 173.479 72.0612  20
   0 -15  15 127.768 66.4142  20
   0  15 -15 147.599 41.1028  21
   0 -15 -15 149.602 48.6779  31
   0  15 -15 96.1593 43.2517  39
   0  15  15 257.710 39.5450  27
   0  15 -16 54.0484 40.1551  40
   0 -15 -16-46.9693 74.9314  18
   0  15  16 30.5327 66.9962  16
   0  15  16 36.4779 56.2500  15
   0  15 -16 32.6733 40.2346  21
   0 -15 -16-26.7178 68.5171  20
   0 -15 -16 68.2827 47.9293  31
   0  15 -16-7.50059 43.8731  39
   0  15  16 26.2425 37.8889  27
   0  15 -17 36.4831 40.2543  40
   0 -15 -17 11.3424 32.5001  43
   0 -15 -17 37.4095 73.6102  18
   0  15  17-19.4861 66.9241  16
   0  15  17-40.8557 58.1539  15
   0  15 -17-20.7300 40.3515  21
   0 -15 -17 6.13447 66.1939  20
   0 -15 -17 84.5340 48.5954  31
   0  15 -17-45.2165 45.1574  39
   0  15  17-10.1863 38.4337  27
   0  15 -18 51.9170 41.2777  40
   0 -15 -18 81.0649 34.5771  43
   0  15  18 41.9080 59.8158  15
   0  15  18 139.678 66.7925  16
   0 -15 -18 112.484 65.7598  20
   0  15 -18 28.4663 42.1005  21
   0 -15 -18 122.240 49.2626  31
   0  15 -18 126.013 47.7433  39
   0  15  18 183.229 40.2052  27
   0  15  18 204.800 42.4935  26
   0 -15  19 88.8754 45.9052  45
   0 -15 -19 211.399 36.3529  43
   0  15 -19 82.6049 42.1003  40
   0  15  19 181.495 66.7489  16
   0  15  19 102.076 61.1360  15
   0  15 -19 69.3603 42.4885  21
   0 -15 -19 207.766 63.6694  20
   0 -15 -19 173.783 49.5530  31
   0  15  19 141.983 44.7752  26
   0  15  19 117.989 39.6750  27
   0  15 -19 77.9241 49.0817  39
   0 -15 -20 0.44412 62.8895  20
   0  15 -20 20.1751 41.4741  21
   0  15 -20 28.8699 49.1035  39
   0  15 -20 100.703 55.9183  37
   0  15  20 73.7329 61.1740  15
   0  15  20 50.3391 65.2446  16
   0  15  20 26.5645 38.8994  27
   0  15  20 101.684 43.6405  26
   0  15 -20 22.6642 41.0641  40
   0 -15 -20 55.3489 34.7339  43
   0 -15  20-30.2322 45.0330  45
   0 -15 -21 296.543 62.4490  20
   0  15 -21 303.127 45.1937  21
   0  15 -21 388.333 60.9173  37
   0  15 -21 163.192 53.0352  39
   0  15  21 351.793 67.2454  16
   0  15  21 323.597 65.9961  15
   0  15  21 464.477 47.4953  26
   0  15  21 381.285 43.7620  27
   0 -15  21 198.241 47.3752  45
   0 -15 -21 156.504 40.5516  43
   0  15 -22 63.4987 39.8262  21
   0  15  22 63.3812 61.8485  15
   0 -15 -22 79.5451 36.0738  43
   0 -15  22 62.1430 42.5450  45
   0  15  22 56.7869 38.0896  27
   0  15  22 80.8327 42.1087  26
   0  15 -22-35.0515 50.2338  39
   0  15 -22 100.712 57.7474  37
   0  15  23 102.382 63.0044  15
   0  15  23 89.6514 43.1699  26
   0  15  23 125.971 38.9422  27
   0  15 -23 121.124 55.6559  37
   0  15 -23 170.584 51.7237  39
   0 -15 -23 61.5088 36.3593  43
   0  15  24-4.07829 37.0616  27
   0  15  24-17.3334 42.9289  26
   0 -15 -24-10.0499 46.1771  28
   0  15 -24 25.5496 57.9107  37
   0  15 -24-32.4657 51.5828  39
   0 -15 -24-7.29066 36.2851  43
   0  15 -25 17.2843 51.2238  39
   0  15 -25 71.4655 57.6312  37
   0  15 -25-100.828 43.1218  25
   0  15  25 26.6159 36.1444  27
   0  15  25-5.90896 41.5356  26
   0 -15 -25 6.72964 45.5474  28
   0 -15 -25 18.3585 36.3978  43
   0  15 -26 103.436 52.5906  39
   0  15 -26 130.821 57.2525  37
   0  15 -26 76.9583 43.5841  25
   0  15  26 187.146 43.0040  26
   0 -15 -26 49.9897 45.2343  28
   0  15  26 181.081 36.3984  27
   0 -15 -26 73.8705 36.8324  43
   0  15 -27-4.71478 51.8577  39
   0  15 -27 59.1175 54.7024  37
   0  15 -27-31.8458 42.4918  25
   0 -15 -27-18.8741 43.9537  28
   0  15  27 16.9938 39.7178  26
   0  15  27 13.5471 33.6377  27
   0 -15 -27-8.12602 36.7934  43
   0  15 -28 12.0258 51.8091  39
   0  15 -28 20.0866 54.3185  37
   0  15 -28 1.65857 42.1803  25
   0 -15 -28-58.4788 36.3033  43
   0 -15 -28 25.7673 43.3768  28
   0  15  28-28.6256 39.4798  26
   0  15  29-68.0939 38.6245  26
   0 -15 -29-54.4025 42.4426  28
   0 -15 -29 10.1558 35.5207  34
   0  15 -29 12.5464 54.1945  37
   0  15 -29-20.5946 51.8977  39
   0  15 -29 6.30750 42.5417  25
   0 -15 -29 1.53685 35.2688  43
   0  15  30 22.5251 37.4173  26
   0 -15 -30-38.7202 41.1572  28
   0 -15 -30-10.9136 35.0385  34
   0  15 -30-54.0792 53.9670  37
   0  15 -30-41.9285 49.8062  39
   0  15 -30-8.65036 42.0316  25
   0 -15 -30 21.1273 34.3166  43
   0  15  31-0.39900 36.1684  26
   0 -15 -31-30.0538 39.8208  28
   0 -15 -31-21.6266 33.7610  34
   0  15 -31-48.7294 48.7747  39
   0  15 -31-32.6893 53.5718  37
   0 -15 -31 26.1688 34.0939  43
   0  15 -31 14.5451 40.1557  25
   0 -15 -32-3.31036 32.9516  34
   0  15 -32 14.3908 41.5068  25
   0 -15 -32 16.5242 32.6325  43
   0 -15 -32 23.0368 37.8018  28
   0  15  32 44.5633 34.8024  26
   0 -15 -33-38.6265 35.1775  28
   0  15  33-8.58417 32.9608  26
   0 -15 -33-8.12322 32.1485  34
   0  15 -33-23.6356 47.2443  39
   0  15 -33 39.3935 39.3376  25
   0 -15 -33 25.3178 31.6059  43
   0 -15 -34 5.12608 29.8878  34
   0  15 -34-66.9378 46.5638  39
   0 -15 -34 23.6894 31.1758  43
   0  15  34-33.3947 30.9132  26
   0  15  35-32.8762 28.5706  26
   0 -15 -35-4.80628 29.3977  34
   0 -15 -35 39.5087 30.0104  43
   0  15 -35-21.8065 44.3773  39
   0  15 -35 3.58541 37.1059  25
   0  15 -36-34.0574 43.6570  39
   0  15 -36 11.1274 35.9881  25
   0  15  36-27.5999 26.8194  26
   0 -15 -36 5.66077 28.7397  43
   0  15 -37-21.5955 34.0524  25
   0 -15 -37-14.8207 27.3814  43
   0  15 -37-23.2175 40.8802  39
   0  15 -38 12.2985 32.7434  25
   0 -15 -38 12.3564 25.5370  43
   0  15 -38 21.0695 38.3426  39
   0  15 -39-42.5708 30.4158  25
   0 -15 -39 2.83914 23.8009  43
   0  15 -39 42.6538 36.6184  39
   0  15 -40 39.3958 27.7701  25
   0 -15 -40 21.2827 22.9289  42
   0 -15 -40-3.24027 21.9305  43
   0  15 -40 18.8200 33.8755  39
   0 -15 -41-0.87228 21.3217  23
   0  15 -41 3.03106 24.9017  25
   0  15 -41 4.13607 30.2497  39
   0 -15 -41-15.5497 18.9946  43
   0 -15 -41-18.9640 18.3843  34
   0  15 -42 21.5730 21.6233  25
   0 -15 -42-25.3349 15.4939  34
   0 -15 -42-6.33889 16.1096  43
   0  15 -42 1.82789 26.7225  39
   0  16   0 2068.01 128.945  27
   0  16   0 1892.28 128.486  26
   0  16  -1 37.5961 31.7714  26
   0  16   1-11.0388 33.5907  26
   0  16  -1-41.4530 34.6433  27
   0  16   1-7.30770 35.3450  27
   0 -16  -1-58.1516 80.9532  20
   0 -16   1-157.727 82.0551  20
   0 -16   2 3.12743 79.6227  20
   0 -16  -2 112.767 79.8786  20
   0  16   2-30.4086 37.5199  15
   0  16   2 29.4402 72.0126  16
   0  16   2 73.4474 34.5658  26
   0  16  -2-13.6172 30.2821  26
   0  16  -2 42.9799 34.2129  27
   0  16   2 46.6694 35.7225  27
   0  16  -2 0.17441 42.7980  40
   0 -16   3-19.2403 77.2307  20
   0 -16  -3 55.6469 78.2821  20
   0  16   3 28.0355 38.3277  15
   0  16   3-9.24119 71.9126  16
   0  16  -3 72.9611 33.6861  27
   0  16   3 5.32203 34.6521  26
   0  16   3 34.9667 35.9591  27
   0  16  -3-9.72187 43.0369  40
   0 -16  -4 123.445 79.8476  20
   0 -16   4 91.2626 77.3277  20
   0  16   4 53.9409 40.5181  15
   0  16   4 97.0778 71.1498  16
   0  16   4 19.6837 35.4044  26
   0  16  -4 20.3924 33.4043  27
   0  16   4 35.5749 35.8910  27
   0  16  -4-3.28581 42.8354  40
   0 -16   5 506.209 83.8120  20
   0  16   5 419.738 76.1586  16
   0  16   5 436.349 51.1124  15
   0  16  -5 430.687 41.7773  27
   0  16   5 529.409 44.7496  26
   0 -16   6 113.082 77.9605  20
   0  16   6 46.2095 70.1569  16
   0 -16  -6-10.9953 76.6911  18
   0  16   6 42.0311 43.7822  15
   0  16  -6-17.4610 32.3332  27
   0  16   6 65.7411 36.3120  26
   0  16  -6-50.5178 42.2621  40
   0 -16  -7-75.5804 77.2522  18
   0  16   7 1.63648 70.0260  16
   0  16   7-11.3770 46.7029  15
   0  16  -7 43.9834 45.5369  40
   0 -16  -8 120.089 78.9642  20
   0 -16   8 179.742 79.0876  20
   0  16   8 39.9677 47.3936  15
   0 -16  -8 4.88833 77.9626  18
   0  16   8 4.98095 69.6747  16
   0  16   8 19.0231 38.1628  27
   0 -16   9-51.5388 78.4281  20
   0 -16  -9 83.3046 78.0984  20
   0 -16  -9 90.2171 49.8965  31
   0  16   9 24.7112 49.8945  15
   0 -16  -9-42.4395 76.2756  18
   0  16   9 37.7416 70.4966  16
   0  16  -9 0.17177 41.7540  40
   0  16  -9-87.7769 31.6418  27
   0  16   9 13.7055 37.9533  27
   0 -16 -10 377.206 81.9612  20
   0 -16  10 160.031 79.2852  20
   0 -16 -10 281.312 52.7881  31
   0 -16 -10 395.417 81.8013  18
   0  16  10 229.656 55.1465  15
   0  16  10 442.567 75.5416  16
   0  16 -10 174.359 45.3368  40
   0  16  10 355.884 42.2332  27
   0  16 -10 144.804 33.3184  27
   0 -16 -11 271.759 80.0718  20
   0 -16  11 57.2516 76.2506  20
   0 -16 -11 182.380 49.7295  31
   0  16 -11 54.9516 37.9277  32
   0 -16 -11 201.606 80.1713  18
   0  16  11 280.682 72.8483  16
   0  16  11 174.604 54.7080  15
   0  16 -11 122.380 42.5777  40
   0  16  11 256.963 41.4469  27
   0 -16  12-49.6870 72.9958  20
   0 -16 -12-18.5936 49.1909  31
   0  16  12 114.577 54.0151  15
   0 -16 -12-16.7577 78.6810  18
   0  16 -12-47.7868 42.1192  40
   0  16  12-79.7926 39.8527  27
   0  16 -13 96.7315 42.5831  40
   0  16  13 262.556 56.2755  15
   0 -16 -13 114.568 77.7966  18
   0  16  13 47.8497 73.5260  16
   0 -16 -13 81.5744 81.2795  20
   0 -16  13 195.406 72.0546  20
   0 -16 -13 128.967 49.6290  31
   0  16 -13 153.402 41.1472  39
   0  16  13 145.204 40.8249  27
   0  16 -14 49.9752 41.6242  40
   0  16  14-2.89217 71.2536  16
   0  16  14 52.1502 56.1471  15
   0 -16 -14 143.391 77.6660  18
   0  16 -14 59.7944 41.1692  21
   0 -16 -14 110.378 74.7449  20
   0 -16  14 20.2226 68.3957  20
   0 -16 -14 90.3796 49.8586  31
   0  16 -14-2.36281 41.5626  39
   0  16  14 45.6078 39.4742  27
   0  16 -15 66.2167 41.9583  40
   0 -16 -15 85.1029 75.1173  18
   0  16  15 8.01835 56.4719  15
   0  16  15 46.1816 69.9520  16
   0 -16  15-2.34741 65.6076  20
   0 -16 -15 22.9584 72.3354  20
   0  16 -15 42.1988 41.5568  21
   0 -16 -15 31.2565 49.2964  31
   0  16 -15 101.960 43.7949  39
   0  16  15 102.326 40.4918  27
   0  16 -16-30.2401 41.1093  40
   0 -16 -16 7.01206 74.7395  18
   0  16  16-5.65667 56.9224  15
   0  16  16-15.4878 69.0141  16
   0  16 -16-27.8420 41.4695  21
   0 -16 -16 26.3516 69.4083  20
   0 -16 -16-1.76596 48.6189  31
   0  16 -16-6.49424 43.0920  39
   0  16  16-13.6341 40.0999  27
   0  16  16-15.5463 42.4017  26
   0  16 -17 39.8572 41.8201  40
   0 -16 -17 87.3549 74.6558  18
   0  16  17-30.0490 67.5104  16
   0  16  17 40.5983 58.0671  15
   0 -16 -17 5.46958 68.0740  20
   0  16 -17 15.1524 40.4765  21
   0 -16 -17 43.6549 47.4752  31
   0  16 -17 11.5153 44.8096  39
   0  16  17 25.8360 40.0553  27
   0  16  17 1.64334 43.3631  26
   0 -16  18 77.1417 45.8263  45
   0  16 -18-41.9675 41.9237  40
   0 -16 -18-29.2188 32.7642  43
   0  16  18-37.1055 59.4986  15
   0  16  18-25.4672 66.3368  16
   0 -16 -18 16.5100 65.3048  20
   0 -16 -18 87.9452 47.7637  31
   0  16 -18 116.280 46.5610  39
   0  16  18 2.13317 43.2862  26
   0  16  18 46.1682 40.1479  27
   0 -16  19 9.44372 46.3976  45
   0  16 -19 27.3798 41.4713  40
   0 -16 -19 19.3632 32.7751  43
   0  16  19-79.5045 60.2282  15
   0  16  19 25.6161 65.8294  16
   0 -16 -19 22.4801 64.3897  20
   0 -16 -19 54.5555 48.2448  31
   0  16  19-13.2053 40.3098  27
   0  16  19 83.2879 42.6817  26
   0  16 -19-38.9048 45.8316  39
   0  16 -19 35.3078 53.9289  37
   0  16 -20-57.1289 38.1403  25
   0 -16 -20 0.92293 61.0062  20
   0  16  20-4.97050 64.5750  16
   0  16  20-32.1993 60.2009  15
   0 -16  20-51.6313 45.4383  45
   0 -16 -20-3.75662 32.7538  43
   0  16  20-2.99125 39.8514  27
   0  16  20 43.0282 43.0051  26
   0  16 -20 10.7728 56.7516  37
   0  16 -20 37.5199 46.4970  39
   0  16 -21 72.8540 56.1764  37
   0  16 -21-3.72460 47.3233  39
   0  16 -21 36.8912 38.8286  25
   0  16  21 119.828 62.0054  15
   0  16  21 58.2259 39.2430  27
   0  16  21 116.969 43.9993  26
   0 -16 -21-29.1631 34.0702  43
   0 -16  21 55.0959 44.1955  45
   0  16 -22 4.53010 57.8604  37
   0  16 -22 54.3673 48.3131  39
   0  16 -22 54.1498 39.7341  25
   0  16  22-54.5578 61.3143  15
   0  16  22 70.5963 42.5753  26
   0  16  22 106.375 38.9551  27
   0 -16  22 21.8439 43.2823  45
   0 -16 -22 16.7252 33.8863  43
   0  16 -23 13.8871 56.4804  37
   0  16 -23-5.20626 48.8772  39
   0  16 -23 13.4710 40.1538  25
   0  16  23 90.0755 61.9061  15
   0  16  23-0.47926 42.4855  26
   0  16  23 0.64362 37.6631  27
   0 -16 -23 48.7028 33.9108  43
   0 -16  23-2.56442 41.3398  45
   0  16 -24 47.5355 49.4286  39
   0  16 -24 21.0506 57.6811  37
   0  16 -24 30.3304 40.9582  25
   0  16  24-65.4909 62.3554  15
   0  16  24 47.8881 42.0740  26
   0 -16 -24-15.4480 44.6166  28
   0  16  24-7.88440 36.8831  27
   0 -16 -24 36.1569 34.0325  43
   0  16 -25 2.49461 49.3313  39
   0  16 -25-7.75417 55.2054  37
   0  16 -25 7.13305 40.5698  25
   0  16  25-24.4250 61.8010  15
   0 -16 -25-13.2554 43.8355  28
   0  16  25 17.2730 35.7066  27
   0  16  25-29.3230 40.6706  26
   0 -16 -25 46.4895 34.2287  43
   0  16 -26-31.5081 56.2355  37
   0  16 -26-76.4034 49.8812  39
   0  16 -26 20.9416 40.3116  25
   0 -16 -26-16.1491 34.3348  43
   0  16  26-11.6572 34.9339  27
   0 -16 -26-1.88489 43.3664  28
   0  16  26 50.5225 40.3226  26
   0 -16 -27-23.9596 34.1712  43
   0  16  27-28.3762 38.8791  26
   0 -16 -28-3.98067 40.6679  28
   0  16  28-0.65181 38.1351  26
   0 -16 -28 12.1598 34.9029  34
   0  16 -28-102.863 55.0076  37
   0  16 -28 74.3491 49.1104  39
   0  16 -28 45.3835 40.4375  25
   0 -16 -28-35.0923 32.9963  43
   0 -16 -29 32.0235 40.1219  28
   0  16  29 9.79235 37.3068  26
   0 -16 -29 26.8491 33.9378  34
   0  16 -29-17.0219 54.3496  37
   0  16 -29 58.0195 48.0644  39
   0  16 -29-27.5231 40.0430  25
   0 -16 -29-7.92770 32.1765  43
   0 -16 -30 11.2991 37.9472  28
   0  16  30-25.5363 35.3616  26
   0 -16 -30-33.5614 33.1450  34
   0  16 -30 6.09179 52.5208  37
   0  16 -30 39.6929 47.0465  39
   0  16 -30-91.5922 39.0122  25
   0 -16 -30 11.0821 31.6642  43
   0 -16 -31-35.3198 35.6526  28
   0  16  31 1.87834 33.8797  26
   0 -16 -31-8.45828 32.7234  34
   0  16 -31 4.51964 45.8459  39
   0  16 -31-4.05768 50.3859  37
   0  16 -31 7.51043 38.3336  25
   0 -16 -31 31.7911 31.5217  43
   0 -16 -32-18.5483 32.8250  28
   0  16  32 54.7859 33.0438  26
   0 -16 -32-35.5062 31.1142  34
   0 -16 -32-1.45582 30.4298  43
   0  16 -32-0.24105 44.8853  39
   0  16 -32 39.2985 36.5175  25
   0  16 -33-19.7412 43.9922  39
   0  16 -33-29.2679 36.0109  25
   0 -16 -33 21.9375 29.5712  43
   0  16  33-82.1952 32.1298  26
   0  16  34 65.6745 29.1502  26
   0 -16 -34-2.89365 28.6801  34
   0  16 -34-25.1408 42.1811  39
   0  16 -34 11.7969 34.3217  25
   0 -16 -34 38.1850 28.4693  43
   0  16  35 25.0328 27.0866  26
   0 -16 -35 29.5502 26.8752  34
   0  16 -35 87.1056 40.8464  39
   0  16 -35-20.1447 33.7196  25
   0 -16 -35 41.4543 27.0472  43
   0  16  36-27.5788 24.5049  26
   0  16 -36-7.20361 31.6123  25
   0  16 -36 33.7089 38.9677  39
   0 -16 -36-10.1158 25.5601  43
   0 -16 -36 25.1416 26.1262  34
   0  16 -37-18.5606 30.2338  25
   0  16 -37-18.7900 37.0257  39
   0 -16 -37-27.9792 23.9322  43
   0 -16 -37 0.44649 24.6875  34
   0  16 -38 4.91705 33.9682  39
   0  16 -38-10.1798 28.3730  25
   0 -16 -38-33.0028 21.7725  43
   0  16 -39 33.4231 31.3013  39
   0  16 -39 38.3895 25.8367  25
   0 -16 -39 16.9377 19.6168  43
   0 -16 -39 17.2082 23.9241  42
   0  16 -40-21.6951 28.3488  39
   0  16 -40-16.1664 23.2036  25
   0 -16 -40 7.98953 20.5301  23
   0 -16 -40-8.76051 17.2732  43
   0  16 -41-4.22067 24.1337  39
   0 -17   0-42.6896 83.9857  20
   0  17   0 85.9062 37.4539  27
   0  17   0 1.70392 34.2854  26
   0  17   0 84.5626 76.0028  16
   0 -17   1 452.089 89.7690  20
   0 -17  -1-26.5688 87.1827  20
   0  17   1 30.1814 77.5657  16
   0  17   1 22.1008 42.7306  27
   0  17   1 24.3312 39.8469  26
   0 -17  -2 415.009 87.7920  20
   0 -17   2 266.052 85.3588  20
   0  17   2 387.384 78.4846  16
   0  17   2 307.066 39.9528  26
   0  17  -2 235.536 35.4319  26
   0  17   2 283.159 41.3938  27
   0  17  -2 308.784 40.3314  27
   0  17  -3 76.7860 47.0445  40
   0 -17  -3 338.221 83.8163  20
   0 -17   3 307.130 85.3808  20
   0  17   3 129.990 75.0184  16
[truncated: 10,456,131 more chars]
