# Supplementary material for: Supramolecular Modulation of Photoinduced Charge Transfer: Tuning Between Tunneling and Incoherent Hopping
Source: Angew Chem Int Ed Engl. 2026 May 12;65(27):e6007000. doi: 10.1002/anie.6007000 (PMC13327580; doi:10.1002/anie.6007000)
Supplement: Supplementary file 2 — Supporting File 2: anie72553‐sup‐0002‐cif.zip. [file ANIE-65-e6007000-s002.zip › anie72553-sup-0002-cif/ClNQBox.cif]

data_cu_20250113_zh_hk_clnq_0m
_audit_creation_date               2025-01-13
_audit_creation_method
;
Olex2 1.5
(compiled 2023.08.24 svn.re1ec1418 for OlexSys, GUI svn.r6817)
;
_shelx_SHELXL_version_number       '2019/2'
_audit_contact_author_address      ?
_audit_contact_author_email        ?
_audit_contact_author_name         ''
_audit_contact_author_phone        ?
_publ_contact_author_id_orcid      ?
_publ_section_references
;
Dolomanov, O.V., Bourhis, L.J., Gildea, R.J, Howard, J.A.K. & Puschmann, H.
 (2009), J. Appl. Cryst. 42, 339-341.

Sheldrick, G.M. (2015). Acta Cryst. C71, 3-8.
;
_chemical_name_common              ?
_chemical_name_systematic          ?
_chemical_formula_moiety          
 '4(F6 P), C10 H5 Cl O2, C54 H36 N6 S2, 4(C2 H3 N)'
_chemical_formula_sum              'C72 H53 Cl F24 N10 O2 P4 S2'
_chemical_formula_weight           1769.69
_chemical_melting_point            ?
loop_
  _atom_type_symbol
  _atom_type_description
  _atom_type_scat_dispersion_real
  _atom_type_scat_dispersion_imag
  _atom_type_scat_source
 'C' 'C' 0.0181 0.0091 'International Tables Vol C Tables 4.2.6.8 and 6.1.1.4'
 'H' 'H' 0.0000 0.0000 'International Tables Vol C Tables 4.2.6.8 and 6.1.1.4'
 'Cl' 'Cl' 0.3639 0.7018 'International Tables Vol C Tables 4.2.6.8 and 6.1.1.4'
 'F' 'F' 0.0727 0.0534 'International Tables Vol C Tables 4.2.6.8 and 6.1.1.4'
 'N' 'N' 0.0311 0.0180 'International Tables Vol C Tables 4.2.6.8 and 6.1.1.4'
 'O' 'O' 0.0492 0.0322 'International Tables Vol C Tables 4.2.6.8 and 6.1.1.4'
 'P' 'P' 0.2955 0.4335 'International Tables Vol C Tables 4.2.6.8 and 6.1.1.4'
 'S' 'S' 0.3331 0.5567 'International Tables Vol C Tables 4.2.6.8 and 6.1.1.4'

_shelx_space_group_comment
;
The symmetry employed for this shelxl refinement is uniquely defined
by the following loop, which should always be used as a source of
symmetry information in preference to the above space-group names.
They are only intended as comments.
;
_space_group_crystal_system        'triclinic'
_space_group_IT_number             2
_space_group_name_H-M_alt          'P -1'
_space_group_name_Hall             '-P 1'
loop_
  _space_group_symop_operation_xyz
 'x, y, z'
 '-x, -y, -z'

_cell_length_a                     10.0327(2)
_cell_length_b                     18.8580(5)
_cell_length_c                     20.2081(5)
_cell_angle_alpha                  103.6290(15)
_cell_angle_beta                   93.4613(15)
_cell_angle_gamma                  97.2290(15)
_cell_volume                       3670.01(15)
_cell_formula_units_Z              2
_cell_measurement_reflns_used      8881
_cell_measurement_temperature      193.00
_cell_measurement_theta_max        67.80
_cell_measurement_theta_min        2.26
_shelx_estimated_absorpt_T_max     ?
_shelx_estimated_absorpt_T_min     ?
_exptl_absorpt_coefficient_mu      2.861
_exptl_absorpt_correction_T_max    0.3201
_exptl_absorpt_correction_T_min    0.2099
_exptl_absorpt_correction_type     none
_exptl_absorpt_process_details
;
SADABS-2016/2 (Bruker,2016/2) was used for absorption correction.
wR2(int) was 0.0990 before and 0.0668 after correction.
The Ratio of minimum to maximum transmission is 0.6557.
The \l/2 correction factor is Not present.
;
_exptl_absorpt_special_details     ?
_exptl_crystal_colour              'clear reddish colourless'
_exptl_crystal_colour_lustre       clear
_exptl_crystal_colour_modifier     reddish
_exptl_crystal_colour_primary      colourless
_exptl_crystal_density_diffrn      1.601
_exptl_crystal_density_meas        ?
_exptl_crystal_density_method      ?
_exptl_crystal_description         block
_exptl_crystal_F_000               1792
_exptl_crystal_size_max            ?
_exptl_crystal_size_mid            ?
_exptl_crystal_size_min            ?
_exptl_transmission_factor_max     ?
_exptl_transmission_factor_min     ?
_diffrn_reflns_av_R_equivalents    0.0624
_diffrn_reflns_av_unetI/netI       0.0681
_diffrn_reflns_Laue_measured_fraction_full  0.999
_diffrn_reflns_Laue_measured_fraction_max  0.995
_diffrn_reflns_limit_h_max         10
_diffrn_reflns_limit_h_min         -12
_diffrn_reflns_limit_k_max         22
_diffrn_reflns_limit_k_min         -22
_diffrn_reflns_limit_l_max         24
_diffrn_reflns_limit_l_min         -24
_diffrn_reflns_number              60502
_diffrn_reflns_point_group_measured_fraction_full  0.999
_diffrn_reflns_point_group_measured_fraction_max  0.995
_diffrn_reflns_theta_full          67.679
_diffrn_reflns_theta_max           68.638
_diffrn_reflns_theta_min           2.259
_diffrn_ambient_temperature        193.00
_diffrn_detector_area_resol_mean   ?
_diffrn_measured_fraction_theta_full  0.999
_diffrn_measured_fraction_theta_max  0.995
_diffrn_measurement_device_type    'Bruker APEX-II CCD'
_diffrn_measurement_method         '\f and \w scans'
_diffrn_radiation_type             CuK\a
_diffrn_radiation_wavelength       1.54178
_diffrn_source                     ?
_diffrn_source_current             1.1
_diffrn_source_power               0.05500000000000001
_diffrn_source_voltage             50.0
_diffrn_standards_number           0
_reflns_Friedel_coverage           0.000
_reflns_Friedel_fraction_full      .
_reflns_Friedel_fraction_max       .
_reflns_number_gt                  9255
_reflns_number_total               13487
_reflns_special_details
;
 Reflections were merged by SHELXL according to the crystal
 class for the calculation of statistics and refinement.
 
 _reflns_Friedel_fraction is defined as the number of unique
 Friedel pairs measured divided by the number that would be
 possible theoretically, ignoring centric projections and
 systematic absences.
;
_reflns_threshold_expression       'I > 2\s(I)'
_computing_cell_refinement         'SAINT V8.40B (?, 2016)'
_computing_data_collection         ?
_computing_data_reduction          'SAINT V8.40B (?, 2016)'
_computing_molecular_graphics      'Olex2 1.5 (Dolomanov et al., 2009)'
_computing_publication_material    'Olex2 1.5 (Dolomanov et al., 2009)'
_computing_structure_refinement    'SHELXL 2019/2 (Sheldrick, 2015)'
_computing_structure_solution      'SHELXS  (Sheldrick, 2008)'
_refine_diff_density_max           0.984
_refine_diff_density_min           -0.571
_refine_diff_density_rms           0.117
_refine_ls_extinction_coef         .
_refine_ls_extinction_method       none
_refine_ls_goodness_of_fit_ref     1.358
_refine_ls_hydrogen_treatment      constr
_refine_ls_matrix_type             full
_refine_ls_number_parameters       1113
_refine_ls_number_reflns           13487
_refine_ls_number_restraints       310
_refine_ls_R_factor_all            0.1379
_refine_ls_R_factor_gt             0.1130
_refine_ls_restrained_S_all        1.344
_refine_ls_shift/su_max            0.001
_refine_ls_shift/su_mean           0.000
_refine_ls_structure_factor_coef   Fsqd
_refine_ls_weighting_details      
 'w=1/[\s^2^(Fo^2^)+(0.2000P)^2^] where P=(Fo^2^+2Fc^2^)/3'
_refine_ls_weighting_scheme        calc
_refine_ls_wR_factor_gt            0.3190
_refine_ls_wR_factor_ref           0.3535
_refine_special_details            ?
_olex2_refinement_description
;
1. Uiso/Uaniso restraints and constraints
C27 \\sim C33 \\sim C67 \\sim C79 \\sim S1 \\sim S2 \\sim N3A \\sim N5 \\sim
C27A \\sim C33A \\sim C67A \\sim C79A \\sim S1A \\sim S2A \\sim N3B \\sim N5A:
within 2A with sigma of 0.01 and sigma for terminal atoms of 0.02 within 2A
2. Rigid body (RIGU) restrains
3. Others
 Sof(C27A)=Sof(C33A)=Sof(C67A)=Sof(C79A)=Sof(S1A)=Sof(S2A)=Sof(N3B)=Sof(N5A)=1-
 FVAR(1)
 Sof(C27)=Sof(C33)=Sof(C67)=Sof(C79)=Sof(S1)=Sof(S2)=Sof(N3A)=Sof(N5)=FVAR(1)
4.a Secondary CH2 refined with riding coordinates:
 C49(H49A,H49B), C50(H50A,H50B), C77(H77A,H77B), C80(H80A,H80B)
4.b Aromatic/amide H refined with riding coordinates:
 C12(H12), C13(H13), C17(H17), C20(H20), C32(H32), C25(H25), C26(H26),
 C28(H28), C30(H30), C35(H35), C34(H34), C36(H36), C37(H37), C39(H39), C40(H40),
  C41(H41), C44(H44), C45(H45), C48(H48), C54(H54), C56(H56), C58(H58),
 C59(H59), C62(H62), C64(H64), C66(H66), C69(H69), C83(H83), C85(H85), C87(H87),
  C98(H98), C101(H101), C103(H103)
4.c Idealised Me refined as rotating group:
 C92(H92A,H92B,H92C), C90(H90A,H90B,H90C), C6(H6A,H6B,H6C), C9(H9A,H9B,H9C)
;
_atom_sites_solution_hydrogens     geom
_atom_sites_solution_primary       ?
_atom_sites_solution_secondary     ?
loop_
  _atom_site_label
  _atom_site_type_symbol
  _atom_site_fract_x
  _atom_site_fract_y
  _atom_site_fract_z
  _atom_site_U_iso_or_equiv
  _atom_site_adp_type
  _atom_site_occupancy
  _atom_site_site_symmetry_order
  _atom_site_calc_flag
  _atom_site_refinement_flags_posn
  _atom_site_refinement_flags_adp
  _atom_site_refinement_flags_occupancy
  _atom_site_disorder_assembly
  _atom_site_disorder_group
 P1 P 0.49958(14) 0.28311(8) 0.45149(8) 0.0649(4) Uani 1 1 d . . . . .
 F24 F 0.4071(4) 0.3407(2) 0.4876(2) 0.0978(13) Uani 1 1 d . . . . .
 F42 F 0.3752(4) 0.2445(3) 0.3968(2) 0.1024(14) Uani 1 1 d . . . . .
 F53 F 0.4455(5) 0.2306(3) 0.4981(3) 0.1122(15) Uani 1 1 d . . . . .
 F63 F 0.5451(5) 0.3369(3) 0.4046(3) 0.1249(18) Uani 1 1 d . . . . .
 F65 F 0.6214(4) 0.3237(3) 0.5075(3) 0.1087(15) Uani 1 1 d . . . . .
 F86 F 0.5915(5) 0.2270(3) 0.4152(3) 0.1294(19) Uani 1 1 d . . . . .
 P2 P 0.30993(16) 0.35771(8) 0.20038(7) 0.0651(4) Uani 1 1 d . . . . .
 F47 F 0.1800(5) 0.3968(3) 0.2157(3) 0.1104(15) Uani 1 1 d . . . . .
 F57 F 0.3323(6) 0.3966(4) 0.1403(3) 0.140(2) Uani 1 1 d . . . . .
 F60 F 0.4348(6) 0.3183(4) 0.1808(2) 0.129(2) Uani 1 1 d . . . . .
 F95 F 0.2946(10) 0.3229(5) 0.2619(4) 0.209(5) Uani 1 1 d . . . . .
 F97 F 0.2243(7) 0.2947(5) 0.1461(5) 0.231(6) Uani 1 1 d . . . . .
 F99 F 0.3952(9) 0.4248(5) 0.2503(4) 0.198(4) Uani 1 1 d . . . . .
 P3 P 0.16166(17) -0.37710(8) 0.29039(7) 0.0670(4) Uani 1 1 d . . . . .
 F35 F 0.0783(5) -0.3159(3) 0.32628(19) 0.1049(15) Uani 1 1 d . . . . .
 F51 F 0.2560(6) -0.4342(3) 0.2561(2) 0.1084(15) Uani 1 1 d . . . . .
 F70 F 0.1664(6) -0.4086(3) 0.3560(2) 0.1217(19) Uani 1 1 d . . . . .
 F93 F 0.2921(6) -0.3229(4) 0.3259(5) 0.187(4) Uani 1 1 d . . . . .
 F96 F 0.0328(7) -0.4317(4) 0.2609(5) 0.190(4) Uani 1 1 d . . . . .
 F100 F 0.1478(11) -0.3486(4) 0.2253(3) 0.208(5) Uani 1 1 d . . . . .
 P P 0.98105(15) -0.27469(8) 0.06368(8) 0.0681(4) Uani 1 1 d . . . . .
 F43 F 1.0138(5) -0.1934(2) 0.0523(2) 0.0982(13) Uani 1 1 d . . . . .
 F52 F 1.0679(5) -0.3049(2) 0.0021(2) 0.1038(13) Uani 1 1 d . . . . .
 F71 F 0.9489(6) -0.3538(2) 0.0781(3) 0.1159(16) Uani 1 1 d . . . . .
 F82 F 1.1188(5) -0.2588(4) 0.1107(3) 0.1301(19) Uani 1 1 d . . . . .
 F91 F 0.8528(5) -0.2888(4) 0.0138(4) 0.160(3) Uani 1 1 d . . . . .
 F94 F 0.9047(9) -0.2440(4) 0.1264(4) 0.174(3) Uani 1 1 d . . . . .
 Cl7 Cl 0.6643(2) -0.14154(12) 0.18973(11) 0.0994(6) Uani 1 1 d . . . . .
 C24 C 0.5783(5) -0.0236(3) 0.0697(2) 0.0493(10) Uani 1 1 d . . . . .
 C2 C 0.5352(4) -0.0998(3) 0.0384(2) 0.0493(10) Uani 1 1 d . . . . .
 C3 C 0.4955(5) 0.0131(3) 0.1161(2) 0.0503(10) Uani 1 1 d . . . . .
 N4 N 0.4539(4) -0.2485(2) -0.0185(2) 0.0580(10) Uani 1 1 d . . . . .
 C21 C 0.7011(5) 0.0110(3) 0.0519(2) 0.0513(10) Uani 1 1 d . . . . .
 C1 C 0.7166(5) 0.1986(3) 0.1707(2) 0.0499(10) Uani 1 1 d . . . . .
 C7 C 0.6667(5) 0.1248(2) 0.1357(2) 0.0488(10) Uani 1 1 d . . . . .
 C8 C 0.5454(5) 0.0896(3) 0.1526(2) 0.0521(10) Uani 1 1 d . . . . .
 C10 C 0.4108(5) -0.1352(3) 0.0529(2) 0.0533(10) Uani 1 1 d . . . . .
 C11 C 0.7452(5) 0.0877(3) 0.0841(2) 0.0525(10) Uani 1 1 d . . . . .
 C12 C 0.3737(5) -0.2099(3) 0.0219(3) 0.0564(11) Uani 1 1 d . . . . .
 H12 H 0.289181 -0.234105 0.029586 0.068 Uiso 1 1 calc R U . . .
 C13 C 0.3289(5) -0.0952(3) 0.0982(3) 0.0608(12) Uani 1 1 d . . . . .
 H13 H 0.243928 -0.118542 0.106309 0.073 Uiso 1 1 calc R U . . .
 N14 N 1.0316(4) 0.2879(3) 0.5279(2) 0.0594(10) Uani 1 1 d . . . . .
 C15 C 0.6446(5) 0.2373(3) 0.2233(2) 0.0573(11) Uani 1 1 d . . . . .
 C16 C 0.8353(5) 0.2367(3) 0.1551(2) 0.0551(11) Uani 1 1 d . . . . .
 C17 C 0.8813(6) 0.3084(3) 0.1912(3) 0.0601(12) Uani 1 1 d . . . . .
 H17 H 0.961612 0.333828 0.180251 0.072 Uiso 1 1 calc R U . . .
 C18 C 0.6141(5) -0.1411(3) -0.0065(2) 0.0556(11) Uani 1 1 d . . . . .
 N19 N 0.8118(5) 0.3431(2) 0.2426(2) 0.0600(10) Uani 1 1 d . . . . .
 C20 C 0.8602(5) 0.1272(3) 0.0698(3) 0.0574(11) Uani 1 1 d . . . . .
 H20 H 0.909917 0.102445 0.035204 0.069 Uiso 1 1 calc R U . . .
 C32 C 0.3724(5) -0.0228(3) 0.1304(3) 0.0574(11) Uani 1 1 d . . . . .
 H32 H 0.319526 0.003316 0.162510 0.069 Uiso 1 1 calc R U . . .
 C22 C 0.9575(6) 0.1378(3) 0.4817(3) 0.0606(12) Uani 1 1 d . . . . .
 N23 N 0.6498(5) -0.3852(3) 0.2290(2) 0.0666(11) Uani 1 1 d . . . . .
 C25 C 0.9029(5) 0.2581(3) 0.5287(2) 0.0600(12) Uani 1 1 d . . . . .
 H25 H 0.838236 0.289261 0.544679 0.072 Uiso 1 1 calc R U . . .
 C26 C 0.9092(5) 0.1993(3) 0.1014(3) 0.0593(12) Uani 1 1 d . . . . .
 H26 H 0.988554 0.223664 0.088590 0.071 Uiso 1 1 calc R U . . .
 C27 C 0.8041(12) -0.1734(10) 0.3440(6) 0.061(2) Uani 0.736(5) 1 d . U P A 1
 C28 C 0.6966(6) 0.3092(3) 0.2576(3) 0.0620(12) Uani 1 1 d . . . . .
 H28 H 0.649093 0.334945 0.292711 0.074 Uiso 1 1 calc R U . . .
 C29 C 0.9271(6) 0.4155(3) 0.3539(3) 0.0583(12) Uani 1 1 d . . . . .
 C30 C 0.8959(5) 0.4124(3) 0.4713(3) 0.0567(11) Uani 1 1 d . . . . .
 H30 H 0.841887 0.418696 0.508670 0.068 Uiso 1 1 calc R U . . .
 C31 C 1.0231(5) 0.3919(3) 0.4788(2) 0.0542(11) Uani 1 1 d . . . . .
 C35 C 0.7757(5) -0.0309(3) 0.0044(3) 0.0612(12) Uani 1 1 d . . . . .
 H35 H 0.856025 -0.007254 -0.008283 0.073 Uiso 1 1 calc R U . . .
 C33 C 0.9156(17) 0.0565(5) 0.4522(8) 0.0563(18) Uani 0.736(5) 1 d . U P A 1
 C34 C 1.0918(6) 0.1710(3) 0.4836(3) 0.0685(14) Uani 1 1 d . . . . .
 H34 H 1.159166 0.141362 0.468404 0.082 Uiso 1 1 calc R U . . .
 C36 C 0.5233(6) 0.2006(3) 0.2406(3) 0.0663(13) Uani 1 1 d . . . . .
 H36 H 0.475814 0.225126 0.276351 0.080 Uiso 1 1 calc R U . . .
 C37 C 0.8639(5) 0.1843(3) 0.5072(3) 0.0617(12) Uani 1 1 d . . . . .
 H37 H 0.773070 0.163987 0.509348 0.074 Uiso 1 1 calc R U . . .
 C38 C 0.5334(6) -0.4289(3) 0.1165(3) 0.0635(13) Uani 1 1 d . . . . .
 C39 C 0.8475(5) 0.4237(2) 0.4098(3) 0.0576(11) Uani 1 1 d . . . . .
 H39 H 0.759961 0.437161 0.405069 0.069 Uiso 1 1 calc R U . . .
 C40 C 1.1035(5) 0.3869(3) 0.4253(3) 0.0604(12) Uani 1 1 d . . . . .
 H40 H 1.191871 0.374637 0.430705 0.073 Uiso 1 1 calc R U . . .
 C41 C 0.5740(5) -0.2160(3) -0.0328(3) 0.0603(12) Uani 1 1 d . . . . .
 H41 H 0.630373 -0.244692 -0.060696 0.072 Uiso 1 1 calc R U . . .
 C44 C 0.7364(6) -0.1046(3) -0.0242(3) 0.0631(13) Uani 1 1 d . . . . .
 H44 H 0.789727 -0.131492 -0.055617 0.076 Uiso 1 1 calc R U . . .
 C45 C 0.4760(6) 0.1297(3) 0.2051(3) 0.0635(12) Uani 1 1 d . . . . .
 H45 H 0.393609 0.106297 0.215961 0.076 Uiso 1 1 calc R U . . .
 C46 C 0.4516(5) -0.3691(3) 0.0097(3) 0.0594(12) Uani 1 1 d . . . . .
 C48 C 1.0567(5) 0.3996(3) 0.3636(3) 0.0611(12) Uani 1 1 d . . . . .
 H48 H 1.114217 0.397378 0.327699 0.073 Uiso 1 1 calc R U . . .
 C49 C 1.0669(6) 0.3697(3) 0.5416(3) 0.0651(13) Uani 1 1 d . . . . .
 H49A H 1.020416 0.394224 0.580603 0.078 Uiso 1 1 calc R U . . .
 H49B H 1.165398 0.384259 0.552939 0.078 Uiso 1 1 calc R U . . .
 C50 C 0.4126(6) -0.3297(3) -0.0442(3) 0.0639(13) Uani 1 1 d . . . . .
 H50A H 0.457084 -0.347934 -0.086041 0.077 Uiso 1 1 calc R U . . .
 H50B H 0.313789 -0.340405 -0.056087 0.077 Uiso 1 1 calc R U . . .
 C54 C 1.1258(6) 0.2446(3) 0.5069(3) 0.0694(14) Uani 1 1 d . . . . .
 H54 H 1.217036 0.266280 0.508422 0.083 Uiso 1 1 calc R U . . .
 C56 C 0.5761(6) -0.3953(3) 0.0114(3) 0.0635(13) Uani 1 1 d . . . . .
 H56 H 0.632931 -0.392383 -0.024125 0.076 Uiso 1 1 calc R U . . .
 C58 C 0.3682(6) -0.3768(3) 0.0607(3) 0.0635(13) Uani 1 1 d . . . . .
 H58 H 0.281209 -0.362002 0.058933 0.076 Uiso 1 1 calc R U . . .
 C59 C 0.8261(6) -0.2869(4) 0.2606(3) 0.0698(14) Uani 1 1 d . . . . .
 H59 H 0.914503 -0.265940 0.254937 0.084 Uiso 1 1 calc R U . . .
 C62 C 0.6167(6) -0.4247(3) 0.0632(3) 0.0646(14) Uani 1 1 d . . . . .
 H62 H 0.701187 -0.442472 0.063611 0.077 Uiso 1 1 calc R U . . .
 C64 C 0.7756(6) -0.3534(3) 0.2222(3) 0.0688(14) Uani 1 1 d . . . . .
 H64 H 0.828092 -0.378916 0.189462 0.083 Uiso 1 1 calc R U . . .
 C66 C 0.6246(7) -0.2831(3) 0.3175(3) 0.0726(15) Uani 1 1 d . . . . .
 H66 H 0.572558 -0.259928 0.351788 0.087 Uiso 1 1 calc R U . . .
 C67 C 0.9274(14) -0.0499(6) 0.3917(8) 0.0621(18) Uani 0.736(5) 1 d . U P A 1
 C68 C 0.8378(7) 0.0737(4) 0.2688(3) 0.0748(15) Uani 1 1 d . . . . .
 C69 C 0.4104(6) -0.4056(3) 0.1139(3) 0.0665(14) Uani 1 1 d . . . . .
 H69 H 0.352999 -0.409277 0.149072 0.080 Uiso 1 1 calc R U . . .
 O73 O 1.0585(5) 0.0176(3) 0.1356(3) 0.0970(15) Uani 1 1 d . . . . .
 C74 C 0.7524(6) -0.2472(3) 0.3092(3) 0.0695(14) Uani 1 1 d . . . . .
 C77 C 0.8676(7) 0.4191(3) 0.2840(3) 0.0683(14) Uani 1 1 d . . . . .
 H77A H 0.794944 0.450397 0.289493 0.082 Uiso 1 1 calc R U . . .
 H77B H 0.938384 0.441426 0.260026 0.082 Uiso 1 1 calc R U . . .
 C78 C 0.9730(7) 0.0132(4) 0.1753(3) 0.0798(17) Uani 1 1 d . . . . .
 C79 C 0.7939(12) -0.0644(5) 0.4072(5) 0.0634(16) Uani 0.736(5) 1 d . U P A 1
 C80 C 0.5851(6) -0.4529(3) 0.1773(3) 0.0697(14) Uani 1 1 d . . . . .
 H80A H 0.509921 -0.478618 0.196211 0.084 Uiso 1 1 calc R U . . .
 H80B H 0.651692 -0.487011 0.164299 0.084 Uiso 1 1 calc R U . . .
 C81 C 0.7432(7) 0.0034(4) 0.2536(3) 0.083(2) Uani 1 1 d . . . . .
 C83 C 0.8832(7) -0.0566(4) 0.1667(4) 0.0830(18) Uani 1 1 d . . . . .
 H83 H 0.902027 -0.099644 0.135657 0.100 Uiso 1 1 calc R U . . .
 O84 O 0.6406(6) -0.0022(4) 0.2837(3) 0.1113(18) Uani 1 1 d . . . . .
 C85 C 0.5766(7) -0.3495(3) 0.2775(3) 0.0706(14) Uani 1 1 d . . . . .
 H85 H 0.489359 -0.372353 0.282876 0.085 Uiso 1 1 calc R U . . .
 C87 C 0.8163(9) 0.1358(5) 0.3169(3) 0.092(2) Uani 1 1 d . . . . .
 H87 H 0.736825 0.135163 0.340135 0.111 Uiso 1 1 calc R U . . .
 C88 C 0.9514(7) 0.0774(4) 0.2306(3) 0.0812(18) Uani 1 1 d . . . . .
 C89 C 0.7739(7) -0.0604(4) 0.2026(3) 0.0809(17) Uani 1 1 d . . . . .
 C98 C 0.9124(10) 0.1999(5) 0.3313(4) 0.099(2) Uani 1 1 d . . . . .
 H98 H 0.900888 0.241887 0.365977 0.119 Uiso 1 1 calc R U . . .
 C101 C 1.0206(9) 0.2010(5) 0.2953(4) 0.094(2) Uani 1 1 d . . . . .
 H101 H 1.084843 0.244532 0.306056 0.113 Uiso 1 1 calc R U . . .
 C103 C 1.0440(9) 0.1435(5) 0.2443(4) 0.093(2) Uani 1 1 d . . . . .
 H103 H 1.119822 0.147676 0.218809 0.111 Uiso 1 1 calc R U . . .
 N55 N 0.8470(6) 0.4523(3) 0.1232(3) 0.0780(14) Uani 1 1 d . . . . .
 C61 C 0.9513(6) 0.4660(3) 0.1068(3) 0.0611(12) Uani 1 1 d . . . . .
 C92 C 1.0852(7) 0.4852(4) 0.0876(4) 0.0820(17) Uani 1 1 d . . . . .
 H92A H 1.100244 0.449321 0.045989 0.123 Uiso 1 1 calc R U . . .
 H92B H 1.152395 0.484690 0.124713 0.123 Uiso 1 1 calc R U . . .
 H92C H 1.093819 0.534572 0.079126 0.123 Uiso 1 1 calc R U . . .
 C72 C 0.5386(6) 0.5227(3) 0.3794(3) 0.0685(14) Uani 1 1 d . . . . .
 N76 N 0.6395(6) 0.5383(4) 0.3593(3) 0.0855(15) Uani 1 1 d . . . . .
 C90 C 0.4115(6) 0.5025(4) 0.4053(3) 0.0758(15) Uani 1 1 d . . . . .
 H90A H 0.337468 0.497468 0.369797 0.114 Uiso 1 1 calc R U . . .
 H90B H 0.398730 0.540961 0.445538 0.114 Uiso 1 1 calc R U . . .
 H90C H 0.412106 0.455573 0.418083 0.114 Uiso 1 1 calc R U . . .
 C4 C 0.3375(15) -0.1442(7) 0.3376(11) 0.163(6) Uani 1 1 d . . . . .
 C6 C 0.329(2) -0.1675(8) 0.2619(8) 0.206(8) Uani 1 1 d . . . . .
 H6A H 0.387487 -0.131401 0.244699 0.309 Uiso 1 1 calc R U . . .
 H6B H 0.235797 -0.170521 0.243038 0.309 Uiso 1 1 calc R U . . .
 H6C H 0.359005 -0.215905 0.247874 0.309 Uiso 1 1 calc R U . . .
 N1 N 0.3499(18) -0.1216(9) 0.3953(7) 0.215(8) Uani 1 1 d . . . . .
 C5 C 0.2947(18) 0.0254(8) 0.3280(8) 0.144(5) Uani 1 1 d . . . . .
 N2 N 0.2023(17) -0.0087(12) 0.2792(8) 0.243(10) Uani 1 1 d . . . . .
 C9 C 0.4013(15) 0.0543(6) 0.3879(8) 0.177(7) Uani 1 1 d . . . . .
 H9A H 0.484751 0.034223 0.376533 0.265 Uiso 1 1 calc R U . . .
 H9B H 0.369423 0.039167 0.428117 0.265 Uiso 1 1 calc R U . . .
 H9C H 0.418570 0.108264 0.397963 0.265 Uiso 1 1 calc R U . . .
 S1 S 0.7518(3) 0.01560(12) 0.45715(12) 0.0668(6) Uani 0.736(5) 1 d . U P A 1
 S2 S 0.9685(2) -0.12882(11) 0.34024(10) 0.0651(6) Uani 0.736(5) 1 d . U P A 1
 N3A N 0.9962(10) 0.0197(6) 0.4179(5) 0.0623(19) Uani 0.736(5) 1 d . U P A 1
 N5 N 0.7245(9) -0.1317(4) 0.3825(4) 0.0649(14) Uani 0.736(5) 1 d . U P A 1
 C27A C 0.779(4) -0.172(3) 0.355(2) 0.064(3) Uani 0.264(5) 1 d . U P A 2
 C33A C 0.922(5) 0.073(2) 0.454(3) 0.062(3) Uani 0.264(5) 1 d . U P A 2
 C67A C 0.805(4) -0.0450(16) 0.4205(16) 0.064(2) Uani 0.264(5) 1 d . U P A 2
 C79A C 0.913(5) -0.0651(19) 0.392(2) 0.064(2) Uani 0.264(5) 1 d . U P A 2
 S1A S 1.0350(8) 0.0087(5) 0.4047(5) 0.0660(17) Uani 0.264(5) 1 d . U P A 2
 S2A S 0.6725(7) -0.1165(4) 0.4073(4) 0.0713(16) Uani 0.264(5) 1 d . U P A 2
 N3B N 0.814(3) 0.0305(12) 0.4623(12) 0.066(3) Uani 0.264(5) 1 d . U P A 2
 N5A N 0.894(3) -0.1349(11) 0.3543(10) 0.066(2) Uani 0.264(5) 1 d . U P A 2

loop_
  _atom_site_aniso_label
  _atom_site_aniso_U_11
  _atom_site_aniso_U_22
  _atom_site_aniso_U_33
  _atom_site_aniso_U_23
  _atom_site_aniso_U_13
  _atom_site_aniso_U_12
 P1 0.0507(7) 0.0667(8) 0.0749(8) 0.0147(6) 0.0089(6) 0.0026(6)
 F24 0.066(2) 0.084(2) 0.125(3) -0.010(2) 0.018(2) 0.0050(18)
 F42 0.085(3) 0.117(3) 0.085(2) 0.004(2) -0.005(2) -0.017(2)
 F53 0.114(3) 0.115(3) 0.121(3) 0.058(3) 0.018(3) 0.005(3)
 F63 0.098(3) 0.144(4) 0.148(4) 0.077(4) 0.021(3) -0.007(3)
 F65 0.064(2) 0.138(4) 0.109(3) 0.011(3) -0.013(2) 0.001(2)
 F86 0.104(3) 0.124(4) 0.150(5) -0.007(3) 0.037(3) 0.046(3)
 P2 0.0708(9) 0.0709(8) 0.0552(7) 0.0154(6) 0.0160(6) 0.0119(7)
 F47 0.105(3) 0.134(4) 0.121(3) 0.058(3) 0.057(3) 0.050(3)
 F57 0.139(4) 0.224(7) 0.113(3) 0.101(4) 0.070(3) 0.095(4)
 F60 0.134(4) 0.200(6) 0.091(3) 0.060(3) 0.039(3) 0.104(4)
 F95 0.314(10) 0.223(8) 0.203(7) 0.161(6) 0.181(8) 0.183(8)
 F97 0.112(5) 0.205(8) 0.267(10) -0.127(8) 0.018(5) -0.035(5)
 F99 0.230(9) 0.168(7) 0.130(5) -0.050(5) -0.010(5) -0.038(6)
 P3 0.0812(10) 0.0683(8) 0.0559(7) 0.0182(6) 0.0176(6) 0.0164(7)
 F35 0.122(3) 0.137(4) 0.064(2) 0.012(2) 0.004(2) 0.077(3)
 F51 0.140(4) 0.092(3) 0.105(3) 0.024(2) 0.054(3) 0.040(3)
 F70 0.145(4) 0.173(5) 0.089(3) 0.071(3) 0.049(3) 0.089(4)
 F93 0.096(4) 0.122(5) 0.297(11) -0.023(6) 0.004(5) -0.005(3)
 F96 0.134(5) 0.128(5) 0.271(9) 0.033(6) -0.066(6) -0.043(4)
 F100 0.411(13) 0.188(6) 0.105(4) 0.095(4) 0.127(6) 0.181(8)
 P 0.0638(8) 0.0646(8) 0.0766(9) 0.0265(7) 0.0080(7) -0.0061(6)
 F43 0.128(3) 0.071(2) 0.099(3) 0.0278(19) 0.035(2) 0.000(2)
 F52 0.113(3) 0.090(3) 0.110(3) 0.022(2) 0.041(3) 0.012(2)
 F71 0.135(4) 0.077(3) 0.146(4) 0.053(3) 0.032(3) -0.004(3)
 F82 0.103(4) 0.160(5) 0.120(4) 0.050(3) -0.021(3) -0.020(3)
 F91 0.081(3) 0.186(6) 0.218(7) 0.103(5) -0.052(4) -0.034(3)
 F94 0.269(8) 0.130(4) 0.169(5) 0.073(4) 0.154(6) 0.073(5)
 Cl7 0.1016(13) 0.1107(14) 0.0958(12) 0.0500(10) 0.0017(10) 0.0093(10)
 C24 0.047(2) 0.054(2) 0.049(2) 0.0200(19) 0.0027(18) 0.0017(19)
 C2 0.042(2) 0.058(3) 0.050(2) 0.0208(19) 0.0002(17) 0.0013(19)
 C3 0.050(2) 0.054(2) 0.060(2) 0.031(2) 0.017(2) 0.0174(19)
 N4 0.060(2) 0.058(2) 0.051(2) 0.0143(17) 0.0031(18) -0.0070(19)
 C21 0.045(2) 0.062(3) 0.047(2) 0.024(2) -0.0002(18) -0.008(2)
 C1 0.053(2) 0.050(2) 0.050(2) 0.0193(19) 0.0029(19) 0.0047(19)
 C7 0.055(3) 0.046(2) 0.044(2) 0.0141(17) -0.0030(18) 0.0004(19)
 C8 0.048(2) 0.058(3) 0.049(2) 0.0157(19) 0.0011(18) 0.001(2)
 C10 0.050(2) 0.055(2) 0.057(2) 0.022(2) 0.004(2) -0.001(2)
 C11 0.060(3) 0.056(3) 0.044(2) 0.0153(19) 0.0035(19) 0.014(2)
 C12 0.053(3) 0.057(3) 0.059(3) 0.017(2) 0.004(2) 0.002(2)
 C13 0.055(3) 0.055(3) 0.072(3) 0.016(2) 0.013(2) 0.000(2)
 N14 0.051(2) 0.081(3) 0.050(2) 0.0267(19) 0.0028(17) 0.004(2)
 C15 0.063(3) 0.053(3) 0.054(2) 0.010(2) 0.001(2) 0.008(2)
 C16 0.066(3) 0.051(2) 0.048(2) 0.0164(19) -0.004(2) -0.001(2)
 C17 0.063(3) 0.059(3) 0.062(3) 0.027(2) 0.002(2) 0.004(2)
 C18 0.054(3) 0.059(3) 0.050(2) 0.013(2) 0.006(2) -0.003(2)
 N19 0.074(3) 0.050(2) 0.057(2) 0.0177(17) -0.001(2) 0.0070(19)
 C20 0.064(3) 0.050(2) 0.054(2) 0.0048(19) -0.005(2) 0.009(2)
 C32 0.055(3) 0.051(2) 0.066(3) 0.013(2) 0.014(2) 0.005(2)
 C22 0.064(3) 0.065(3) 0.061(3) 0.033(2) 0.006(2) 0.005(2)
 N23 0.061(3) 0.077(3) 0.069(3) 0.033(2) 0.007(2) 0.011(2)
 C25 0.053(3) 0.073(3) 0.051(2) 0.015(2) 0.005(2) 0.001(2)
 C26 0.060(3) 0.056(3) 0.060(3) 0.017(2) 0.004(2) -0.004(2)
 C27 0.063(5) 0.064(3) 0.063(4) 0.028(4) 0.005(3) 0.009(4)
 C28 0.064(3) 0.061(3) 0.063(3) 0.018(2) 0.006(2) 0.011(2)
 C29 0.071(3) 0.040(2) 0.064(3) 0.017(2) 0.012(2) 0.001(2)
 C30 0.058(3) 0.048(2) 0.057(3) 0.0029(19) 0.015(2) -0.002(2)
 C31 0.053(3) 0.047(2) 0.052(2) 0.0010(18) 0.0053(19) -0.0121(19)
 C35 0.057(3) 0.055(3) 0.068(3) 0.016(2) 0.008(2) -0.007(2)
 C33 0.059(3) 0.053(4) 0.067(3) 0.030(4) 0.013(3) 0.012(4)
 C34 0.058(3) 0.080(4) 0.077(3) 0.032(3) 0.016(3) 0.019(3)
 C36 0.067(3) 0.059(3) 0.070(3) 0.006(2) 0.015(3) 0.008(2)
 C37 0.052(3) 0.076(3) 0.064(3) 0.030(2) 0.010(2) 0.008(2)
 C38 0.064(3) 0.042(2) 0.081(3) 0.013(2) 0.013(3) -0.002(2)
 C39 0.058(3) 0.042(2) 0.071(3) 0.010(2) 0.015(2) 0.0015(19)
 C40 0.050(3) 0.064(3) 0.063(3) 0.010(2) 0.014(2) -0.002(2)
 C41 0.060(3) 0.062(3) 0.056(3) 0.011(2) 0.012(2) 0.002(2)
 C44 0.063(3) 0.060(3) 0.062(3) 0.009(2) 0.019(2) 0.000(2)
 C45 0.056(3) 0.057(3) 0.074(3) 0.011(2) 0.014(2) 0.002(2)
 C46 0.055(3) 0.049(2) 0.061(3) 0.000(2) 0.008(2) -0.016(2)
 C48 0.062(3) 0.060(3) 0.062(3) 0.017(2) 0.019(2) 0.000(2)
 C49 0.057(3) 0.075(3) 0.054(3) 0.008(2) 0.002(2) -0.010(2)
 C50 0.067(3) 0.058(3) 0.058(3) 0.007(2) 0.001(2) -0.010(2)
 C54 0.057(3) 0.077(4) 0.081(4) 0.033(3) 0.013(3) 0.007(3)
 C56 0.064(3) 0.057(3) 0.059(3) 0.002(2) 0.012(2) -0.009(2)
 C58 0.058(3) 0.057(3) 0.074(3) 0.015(2) 0.018(2) -0.002(2)
 C59 0.061(3) 0.082(4) 0.072(3) 0.032(3) 0.000(3) 0.008(3)
 C62 0.056(3) 0.042(2) 0.089(4) 0.004(2) 0.021(3) -0.001(2)
 C64 0.062(3) 0.075(3) 0.073(3) 0.028(3) 0.001(3) 0.010(3)
 C66 0.076(4) 0.068(3) 0.078(3) 0.027(3) 0.008(3) 0.009(3)
 C67 0.061(3) 0.065(4) 0.064(3) 0.024(3) 0.007(3) 0.010(3)
 C68 0.081(4) 0.088(4) 0.064(3) 0.029(3) 0.004(3) 0.026(3)
 C69 0.063(3) 0.053(3) 0.085(4) 0.019(2) 0.026(3) 0.001(2)
 O73 0.089(3) 0.117(4) 0.094(3) 0.028(3) 0.036(3) 0.033(3)
 C74 0.072(3) 0.068(3) 0.071(3) 0.026(3) -0.010(3) 0.006(3)
 C77 0.088(4) 0.052(3) 0.068(3) 0.022(2) 0.005(3) 0.007(3)
 C78 0.071(4) 0.102(5) 0.075(4) 0.032(3) 0.013(3) 0.025(3)
 C79 0.068(3) 0.059(3) 0.068(3) 0.023(3) 0.011(3) 0.008(3)
 C80 0.078(4) 0.049(3) 0.086(4) 0.024(2) 0.015(3) 0.003(2)
 C81 0.084(4) 0.115(6) 0.072(4) 0.050(4) 0.017(3) 0.037(4)
 C83 0.081(4) 0.100(5) 0.081(4) 0.037(4) 0.015(3) 0.029(4)
 O84 0.104(4) 0.143(5) 0.104(4) 0.050(4) 0.044(3) 0.029(4)
 C85 0.074(4) 0.064(3) 0.074(3) 0.020(3) 0.009(3) 0.003(3)
 C87 0.107(5) 0.131(7) 0.058(3) 0.035(4) 0.018(3) 0.059(5)
 C88 0.079(4) 0.110(5) 0.073(3) 0.045(4) 0.015(3) 0.038(4)
 C89 0.088(4) 0.098(5) 0.067(3) 0.035(3) 0.003(3) 0.029(4)
 C98 0.147(8) 0.100(5) 0.060(3) 0.022(3) 0.005(4) 0.051(5)
 C101 0.115(6) 0.089(5) 0.080(4) 0.026(4) -0.003(4) 0.013(4)
 C103 0.095(5) 0.103(5) 0.085(4) 0.032(4) 0.000(4) 0.020(4)
 N55 0.070(3) 0.070(3) 0.086(3) 0.011(3) 0.000(3) 0.000(2)
 C61 0.065(3) 0.051(3) 0.063(3) 0.015(2) -0.006(2) -0.001(2)
 C92 0.073(4) 0.092(4) 0.084(4) 0.034(3) 0.010(3) -0.002(3)
 C72 0.061(3) 0.064(3) 0.082(4) 0.024(3) -0.006(3) 0.011(2)
 N76 0.068(3) 0.097(4) 0.099(4) 0.040(3) 0.002(3) 0.012(3)
 C90 0.069(4) 0.077(4) 0.078(4) 0.015(3) 0.008(3) 0.005(3)
 C4 0.171(12) 0.114(8) 0.241(18) 0.088(11) 0.095(13) 0.039(8)
 C6 0.34(2) 0.142(11) 0.162(12) 0.065(10) 0.117(15) 0.050(13)
 N1 0.293(18) 0.251(17) 0.137(9) 0.090(10) 0.105(11) 0.053(13)
 C5 0.195(15) 0.140(10) 0.131(9) 0.053(8) 0.073(9) 0.084(10)
 N2 0.227(16) 0.43(3) 0.183(12) 0.183(17) 0.125(12) 0.196(18)
 C9 0.202(14) 0.099(7) 0.199(14) -0.022(8) 0.104(12) -0.022(8)
 S1 0.0634(13) 0.0615(11) 0.0778(12) 0.0211(9) 0.0126(10) 0.0067(9)
 S2 0.0628(13) 0.0663(11) 0.0637(10) 0.0131(8) 0.0058(8) 0.0058(8)
 N3A 0.064(4) 0.064(4) 0.061(4) 0.021(3) 0.007(3) 0.009(3)
 N5 0.067(3) 0.062(3) 0.067(3) 0.021(3) 0.006(3) 0.004(3)
 C27A 0.068(6) 0.062(5) 0.068(6) 0.026(5) 0.008(5) 0.007(5)
 C33A 0.061(5) 0.062(5) 0.068(4) 0.022(5) 0.012(4) 0.012(5)
 C67A 0.065(4) 0.062(4) 0.070(4) 0.023(4) 0.010(4) 0.007(4)
 C79A 0.064(4) 0.063(4) 0.068(4) 0.023(4) 0.008(4) 0.008(4)
 S1A 0.062(4) 0.065(3) 0.076(3) 0.025(3) 0.015(3) 0.012(3)
 S2A 0.073(3) 0.064(3) 0.078(3) 0.021(2) 0.014(3) 0.005(2)
 N3B 0.066(5) 0.060(5) 0.076(4) 0.020(4) 0.012(5) 0.011(5)
 N5A 0.067(4) 0.065(4) 0.067(4) 0.023(4) 0.011(4) 0.001(4)

_geom_special_details
;
 All esds (except the esd in the dihedral angle between two l.s. planes)
 are estimated using the full covariance matrix.  The cell esds are taken
 into account individually in the estimation of esds in distances, angles
 and torsion angles; correlations between esds in cell parameters are only
 used when they are defined by crystal symmetry.  An approximate (isotropic)
 treatment of cell esds is used for estimating esds involving l.s. planes.
;
loop_
  _geom_bond_atom_site_label_1
  _geom_bond_atom_site_label_2
  _geom_bond_distance
  _geom_bond_site_symmetry_2
  _geom_bond_publ_flag
 P1 F24 1.592(4) . ?
 P1 F42 1.592(4) . ?
 P1 F53 1.589(5) . ?
 P1 F63 1.589(5) . ?
 P1 F65 1.596(4) . ?
 P1 F86 1.572(5) . ?
 P2 F47 1.588(5) . ?
 P2 F57 1.572(5) . ?
 P2 F60 1.560(5) . ?
 P2 F95 1.542(5) . ?
 P2 F97 1.539(6) . ?
 P2 F99 1.541(6) . ?
 P3 F35 1.575(4) . ?
 P3 F51 1.587(5) . ?
 P3 F70 1.576(4) . ?
 P3 F93 1.573(6) . ?
 P3 F96 1.540(6) . ?
 P3 F100 1.539(5) . ?
 P F43 1.600(4) . ?
 P F52 1.599(4) . ?
 P F71 1.584(4) . ?
 P F82 1.583(5) . ?
 P F91 1.541(5) . ?
 P F94 1.552(5) . ?
 Cl7 C89 1.724(8) . ?
 C24 C2 1.426(7) . ?
 C24 C3 1.409(7) . ?
 C24 C21 1.427(6) . ?
 C2 C10 1.420(6) . ?
 C2 C18 1.402(7) . ?
 C3 C8 1.465(7) . ?
 C3 C32 1.411(6) . ?
 N4 C12 1.338(7) . ?
 N4 C41 1.360(6) . ?
 N4 C50 1.491(6) . ?
 C21 C11 1.439(7) . ?
 C21 C35 1.409(8) . ?
 C1 C7 1.417(6) . ?
 C1 C15 1.431(7) . ?
 C1 C16 1.403(7) . ?
 C7 C8 1.411(7) . ?
 C7 C11 1.446(7) . ?
 C8 C45 1.423(7) . ?
 C10 C12 1.393(7) . ?
 C10 C13 1.416(7) . ?
 C11 C20 1.376(7) . ?
 C12 H12 0.9500 . ?
 C13 H13 0.9500 . ?
 C13 C32 1.369(7) . ?
 N14 C25 1.344(7) . ?
 N14 C49 1.494(7) . ?
 N14 C54 1.348(8) . ?
 C15 C28 1.388(7) . ?
 C15 C36 1.426(8) . ?
 C16 C17 1.383(7) . ?
 C16 C26 1.445(8) . ?
 C17 H17 0.9500 . ?
 C17 N19 1.370(7) . ?
 C18 C41 1.385(7) . ?
 C18 C44 1.436(7) . ?
 N19 C28 1.336(7) . ?
 N19 C77 1.497(7) . ?
 C20 H20 0.9500 . ?
 C20 C26 1.372(7) . ?
 C32 H32 0.9500 . ?
 C22 C33 1.502(11) . ?
 C22 C34 1.407(8) . ?
 C22 C37 1.404(8) . ?
 C22 C33A 1.22(4) . ?
 N23 C64 1.357(7) . ?
 N23 C80 1.491(8) . ?
 N23 C85 1.361(8) . ?
 C25 H25 0.9500 . ?
 C25 C37 1.355(8) . ?
 C26 H26 0.9500 . ?
 C27 C74 1.419(18) . ?
 C27 S2 1.769(12) . ?
 C27 N5 1.343(17) . ?
 C28 H28 0.9500 . ?
 C29 C39 1.413(7) . ?
 C29 C48 1.383(8) . ?
 C29 C77 1.519(8) . ?
 C30 H30 0.9500 . ?
 C30 C31 1.390(8) . ?
 C30 C39 1.378(8) . ?
 C31 C40 1.381(7) . ?
 C31 C49 1.485(8) . ?
 C35 H35 0.9500 . ?
 C35 C44 1.371(7) . ?
 C33 S1 1.745(15) . ?
 C33 N3A 1.26(2) . ?
 C34 H34 0.9500 . ?
 C34 C54 1.349(9) . ?
 C36 H36 0.9500 . ?
 C36 C45 1.370(8) . ?
 C37 H37 0.9500 . ?
 C38 C62 1.413(8) . ?
 C38 C69 1.363(8) . ?
 C38 C80 1.493(9) . ?
 C39 H39 0.9500 . ?
 C40 H40 0.9500 . ?
 C40 C48 1.390(8) . ?
 C41 H41 0.9500 . ?
 C44 H44 0.9500 . ?
 C45 H45 0.9500 . ?
 C46 C50 1.515(8) . ?
 C46 C56 1.401(8) . ?
 C46 C58 1.387(7) . ?
 C48 H48 0.9500 . ?
 C49 H49A 0.9900 . ?
 C49 H49B 0.9900 . ?
 C50 H50A 0.9900 . ?
 C50 H50B 0.9900 . ?
 C54 H54 0.9500 . ?
 C56 H56 0.9500 . ?
 C56 C62 1.361(9) . ?
 C58 H58 0.9500 . ?
 C58 C69 1.383(9) . ?
 C59 H59 0.9500 . ?
 C59 C64 1.328(9) . ?
 C59 C74 1.397(9) . ?
 C62 H62 0.9500 . ?
 C64 H64 0.9500 . ?
 C66 H66 0.9500 . ?
 C66 C74 1.412(9) . ?
 C66 C85 1.333(9) . ?
 C67 C79 1.403(19) . ?
 C67 S2 1.716(15) . ?
 C67 N3A 1.370(14) . ?
 C68 C81 1.488(10) . ?
 C68 C87 1.383(10) . ?
 C68 C88 1.418(9) . ?
 C69 H69 0.9500 . ?
 O73 C78 1.219(8) . ?
 C74 C27A 1.49(6) . ?
 C77 H77A 0.9900 . ?
 C77 H77B 0.9900 . ?
 C78 C83 1.465(10) . ?
 C78 C88 1.489(10) . ?
 C79 S1 1.722(10) . ?
 C79 N5 1.335(11) . ?
 C80 H80A 0.9900 . ?
 C80 H80B 0.9900 . ?
 C81 O84 1.232(8) . ?
 C81 C89 1.467(10) . ?
 C83 H83 0.9500 . ?
 C83 C89 1.354(10) . ?
 C85 H85 0.9500 . ?
 C87 H87 0.9500 . ?
 C87 C98 1.409(13) . ?
 C88 C103 1.418(11) . ?
 C98 H98 0.9500 . ?
 C98 C101 1.343(12) . ?
 C101 H101 0.9500 . ?
 C101 C103 1.363(12) . ?
 C103 H103 0.9500 . ?
 N55 C61 1.134(8) . ?
 C61 C92 1.446(9) . ?
 C92 H92A 0.9800 . ?
 C92 H92B 0.9800 . ?
 C92 H92C 0.9800 . ?
 C72 N76 1.144(8) . ?
 C72 C90 1.448(9) . ?
 C90 H90A 0.9800 . ?
 C90 H90B 0.9800 . ?
 C90 H90C 0.9800 . ?
 C4 C6 1.48(2) . ?
 C4 N1 1.14(2) . ?
 C6 H6A 0.9800 . ?
 C6 H6B 0.9800 . ?
 C6 H6C 0.9800 . ?
 C5 N2 1.30(2) . ?
 C5 C9 1.51(2) . ?
 C9 H9A 0.9800 . ?
 C9 H9B 0.9800 . ?
 C9 H9C 0.9800 . ?
 C27A S2A 1.79(5) . ?
 C27A N5A 1.28(5) . ?
 C33A S1A 1.91(5) . ?
 C33A N3B 1.30(5) . ?
 C67A C79A 1.31(6) . ?
 C67A S2A 1.73(3) . ?
 C67A N3B 1.46(4) . ?
 C79A S1A 1.69(4) . ?
 C79A N5A 1.34(4) . ?

loop_
  _geom_angle_atom_site_label_1
  _geom_angle_atom_site_label_2
  _geom_angle_atom_site_label_3
  _geom_angle
  _geom_angle_site_symmetry_1
  _geom_angle_site_symmetry_3
  _geom_angle_publ_flag
 F24 P1 F42 88.9(3) . . ?
 F24 P1 F65 89.3(3) . . ?
 F42 P1 F65 178.2(3) . . ?
 F53 P1 F24 88.2(3) . . ?
 F53 P1 F42 88.0(3) . . ?
 F53 P1 F65 92.0(3) . . ?
 F63 P1 F24 89.1(3) . . ?
 F63 P1 F42 90.0(3) . . ?
 F63 P1 F53 176.7(3) . . ?
 F63 P1 F65 90.0(3) . . ?
 F86 P1 F24 179.2(3) . . ?
 F86 P1 F42 91.1(3) . . ?
 F86 P1 F53 92.6(3) . . ?
 F86 P1 F63 90.1(3) . . ?
 F86 P1 F65 90.7(3) . . ?
 F57 P2 F47 89.3(3) . . ?
 F60 P2 F47 176.7(3) . . ?
 F60 P2 F57 88.3(3) . . ?
 F95 P2 F47 91.3(3) . . ?
 F95 P2 F57 176.6(5) . . ?
 F95 P2 F60 91.2(3) . . ?
 F97 P2 F47 90.1(4) . . ?
 F97 P2 F57 85.7(6) . . ?
 F97 P2 F60 87.5(4) . . ?
 F97 P2 F95 97.6(7) . . ?
 F97 P2 F99 175.1(6) . . ?
 F99 P2 F47 88.7(4) . . ?
 F99 P2 F57 89.6(5) . . ?
 F99 P2 F60 93.5(5) . . ?
 F99 P2 F95 87.2(5) . . ?
 F35 P3 F51 175.5(3) . . ?
 F35 P3 F70 90.6(2) . . ?
 F70 P3 F51 89.9(3) . . ?
 F93 P3 F35 87.0(3) . . ?
 F93 P3 F51 88.6(3) . . ?
 F93 P3 F70 86.0(5) . . ?
 F96 P3 F35 92.3(4) . . ?
 F96 P3 F51 92.2(4) . . ?
 F96 P3 F70 89.7(4) . . ?
 F96 P3 F93 175.6(6) . . ?
 F100 P3 F35 88.4(3) . . ?
 F100 P3 F51 91.3(3) . . ?
 F100 P3 F70 176.4(5) . . ?
 F100 P3 F93 97.4(6) . . ?
 F100 P3 F96 86.9(6) . . ?
 F52 P F43 89.8(2) . . ?
 F71 P F43 177.7(3) . . ?
 F71 P F52 92.0(3) . . ?
 F82 P F43 88.0(3) . . ?
 F82 P F52 85.8(3) . . ?
 F82 P F71 90.8(3) . . ?
 F91 P F43 89.8(3) . . ?
 F91 P F52 90.8(4) . . ?
 F91 P F71 91.5(3) . . ?
 F91 P F82 175.9(4) . . ?
 F91 P F94 92.6(5) . . ?
 F94 P F43 89.9(3) . . ?
 F94 P F52 176.6(4) . . ?
 F94 P F71 88.2(3) . . ?
 F94 P F82 90.8(4) . . ?
 C2 C24 C21 118.6(4) . . ?
 C3 C24 C2 117.5(4) . . ?
 C3 C24 C21 123.9(4) . . ?
 C10 C2 C24 120.0(4) . . ?
 C18 C2 C24 121.1(4) . . ?
 C18 C2 C10 118.9(4) . . ?
 C24 C3 C8 117.4(4) . . ?
 C24 C3 C32 121.9(4) . . ?
 C32 C3 C8 120.6(4) . . ?
 C12 N4 C41 121.4(4) . . ?
 C12 N4 C50 118.2(4) . . ?
 C41 N4 C50 120.3(5) . . ?
 C24 C21 C11 118.5(5) . . ?
 C35 C21 C24 119.1(4) . . ?
 C35 C21 C11 122.4(4) . . ?
 C7 C1 C15 120.0(4) . . ?
 C16 C1 C7 122.3(5) . . ?
 C16 C1 C15 117.7(4) . . ?
 C1 C7 C11 117.7(4) . . ?
 C8 C7 C1 119.9(4) . . ?
 C8 C7 C11 122.4(4) . . ?
 C7 C8 C3 119.2(4) . . ?
 C7 C8 C45 118.6(4) . . ?
 C45 C8 C3 122.1(4) . . ?
 C12 C10 C2 118.0(5) . . ?
 C12 C10 C13 121.7(4) . . ?
 C13 C10 C2 120.3(4) . . ?
 C21 C11 C7 118.2(4) . . ?
 C20 C11 C21 123.5(5) . . ?
 C20 C11 C7 118.2(4) . . ?
 N4 C12 C10 121.7(4) . . ?
 N4 C12 H12 119.1 . . ?
 C10 C12 H12 119.1 . . ?
 C10 C13 H13 120.1 . . ?
 C32 C13 C10 119.8(4) . . ?
 C32 C13 H13 120.1 . . ?
 C25 N14 C49 119.6(5) . . ?
 C25 N14 C54 120.6(5) . . ?
 C54 N14 C49 119.3(4) . . ?
 C28 C15 C1 119.0(5) . . ?
 C28 C15 C36 121.6(5) . . ?
 C36 C15 C1 119.4(4) . . ?
 C1 C16 C26 118.9(4) . . ?
 C17 C16 C1 120.3(5) . . ?
 C17 C16 C26 120.8(5) . . ?
 C16 C17 H17 119.7 . . ?
 N19 C17 C16 120.5(5) . . ?
 N19 C17 H17 119.7 . . ?
 C2 C18 C44 119.1(5) . . ?
 C41 C18 C2 119.9(4) . . ?
 C41 C18 C44 121.0(5) . . ?
 C17 N19 C77 119.7(5) . . ?
 C28 N19 C17 120.8(5) . . ?
 C28 N19 C77 119.5(5) . . ?
 C11 C20 H20 117.3 . . ?
 C26 C20 C11 125.4(5) . . ?
 C26 C20 H20 117.3 . . ?
 C3 C32 H32 119.8 . . ?
 C13 C32 C3 120.4(5) . . ?
 C13 C32 H32 119.8 . . ?
 C34 C22 C33 121.5(8) . . ?
 C37 C22 C33 121.5(8) . . ?
 C37 C22 C34 116.9(5) . . ?
 C33A C22 C34 122(3) . . ?
 C33A C22 C37 121(3) . . ?
 C64 N23 C80 119.9(5) . . ?
 C64 N23 C85 119.4(5) . . ?
 C85 N23 C80 120.1(5) . . ?
 N14 C25 H25 119.4 . . ?
 N14 C25 C37 121.1(5) . . ?
 C37 C25 H25 119.4 . . ?
 C16 C26 H26 121.3 . . ?
 C20 C26 C16 117.4(5) . . ?
 C20 C26 H26 121.3 . . ?
 C74 C27 S2 125.2(8) . . ?
 N5 C27 C74 119.5(9) . . ?
 N5 C27 S2 115.3(11) . . ?
 C15 C28 H28 119.1 . . ?
 N19 C28 C15 121.7(5) . . ?
 N19 C28 H28 119.1 . . ?
 C39 C29 C77 120.4(5) . . ?
 C48 C29 C39 118.3(5) . . ?
 C48 C29 C77 121.3(5) . . ?
 C31 C30 H30 119.8 . . ?
 C39 C30 H30 119.8 . . ?
 C39 C30 C31 120.4(5) . . ?
 C30 C31 C49 120.1(4) . . ?
 C40 C31 C30 119.2(5) . . ?
 C40 C31 C49 120.5(5) . . ?
 C21 C35 H35 118.8 . . ?
 C44 C35 C21 122.3(4) . . ?
 C44 C35 H35 118.8 . . ?
 C22 C33 S1 120.4(10) . . ?
 N3A C33 C22 119.0(11) . . ?
 N3A C33 S1 120.2(9) . . ?
 C22 C34 H34 119.7 . . ?
 C54 C34 C22 120.5(6) . . ?
 C54 C34 H34 119.7 . . ?
 C15 C36 H36 120.3 . . ?
 C45 C36 C15 119.3(5) . . ?
 C45 C36 H36 120.3 . . ?
 C22 C37 H37 120.0 . . ?
 C25 C37 C22 120.0(5) . . ?
 C25 C37 H37 120.0 . . ?
 C62 C38 C80 119.8(5) . . ?
 C69 C38 C62 119.3(6) . . ?
 C69 C38 C80 120.8(5) . . ?
 C29 C39 H39 119.7 . . ?
 C30 C39 C29 120.6(5) . . ?
 C30 C39 H39 119.7 . . ?
 C31 C40 H40 119.6 . . ?
 C31 C40 C48 120.7(5) . . ?
 C48 C40 H40 119.6 . . ?
 N4 C41 C18 120.0(5) . . ?
 N4 C41 H41 120.0 . . ?
 C18 C41 H41 120.0 . . ?
 C18 C44 H44 120.2 . . ?
 C35 C44 C18 119.6(5) . . ?
 C35 C44 H44 120.2 . . ?
 C8 C45 H45 118.7 . . ?
 C36 C45 C8 122.7(5) . . ?
 C36 C45 H45 118.7 . . ?
 C56 C46 C50 120.6(5) . . ?
 C58 C46 C50 120.9(5) . . ?
 C58 C46 C56 118.4(5) . . ?
 C29 C48 C40 120.6(5) . . ?
 C29 C48 H48 119.7 . . ?
 C40 C48 H48 119.7 . . ?
 N14 C49 H49A 110.2 . . ?
 N14 C49 H49B 110.2 . . ?
 C31 C49 N14 107.7(4) . . ?
 C31 C49 H49A 110.2 . . ?
 C31 C49 H49B 110.2 . . ?
 H49A C49 H49B 108.5 . . ?
 N4 C50 C46 110.5(4) . . ?
 N4 C50 H50A 109.6 . . ?
 N4 C50 H50B 109.6 . . ?
 C46 C50 H50A 109.6 . . ?
 C46 C50 H50B 109.6 . . ?
 H50A C50 H50B 108.1 . . ?
 N14 C54 C34 120.7(5) . . ?
 N14 C54 H54 119.6 . . ?
 C34 C54 H54 119.6 . . ?
 C46 C56 H56 119.6 . . ?
 C62 C56 C46 120.8(5) . . ?
 C62 C56 H56 119.6 . . ?
 C46 C58 H58 119.6 . . ?
 C69 C58 C46 120.7(6) . . ?
 C69 C58 H58 119.6 . . ?
 C64 C59 H59 119.2 . . ?
 C64 C59 C74 121.7(6) . . ?
 C74 C59 H59 119.2 . . ?
 C38 C62 H62 120.0 . . ?
 C56 C62 C38 120.1(5) . . ?
 C56 C62 H62 120.0 . . ?
 N23 C64 H64 119.6 . . ?
 C59 C64 N23 120.8(6) . . ?
 C59 C64 H64 119.6 . . ?
 C74 C66 H66 119.8 . . ?
 C85 C66 H66 119.8 . . ?
 C85 C66 C74 120.3(6) . . ?
 C79 C67 S2 108.3(7) . . ?
 N3A C67 C79 118.1(12) . . ?
 N3A C67 S2 133.6(11) . . ?
 C87 C68 C81 122.4(7) . . ?
 C87 C68 C88 119.3(7) . . ?
 C88 C68 C81 118.2(6) . . ?
 C38 C69 C58 120.6(5) . . ?
 C38 C69 H69 119.7 . . ?
 C58 C69 H69 119.7 . . ?
 C59 C74 C27 119.8(6) . . ?
 C59 C74 C66 116.2(6) . . ?
 C59 C74 C27A 133.4(16) . . ?
 C66 C74 C27 123.9(7) . . ?
 C66 C74 C27A 110.4(16) . . ?
 N19 C77 C29 110.0(4) . . ?
 N19 C77 H77A 109.7 . . ?
 N19 C77 H77B 109.7 . . ?
 C29 C77 H77A 109.7 . . ?
 C29 C77 H77B 109.7 . . ?
 H77A C77 H77B 108.2 . . ?
 O73 C78 C83 119.2(7) . . ?
 O73 C78 C88 122.4(7) . . ?
 C83 C78 C88 118.4(6) . . ?
 C67 C79 S1 108.1(7) . . ?
 N5 C79 C67 119.4(10) . . ?
 N5 C79 S1 132.5(9) . . ?
 N23 C80 C38 107.2(4) . . ?
 N23 C80 H80A 110.3 . . ?
 N23 C80 H80B 110.3 . . ?
 C38 C80 H80A 110.3 . . ?
 C38 C80 H80B 110.3 . . ?
 H80A C80 H80B 108.5 . . ?
 O84 C81 C68 121.0(7) . . ?
 O84 C81 C89 119.8(8) . . ?
 C89 C81 C68 119.2(6) . . ?
 C78 C83 H83 119.6 . . ?
 C89 C83 C78 120.8(7) . . ?
 C89 C83 H83 119.6 . . ?
 N23 C85 H85 119.3 . . ?
 C66 C85 N23 121.5(6) . . ?
 C66 C85 H85 119.3 . . ?
 C68 C87 H87 120.1 . . ?
 C68 C87 C98 119.9(7) . . ?
 C98 C87 H87 120.1 . . ?
 C68 C88 C78 120.8(7) . . ?
 C68 C88 C103 119.5(7) . . ?
 C103 C88 C78 119.7(6) . . ?
 C81 C89 Cl7 117.1(5) . . ?
 C83 C89 Cl7 120.8(6) . . ?
 C83 C89 C81 122.1(7) . . ?
 C87 C98 H98 120.4 . . ?
 C101 C98 C87 119.1(7) . . ?
 C101 C98 H98 120.4 . . ?
 C98 C101 H101 117.9 . . ?
 C98 C101 C103 124.1(8) . . ?
 C103 C101 H101 117.9 . . ?
 C88 C103 H103 121.1 . . ?
 C101 C103 C88 117.8(8) . . ?
 C101 C103 H103 121.1 . . ?
 N55 C61 C92 178.4(7) . . ?
 C61 C92 H92A 109.5 . . ?
 C61 C92 H92B 109.5 . . ?
 C61 C92 H92C 109.5 . . ?
 H92A C92 H92B 109.5 . . ?
 H92A C92 H92C 109.5 . . ?
 H92B C92 H92C 109.5 . . ?
 N76 C72 C90 179.5(7) . . ?
 C72 C90 H90A 109.5 . . ?
 C72 C90 H90B 109.5 . . ?
 C72 C90 H90C 109.5 . . ?
 H90A C90 H90B 109.5 . . ?
 H90A C90 H90C 109.5 . . ?
 H90B C90 H90C 109.5 . . ?
 N1 C4 C6 174.8(15) . . ?
 C4 C6 H6A 109.5 . . ?
 C4 C6 H6B 109.5 . . ?
 C4 C6 H6C 109.5 . . ?
 H6A C6 H6B 109.5 . . ?
 H6A C6 H6C 109.5 . . ?
 H6B C6 H6C 109.5 . . ?
 N2 C5 C9 171.5(15) . . ?
 C5 C9 H9A 109.5 . . ?
 C5 C9 H9B 109.5 . . ?
 C5 C9 H9C 109.5 . . ?
 H9A C9 H9B 109.5 . . ?
 H9A C9 H9C 109.5 . . ?
 H9B C9 H9C 109.5 . . ?
 C79 S1 C33 87.1(6) . . ?
 C67 S2 C27 88.9(6) . . ?
 C33 N3A C67 106.4(11) . . ?
 C79 N5 C27 108.0(9) . . ?
 C74 C27A S2A 132(3) . . ?
 N5A C27A C74 116(3) . . ?
 N5A C27A S2A 111(4) . . ?
 C22 C33A S1A 124(4) . . ?
 C22 C33A N3B 128(4) . . ?
 N3B C33A S1A 106(2) . . ?
 C79A C67A S2A 113(2) . . ?
 C79A C67A N3B 118(3) . . ?
 N3B C67A S2A 129(3) . . ?
 C67A C79A S1A 110(3) . . ?
 C67A C79A N5A 114(3) . . ?
 N5A C79A S1A 136(4) . . ?
 C79A S1A C33A 92(2) . . ?
 C67A S2A C27A 86.5(18) . . ?
 C33A N3B C67A 113(3) . . ?
 C27A N5A C79A 115(3) . . ?

loop_
  _geom_torsion_atom_site_label_1
  _geom_torsion_atom_site_label_2
  _geom_torsion_atom_site_label_3
  _geom_torsion_atom_site_label_4
  _geom_torsion
  _geom_torsion_site_symmetry_1
  _geom_torsion_site_symmetry_2
  _geom_torsion_site_symmetry_3
  _geom_torsion_site_symmetry_4
  _geom_torsion_publ_flag
 C24 C2 C10 C12 -179.2(4) . . . . ?
 C24 C2 C10 C13 0.1(7) . . . . ?
 C24 C2 C18 C41 175.9(4) . . . . ?
 C24 C2 C18 C44 -3.6(7) . . . . ?
 C24 C3 C8 C7 5.4(6) . . . . ?
 C24 C3 C8 C45 -174.1(5) . . . . ?
 C24 C3 C32 C13 -0.9(8) . . . . ?
 C24 C21 C11 C7 3.5(6) . . . . ?
 C24 C21 C11 C20 -178.6(4) . . . . ?
 C24 C21 C35 C44 -1.8(8) . . . . ?
 C2 C24 C3 C8 174.9(4) . . . . ?
 C2 C24 C3 C32 -1.6(7) . . . . ?
 C2 C24 C21 C11 -179.3(4) . . . . ?
 C2 C24 C21 C35 -0.1(7) . . . . ?
 C2 C10 C12 N4 2.4(7) . . . . ?
 C2 C10 C13 C32 -2.7(8) . . . . ?
 C2 C18 C41 N4 4.4(8) . . . . ?
 C2 C18 C44 C35 1.8(8) . . . . ?
 C3 C24 C2 C10 2.0(6) . . . . ?
 C3 C24 C2 C18 -177.7(4) . . . . ?
 C3 C24 C21 C11 1.3(7) . . . . ?
 C3 C24 C21 C35 -179.5(5) . . . . ?
 C3 C8 C45 C36 178.5(5) . . . . ?
 C21 C24 C2 C10 -177.5(4) . . . . ?
 C21 C24 C2 C18 2.8(7) . . . . ?
 C21 C24 C3 C8 -5.7(7) . . . . ?
 C21 C24 C3 C32 177.8(4) . . . . ?
 C21 C11 C20 C26 -176.9(5) . . . . ?
 C21 C35 C44 C18 1.0(9) . . . . ?
 C1 C7 C8 C3 -179.8(4) . . . . ?
 C1 C7 C8 C45 -0.3(7) . . . . ?
 C1 C7 C11 C21 175.3(4) . . . . ?
 C1 C7 C11 C20 -2.8(6) . . . . ?
 C1 C15 C28 N19 0.2(8) . . . . ?
 C1 C15 C36 C45 -1.8(8) . . . . ?
 C1 C16 C17 N19 0.1(7) . . . . ?
 C1 C16 C26 C20 -1.8(7) . . . . ?
 C7 C1 C15 C28 178.9(5) . . . . ?
 C7 C1 C15 C36 0.6(7) . . . . ?
 C7 C1 C16 C17 -179.1(4) . . . . ?
 C7 C1 C16 C26 0.1(7) . . . . ?
 C7 C8 C45 C36 -1.0(8) . . . . ?
 C7 C11 C20 C26 1.1(8) . . . . ?
 C8 C3 C32 C13 -177.3(5) . . . . ?
 C8 C7 C11 C21 -3.7(7) . . . . ?
 C8 C7 C11 C20 178.2(4) . . . . ?
 C10 C2 C18 C41 -3.8(7) . . . . ?
 C10 C2 C18 C44 176.7(5) . . . . ?
 C10 C13 C32 C3 3.1(8) . . . . ?
 C11 C21 C35 C44 177.4(5) . . . . ?
 C11 C7 C8 C3 -0.8(7) . . . . ?
 C11 C7 C8 C45 178.7(5) . . . . ?
 C11 C20 C26 C16 1.2(8) . . . . ?
 C12 N4 C41 C18 -1.5(8) . . . . ?
 C12 N4 C50 C46 -81.5(6) . . . . ?
 C12 C10 C13 C32 176.6(5) . . . . ?
 C13 C10 C12 N4 -177.0(5) . . . . ?
 N14 C25 C37 C22 -1.8(8) . . . . ?
 C15 C1 C7 C8 0.5(7) . . . . ?
 C15 C1 C7 C11 -178.6(4) . . . . ?
 C15 C1 C16 C17 1.7(7) . . . . ?
 C15 C1 C16 C26 -179.2(4) . . . . ?
 C15 C36 C45 C8 2.1(9) . . . . ?
 C16 C1 C7 C8 -178.7(4) . . . . ?
 C16 C1 C7 C11 2.2(7) . . . . ?
 C16 C1 C15 C28 -1.8(7) . . . . ?
 C16 C1 C15 C36 179.8(5) . . . . ?
 C16 C17 N19 C28 -1.8(7) . . . . ?
 C16 C17 N19 C77 176.2(5) . . . . ?
 C17 C16 C26 C20 177.4(5) . . . . ?
 C17 N19 C28 C15 1.7(8) . . . . ?
 C17 N19 C77 C29 -104.3(6) . . . . ?
 C18 C2 C10 C12 0.5(7) . . . . ?
 C18 C2 C10 C13 179.8(5) . . . . ?
 C32 C3 C8 C7 -178.1(4) . . . . ?
 C32 C3 C8 C45 2.4(7) . . . . ?
 C22 C33 S1 C79 174.2(11) . . . . ?
 C22 C33 N3A C67 -173.9(11) . . . . ?
 C22 C34 C54 N14 -0.8(9) . . . . ?
 C22 C33A N3B C67A -180(4) . . . . ?
 C25 N14 C49 C31 -76.7(5) . . . . ?
 C25 N14 C54 C34 2.7(8) . . . . ?
 C26 C16 C17 N19 -179.0(4) . . . . ?
 C28 C15 C36 C45 179.9(5) . . . . ?
 C28 N19 C77 C29 73.7(7) . . . . ?
 C30 C31 C40 C48 -2.3(7) . . . . ?
 C30 C31 C49 N14 92.4(5) . . . . ?
 C31 C30 C39 C29 -0.8(7) . . . . ?
 C31 C40 C48 C29 -1.8(8) . . . . ?
 C35 C21 C11 C7 -175.7(4) . . . . ?
 C35 C21 C11 C20 2.3(7) . . . . ?
 C33 C22 C34 C54 176.3(8) . . . . ?
 C33 C22 C37 C25 -175.0(8) . . . . ?
 C34 C22 C33 S1 174.5(7) . . . . ?
 C34 C22 C33 N3A -12.4(17) . . . . ?
 C34 C22 C37 C25 3.5(7) . . . . ?
 C34 C22 C33A S1A -4(5) . . . . ?
 C34 C22 C33A N3B 161(4) . . . . ?
 C36 C15 C28 N19 178.5(5) . . . . ?
 C37 C22 C33 S1 -7.0(14) . . . . ?
 C37 C22 C33 N3A 166.1(10) . . . . ?
 C37 C22 C34 C54 -2.2(8) . . . . ?
 C37 C22 C33A S1A 169(2) . . . . ?
 C37 C22 C33A N3B -25(6) . . . . ?
 C39 C29 C48 C40 4.5(7) . . . . ?
 C39 C29 C77 N19 -92.6(6) . . . . ?
 C39 C30 C31 C40 3.6(7) . . . . ?
 C39 C30 C31 C49 -171.5(4) . . . . ?
 C40 C31 C49 N14 -82.6(5) . . . . ?
 C41 N4 C12 C10 -1.9(8) . . . . ?
 C41 N4 C50 C46 94.5(6) . . . . ?
 C41 C18 C44 C35 -177.8(5) . . . . ?
 C44 C18 C41 N4 -176.1(5) . . . . ?
 C46 C56 C62 C38 -0.3(7) . . . . ?
 C46 C58 C69 C38 -1.7(8) . . . . ?
 C48 C29 C39 C30 -3.2(7) . . . . ?
 C48 C29 C77 N19 83.2(6) . . . . ?
 C49 N14 C25 C37 170.5(5) . . . . ?
 C49 N14 C54 C34 -169.2(5) . . . . ?
 C49 C31 C40 C48 172.7(5) . . . . ?
 C50 N4 C12 C10 174.1(5) . . . . ?
 C50 N4 C41 C18 -177.4(5) . . . . ?
 C50 C46 C56 C62 174.0(4) . . . . ?
 C50 C46 C58 C69 -173.0(5) . . . . ?
 C54 N14 C25 C37 -1.4(7) . . . . ?
 C54 N14 C49 C31 95.3(6) . . . . ?
 C56 C46 C50 N4 -91.9(6) . . . . ?
 C56 C46 C58 C69 3.7(7) . . . . ?
 C58 C46 C50 N4 84.7(6) . . . . ?
 C58 C46 C56 C62 -2.6(7) . . . . ?
 C59 C74 C27A S2A 168(2) . . . . ?
 C59 C74 C27A N5A -4(5) . . . . ?
 C62 C38 C69 C58 -1.4(8) . . . . ?
 C62 C38 C80 N23 90.6(6) . . . . ?
 C64 N23 C80 C38 -78.6(6) . . . . ?
 C64 N23 C85 C66 1.4(9) . . . . ?
 C64 C59 C74 C27 -173.2(8) . . . . ?
 C64 C59 C74 C66 3.2(8) . . . . ?
 C64 C59 C74 C27A -176(3) . . . . ?
 C66 C74 C27A S2A -10(5) . . . . ?
 C66 C74 C27A N5A 177(3) . . . . ?
 C67 C79 S1 C33 -1.1(10) . . . . ?
 C67 C79 N5 C27 -1.3(14) . . . . ?
 C68 C81 C89 Cl7 177.3(4) . . . . ?
 C68 C81 C89 C83 -2.6(9) . . . . ?
 C68 C87 C98 C101 3.5(10) . . . . ?
 C68 C88 C103 C101 1.3(10) . . . . ?
 C69 C38 C62 C56 2.4(8) . . . . ?
 C69 C38 C80 N23 -84.4(6) . . . . ?
 O73 C78 C83 C89 -169.3(6) . . . . ?
 O73 C78 C88 C68 169.8(6) . . . . ?
 O73 C78 C88 C103 -8.9(10) . . . . ?
 C74 C27 S2 C67 177.8(12) . . . . ?
 C74 C27 N5 C79 -177.5(10) . . . . ?
 C74 C59 C64 N23 -0.2(9) . . . . ?
 C74 C66 C85 N23 1.7(9) . . . . ?
 C74 C27A S2A C67A -171(4) . . . . ?
 C74 C27A N5A C79A 175(3) . . . . ?
 C77 N19 C28 C15 -176.3(5) . . . . ?
 C77 C29 C39 C30 172.7(4) . . . . ?
 C77 C29 C48 C40 -171.4(5) . . . . ?
 C78 C83 C89 Cl7 177.2(5) . . . . ?
 C78 C83 C89 C81 -2.9(10) . . . . ?
 C78 C88 C103 C101 180.0(6) . . . . ?
 C79 C67 S2 C27 0.3(10) . . . . ?
 C79 C67 N3A C33 -0.1(17) . . . . ?
 C80 N23 C64 C59 168.7(5) . . . . ?
 C80 N23 C85 C66 -169.4(5) . . . . ?
 C80 C38 C62 C56 -172.8(5) . . . . ?
 C80 C38 C69 C58 173.7(5) . . . . ?
 C81 C68 C87 C98 177.2(6) . . . . ?
 C81 C68 C88 C78 1.8(8) . . . . ?
 C81 C68 C88 C103 -179.5(6) . . . . ?
 C83 C78 C88 C68 -7.1(9) . . . . ?
 C83 C78 C88 C103 174.2(6) . . . . ?
 O84 C81 C89 Cl7 -1.9(8) . . . . ?
 O84 C81 C89 C83 178.1(6) . . . . ?
 C85 N23 C64 C59 -2.2(8) . . . . ?
 C85 N23 C80 C38 92.2(6) . . . . ?
 C85 C66 C74 C27 172.4(9) . . . . ?
 C85 C66 C74 C59 -3.9(9) . . . . ?
 C85 C66 C74 C27A 175(2) . . . . ?
 C87 C68 C81 O84 0.1(9) . . . . ?
 C87 C68 C81 C89 -179.1(6) . . . . ?
 C87 C68 C88 C78 -176.1(6) . . . . ?
 C87 C68 C88 C103 2.7(9) . . . . ?
 C87 C98 C101 C103 0.7(12) . . . . ?
 C88 C68 C81 O84 -177.7(6) . . . . ?
 C88 C68 C81 C89 3.0(8) . . . . ?
 C88 C68 C87 C98 -5.0(9) . . . . ?
 C88 C78 C83 C89 7.7(9) . . . . ?
 C98 C101 C103 C88 -3.0(12) . . . . ?
 S1 C33 N3A C67 -0.8(16) . . . . ?
 S1 C79 N5 C27 177.6(10) . . . . ?
 S2 C27 C74 C59 -9.2(14) . . . . ?
 S2 C27 C74 C66 174.7(7) . . . . ?
 S2 C27 N5 C79 1.5(12) . . . . ?
 S2 C67 C79 S1 -178.6(6) . . . . ?
 S2 C67 C79 N5 0.6(15) . . . . ?
 S2 C67 N3A C33 179.3(13) . . . . ?
 N3A C33 S1 C79 1.2(13) . . . . ?
 N3A C67 C79 S1 1.0(16) . . . . ?
 N3A C67 C79 N5 -179.9(10) . . . . ?
 N3A C67 S2 C27 -179.2(15) . . . . ?
 N5 C27 C74 C59 169.7(8) . . . . ?
 N5 C27 C74 C66 -6.5(15) . . . . ?
 N5 C27 S2 C67 -1.1(10) . . . . ?
 N5 C79 S1 C33 180.0(12) . . . . ?
 C33A C22 C34 C54 172(3) . . . . ?
 C33A C22 C37 C25 -170(3) . . . . ?
 C67A C79A S1A C33A -1(4) . . . . ?
 C67A C79A N5A C27A -4(5) . . . . ?
 C79A C67A S2A C27A -3(4) . . . . ?
 C79A C67A N3B C33A 13(5) . . . . ?
 S1A C33A N3B C67A -12(4) . . . . ?
 S1A C79A N5A C27A -174(4) . . . . ?
 S2A C27A N5A C79A 1(4) . . . . ?
 S2A C67A C79A S1A 178(2) . . . . ?
 S2A C67A C79A N5A 5(5) . . . . ?
 S2A C67A N3B C33A -172(3) . . . . ?
 N3B C67A C79A S1A -6(5) . . . . ?
 N3B C67A C79A N5A -180(3) . . . . ?
 N3B C67A S2A C27A -179(3) . . . . ?
 N5A C27A S2A C67A 1(3) . . . . ?
 N5A C79A S1A C33A 170(5) . . . . ?

_shelx_res_file
;
TITL cu_20250113_Zh_HK_ClNQ_0m in P-1 #2
    cu_20250113_zh_hk_clnq_0m.res
    created by SHELXL-2019/2 at 21:03:13 on 13-Jan-2025
CELL 1.54178 10.0327 18.858 20.2081 103.629 93.4613 97.229
ZERR 2 0.0002 0.0005 0.0005 0.0015 0.0015 0.0015
LATT 1
SFAC C H Cl F N O P S
UNIT 144 106 2 48 20 4 8 4
RIGU 0.01 0 C27 C33 C67 C79 S1 S2 N3A N5 C27A C33A C67A C79A S1A S2A N3B N5A
SIMU 0.01 0.02 2 C27 C33 C67 C79 S1 S2 N3A N5 C27A C33A C67A C79A S1A S2A =
 N3B N5A

L.S. 4 0 0
PLAN  1
TEMP -80.15
CONF
BIND N3B C33A
BIND N3A C33
FREE N3A C33A
FREE S1A N3A
BIND C67A N3B
MORE -1
BOND $H
fmap 2 53
acta
REM <olex2.extras>
REM <HklSrc "%.\\cu_20250113_Zh_HK_ClNQ_0m.hkl">
REM </olex2.extras>

WGHT    0.200000
FVAR       0.05264   0.73643
P1    7    0.499580    0.283107    0.451492    11.00000    0.05068    0.06672 =
         0.07492    0.01475    0.00887    0.00261
F24   4    0.407087    0.340686    0.487577    11.00000    0.06617    0.08424 =
         0.12466   -0.00968    0.01839    0.00497
F42   4    0.375229    0.244462    0.396796    11.00000    0.08503    0.11658 =
         0.08501    0.00371   -0.00493   -0.01692
F53   4    0.445536    0.230638    0.498102    11.00000    0.11364    0.11465 =
         0.12117    0.05834    0.01813    0.00518
F63   4    0.545069    0.336892    0.404572    11.00000    0.09805    0.14416 =
         0.14773    0.07665    0.02105   -0.00747
F65   4    0.621398    0.323652    0.507450    11.00000    0.06355    0.13779 =
         0.10891    0.01141   -0.01275    0.00075
F86   4    0.591544    0.227000    0.415220    11.00000    0.10418    0.12433 =
         0.14985   -0.00706    0.03653    0.04577
P2    7    0.309926    0.357708    0.200384    11.00000    0.07083    0.07094 =
         0.05516    0.01539    0.01596    0.01189
F47   4    0.179964    0.396758    0.215739    11.00000    0.10483    0.13365 =
         0.12084    0.05837    0.05661    0.04991
F57   4    0.332259    0.396633    0.140345    11.00000    0.13882    0.22384 =
         0.11318    0.10090    0.07031    0.09451
F60   4    0.434778    0.318342    0.180810    11.00000    0.13438    0.19984 =
         0.09053    0.05964    0.03908    0.10401
F95   4    0.294601    0.322937    0.261866    11.00000    0.31382    0.22251 =
         0.20286    0.16118    0.18104    0.18324
F97   4    0.224268    0.294717    0.146054    11.00000    0.11250    0.20460 =
         0.26681   -0.12728    0.01777   -0.03456
F99   4    0.395191    0.424819    0.250321    11.00000    0.23011    0.16783 =
         0.13034   -0.05047   -0.00976   -0.03826
P3    7    0.161664   -0.377100    0.290393    11.00000    0.08124    0.06829 =
         0.05586    0.01820    0.01762    0.01636
F35   4    0.078306   -0.315886    0.326279    11.00000    0.12179    0.13742 =
         0.06401    0.01248    0.00359    0.07680
F51   4    0.255995   -0.434176    0.256065    11.00000    0.13955    0.09230 =
         0.10498    0.02412    0.05364    0.04037
F70   4    0.166366   -0.408576    0.356002    11.00000    0.14471    0.17288 =
         0.08944    0.07060    0.04911    0.08924
F93   4    0.292133   -0.322949    0.325870    11.00000    0.09639    0.12183 =
         0.29727   -0.02324    0.00417   -0.00454
F96   4    0.032805   -0.431731    0.260917    11.00000    0.13385    0.12844 =
         0.27139    0.03261   -0.06605   -0.04300
F100  4    0.147818   -0.348570    0.225302    11.00000    0.41074    0.18815 =
         0.10510    0.09548    0.12669    0.18079
P     7    0.981054   -0.274690    0.063680    11.00000    0.06379    0.06457 =
         0.07662    0.02653    0.00804   -0.00607
F43   4    1.013836   -0.193382    0.052332    11.00000    0.12790    0.07098 =
         0.09862    0.02782    0.03514   -0.00023
F52   4    1.067889   -0.304949    0.002065    11.00000    0.11316    0.09034 =
         0.10976    0.02171    0.04131    0.01209
F71   4    0.948894   -0.353793    0.078084    11.00000    0.13457    0.07725 =
         0.14575    0.05255    0.03209   -0.00416
F82   4    1.118771   -0.258845    0.110700    11.00000    0.10332    0.16046 =
         0.12007    0.05010   -0.02079   -0.02003
F91   4    0.852805   -0.288836    0.013792    11.00000    0.08140    0.18633 =
         0.21807    0.10253   -0.05204   -0.03361
F94   4    0.904729   -0.244040    0.126378    11.00000    0.26940    0.13013 =
         0.16895    0.07301    0.15382    0.07334
CL7   3    0.664270   -0.141536    0.189734    11.00000    0.10157    0.11068 =
         0.09585    0.05003    0.00174    0.00934
C24   1    0.578336   -0.023629    0.069678    11.00000    0.04732    0.05369 =
         0.04906    0.01998    0.00266    0.00174
C2    1    0.535240   -0.099810    0.038446    11.00000    0.04170    0.05808 =
         0.04993    0.02082    0.00022    0.00131
C3    1    0.495458    0.013134    0.116137    11.00000    0.04959    0.05396 =
         0.06020    0.03149    0.01700    0.01735
N4    5    0.453854   -0.248543   -0.018542    11.00000    0.06014    0.05832 =
         0.05147    0.01430    0.00310   -0.00704
C21   1    0.701149    0.011036    0.051898    11.00000    0.04549    0.06177 =
         0.04749    0.02403   -0.00024   -0.00755
C1    1    0.716644    0.198600    0.170675    11.00000    0.05306    0.04985 =
         0.04955    0.01930    0.00286    0.00467
C7    1    0.666730    0.124752    0.135743    11.00000    0.05528    0.04624 =
         0.04364    0.01407   -0.00297    0.00041
C8    1    0.545429    0.089593    0.152597    11.00000    0.04822    0.05781 =
         0.04937    0.01568    0.00115    0.00097
C10   1    0.410814   -0.135249    0.052943    11.00000    0.04976    0.05480 =
         0.05691    0.02150    0.00412   -0.00063
C11   1    0.745224    0.087736    0.084085    11.00000    0.05965    0.05649 =
         0.04413    0.01527    0.00347    0.01436
C12   1    0.373659   -0.209934    0.021881    11.00000    0.05299    0.05655 =
         0.05923    0.01671    0.00438    0.00182
AFIX  43
H12   2    0.289181   -0.234105    0.029586    11.00000   -1.20000
AFIX   0
C13   1    0.328882   -0.095226    0.098250    11.00000    0.05469    0.05457 =
         0.07207    0.01579    0.01278   -0.00042
AFIX  43
H13   2    0.243928   -0.118542    0.106309    11.00000   -1.20000
AFIX   0
N14   5    1.031592    0.287874    0.527943    11.00000    0.05075    0.08126 =
         0.04991    0.02666    0.00284    0.00440
C15   1    0.644598    0.237315    0.223348    11.00000    0.06254    0.05333 =
         0.05369    0.01008    0.00119    0.00750
C16   1    0.835338    0.236667    0.155069    11.00000    0.06559    0.05078 =
         0.04763    0.01640   -0.00381   -0.00084
C17   1    0.881261    0.308421    0.191191    11.00000    0.06348    0.05890 =
         0.06203    0.02675    0.00161    0.00384
AFIX  43
H17   2    0.961612    0.333828    0.180251    11.00000   -1.20000
AFIX   0
C18   1    0.614096   -0.141068   -0.006505    11.00000    0.05434    0.05938 =
         0.05022    0.01315    0.00553   -0.00264
N19   5    0.811760    0.343130    0.242620    11.00000    0.07436    0.04992 =
         0.05662    0.01775   -0.00136    0.00701
C20   1    0.860243    0.127189    0.069831    11.00000    0.06369    0.04965 =
         0.05370    0.00475   -0.00485    0.00852
AFIX  43
H20   2    0.909917    0.102445    0.035204    11.00000   -1.20000
AFIX   0
C32   1    0.372426   -0.022843    0.130408    11.00000    0.05469    0.05135 =
         0.06587    0.01301    0.01416    0.00482
AFIX  43
H32   2    0.319526    0.003316    0.162510    11.00000   -1.20000
AFIX   0
C22   1    0.957521    0.137757    0.481708    11.00000    0.06450    0.06474 =
         0.06071    0.03326    0.00632    0.00543
N23   5    0.649758   -0.385208    0.229035    11.00000    0.06136    0.07731 =
         0.06903    0.03288    0.00714    0.01112
C25   1    0.902891    0.258066    0.528744    11.00000    0.05331    0.07300 =
         0.05147    0.01522    0.00462    0.00108
AFIX  43
H25   2    0.838236    0.289261    0.544679    11.00000   -1.20000
AFIX   0
C26   1    0.909176    0.199268    0.101448    11.00000    0.06009    0.05582 =
         0.05959    0.01663    0.00440   -0.00438
AFIX  43
H26   2    0.988554    0.223664    0.088590    11.00000   -1.20000
AFIX   0
PART 1
C27   1    0.804141   -0.173358    0.343988    21.00000    0.06329    0.06396 =
         0.06290    0.02795    0.00477    0.00910
PART 0
C28   1    0.696624    0.309196    0.257635    11.00000    0.06440    0.06057 =
         0.06291    0.01832    0.00598    0.01064
AFIX  43
H28   2    0.649093    0.334945    0.292711    11.00000   -1.20000
AFIX   0
C29   1    0.927095    0.415529    0.353898    11.00000    0.07123    0.04044 =
         0.06412    0.01674    0.01194    0.00113
C30   1    0.895880    0.412408    0.471256    11.00000    0.05816    0.04826 =
         0.05722    0.00287    0.01477   -0.00247
AFIX  43
H30   2    0.841887    0.418696    0.508670    11.00000   -1.20000
AFIX   0
C31   1    1.023078    0.391858    0.478817    11.00000    0.05286    0.04710 =
         0.05198    0.00097    0.00529   -0.01206
C35   1    0.775677   -0.030912    0.004378    11.00000    0.05675    0.05514 =
         0.06846    0.01594    0.00811   -0.00722
AFIX  43
H35   2    0.856025   -0.007254   -0.008283    11.00000   -1.20000
AFIX   0
PART 1
C33   1    0.915644    0.056522    0.452167    21.00000    0.05858    0.05278 =
         0.06713    0.02971    0.01301    0.01170
PART 0
C34   1    1.091845    0.171015    0.483618    11.00000    0.05849    0.07956 =
         0.07747    0.03206    0.01575    0.01897
AFIX  43
H34   2    1.159166    0.141362    0.468404    11.00000   -1.20000
AFIX   0
C36   1    0.523328    0.200619    0.240598    11.00000    0.06655    0.05892 =
         0.06955    0.00624    0.01478    0.00837
AFIX  43
H36   2    0.475814    0.225126    0.276351    11.00000   -1.20000
AFIX   0
C37   1    0.863851    0.184257    0.507198    11.00000    0.05194    0.07596 =
         0.06392    0.02956    0.01020    0.00815
AFIX  43
H37   2    0.773070    0.163987    0.509348    11.00000   -1.20000
AFIX   0
C38   1    0.533359   -0.428868    0.116489    11.00000    0.06421    0.04249 =
         0.08120    0.01332    0.01265   -0.00187
C39   1    0.847526    0.423730    0.409836    11.00000    0.05766    0.04167 =
         0.07121    0.01004    0.01500    0.00146
AFIX  43
H39   2    0.759961    0.437161    0.405069    11.00000   -1.20000
AFIX   0
C40   1    1.103537    0.386890    0.425292    11.00000    0.05034    0.06351 =
         0.06282    0.00955    0.01428   -0.00231
AFIX  43
H40   2    1.191871    0.374637    0.430705    11.00000   -1.20000
AFIX   0
C41   1    0.574000   -0.216018   -0.032766    11.00000    0.06042    0.06175 =
         0.05599    0.01091    0.01220    0.00207
AFIX  43
H41   2    0.630373   -0.244692   -0.060696    11.00000   -1.20000
AFIX   0
C44   1    0.736390   -0.104646   -0.024242    11.00000    0.06313    0.05983 =
         0.06242    0.00899    0.01908   -0.00047
AFIX  43
H44   2    0.789727   -0.131492   -0.055617    11.00000   -1.20000
AFIX   0
C45   1    0.476049    0.129682    0.205097    11.00000    0.05648    0.05652 =
         0.07421    0.01090    0.01427    0.00150
AFIX  43
H45   2    0.393609    0.106297    0.215961    11.00000   -1.20000
AFIX   0
C46   1    0.451612   -0.369118    0.009731    11.00000    0.05532    0.04914 =
         0.06101   -0.00043    0.00808   -0.01551
C48   1    1.056691    0.399623    0.363569    11.00000    0.06188    0.06039 =
         0.06166    0.01737    0.01937    0.00017
AFIX  43
H48   2    1.114217    0.397378    0.327699    11.00000   -1.20000
AFIX   0
C49   1    1.066859    0.369698    0.541563    11.00000    0.05680    0.07522 =
         0.05374    0.00776    0.00244   -0.00995
AFIX  23
H49A  2    1.020416    0.394224    0.580603    11.00000   -1.20000
H49B  2    1.165398    0.384259    0.552939    11.00000   -1.20000
AFIX   0
C50   1    0.412636   -0.329690   -0.044172    11.00000    0.06667    0.05770 =
         0.05806    0.00699    0.00088   -0.00952
AFIX  23
H50A  2    0.457084   -0.347934   -0.086041    11.00000   -1.20000
H50B  2    0.313789   -0.340405   -0.056087    11.00000   -1.20000
AFIX   0
C54   1    1.125764    0.244639    0.506872    11.00000    0.05736    0.07654 =
         0.08136    0.03307    0.01282    0.00667
AFIX  43
H54   2    1.217036    0.266280    0.508422    11.00000   -1.20000
AFIX   0
C56   1    0.576131   -0.395253    0.011384    11.00000    0.06411    0.05660 =
         0.05947    0.00172    0.01221   -0.00893
AFIX  43
H56   2    0.632931   -0.392383   -0.024125    11.00000   -1.20000
AFIX   0
C58   1    0.368210   -0.376755    0.060657    11.00000    0.05779    0.05696 =
         0.07379    0.01459    0.01791   -0.00223
AFIX  43
H58   2    0.281209   -0.362002    0.058933    11.00000   -1.20000
AFIX   0
C59   1    0.826070   -0.286945    0.260614    11.00000    0.06088    0.08194 =
         0.07193    0.03215   -0.00023    0.00843
AFIX  43
H59   2    0.914503   -0.265940    0.254937    11.00000   -1.20000
AFIX   0
C62   1    0.616717   -0.424699    0.063227    11.00000    0.05571    0.04203 =
         0.08931    0.00368    0.02097   -0.00098
AFIX  43
H62   2    0.701187   -0.442472    0.063611    11.00000   -1.20000
AFIX   0
C64   1    0.775553   -0.353375    0.222164    11.00000    0.06168    0.07535 =
         0.07347    0.02807    0.00082    0.00956
AFIX  43
H64   2    0.828092   -0.378916    0.189462    11.00000   -1.20000
AFIX   0
C66   1    0.624605   -0.283135    0.317504    11.00000    0.07605    0.06818 =
         0.07788    0.02696    0.00798    0.00877
AFIX  43
H66   2    0.572558   -0.259928    0.351788    11.00000   -1.20000
AFIX   0
PART 1
C67   1    0.927447   -0.049855    0.391685    21.00000    0.06095    0.06545 =
         0.06439    0.02377    0.00662    0.01033

PART 0
C68   1    0.837811    0.073738    0.268772    11.00000    0.08128    0.08756 =
         0.06439    0.02931    0.00432    0.02580

C69   1    0.410352   -0.405622    0.113933    11.00000    0.06333    0.05275 =
         0.08467    0.01883    0.02563    0.00067
AFIX  43
H69   2    0.352999   -0.409277    0.149072    11.00000   -1.20000
AFIX   0

O73   6    1.058531    0.017628    0.135588    11.00000    0.08874    0.11711 =
         0.09423    0.02765    0.03555    0.03270
C74   1    0.752434   -0.247161    0.309213    11.00000    0.07156    0.06787 =
         0.07070    0.02618   -0.00951    0.00642
C77   1    0.867610    0.419068    0.284039    11.00000    0.08778    0.05177 =
         0.06817    0.02224    0.00476    0.00700
AFIX  23
H77A  2    0.794944    0.450397    0.289493    11.00000   -1.20000
H77B  2    0.938384    0.441426    0.260026    11.00000   -1.20000
AFIX   0

C78   1    0.972974    0.013210    0.175342    11.00000    0.07126    0.10249 =
         0.07489    0.03171    0.01344    0.02541
PART 1
C79   1    0.793874   -0.064405    0.407219    21.00000    0.06756    0.05889 =
         0.06790    0.02348    0.01067    0.00801
PART 0
C80   1    0.585069   -0.452873    0.177309    11.00000    0.07773    0.04910 =
         0.08571    0.02445    0.01462    0.00329
AFIX  23
H80A  2    0.509921   -0.478618    0.196211    11.00000   -1.20000
H80B  2    0.651692   -0.487011    0.164299    11.00000   -1.20000
AFIX   0

C81   1    0.743155    0.003357    0.253595    11.00000    0.08370    0.11465 =
         0.07202    0.05035    0.01740    0.03721
C83   1    0.883232   -0.056569    0.166749    11.00000    0.08079    0.09959 =
         0.08092    0.03664    0.01453    0.02861
AFIX  43
H83   2    0.902027   -0.099644    0.135657    11.00000   -1.20000
AFIX   0
O84   6    0.640603   -0.002213    0.283660    11.00000    0.10412    0.14293 =
         0.10422    0.05049    0.04368    0.02888

C85   1    0.576591   -0.349493    0.277470    11.00000    0.07403    0.06354 =
         0.07402    0.01990    0.00926    0.00269
AFIX  43
H85   2    0.489359   -0.372353    0.282876    11.00000   -1.20000
AFIX   0

C87   1    0.816294    0.135797    0.316863    11.00000    0.10663    0.13095 =
         0.05772    0.03534    0.01826    0.05927
AFIX  43
H87   2    0.736825    0.135163    0.340135    11.00000   -1.20000
AFIX   0
C88   1    0.951372    0.077397    0.230593    11.00000    0.07922    0.11039 =
         0.07270    0.04467    0.01532    0.03760
C89   1    0.773887   -0.060432    0.202551    11.00000    0.08819    0.09813 =
         0.06750    0.03523    0.00319    0.02900
C98   1    0.912430    0.199939    0.331269    11.00000    0.14704    0.10038 =
         0.05982    0.02194    0.00520    0.05131
AFIX  43
H98   2    0.900888    0.241887    0.365977    11.00000   -1.20000
AFIX   0
C101  1    1.020587    0.201002    0.295298    11.00000    0.11452    0.08895 =
         0.08049    0.02627   -0.00318    0.01341
AFIX  43
H101  2    1.084843    0.244532    0.306056    11.00000   -1.20000
AFIX   0
C103  1    1.043957    0.143540    0.244317    11.00000    0.09511    0.10335 =
         0.08499    0.03224    0.00039    0.02041
AFIX  43
H103  2    1.119822    0.147676    0.218809    11.00000   -1.20000
AFIX   0

N55   5    0.847039    0.452348    0.123167    11.00000    0.06997    0.07033 =
         0.08593    0.01096    0.00011    0.00022
C61   1    0.951326    0.466039    0.106765    11.00000    0.06549    0.05133 =
         0.06264    0.01455   -0.00607   -0.00094
C92   1    1.085242    0.485200    0.087603    11.00000    0.07290    0.09193 =
         0.08423    0.03417    0.00953   -0.00171
AFIX 137
H92A  2    1.100244    0.449321    0.045989    11.00000   -1.50000
H92B  2    1.152395    0.484690    0.124713    11.00000   -1.50000
H92C  2    1.093819    0.534572    0.079126    11.00000   -1.50000
AFIX   0

C72   1    0.538587    0.522680    0.379440    11.00000    0.06129    0.06422 =
         0.08183    0.02396   -0.00560    0.01083
N76   5    0.639518    0.538335    0.359345    11.00000    0.06786    0.09663 =
         0.09918    0.03973    0.00161    0.01220
C90   1    0.411451    0.502544    0.405304    11.00000    0.06912    0.07715 =
         0.07797    0.01515    0.00848    0.00495
AFIX 137
H90A  2    0.337468    0.497468    0.369797    11.00000   -1.50000
H90B  2    0.398730    0.540961    0.445538    11.00000   -1.50000
H90C  2    0.412106    0.455573    0.418083    11.00000   -1.50000
AFIX   0

C4    1    0.337522   -0.144157    0.337571    11.00000    0.17139    0.11441 =
         0.24142    0.08807    0.09532    0.03948
C6    1    0.329252   -0.167472    0.261880    11.00000    0.34332    0.14224 =
         0.16236    0.06515    0.11701    0.04997
AFIX 137
H6A   2    0.387487   -0.131401    0.244699    11.00000   -1.50000
H6B   2    0.235797   -0.170521    0.243038    11.00000   -1.50000
H6C   2    0.359005   -0.215905    0.247874    11.00000   -1.50000
AFIX   0
N1    5    0.349917   -0.121591    0.395337    11.00000    0.29308    0.25110 =
         0.13743    0.09007    0.10462    0.05340

C5    1    0.294721    0.025414    0.328020    11.00000    0.19529    0.13994 =
         0.13106    0.05257    0.07300    0.08397
N2    5    0.202286   -0.008657    0.279186    11.00000    0.22715    0.42756 =
         0.18301    0.18276    0.12469    0.19608
C9    1    0.401260    0.054315    0.387941    11.00000    0.20228    0.09925 =
         0.19895   -0.02170    0.10390   -0.02240
AFIX 137
H9A   2    0.484751    0.034223    0.376533    11.00000   -1.50000
H9B   2    0.369423    0.039167    0.428117    11.00000   -1.50000
H9C   2    0.418570    0.108264    0.397963    11.00000   -1.50000
AFIX   0

PART 1
S1    8    0.751844    0.015601    0.457151    21.00000    0.06337    0.06145 =
         0.07781    0.02110    0.01265    0.00666
S2    8    0.968544   -0.128824    0.340237    21.00000    0.06285    0.06635 =
         0.06372    0.01310    0.00582    0.00576
N3A   5    0.996191    0.019692    0.417862    21.00000    0.06414    0.06414 =
         0.06135    0.02095    0.00680    0.00851
N5    5    0.724549   -0.131740    0.382480    21.00000    0.06717    0.06244 =
         0.06653    0.02110    0.00634    0.00433

PART 2
C27A  1    0.778591   -0.171650    0.355398   -21.00000    0.06758    0.06189 =
         0.06846    0.02648    0.00792    0.00689

C33A  1    0.921690    0.072817    0.454028   -21.00000    0.06075    0.06201 =
         0.06805    0.02209    0.01188    0.01163
C67A  1    0.805183   -0.044963    0.420538   -21.00000    0.06490    0.06157 =
         0.06987    0.02330    0.01037    0.00654
C79A  1    0.912746   -0.065129    0.391778   -21.00000    0.06393    0.06264 =
         0.06757    0.02256    0.00802    0.00814
S1A   8    1.035034    0.008698    0.404680   -21.00000    0.06245    0.06508 =
         0.07611    0.02508    0.01529    0.01194
S2A   8    0.672548   -0.116491    0.407288   -21.00000    0.07289    0.06448 =
         0.07796    0.02101    0.01441    0.00497
N3B   5    0.814454    0.030479    0.462269   -21.00000    0.06645    0.05966 =
         0.07573    0.01972    0.01246    0.01148
N5A   5    0.894370   -0.134880    0.354323   -21.00000    0.06679    0.06518 =
         0.06701    0.02342    0.01098    0.00105
HKLF 4


REM  cu_20250113_Zh_HK_ClNQ_0m in P-1 #2
REM wR2 = 0.3535, GooF = S = 1.358, Restrained GooF = 1.344 for all data
REM R1 = 0.1130 for 9255 Fo > 4sig(Fo) and 0.1379 for all 13487 data
REM 1113 parameters refined using 310 restraints

END

WGHT      0.2000      0.0000

REM Highest difference peak  0.984,  deepest hole -0.571,  1-sigma level  0.117
Q1    1   0.1810 -0.3621  0.2982  11.00000  0.05    0.98
;
_shelx_res_checksum                47200
_shelx_hkl_file
;
  -1   0   0    3.18    0.28
  -1   0   0    3.10    0.28
  -2   0   0   42.56    3.74
  -3   0   0    6.63    0.59
  -3   0   0    6.39    0.57
   3   0   0    6.32    0.57
  -4   0   0   17.31    1.51
  -4   0   0   16.84    1.48
   4   0   0   16.43    1.48
  -5   0   0    0.58    0.07
  -5   0   0    0.65    0.12
  -5   0   0    0.59    0.07
   5   0   0    0.63    0.07
  -6   0   0    0.06    0.08
  -7   0   0   -0.02    0.08
  -7   0   0    0.00    0.05
  -7   0   0    0.01    0.03
  -7   0   0   -0.06    0.07
  -7   0   0   -0.11    0.05
  -8   0   0    0.01    0.06
  -8   0   0    0.00    0.04
  -8   0   0    0.02    0.08
  -8   0   0    0.01    0.09
  -8   0   0    0.00    0.06
  -9   0   0    0.45    0.11
  -9   0   0    0.26    0.05
  -9   0   0    0.21    0.07
  -9   0   0    0.20    0.10
  -9   0   0    0.29    0.07
 -10   0   0    0.07    0.04
 -10   0   0    0.04    0.05
 -10   0   0    0.08    0.06
 -10   0   0   -0.07    0.06
 -11   0   0    0.07    0.03
 -11   0   0   -0.05    0.02
 -11   0   0   -0.02    0.04
 -11   0   0    0.03    0.06
 -12   1   0    0.02    0.03
 -12   1   0    0.02    0.03
 -12   1   0    0.05    0.05
 -11   1   0    0.03    0.05
 -11   1   0    0.05    0.04
 -11   1   0    0.01    0.06
 -11   1   0    0.01    0.03
 -10   1   0    0.37    0.07
 -10   1   0    0.09    0.08
 -10   1   0    0.27    0.07
 -10   1   0    0.35    0.06
  -9   1   0    0.48    0.07
  -9   1   0    0.45    0.11
  -9   1   0    0.44    0.08
  -9   1   0    0.37    0.09
  -9   1   0    0.48    0.14
  -8   1   0    0.71    0.09
  -8   1   0    0.72    0.14
  -8   1   0    0.77    0.15
  -8   1   0    0.73    0.10
  -8   1   0    0.86    0.12
  -7   1   0    0.01    0.03
  -7   1   0   -0.06    0.05
  -7   1   0   -0.06    0.07
  -7   1   0    0.04    0.07
  -7   1   0   -0.01    0.06
  -6   1   0    4.28    0.43
   5  -1   0    1.42    0.15
  -5   1   0    2.02    0.22
  -4   1   0   27.16    2.42
  -4   1   0   26.97    2.42
  -4   1   0   28.81    2.46
  -3   1   0    4.84    0.44
  -3   1   0    4.52    0.41
  -3   1   0    4.70    0.41
  -2   1   0   48.53    4.29
  -2   1   0   49.18    4.30
  -1   1   0    0.13    0.03
   0  -1   0    0.39    0.04
   0   1   0    0.43    0.04
   0   1   0    0.41    0.04
  -1  -1   0    0.09    0.02
  -1  -1   0    0.08    0.03
  -1  -1   0    0.07    0.02
  -1  -1   0    0.08    0.02
   1   1   0    0.09    0.02
  -2  -1   0    1.41    0.15
  -2  -1   0    1.27    0.13
  -2  -1   0    1.24    0.13
  -2  -1   0    1.38    0.14
   2   1   0    1.27    0.12
  -3  -1   0    9.41    0.84
   3   1   0    9.25    0.82
  -4  -1   0   19.07    1.67
  -4  -1   0   18.57    1.65
   4   1   0   18.43    1.65
  -5  -1   0    4.08    0.42
   5   1   0    4.17    0.38
  -6  -1   0    5.63    0.52
  -6  -1   0    6.26    0.57
  -6  -1   0    5.87    0.58
  -6  -1   0    5.91    0.51
  -6  -1   0    5.65    0.53
   6   1   0    5.67    0.52
  -7  -1   0    2.51    0.28
  -7  -1   0    2.81    0.32
  -7  -1   0    2.79    0.27
  -7  -1   0    2.83    0.26
  -7  -1   0    3.05    0.30
  -8  -1   0    0.17    0.11
  -8  -1   0    0.05    0.09
  -8  -1   0    0.20    0.09
  -8  -1   0    0.18    0.05
  -8  -1   0    0.06    0.06
  -9  -1   0    0.00    0.07
  -9  -1   0    0.01    0.06
  -9  -1   0    0.01    0.04
  -9  -1   0    0.03    0.10
  -9  -1   0    0.03    0.05
 -10  -1   0    1.54    0.15
 -10  -1   0    1.44    0.18
 -10  -1   0    1.23    0.16
 -11  -1   0    0.11    0.03
 -11  -1   0    0.15    0.05
 -11  -1   0    0.10    0.07
 -12   2   0    0.08    0.04
 -12   2   0    0.09    0.05
 -12   2   0    0.03    0.02
 -11   2   0    0.08    0.07
 -11   2   0    0.05    0.04
 -11   2   0   -0.01    0.03
 -11   2   0    0.04    0.05
 -10   2   0    1.62    0.15
 -10   2   0    1.69    0.19
 -10   2   0    1.09    0.16
 -10   2   0    1.58    0.17
  -9   2   0    0.05    0.07
  -9   2   0    0.08    0.08
  -9   2   0    0.15    0.07
  -9   2   0    0.01    0.04
  -9   2   0    0.12    0.08
  -8   2   0    0.36    0.10
  -8   2   0    0.17    0.07
  -8   2   0    0.41    0.09
  -8   2   0    0.46    0.13
  -7   2   0    0.54    0.10
  -7   2   0    0.59    0.09
  -7   2   0    0.68    0.11
  -7   2   0    0.54    0.08
  -7   2   0    0.58    0.13
  -6   2   0    3.77    0.39
  -5   2   0    0.59    0.11
  -3   2   0    0.46    0.08
  -3   2   0    0.41    0.04
  -3   2   0    0.39    0.04
  -2   2   0    3.88    0.34
  -2   2   0    3.76    0.36
  -1   2   0    0.08    0.03
  -1   2   0    0.08    0.02
   0  -2   0   26.43    2.32
  -1  -2   0    0.35    0.05
  -1  -2   0    0.17    0.05
  -1  -2   0    0.27    0.04
   1   2   0    0.30    0.04
  -2  -2   0   81.54    7.19
  -3  -2   0    1.06    0.13
  -3  -2   0    0.87    0.10
  -3  -2   0    0.99    0.12
   3   2   0    0.91    0.10
  -4  -2   0    6.10    0.57
   4   2   0    5.89    0.54
  -5  -2   0    0.30    0.05
  -5  -2   0    0.21    0.09
   5   2   0    0.36    0.05
  -6  -2   0    0.27    0.05
  -6  -2   0    0.20    0.04
  -6  -2   0    0.26    0.10
  -6  -2   0    0.23    0.05
  -6  -2   0    0.13    0.08
  -6  -2   0    0.19    0.06
   6   2   0    0.22    0.05
  -7  -2   0    0.26    0.05
  -7  -2   0    0.08    0.06
  -7  -2   0    0.17    0.07
  -7  -2   0    0.21    0.09
  -7  -2   0    0.30    0.07
  -7  -2   0    0.21    0.09
  -8  -2   0    0.24    0.07
  -8  -2   0    0.12    0.09
  -8  -2   0    0.14    0.08
  -8  -2   0    0.20    0.05
  -8  -2   0    0.29    0.12
  -9  -2   0    0.15    0.05
  -9  -2   0    0.13    0.06
  -9  -2   0    0.01    0.09
  -9  -2   0    0.04    0.09
  -9  -2   0    0.09    0.06
 -10  -2   0   -0.01    0.03
 -10  -2   0    0.02    0.03
 -10  -2   0    0.04    0.05
 -10  -2   0   -0.09    0.07
 -11  -2   0    0.08    0.05
 -11  -2   0   -0.08    0.06
 -11  -2   0    0.03    0.03
 -12   3   0    0.03    0.02
 -12   3   0    0.00    0.05
 -12   3   0    0.01    0.03
 -11   3   0    0.04    0.06
 -11   3   0   -0.02    0.04
 -11   3   0    0.01    0.04
 -10   3   0    0.10    0.06
 -10   3   0    0.02    0.08
 -10   3   0    0.09    0.04
 -10   3   0   -0.01    0.06
  -9   3   0    1.09    0.12
  -9   3   0    0.81    0.12
  -9   3   0    0.83    0.14
  -9   3   0    0.64    0.14
  -8   3   0    2.59    0.26
  -8   3   0    3.07    0.27
  -8   3   0    2.57    0.29
  -8   3   0    1.86    0.30
  -7   3   0    0.02    0.07
  -7   3   0    0.06    0.05
  -7   3   0    0.02    0.03
  -7   3   0   -0.02    0.05
  -7   3   0    0.02    0.07
  -6   3   0    0.19    0.08
  -5   3   0    0.49    0.10
  -4   3   0   15.02    1.35
  -3   3   0    0.51    0.05
  -3   3   0    0.63    0.09
  -3   3   0    0.50    0.06
  -2   3   0   54.95    4.82
  -1   3   0    0.05    0.03
   0  -3   0  140.83   12.17
   0   3   0  135.59   12.41
  -1  -3   0    0.40    0.07
  -1  -3   0    0.41    0.05
   1   3   0    0.38    0.05
  -2  -3   0   13.97    1.25
  -2  -3   0   14.54    1.26
  -2  -3   0   13.91    1.24
   2   3   0   14.04    1.25
  -3  -3   0    5.83    0.53
  -3  -3   0    6.03    0.54
  -3  -3   0    6.13    0.55
   3   3   0    5.56    0.53
  -4  -3   0    0.40    0.10
   4   3   0    0.31    0.05
  -5  -3   0    0.12    0.08
  -5  -3   0   -0.03    0.03
   5   3   0    0.04    0.03
  -6  -3   0    0.11    0.04
  -6  -3   0   -0.08    0.12
  -6  -3   0    0.14    0.04
  -6  -3   0    0.14    0.08
  -6  -3   0    0.12    0.06
  -7  -3   0    0.09    0.04
  -7  -3   0    0.07    0.03
  -7  -3   0    0.05    0.02
  -7  -3   0    0.06    0.03
  -7  -3   0    0.04    0.10
  -7  -3   0    0.09    0.06
  -7  -3   0    0.10    0.08
  -7  -3   0    0.02    0.05
  -8  -3   0    1.03    0.13
  -8  -3   0    1.16    0.12
  -8  -3   0    0.80    0.13
  -8  -3   0    1.18    0.25
  -8  -3   0    1.01    0.16
  -9  -3   0    0.05    0.09
  -9  -3   0   -0.01    0.10
  -9  -3   0   -0.01    0.04
  -9  -3   0    0.02    0.06
  -9  -3   0    0.00    0.04
 -10  -3   0    0.39    0.10
 -10  -3   0    0.30    0.05
 -10  -3   0    0.33    0.07
 -11  -3   0    0.24    0.04
 -11  -3   0    0.25    0.06
 -11  -3   0    0.11    0.07
 -12   4   0    0.02    0.03
 -12   4   0    0.00    0.03
 -12   4   0    0.03    0.03
 -12   4   0   -0.01    0.04
 -11   4   0    0.04    0.04
 -11   4   0    0.04    0.03
 -11   4   0    0.04    0.06
 -11   4   0    0.03    0.05
 -10   4   0    0.35    0.10
 -10   4   0    0.43    0.10
 -10   4   0    0.73    0.10
 -10   4   0    0.75    0.08
  -9   4   0   -0.05    0.07
  -9   4   0    0.00    0.05
  -9   4   0    0.01    0.06
  -9   4   0    0.01    0.04
  -9   4   0    0.01    0.08
  -8   4   0   10.45    0.90
  -8   4   0    8.99    0.94
  -8   4   0   10.28    0.93
  -8   4   0    9.83    0.91
  -8   4   0   10.07    0.90
  -7   4   0    0.17    0.08
  -7   4   0    0.12    0.08
  -7   4   0    0.10    0.06
  -7   4   0    0.11    0.04
  -7   4   0    0.12    0.05
  -6   4   0    2.44    0.27
  -6   4   0    2.38    0.27
  -5   4   0    0.41    0.10
  -4   4   0    1.59    0.19
  -3   4   0    5.87    0.52
  -3   4   0    5.72    0.54
  -2   4   0   57.45    5.62
  -2   4   0   62.37    5.33
   1  -4   0    6.07    0.56
  -1   4   0    6.22    0.55
   0  -4   0   18.82    1.66
   0   4   0   18.72    1.66
  -1  -4   0    2.42    0.24
  -1  -4   0    2.40    0.23
  -1  -4   0    2.42    0.23
   1   4   0    2.45    0.23
  -2  -4   0    1.41    0.15
  -2  -4   0    1.47    0.16
  -2  -4   0    1.57    0.15
   2   4   0    1.44    0.15
  -3  -4   0    0.20    0.07
  -3  -4   0    0.27    0.04
  -3  -4   0    0.30    0.06
  -3  -4   0    0.17    0.06
   3   4   0    0.17    0.04
  -4  -4   0    4.36    0.42
  -4  -4   0    4.27    0.41
  -4  -4   0    4.92    0.45
  -4  -4   0    4.51    0.44
   4   4   0    4.66    0.41
  -5  -4   0    0.02    0.08
  -5  -4   0    0.00    0.03
   5   4   0   -0.02    0.03
  -6  -4   0    1.50    0.18
  -6  -4   0    1.59    0.17
  -6  -4   0    1.78    0.24
  -6  -4   0    1.36    0.16
  -6  -4   0    1.56    0.15
  -6  -4   0    1.64    0.16
   6   4   0    1.55    0.16
  -7  -4   0    0.21    0.12
  -7  -4   0    0.36    0.05
  -7  -4   0    0.17    0.07
  -7  -4   0    0.18    0.10
  -7  -4   0    0.25    0.06
  -7  -4   0    0.26    0.04
  -7  -4   0    0.23    0.05
  -7  -4   0    0.29    0.05
  -7  -4   0    0.33    0.07
  -8  -4   0    1.08    0.12
  -8  -4   0    0.58    0.15
  -8  -4   0    0.89    0.16
  -8  -4   0    0.95    0.12
  -9  -4   0    0.04    0.09
  -9  -4   0    0.02    0.11
  -9  -4   0   -0.04    0.11
  -9  -4   0   -0.04    0.04
 -10  -4   0    0.01    0.05
 -10  -4   0    0.00    0.08
 -10  -4   0   -0.02    0.03
 -11  -4   0    0.03    0.04
 -11  -4   0   -0.01    0.02
 -11  -4   0   -0.04    0.05
 -12   5   0    0.04    0.03
 -12   5   0   -0.01    0.04
 -12   5   0   -0.02    0.03
 -11   5   0    0.14    0.04
 -11   5   0    0.11    0.06
 -11   5   0    0.07    0.06
 -11   5   0    0.11    0.03
 -10   5   0    0.06    0.05
 -10   5   0    0.06    0.03
 -10   5   0   -0.01    0.06
 -10   5   0   -0.04    0.07
  -9   5   0    0.02    0.09
  -9   5   0   -0.02    0.08
  -9   5   0   -0.07    0.06
  -9   5   0    0.02    0.04
  -9   5   0   -0.04    0.05
  -8   5   0    0.07    0.06
  -8   5   0    0.15    0.10
  -8   5   0    0.03    0.07
  -8   5   0    0.11    0.08
  -7   5   0    0.09    0.06
  -7   5   0    0.03    0.06
  -7   5   0    0.04    0.06
  -7   5   0    0.06    0.04
  -7   5   0    0.11    0.08
  -6   5   0    0.08    0.08
  -6   5   0    0.11    0.05
  -6   5   0    0.10    0.06
  -6   5   0    0.04    0.07
  -5   5   0    1.00    0.15
  -4   5   0   19.91    1.85
  -4   5   0   21.47    1.83
  -3   5   0    1.61    0.15
  -3   5   0    1.36    0.17
   2  -5   0    2.06    0.22
  -2   5   0    2.21    0.21
   1  -5   0    3.69    0.35
  -1   5   0    3.76    0.34
   0  -5   0   17.83    1.54
   0  -5   0   16.65    1.54
   0   5   0   17.67    1.54
  -1  -5   0    2.21    0.22
  -1  -5   0    2.38    0.23
  -1  -5   0    2.26    0.22
   1   5   0    2.32    0.22
  -2  -5   0    3.34    0.33
  -2  -5   0    3.42    0.31
   2   5   0    3.43    0.32
  -3  -5   0    0.11    0.07
  -3  -5   0   -0.02    0.06
  -3  -5   0    0.09    0.04
  -3  -5   0    0.05    0.04
   3   5   0    0.06    0.04
  -4  -5   0    3.32    0.34
  -4  -5   0    3.49    0.33
  -4  -5   0    3.04    0.34
  -4  -5   0    3.28    0.30
   4   5   0    3.10    0.31
  -5  -5   0    2.08    0.25
  -5  -5   0    1.83    0.19
   5   5   0    1.69    0.19
  -6  -5   0    1.21    0.13
  -6  -5   0    1.07    0.12
  -6  -5   0    1.57    0.22
  -6  -5   0    1.38    0.15
  -6  -5   0    1.28    0.17
   6   5   0    1.21    0.14
  -7  -5   0    0.34    0.08
  -7  -5   0    0.23    0.12
  -7  -5   0    0.46    0.07
  -7  -5   0    0.38    0.05
   7   5   0    0.31    0.06
  -8  -5   0    0.08    0.05
  -8  -5   0    0.14    0.11
  -8  -5   0    0.01    0.06
  -8  -5   0   -0.01    0.04
  -8  -5   0   -0.02    0.09
  -8  -5   0   -0.01    0.01
  -8  -5   0   -0.03    0.06
   8   5   0    0.00    0.04
  -9  -5   0    0.09    0.10
  -9  -5   0    0.09    0.06
  -9  -5   0    0.02    0.04
  -9  -5   0   -0.01    0.11
 -10  -5   0    0.04    0.03
 -10  -5   0   -0.03    0.05
 -10  -5   0   -0.01    0.08
 -11  -5   0    0.00    0.02
 -11  -5   0    0.02    0.04
 -11  -5   0   -0.01    0.03
 -11   6   0    0.29    0.04
 -11   6   0    0.16    0.05
 -11   6   0    0.27    0.07
 -11   6   0    0.29    0.07
 -10   6   0    1.64    0.17
 -10   6   0    1.20    0.18
 -10   6   0    1.66    0.15
   9  -6   0    1.97    0.27
  -9   6   0    2.10    0.25
  -9   6   0    1.44    0.24
  -9   6   0    2.38    0.22
  -9   6   0    1.79    0.23
  -9   6   0    2.27    0.20
  -8   6   0    1.91    0.22
  -8   6   0    1.85    0.26
  -8   6   0    1.96    0.24
  -8   6   0    1.90    0.21
  -7   6   0    0.46    0.08
  -7   6   0    0.46    0.06
  -7   6   0    0.42    0.10
  -7   6   0    0.31    0.07
  -7   6   0    0.44    0.09
  -7   6   0    0.32    0.11
  -6   6   0    0.88    0.13
  -6   6   0    1.25    0.21
  -6   6   0    1.19    0.13
  -6   6   0    1.24    0.16
  -5   6   0   -0.05    0.06
  -4   6   0   17.28    1.54
  -4   6   0   17.01    1.51
  -3   6   0    9.56    0.85
   2  -6   0    0.32    0.07
  -2   6   0    0.33    0.06
   1  -6   0    2.40    0.24
  -1   6   0    2.22    0.22
   0  -6   0    0.24    0.08
   0  -6   0    0.26    0.06
   0   6   0    0.35    0.06
  -1  -6   0    1.36    0.15
  -1  -6   0    1.52    0.16
  -1  -6   0    1.46    0.17
   1   6   0    1.56    0.15
  -2  -6   0    9.67    0.90
  -2  -6   0   10.07    0.90
   2   6   0   10.41    0.92
  -3  -6   0    4.89    0.46
  -3  -6   0    4.68    0.45
  -3  -6   0    5.57    0.49
  -3  -6   0    4.78    0.48
   3   6   0    5.25    0.46
  -4  -6   0    0.10    0.07
  -4  -6   0   -0.01    0.04
  -4  -6   0    0.00    0.08
  -4  -6   0    0.05    0.03
   4   6   0   -0.01    0.04
  -5  -6   0    0.16    0.07
  -5  -6   0    0.19    0.09
  -5  -6   0    0.19    0.04
  -5  -6   0    0.21    0.04
  -5  -6   0    0.18    0.10
  -5  -6   0    0.26    0.06
  -5  -6   0    0.25    0.13
   5   6   0    0.14    0.05
  -6  -6   0   -0.02    0.03
  -6  -6   0   -0.01    0.06
  -6  -6   0   -0.02    0.09
  -6  -6   0    0.05    0.09
  -6  -6   0   -0.02    0.04
  -6  -6   0    0.02    0.02
   6   6   0   -0.02    0.04
   6   6   0   -0.03    0.04
  -7  -6   0    0.33    0.06
  -7  -6   0    0.15    0.11
  -7  -6   0    0.28    0.04
  -7  -6   0    0.26    0.08
  -7  -6   0    0.12    0.12
  -7  -6   0    0.22    0.05
   7   6   0    0.21    0.06
  -8  -6   0    0.13    0.05
  -8  -6   0    0.12    0.03
  -8  -6   0    0.14    0.07
  -8  -6   0    0.07    0.10
  -8  -6   0    0.12    0.12
   8   6   0    0.13    0.05
  -9  -6   0    1.02    0.11
  -9  -6   0    0.74    0.11
  -9  -6   0    0.58    0.13
   9   6   0    0.96    0.11
 -10  -6   0    0.03    0.03
 -10  -6   0   -0.02    0.06
 -10  -6   0    0.03    0.05
 -11  -6   0    0.04    0.02
 -11  -6   0    0.04    0.03
 -11  -6   0   -0.01    0.03
 -11   7   0    0.40    0.07
 -11   7   0    0.41    0.08
 -11   7   0    0.26    0.09
 -10   7   0    0.02    0.02
 -10   7   0    0.07    0.07
 -10   7   0    0.01    0.05
 -10   7   0    0.05    0.06
   9  -7   0    0.87    0.17
  -9   7   0    1.05    0.16
  -9   7   0    1.42    0.16
  -9   7   0    1.21    0.14
   8  -7   0    1.39    0.21
  -8   7   0    0.78    0.24
  -8   7   0    1.36    0.18
  -8   7   0    1.63    0.15
  -8   7   0    1.80    0.18
  -8   7   0    1.61    0.21
  -7   7   0    0.54    0.07
  -7   7   0    0.70    0.11
  -7   7   0    0.66    0.12
  -7   7   0    0.63    0.08
  -7   7   0    0.64    0.10
  -7   7   0    0.54    0.12
  -6   7   0    1.43    0.17
  -6   7   0    1.16    0.18
  -6   7   0    1.70    0.18
  -6   7   0    1.44    0.18
  -5   7   0    0.48    0.11
   4  -7   0    1.98    0.24
  -4   7   0    2.11    0.20
   3  -7   0    2.46    0.26
  -3   7   0    2.42    0.24
   2  -7   0    0.23    0.08
  -2   7   0    0.28    0.06
   1  -7   0    0.68    0.12
  -1   7   0    0.67    0.09
   0  -7   0   25.70    2.25
   0  -7   0   24.10    2.24
   0   7   0   26.19    2.24
  -1  -7   0   11.93    1.05
  -1  -7   0   11.43    1.04
  -1  -7   0   11.69    1.04
   1   7   0   11.48    1.04
  -2  -7   0    0.68    0.09
  -2  -7   0    0.62    0.12
  -2  -7   0    0.75    0.11
   2   7   0    0.59    0.09
  -3  -7   0    2.18    0.24
  -3  -7   0    1.74    0.18
  -3  -7   0    1.92    0.20
   3   7   0    1.66    0.19
  -4  -7   0   13.69    1.22
  -4  -7   0   12.89    1.19
  -4  -7   0   12.89    1.21
   4   7   0   13.36    1.18
  -5  -7   0    0.79    0.15
  -5  -7   0    0.80    0.08
  -5  -7   0    0.67    0.11
  -5  -7   0    0.98    0.11
  -5  -7   0    0.97    0.15
  -5  -7   0    1.00    0.22
  -5  -7   0    0.66    0.09
   5   7   0    0.87    0.11
   5   7   0    0.68    0.09
  -6  -7   0    3.60    0.40
  -6  -7   0    3.25    0.32
  -6  -7   0    3.48    0.31
  -6  -7   0    3.50    0.36
  -6  -7   0    3.78    0.34
  -6  -7   0    3.26    0.33
   6   7   0    3.50    0.34
   6   7   0    3.39    0.32
  -7  -7   0   -0.01    0.11
  -7  -7   0    0.19    0.11
  -7  -7   0    0.00    0.02
  -7  -7   0    0.03    0.05
  -7  -7   0    0.06    0.04
  -7  -7   0   -0.02    0.07
   7   7   0    0.05    0.04
  -8  -7   0    4.33    0.38
  -8  -7   0    3.87    0.37
  -8  -7   0    4.25    0.43
  -8  -7   0    4.03    0.47
  -8  -7   0    4.24    0.40
  -9  -7   0    0.05    0.06
  -9  -7   0    0.03    0.03
  -9  -7   0    0.05    0.09
   9   7   0    0.01    0.04
 -10  -7   0    0.00    0.03
 -10  -7   0    0.00    0.05
 -10  -7   0    0.01    0.04
 -11   8   0   -0.05    0.04
 -11   8   0    0.00    0.05
 -11   8   0   -0.02    0.03
 -10   8   0    0.43    0.07
 -10   8   0    0.31    0.09
 -10   8   0    0.37    0.08
   9  -8   0    0.13    0.17
  -9   8   0    0.07    0.08
  -9   8   0    0.09    0.07
  -9   8   0    0.15    0.06
   8  -8   0    0.01    0.09
  -8   8   0    0.00    0.06
  -8   8   0    0.02    0.07
  -8   8   0    0.09    0.06
   7  -8   0    1.41    0.20
  -7   8   0    1.08    0.16
  -7   8   0    1.11    0.12
  -7   8   0    1.02    0.14
  -7   8   0    1.20    0.14
   6  -8   0   11.99    1.07
  -6   8   0   11.89    1.05
  -6   8   0   11.88    1.04
  -6   8   0   12.38    1.06
  -6   8   0   10.38    1.03
   5  -8   0    0.17    0.08
  -5   8   0    0.34    0.05
  -5   8   0    0.31    0.05
  -5   8   0    0.18    0.09
  -5   8   0    0.30    0.07
   4  -8   0    0.27    0.09
  -4   8   0    0.23    0.05
   3  -8   0    5.31    0.49
  -3   8   0    4.80    0.48
  -3   8   0    5.15    0.47
   2  -8   0    0.52    0.11
  -2   8   0    0.53    0.09
   1  -8   0    0.04    0.09
  -1   8   0    0.15    0.05
   0  -8   0   20.14    1.89
   0  -8   0   21.79    1.90
   0   8   0   21.88    1.89
  -1  -8   0    7.60    0.70
  -1  -8   0    8.12    0.72
   1   8   0    7.49    0.70
  -2  -8   0    0.37    0.07
  -2  -8   0    0.06    0.09
  -2  -8   0    0.38    0.08
   2   8   0    0.26    0.07
  -3  -8   0    0.70    0.11
  -3  -8   0    0.70    0.09
  -3  -8   0    0.59    0.13
   3   8   0    0.60    0.10
  -4  -8   0   -0.02    0.05
  -4  -8   0    0.10    0.08
  -4  -8   0   -0.01    0.06
  -4  -8   0   -0.01    0.02
  -4  -8   0    0.01    0.10
  -4  -8   0    0.03    0.04
  -4  -8   0    0.01    0.08
   4   8   0    0.04    0.04
   4   8   0    0.03    0.05
  -5  -8   0    0.05    0.03
  -5  -8   0    0.08    0.09
  -5  -8   0    0.05    0.10
  -5  -8   0   -0.02    0.06
  -5  -8   0    0.03    0.10
  -5  -8   0    0.08    0.07
  -5  -8   0    0.03    0.03
   5   8   0    0.01    0.04
   5   8   0    0.03    0.07
  -6  -8   0    0.26    0.07
  -6  -8   0    0.21    0.05
  -6  -8   0    0.35    0.14
  -6  -8   0    0.37    0.14
  -6  -8   0    0.21    0.07
   6   8   0    0.29    0.06
   6   8   0    0.21    0.07
  -7  -8   0    0.79    0.11
  -7  -8   0    0.80    0.09
  -7  -8   0    0.52    0.15
  -7  -8   0    0.66    0.08
  -7  -8   0    0.69    0.12
  -7  -8   0    0.68    0.17
   7   8   0    0.81    0.09
  -8  -8   0    0.07    0.09
  -8  -8   0    0.18    0.04
  -8  -8   0    0.12    0.03
  -8  -8   0    0.12    0.07
  -8  -8   0   -0.04    0.11
   8   8   0    0.16    0.05
  -9  -8   0   -0.02    0.06
  -9  -8   0    0.06    0.05
  -9  -8   0    0.08    0.03
   9   8   0    0.05    0.04
 -10  -8   0    0.20    0.05
 -10  -8   0    0.27    0.04
 -10  -8   0    0.15    0.05
 -11   9   0   -0.02    0.03
 -11   9   0    0.02    0.05
 -11   9   0   -0.02    0.04
 -10   9   0   -0.01    0.05
 -10   9   0    0.20    0.05
 -10   9   0    0.10    0.07
   9  -9   0    0.20    0.17
  -9   9   0    0.05    0.06
  -9   9   0    0.05    0.08
  -9   9   0    0.13    0.06
   8  -9   0    0.26    0.11
  -8   9   0    0.09    0.08
  -8   9   0    0.12    0.07
  -8   9   0    0.15    0.06
   7  -9   0    0.71    0.15
  -7   9   0    0.97    0.13
  -7   9   0    0.89    0.14
  -7   9   0    0.84    0.12
  -7   9   0    0.86    0.10
   6  -9   0    4.23    0.45
  -6   9   0    4.64    0.42
  -6   9   0    4.13    0.42
  -6   9   0    4.69    0.43
  -6   9   0    4.73    0.44
   5  -9   0    1.04    0.17
  -5   9   0    1.22    0.12
  -5   9   0    1.02    0.15
   4  -9   0   21.67    1.88
  -4   9   0   20.29    1.86
   3  -9   0   14.08    1.26
  -3   9   0   13.81    1.25
   2  -9   0    0.23    0.10
  -2   9   0    0.11    0.05
   1  -9   0    0.52    0.14
   1  -9   0    0.79    0.14
  -1   9   0    0.62    0.09
   0  -9   0    7.98    0.73
   0  -9   0    8.19    0.74
   0  -9   0    7.94    0.75
   0   9   0    8.07    0.73
  -1  -9   0   29.48    2.66
  -1  -9   0   30.11    2.64
  -1  -9   0   29.41    2.65
   1   9   0   30.21    2.64
  -2  -9   0    2.13    0.22
  -2  -9   0    2.21    0.22
  -2  -9   0    1.72    0.24
   2   9   0    2.12    0.22
  -3  -9   0    0.02    0.03
  -3  -9   0   -0.01    0.08
  -3  -9   0    0.00    0.08
  -3  -9   0   -0.03    0.05
  -3  -9   0   -0.01    0.04
   3   9   0   -0.02    0.04
  -4  -9   0    6.59    0.66
  -4  -9   0    6.83    0.63
  -4  -9   0    6.20    0.60
  -4  -9   0    6.71    0.62
  -4  -9   0    6.29    0.59
  -4  -9   0    6.87    0.59
  -4  -9   0    7.36    0.65
   4   9   0    6.54    0.60
  -5  -9   0    0.32    0.12
  -5  -9   0    0.15    0.12
  -5  -9   0    0.38    0.08
  -5  -9   0    0.20    0.08
  -5  -9   0    0.34    0.05
  -5  -9   0    0.12    0.11
  -5  -9   0    0.24    0.05
   5   9   0    0.29    0.08
   5   9   0    0.27    0.06
  -6  -9   0    0.62    0.11
  -6  -9   0    0.58    0.08
  -6  -9   0    0.57    0.14
  -6  -9   0    0.73    0.23
  -6  -9   0    0.60    0.07
  -6  -9   0    0.53    0.11
   6   9   0    0.53    0.11
   6   9   0    0.58    0.08
  -7  -9   0    0.85    0.11
  -7  -9   0    0.46    0.13
  -7  -9   0    0.56    0.16
  -7  -9   0    0.52    0.10
  -7  -9   0    0.57    0.07
  -7  -9   0    0.55    0.07
  -8  -9   0    0.07    0.06
  -8  -9   0    0.01    0.03
  -8  -9   0    0.16    0.09
  -8  -9   0   -0.01    0.03
  -8  -9   0    0.03    0.02
   8   9   0    0.02    0.04
  -9  -9   0    0.04    0.04
  -9  -9   0    0.00    0.03
  -9  -9   0    0.08    0.06
   9   9   0    0.06    0.03
 -10  -9   0    0.37    0.05
 -10  -9   0    0.35    0.05
 -11  10   0   -0.04    0.04
 -11  10   0    0.01    0.03
 -11  10   0   -0.06    0.04
 -10  10   0    0.08    0.05
 -10  10   0   -0.03    0.05
 -10  10   0   -0.02    0.03
  -9  10   0   -0.02    0.04
  -9  10   0    0.03    0.05
  -9  10   0    0.07    0.07
   8 -10   0    0.67    0.15
  -8  10   0    0.27    0.11
  -8  10   0    0.60    0.10
  -8  10   0    0.67    0.10
   7 -10   0    0.09    0.10
  -7  10   0    0.11    0.08
  -7  10   0    0.18    0.07
  -7  10   0    0.25    0.07
   6 -10   0    0.12    0.10
  -6  10   0    0.26    0.09
  -6  10   0    0.16    0.04
  -6  10   0    0.18    0.06
  -6  10   0    0.15    0.07
   5 -10   0    0.03    0.09
  -5  10   0    0.02    0.03
  -5  10   0    0.01    0.05
  -5  10   0   -0.01    0.03
  -5  10   0    0.01    0.04
  -5  10   0    0.07    0.07
   4 -10   0    0.55    0.13
  -4  10   0    0.50    0.09
   3 -10   0    0.10    0.09
  -3  10   0    0.06    0.05
   2 -10   0    0.14    0.10
  -2  10   0    0.10    0.06
   1 -10   0    1.77    0.23
  -1  10   0    1.82    0.20
   0 -10   0    0.73    0.13
   0 -10   0    0.53    0.10
   0 -10   0    0.58    0.11
   0  10   0    0.72    0.11
  -1 -10   0    6.55    0.63
  -1 -10   0    6.84    0.61
  -1 -10   0    6.06    0.60
   1  10   0    6.64    0.60
  -2 -10   0    4.71    0.46
  -2 -10   0    4.61    0.43
   2  10   0    4.31    0.43
  -3 -10   0    0.12    0.06
  -3 -10   0   -0.02    0.03
  -3 -10   0    0.07    0.04
  -3 -10   0    0.18    0.07
  -3 -10   0    0.23    0.13
  -3 -10   0   -0.01    0.07
  -3 -10   0    0.05    0.04
   3  10   0    0.05    0.04
   3  10   0    0.04    0.08
  -4 -10   0    5.56    0.52
  -4 -10   0    4.73    0.50
  -4 -10   0    4.55    0.44
  -4 -10   0    5.25    0.47
  -4 -10   0    4.85    0.45
  -4 -10   0    5.15    0.44
  -4 -10   0    4.42    0.44
   4  10   0    4.92    0.45
   4  10   0    5.06    0.45
   4  10   0    4.80    0.47
  -5 -10   0    0.62    0.13
  -5 -10   0    0.60    0.11
  -5 -10   0    0.48    0.07
  -5 -10   0    0.59    0.16
  -5 -10   0    0.57    0.17
  -5 -10   0    0.34    0.14
  -5 -10   0    0.39    0.07
   5  10   0    0.49    0.10
  -6 -10   0    0.84    0.19
  -6 -10   0    0.69    0.11
  -6 -10   0    0.56    0.08
  -6 -10   0    0.52    0.13
  -6 -10   0    0.71    0.08
  -6 -10   0    0.76    0.12
   6  10   0    0.33    0.11
  -7 -10   0   -0.03    0.06
  -7 -10   0   -0.01    0.09
  -7 -10   0   -0.05    0.05
  -7 -10   0    0.02    0.04
  -7 -10   0    0.03    0.04
  -8 -10   0    0.31    0.07
  -8 -10   0    0.31    0.05
  -8 -10   0    0.30    0.04
  -8 -10   0    0.22    0.08
   8  10   0    0.41    0.06
  -9 -10   0    0.05    0.03
  -9 -10   0    0.08    0.04
   9  10   0    0.06    0.03
 -11  11   0   -0.03    0.04
 -11  11   0    0.04    0.04
 -11  11   0    0.03    0.03
 -10  11   0   -0.03    0.05
 -10  11   0    0.00    0.04
 -10  11   0    0.01    0.04
  -9  11   0    0.04    0.05
  -9  11   0    0.00    0.04
  -9  11   0    0.00    0.07
   8 -11   0    0.81    0.17
  -8  11   0    0.77    0.14
  -8  11   0    0.52    0.10
  -8  11   0    0.95    0.11
   7 -11   0    1.04    0.18
  -7  11   0    0.82    0.12
  -7  11   0    1.07    0.12
  -7  11   0    0.81    0.15
  -7  11   0    0.94    0.11
   6 -11   0    2.27    0.28
  -6  11   0    1.87    0.31
  -6  11   0    1.97    0.20
  -6  11   0    1.99    0.21
   5 -11   0    0.05    0.10
  -5  11   0    0.09    0.05
  -5  11   0    0.02    0.05
  -5  11   0    0.00    0.03
  -5  11   0    0.00    0.03
  -5  11   0   -0.02    0.07
   4 -11   0    5.11    0.55
  -4  11   0    5.64    0.51
  -4  11   0    5.56    0.50
  -4  11   0    5.49    0.50
   3 -11   0    0.02    0.10
  -3  11   0    0.05    0.03
  -3  11   0    0.05    0.03
  -3  11   0   -0.01    0.05
   2 -11   0    0.78    0.15
  -2  11   0    0.72    0.11
   1 -11   0    0.03    0.10
  -1  11   0    0.12    0.06
   0 -11   0    0.41    0.09
   0 -11   0    0.30    0.11
   0 -11   0    0.39    0.09
   0  11   0    0.62    0.10
  -1 -11   0    1.26    0.15
  -1 -11   0    1.16    0.15
  -1 -11   0    1.20    0.19
  -1 -11   0    1.16    0.13
   1  11   0    1.10    0.12
   1  11   0    1.07    0.15
   1  11   0    1.17    0.14
  -2 -11   0    1.18    0.14
  -2 -11   0    1.30    0.16
  -2 -11   0    1.13    0.14
  -2 -11   0    1.34    0.18
  -2 -11   0    1.35    0.20
   2  11   0    1.22    0.14
   2  11   0    1.40    0.14
   2  11   0    1.51    0.17
  -3 -11   0    0.56    0.08
  -3 -11   0    0.49    0.11
  -3 -11   0    0.50    0.07
  -3 -11   0    0.59    0.14
  -3 -11   0    0.61    0.07
   3  11   0    0.46    0.09
   3  11   0    0.72    0.11
  -4 -11   0    5.09    0.48
  -4 -11   0    5.62    0.55
  -4 -11   0    5.06    0.55
  -4 -11   0    5.35    0.47
  -4 -11   0    5.22    0.51
  -4 -11   0    5.15    0.48
   4  11   0    5.30    0.51
   4  11   0    5.07    0.48
  -5 -11   0    1.09    0.13
  -5 -11   0    0.91    0.14
  -5 -11   0    0.26    0.21
  -5 -11   0    0.74    0.10
  -5 -11   0    1.19    0.17
  -5 -11   0    1.28    0.23
  -5 -11   0    0.89    0.11
   5  11   0    0.96    0.15
  -6 -11   0    0.76    0.09
  -6 -11   0    0.64    0.13
  -6 -11   0    0.53    0.17
  -6 -11   0    0.78    0.09
  -6 -11   0    0.85    0.11
  -6 -11   0    0.72    0.12
   6  11   0    0.87    0.13
   6  11   0    0.88    0.10
  -7 -11   0    0.33    0.05
  -7 -11   0    0.51    0.13
  -7 -11   0    0.36    0.07
  -7 -11   0    0.31    0.05
   7  11   0    0.51    0.07
  -8 -11   0    0.02    0.02
  -8 -11   0    0.02    0.04
  -8 -11   0    0.00    0.04
   8  11   0    0.00    0.03
  -9 -11   0    0.00    0.02
  -9 -11   0    0.00    0.03
   9  11   0    0.00    0.02
 -11  12   0    0.04    0.04
 -11  12   0    0.05    0.03
 -10  12   0    0.03    0.06
 -10  12   0    0.04    0.05
 -10  12   0    0.06    0.04
  -9  12   0    0.06    0.04
  -9  12   0    0.12    0.05
  -9  12   0    0.11    0.07
   8 -12   0    0.28    0.12
  -8  12   0    0.27    0.09
  -8  12   0    0.52    0.08
  -8  12   0    0.40    0.13
   7 -12   0    0.19    0.12
  -7  12   0    0.24    0.09
  -7  12   0    0.25    0.05
  -7  12   0    0.20    0.07
  -7  12   0    0.24    0.08
   6 -12   0    1.24    0.21
  -6  12   0    1.46    0.16
  -6  12   0    1.28    0.16
  -6  12   0    1.24    0.14
  -6  12   0    1.10    0.17
   5 -12   0    0.02    0.05
   5 -12   0   -0.01    0.11
  -5  12   0   -0.01    0.03
  -5  12   0    0.00    0.04
  -5  12   0   -0.04    0.05
  -5  12   0   -0.01    0.03
   4 -12   0   -0.02    0.11
   4 -12   0   -0.03    0.06
  -4  12   0    0.03    0.04
  -4  12   0    0.05    0.04
  -4  12   0    0.05    0.05
   3 -12   0    0.16    0.11
   3 -12   0    0.05    0.04
  -3  12   0    0.07    0.09
  -3  12   0    0.12    0.04
  -3  12   0    0.07    0.04
   2 -12   0    2.32    0.28
   2 -12   0    2.06    0.21
  -2  12   0    2.44    0.21
  -2  12   0    1.91    0.28
  -2  12   0    2.01    0.24
   1 -12   0    1.06    0.17
   1 -12   0    0.94    0.11
   1 -12   0    0.87    0.14
  -1  12   0    0.76    0.11
   0 -12   0    0.63    0.12
   0 -12   0    0.56    0.09
   0 -12   0    0.64    0.14
   0  12   0    0.77    0.12
   0  12   0    0.68    0.09
   0  12   0    0.83    0.11
   0  12   0    0.80    0.09
  -1 -12   0    0.08    0.10
  -1 -12   0    0.16    0.07
  -1 -12   0    0.20    0.11
  -1 -12   0    0.09    0.04
   1  12   0    0.08    0.06
   1  12   0    0.09    0.04
   1  12   0    0.08    0.04
  -2 -12   0    0.04    0.04
  -2 -12   0    0.18    0.06
  -2 -12   0    0.08    0.05
  -2 -12   0    0.10    0.09
  -2 -12   0    0.10    0.04
  -2 -12   0    0.10    0.08
   2  12   0    0.14    0.07
   2  12   0    0.13    0.04
   2  12   0    0.12    0.05
  -3 -12   0    0.50    0.08
  -3 -12   0    0.66    0.08
  -3 -12   0    0.74    0.16
  -3 -12   0    0.61    0.09
  -3 -12   0    0.59    0.12
   3  12   0    0.56    0.08
   3  12   0    0.51    0.11
   3  12   0    0.50    0.08
  -4 -12   0    0.32    0.14
  -4 -12   0    0.48    0.15
  -4 -12   0    0.47    0.11
  -4 -12   0    0.47    0.07
  -4 -12   0    0.56    0.08
  -4 -12   0    0.45    0.08
   4  12   0    0.53    0.08
   4  12   0    0.25    0.09
   4  12   0    0.56    0.08
  -5 -12   0    0.04    0.06
  -5 -12   0    0.04    0.05
  -5 -12   0    0.01    0.05
  -5 -12   0   -0.09    0.09
  -5 -12   0   -0.12    0.09
  -5 -12   0   -0.01    0.03
   5  12   0    0.08    0.04
   5  12   0   -0.03    0.05
   5  12   0    0.00    0.06
  -6 -12   0    2.19    0.37
  -6 -12   0    1.80    0.17
  -6 -12   0    2.62    0.27
  -6 -12   0    1.59    0.18
   6  12   0    1.46    0.20
  -7 -12   0    0.00    0.03
  -7 -12   0    0.00    0.04
  -7 -12   0    0.00    0.02
   7  12   0    0.03    0.04
  -8 -12   0    0.20    0.03
  -8 -12   0    0.31    0.04
  -8 -12   0    0.13    0.04
   8  12   0    0.31    0.05
  -9 -12   0    0.18    0.04
   9  12   0    0.18    0.03
 -10  13   0    0.50    0.10
 -10  13   0    0.60    0.09
 -10  13   0    0.80    0.08
  -9  13   0    0.13    0.04
  -9  13   0    0.14    0.06
  -9  13   0    0.12    0.07
  -8  13   0    0.11    0.07
  -8  13   0    0.01    0.05
  -8  13   0    0.14    0.06
   7 -13   0    0.12    0.12
  -7  13   0    0.18    0.04
  -7  13   0    0.15    0.06
  -7  13   0    0.08    0.06
  -7  13   0    0.10    0.08
   6 -13   0    0.14    0.12
  -6  13   0    0.42    0.08
  -6  13   0    0.30    0.07
  -6  13   0    0.33    0.06
  -6  13   0    0.37    0.10
   5 -13   0    0.04    0.11
   5 -13   0    0.03    0.05
  -5  13   0    0.03    0.05
  -5  13   0   -0.02    0.05
  -5  13   0   -0.05    0.05
   4 -13   0    2.37    0.25
   4 -13   0    2.63    0.33
  -4  13   0    2.70    0.26
  -4  13   0    2.52    0.25
  -4  13   0    2.67    0.24
   3 -13   0   -0.03    0.04
   3 -13   0   -0.18    0.09
  -3  13   0    0.03    0.05
  -3  13   0    0.00    0.03
  -3  13   0   -0.02    0.04
   2 -13   0    0.09    0.11
   2 -13   0    0.03    0.04
   2 -13   0    0.01    0.06
  -2  13   0    0.09    0.04
  -2  13   0    0.07    0.04
  -2  13   0    0.10    0.04
  -2  13   0    0.17    0.07
  -2  13   0    0.08    0.05
   1 -13   0    1.28    0.14
   1 -13   0    1.48    0.18
   1 -13   0    1.01    0.19
   1 -13   0    1.10    0.13
  -1  13   0    1.38    0.14
  -1  13   0    1.31    0.13
  -1  13   0    1.13    0.16
  -1  13   0    1.39    0.14
  -1  13   0    1.24    0.15
   0 -13   0    0.66    0.16
   0 -13   0    0.49    0.07
   0 -13   0    0.43    0.07
   0 -13   0    0.41    0.10
   0  13   0    0.44    0.08
   0  13   0    0.52    0.07
   0  13   0    0.56    0.07
   0  13   0    0.47    0.10
  -1 -13   0    0.47    0.07
  -1 -13   0    0.41    0.14
  -1 -13   0    0.53    0.11
  -1 -13   0    0.58    0.07
   1  13   0    0.31    0.09
   1  13   0    0.58    0.08
   1  13   0    0.57    0.07
  -2 -13   0    1.82    0.25
  -2 -13   0    1.86    0.20
  -2 -13   0    2.21    0.20
  -2 -13   0    1.74    0.26
   2  13   0    2.09    0.23
   2  13   0    1.92    0.20
   2  13   0    2.13    0.20
  -3 -13   0    0.15    0.05
  -3 -13   0    0.10    0.11
  -3 -13   0    0.10    0.04
  -3 -13   0   -0.04    0.09
  -3 -13   0    0.07    0.05
  -3 -13   0    0.16    0.12
   3  13   0    0.10    0.05
   3  13   0    0.16    0.07
  -4 -13   0    0.03    0.10
  -4 -13   0    0.02    0.03
  -4 -13   0    0.07    0.05
  -4 -13   0    0.00    0.04
  -4 -13   0   -0.11    0.11
  -4 -13   0   -0.02    0.10
   4  13   0    0.00    0.04
   4  13   0   -0.01    0.04
   4  13   0    0.01    0.06
  -5 -13   0    0.01    0.03
  -5 -13   0    0.04    0.05
  -5 -13   0    0.10    0.10
  -5 -13   0   -0.01    0.07
  -5 -13   0    0.00    0.11
   5  13   0    0.01    0.07
   5  13   0    0.05    0.05
   5  13   0    0.03    0.05
  -6 -13   0    0.02    0.03
  -6 -13   0    0.03    0.04
   6  13   0   -0.01    0.04
  -7 -13   0   -0.02    0.03
  -7 -13   0    0.00    0.02
   7  13   0   -0.01    0.03
  -8 -13   0   -0.01    0.02
  -8 -13   0    0.01    0.01
   8  13   0    0.05    0.03
 -10  14   0   -0.03    0.03
 -10  14   0    0.01    0.03
 -10  14   0   -0.01    0.04
  -9  14   0    0.75    0.12
  -9  14   0    1.01    0.10
  -9  14   0    0.81    0.11
  -8  14   0   -0.03    0.04
  -8  14   0   -0.01    0.04
  -8  14   0    0.02    0.06
  -8  14   0    0.05    0.04
   7 -14   0    0.38    0.14
  -7  14   0    0.20    0.10
  -7  14   0    0.30    0.05
  -7  14   0    0.15    0.08
  -7  14   0    0.26    0.06
   6 -14   0    0.05    0.11
   6 -14   0    0.04    0.05
  -6  14   0    0.03    0.05
  -6  14   0   -0.03    0.05
  -6  14   0   -0.03    0.07
  -6  14   0    0.00    0.04
   5 -14   0    0.13    0.05
   5 -14   0   -0.07    0.11
  -5  14   0    0.07    0.04
  -5  14   0    0.08    0.06
  -5  14   0    0.02    0.08
  -5  14   0    0.09    0.04
   4 -14   0    0.34    0.16
   4 -14   0    0.92    0.15
  -4  14   0    0.93    0.11
  -4  14   0    0.98    0.12
  -4  14   0    0.82    0.10
   3 -14   0    0.86    0.20
   3 -14   0    1.13    0.13
   3 -14   0    1.18    0.17
  -3  14   0    0.85    0.12
  -3  14   0    1.27    0.14
  -3  14   0    0.97    0.11
   2 -14   0    1.18    0.14
   2 -14   0    1.23    0.18
   2 -14   0    1.01    0.19
  -2  14   0    1.07    0.16
  -2  14   0    1.33    0.14
  -2  14   0    1.20    0.13
  -2  14   0    1.33    0.14
  -2  14   0    1.20    0.13
   1 -14   0    0.82    0.11
   1 -14   0    1.08    0.19
   1 -14   0    0.96    0.16
   1 -14   0    1.08    0.12
  -1  14   0    0.74    0.13
  -1  14   0    0.89    0.11
  -1  14   0    1.20    0.13
  -1  14   0    0.97    0.11
  -1  14   0    1.09    0.12
   0 -14   0    2.34    0.32
   0 -14   0    2.79    0.28
   0 -14   0    2.48    0.25
   0 -14   0    2.60    0.24
   0  14   0    2.42    0.24
   0  14   0    2.59    0.25
  -1 -14   0    0.31    0.06
  -1 -14   0    0.10    0.10
  -1 -14   0    0.30    0.10
   1  14   0    0.38    0.10
   1  14   0    0.43    0.07
  -2 -14   0    0.13    0.10
  -2 -14   0   -0.01    0.09
  -2 -14   0    0.12    0.04
  -2 -14   0    0.09    0.05
   2  14   0    0.16    0.08
   2  14   0    0.08    0.05
   2  14   0    0.07    0.05
  -3 -14   0    0.04    0.09
  -3 -14   0    0.04    0.03
  -3 -14   0   -0.04    0.04
  -3 -14   0   -0.02    0.09
  -3 -14   0   -0.04    0.09
   3  14   0    0.05    0.05
   3  14   0   -0.14    0.05
   3  14   0    0.04    0.04
  -4 -14   0    0.71    0.18
  -4 -14   0    0.67    0.08
  -4 -14   0    0.65    0.17
  -4 -14   0    0.57    0.11
  -4 -14   0    0.75    0.09
   4  14   0    0.72    0.09
   4  14   0    0.43    0.11
   4  14   0    0.55    0.09
  -5 -14   0   -0.05    0.15
  -5 -14   0   -0.01    0.03
  -5 -14   0    0.06    0.05
  -5 -14   0    0.08    0.11
  -5 -14   0    0.04    0.07
   5  14   0   -0.05    0.04
   5  14   0    0.03    0.04
  -6 -14   0    0.43    0.06
  -6 -14   0    0.47    0.07
   6  14   0    0.58    0.07
  -7 -14   0    0.07    0.02
   7  14   0    0.08    0.06
   8  14   0    0.09    0.03
  -9  15   0    0.08    0.04
  -9  15   0    0.05    0.05
  -9  15   0    0.06    0.03
  -8  15   0    0.02    0.04
  -8  15   0    0.04    0.06
  -8  15   0    0.01    0.04
  -7  15   0    0.21    0.04
  -7  15   0    0.16    0.05
  -7  15   0    0.12    0.07
  -7  15   0    0.14    0.06
   6 -15   0   -0.02    0.06
   6 -15   0    0.12    0.12
   6 -15   0   -0.22    0.10
  -6  15   0   -0.05    0.06
  -6  15   0    0.01    0.05
  -6  15   0    0.02    0.07
   5 -15   0    0.02    0.09
   5 -15   0   -0.08    0.12
   5 -15   0    0.04    0.05
  -5  15   0   -0.01    0.03
  -5  15   0    0.08    0.04
  -5  15   0    0.05    0.07
  -5  15   0    0.00    0.05
   4 -15   0    0.26    0.14
   4 -15   0    0.33    0.07
   4 -15   0    0.36    0.12
  -4  15   0    0.37    0.06
  -4  15   0    0.33    0.08
  -4  15   0    0.26    0.06
   3 -15   0    1.96    0.20
   3 -15   0    1.52    0.25
   3 -15   0    1.34    0.31
  -3  15   0    1.82    0.19
  -3  15   0    1.88    0.19
  -3  15   0    1.92    0.20
   2 -15   0    0.48    0.16
   2 -15   0    0.58    0.14
   2 -15   0    0.78    0.10
  -2  15   0    0.61    0.12
  -2  15   0    0.69    0.11
  -2  15   0    0.67    0.09
  -2  15   0    0.72    0.09
   1 -15   0    0.89    0.11
   1 -15   0    0.91    0.11
   1 -15   0    0.76    0.14
   1 -15   0    0.70    0.17
  -1  15   0    0.96    0.11
  -1  15   0    0.67    0.13
  -1  15   0    0.89    0.11
  -1  15   0    0.89    0.11
   0 -15   0    1.00    0.19
   0 -15   0    1.23    0.13
   0 -15   0    0.95    0.17
   0 -15   0    1.22    0.14
   0  15   0    1.00    0.12
   0  15   0    1.16    0.13
   0  15   0    1.37    0.19
  -1 -15   0    0.44    0.06
  -1 -15   0    0.58    0.17
  -1 -15   0    0.32    0.07
   1  15   0    0.30    0.07
   1  15   0    0.38    0.06
   1  15   0    0.34    0.10
  -2 -15   0    1.69    0.16
  -2 -15   0    1.23    0.22
  -2 -15   0    1.54    0.17
   2  15   0    1.56    0.21
   2  15   0    1.71    0.17
   2  15   0    1.55    0.17
  -3 -15   0    0.08    0.05
  -3 -15   0    0.03    0.03
  -3 -15   0    0.18    0.12
  -3 -15   0    0.11    0.11
  -3 -15   0    0.11    0.09
   3  15   0    0.06    0.05
   3  15   0    0.13    0.05
   3  15   0    0.09    0.07
  -4 -15   0    0.19    0.11
  -4 -15   0    0.06    0.04
  -4 -15   0    0.02    0.03
  -4 -15   0    0.18    0.11
  -4 -15   0    0.11    0.12
   4  15   0    0.13    0.05
   4  15   0   -0.04    0.06
   4  15   0    0.00    0.05
  -5 -15   0    0.19    0.04
   5  15   0    0.19    0.05
   5  15   0    0.20    0.05
  -6 -15   0    0.02    0.02
   6  15   0    0.02    0.03
  -7 -15   0    0.14    0.03
  -7 -15   0    0.09    0.02
   7  15   0    0.10    0.03
  -9  16   0    0.00    0.02
  -9  16   0    0.00    0.04
  -9  16   0   -0.01    0.03
  -8  16   0    0.05    0.03
  -8  16   0    0.04    0.04
  -8  16   0    0.08    0.06
  -7  16   0    0.05    0.06
  -7  16   0    0.07    0.05
  -7  16   0    0.13    0.04
  -7  16   0    0.11    0.04
   6 -16   0    0.08    0.04
  -6  16   0    0.03    0.07
  -6  16   0    0.02    0.04
  -6  16   0    0.01    0.05
  -6  16   0    0.05    0.04
   5 -16   0    0.92    0.19
   5 -16   0    0.64    0.25
  -5  16   0    0.84    0.11
  -5  16   0    0.53    0.10
  -5  16   0    0.71    0.13
  -5  16   0    0.79    0.11
   4 -16   0   -0.02    0.12
   4 -16   0    0.04    0.08
   4 -16   0    0.12    0.06
  -4  16   0    0.15    0.06
  -4  16   0    0.19    0.05
  -4  16   0    0.09    0.05
   3 -16   0    0.32    0.14
   3 -16   0    0.46    0.08
   3 -16   0    0.43    0.13
  -3  16   0    0.32    0.07
  -3  16   0    0.41    0.08
  -3  16   0    0.40    0.07
   2 -16   0    0.09    0.12
   2 -16   0    0.22    0.06
   2 -16   0    0.39    0.11
  -2  16   0    0.19    0.06
  -2  16   0    0.23    0.07
  -2  16   0    0.15    0.05
   1 -16   0   -0.07    0.04
   1 -16   0   -0.01    0.11
   1 -16   0    0.01    0.07
   1 -16   0   -0.04    0.04
  -1  16   0    0.02    0.05
  -1  16   0   -0.05    0.04
  -1  16   0    0.02    0.06
  -1  16   0    0.02    0.04
   0 -16   0    0.04    0.08
   0 -16   0    0.30    0.06
   0 -16   0    0.21    0.05
   0 -16   0    0.14    0.11
   0  16   0    0.08    0.06
   0  16   0    0.09    0.05
   0  16   0    0.18    0.05
  -1 -16   0    1.86    0.28
  -1 -16   0    2.20    0.20
  -1 -16   0    1.91    0.19
   1  16   0    2.00    0.19
   1  16   0    1.80    0.20
   1  16   0    1.41    0.22
  -2 -16   0    0.40    0.14
  -2 -16   0    0.65    0.09
  -2 -16   0    0.67    0.09
   2  16   0    0.68    0.09
   2  16   0    0.64    0.13
   2  16   0    0.68    0.09
  -3 -16   0   -0.02    0.09
  -3 -16   0    0.16    0.05
  -3 -16   0    0.13    0.12
  -3 -16   0    0.12    0.04
   3  16   0    0.06    0.05
   3  16   0    0.22    0.05
   3  16   0    0.09    0.07
  -4 -16   0    0.39    0.06
  -4 -16   0    0.50    0.07
   4  16   0    0.48    0.07
   4  16   0    0.37    0.07
  -5 -16   0    0.01    0.03
   5  16   0   -0.01    0.04
   5  16   0    0.00    0.03
  -6 -16   0   -0.01    0.02
   6  16   0    0.05    0.03
  -8  17   0    0.13    0.03
  -8  17   0    0.11    0.05
  -8  17   0    0.07    0.04
  -7  17   0    0.01    0.04
  -7  17   0    0.01    0.05
  -7  17   0    0.00    0.03
   6 -17   0    0.11    0.04
  -6  17   0    0.12    0.05
  -6  17   0    0.16    0.05
  -6  17   0    0.10    0.06
  -6  17   0    0.12    0.04
   5 -17   0    0.24    0.05
  -5  17   0    0.23    0.05
  -5  17   0    0.17    0.06
  -5  17   0    0.13    0.04
  -5  17   0    0.18    0.07
   4 -17   0    0.03    0.09
   4 -17   0    0.02    0.10
   4 -17   0   -0.02    0.05
  -4  17   0    0.07    0.05
  -4  17   0    0.00    0.05
  -4  17   0    0.03    0.04
   3 -17   0    0.41    0.08
   3 -17   0    0.22    0.11
   3 -17   0    0.37    0.14
  -3  17   0    0.32    0.07
  -3  17   0    0.52    0.08
  -3  17   0    0.59    0.07
   2 -17   0    0.41    0.15
   2 -17   0    0.46    0.12
   2 -17   0    0.36    0.07
  -2  17   0    0.43    0.08
  -2  17   0    0.47    0.07
   1 -17   0    0.25    0.06
   1 -17   0    0.27    0.10
   1 -17   0    0.20    0.05
   1 -17   0    0.21    0.13
  -1  17   0    0.29    0.06
  -1  17   0    0.20    0.09
  -1  17   0    0.39    0.05
   0 -17   0    0.06    0.10
   0 -17   0    0.12    0.11
   0 -17   0    0.03    0.04
   0 -17   0    0.06    0.05
   0  17   0    0.05    0.05
   0  17   0    0.00    0.04
   0  17   0    0.08    0.04
  -1 -17   0    0.83    0.19
   1  17   0    0.51    0.13
   1  17   0    0.90    0.11
  -2 -17   0    0.13    0.04
  -2 -17   0    0.17    0.12
  -2 -17   0    0.02    0.14
  -2 -17   0    0.08    0.05
   2  17   0    0.00    0.09
   2  17   0    0.04    0.04
   2  17   0    0.10    0.04
  -3 -17   0    0.02    0.04
  -3 -17   0    0.03    0.03
   3  17   0    0.08    0.04
   3  17   0   -0.01    0.04
  -4 -17   0    0.07    0.03
  -4 -17   0   -0.01    0.02
   4  17   0    0.02    0.04
   4  17   0    0.00    0.03
   5  17   0   -0.01    0.03
   5  17   0   -0.04    0.03
  -6 -17   0    0.02    0.02
   6  17   0    0.06    0.03
  -8  18   0    0.04    0.03
  -8  18   0    0.02    0.04
  -8  18   0   -0.02    0.03
  -7  18   0    0.02    0.03
  -7  18   0   -0.02    0.02
  -7  18   0    0.01    0.05
   6 -18   0    0.04    0.03
  -6  18   0    0.05    0.03
  -6  18   0    0.04    0.04
  -6  18   0    0.03    0.05
   5 -18   0    0.28    0.05
  -5  18   0    0.13    0.07
  -5  18   0    0.31    0.06
  -5  18   0    0.26    0.05
  -5  18   0    0.27    0.04
   4 -18   0    0.03    0.04
  -4  18   0    0.03    0.03
  -4  18   0    0.04    0.05
   3 -18   0   -0.02    0.04
  -3  18   0    0.03    0.04
  -3  18   0   -0.02    0.03
   2 -18   0   -0.10    0.08
   2 -18   0    0.00    0.05
  -2  18   0    0.05    0.04
  -2  18   0    0.02    0.05
   1 -18   0   -0.05    0.08
   1 -18   0    0.00    0.04
   1 -18   0   -0.06    0.03
  -1  18   0   -0.06    0.04
  -1  18   0    0.05    0.04
   0 -18   0    0.59    0.08
   0 -18   0    0.69    0.09
   0  18   0    0.57    0.08
   0  18   0    0.74    0.08
  -1 -18   0    0.12    0.05
  -1 -18   0    0.14    0.04
   1  18   0    0.25    0.05
   1  18   0    0.18    0.05
  -2 -18   0    0.06    0.04
  -2 -18   0    0.07    0.03
   2  18   0    0.05    0.04
   2  18   0    0.04    0.04
  -3 -18   0    0.13    0.05
  -3 -18   0    0.17    0.04
   3  18   0    0.16    0.05
   3  18   0    0.17    0.04
   4  18   0    0.02    0.04
   4  18   0   -0.02    0.03
  -5 -18   0    0.14    0.03
   5  18   0    0.11    0.03
   5  18   0    0.03    0.03
  -7  19   0    0.04    0.03
  -7  19   0    0.01    0.03
   6 -19   0    0.10    0.03
  -6  19   0    0.02    0.03
  -6  19   0    0.08    0.04
  -6  19   0    0.09    0.05
   5 -19   0    0.03    0.03
  -5  19   0    0.01    0.03
  -5  19   0    0.03    0.04
  -5  19   0    0.01    0.03
   4 -19   0   -0.02    0.04
  -4  19   0   -0.01    0.04
  -4  19   0    0.06    0.05
  -4  19   0    0.00    0.03
   3 -19   0    0.46    0.07
  -3  19   0    0.38    0.06
  -3  19   0    0.46    0.07
   2 -19   0    0.06    0.04
  -2  19   0    0.07    0.04
   1 -19   0    0.00    0.04
   1 -19   0    0.03    0.04
  -1  19   0    0.00    0.03
   0 -19   0    0.32    0.05
   0 -19   0    0.37    0.06
   0  19   0    0.30    0.06
   0  19   0    0.33    0.06
  -1 -19   0    0.13    0.04
  -1 -19   0    0.07    0.03
   1  19   0    0.05    0.04
   1  19   0    0.23    0.04
  -2 -19   0    0.23    0.04
  -2 -19   0    0.26    0.05
   2  19   0    0.23    0.05
   2  19   0    0.26    0.06
  -3 -19   0    0.21    0.04
  -3 -19   0    0.29    0.05
   3  19   0    0.09    0.04
   3  19   0    0.28    0.04
  -4 -19   0    0.09    0.02
   4  19   0    0.09    0.03
   4  19   0    0.03    0.03
   6 -20   0    0.04    0.03
  -6  20   0    0.07    0.03
  -6  20   0    0.02    0.03
   5 -20   0    0.08    0.03
  -5  20   0    0.12    0.05
  -5  20   0    0.05    0.04
  -5  20   0    0.06    0.03
   4 -20   0    0.14    0.04
  -4  20   0    0.10    0.05
  -4  20   0    0.06    0.02
  -4  20   0    0.00    0.03
   3 -20   0    0.06    0.04
  -3  20   0    0.01    0.03
   2 -20   0    0.06    0.04
  -2  20   0    0.14    0.03
   1 -20   0    0.05    0.03
   1 -20   0    0.06    0.04
  -1  20   0    0.00    0.03
   0 -20   0    0.09    0.03
   0 -20   0    0.16    0.04
   0  20   0    0.09    0.04
  -1 -20   0    0.01    0.02
  -1 -20   0   -0.02    0.05
   1  20   0    0.01    0.03
   1  20   0   -0.03    0.03
  -2 -20   0    0.01    0.02
  -2 -20   0   -0.03    0.03
   2  20   0    0.01    0.03
   2  20   0   -0.03    0.02
  -3 -20   0    0.00    0.02
   3  20   0    0.06    0.03
   3  20   0    0.04    0.03
   5 -21   0    0.03    0.02
  -5  21   0    0.03    0.03
   4 -21   0    0.07    0.03
  -4  21   0    0.07    0.04
   3 -21   0    0.00    0.03
  -3  21   0   -0.02    0.03
  -3  21   0   -0.04    0.02
   2 -21   0    0.12    0.04
  -2  21   0    0.05    0.03
   1 -21   0    0.03    0.03
  -1  21   0    0.00    0.03
   0 -21   0    0.03    0.03
   0 -21   0    0.06    0.03
   0  21   0    0.11    0.03
  -1 -21   0   -0.01    0.02
  -1 -21   0    0.07    0.03
   1  21   0    0.05    0.03
  -2 -21   0    0.02    0.02
  -2 -21   0    0.00    0.02
   2  21   0   -0.01    0.02
   2 -22   0    0.03    0.03
  -2  22   0    0.01    0.03
  -2  22   0    0.02    0.02
   1 -22   0    0.05    0.03
  -1  22   0    0.01    0.02
   0  22  -1    0.03    0.02
   0 -22   1    0.03    0.03
  -1  22  -1    0.02    0.02
   1 -22   1    0.06    0.03
  -2  22  -1    0.14    0.03
  -2  22  -1    0.12    0.04
   2 -22   1    0.25    0.04
  -3  22  -1    0.02    0.03
  -3  22  -1    0.02    0.02
   3 -22   1    0.05    0.03
   2  21  -1    0.04    0.02
  -2 -21   1    0.12    0.04
  -2 -21   1    0.00    0.02
   1  21  -1   -0.03    0.02
  -1 -21   1   -0.01    0.02
  -1 -21   1    0.02    0.03
   0  21  -1    0.01    0.03
   0 -21   1    0.01    0.03
   0 -21   1    0.02    0.02
  -1  21  -1    0.06    0.03
   1 -21   1    0.13    0.04
  -2  21  -1    0.15    0.04
   2 -21   1    0.19    0.04
  -3  21  -1    0.10    0.05
  -3  21  -1    0.08    0.03
   3 -21   1    0.12    0.04
  -4  21  -1    0.05    0.04
   4 -21   1    0.01    0.03
  -5  21  -1    0.05    0.04
   5 -21   1    0.04    0.03
   3  20  -1    0.01    0.03
   3  20  -1    0.01    0.03
  -3 -20   1   -0.01    0.02
  -3 -20   1    0.01    0.02
   2  20  -1    0.07    0.03
   2  20  -1    0.16    0.03
  -2 -20   1    0.09    0.04
  -2 -20   1    0.11    0.03
   1  20  -1    0.04    0.03
   1  20  -1   -0.02    0.03
  -1 -20   1    0.00    0.03
  -1 -20   1    0.02    0.02
   0  20  -1    0.23    0.05
   0 -20   1    0.25    0.04
   0 -20   1    0.30    0.05
  -1  20  -1    0.20    0.04
   1 -20   1    0.16    0.05
   1 -20   1    0.10    0.03
  -2  20  -1    0.01    0.03
   2 -20   1    0.01    0.03
  -3  20  -1   -0.01    0.03
   3 -20   1    0.04    0.04
  -4  20  -1   -0.01    0.02
  -4  20  -1   -0.05    0.04
  -4  20  -1   -0.01    0.03
   4 -20   1    0.03    0.04
  -5  20  -1    0.00    0.03
  -5  20  -1   -0.01    0.04
   5 -20   1    0.02    0.03
  -6  20  -1    0.03    0.03
  -6  20  -1    0.03    0.03
   6 -20   1    0.04    0.03
   4  19  -1    0.11    0.04
   4  19  -1    0.28    0.04
   3  19  -1    0.06    0.03
   3  19  -1    0.00    0.03
  -3 -19   1    0.00    0.02
  -3 -19   1    0.02    0.03
   2  19  -1   -0.01    0.03
   2  19  -1    0.05    0.03
  -2 -19   1    0.06    0.04
  -2 -19   1    0.04    0.03
   1  19  -1    0.03    0.03
   1  19  -1    0.02    0.03
  -1 -19   1    0.05    0.04
  -1 -19   1    0.02    0.03
   0  19  -1   -0.03    0.02
   0  19  -1    0.06    0.04
   0 -19   1    0.05    0.03
   0 -19   1   -0.02    0.04
  -1  19  -1    0.36    0.06
   1 -19   1    0.43    0.06
   1 -19   1    0.51    0.07
  -2  19  -1    0.29    0.06
  -2  19  -1    0.30    0.07
   2 -19   1    0.39    0.07
  -3  19  -1    0.07    0.04
  -3  19  -1    0.07    0.05
   3 -19   1    0.06    0.04
  -4  19  -1   -0.04    0.02
  -4  19  -1    0.02    0.03
  -4  19  -1    0.04    0.04
   4 -19   1    0.09    0.04
  -5  19  -1    0.38    0.07
  -5  19  -1    0.22    0.06
   5 -19   1    0.35    0.06
  -6  19  -1    0.01    0.03
  -6  19  -1    0.01    0.05
  -6  19  -1    0.00    0.02
   6 -19   1   -0.01    0.03
  -7  19  -1    0.11    0.04
  -7  19  -1    0.16    0.05
   5  18  -1    0.05    0.03
   5  18  -1    0.02    0.03
  -5 -18   1    0.05    0.02
   4  18  -1    0.03    0.03
   4  18  -1    0.04    0.03
  -4 -18   1    0.05    0.04
  -4 -18   1   -0.01    0.02
   3  18  -1    0.08    0.04
   3  18  -1    0.13    0.04
  -3 -18   1    0.12    0.04
  -3 -18   1    0.10    0.04
   2  18  -1    0.01    0.04
   2  18  -1    0.02    0.04
  -2 -18   1   -0.01    0.04
  -2 -18   1    0.01    0.03
   1  18  -1    1.03    0.12
   1  18  -1    1.03    0.12
  -1 -18   1    1.06    0.11
  -1 -18   1    1.04    0.12
   0  18  -1   -0.04    0.03
   0  18  -1    0.04    0.04
   0 -18   1   -0.03    0.04
   0 -18   1   -0.01    0.03
   0 -18   1    0.04    0.09
  -1  18  -1    0.00    0.04
   1 -18   1    0.11    0.11
   1 -18   1    0.09    0.05
   1 -18   1    0.01    0.03
   1 -18   1    0.07    0.12
  -2  18  -1    0.68    0.10
  -2  18  -1    0.67    0.09
   2 -18   1    0.50    0.15
   2 -18   1    0.72    0.14
   2 -18   1    0.75    0.10
  -3  18  -1    0.71    0.09
  -3  18  -1    0.54    0.08
   3 -18   1    0.58    0.22
   3 -18   1    0.59    0.09
   3 -18   1    0.52    0.15
  -4  18  -1    0.02    0.05
  -4  18  -1   -0.01    0.03
  -4  18  -1    0.00    0.03
   4 -18   1    0.05    0.04
  -5  18  -1    0.13    0.05
  -5  18  -1    0.14    0.03
  -5  18  -1    0.20    0.07
  -5  18  -1    0.09    0.04
  -5  18  -1    0.09    0.04
   5 -18   1    0.08    0.04
  -6  18  -1    0.45    0.06
  -6  18  -1    0.32    0.07
  -6  18  -1    0.32    0.05
  -6  18  -1    0.29    0.06
   6 -18   1    0.45    0.06
  -7  18  -1    0.04    0.03
  -7  18  -1   -0.02    0.03
  -7  18  -1    0.01    0.05
  -8  18  -1    0.00    0.03
  -8  18  -1    0.04    0.03
   6  17  -1    0.08    0.03
  -6 -17   1    0.09    0.02
   5  17  -1    0.00    0.03
   5  17  -1    0.03    0.03
  -5 -17   1   -0.01    0.02
   4  17  -1    0.06    0.04
   4  17  -1   -0.02    0.03
  -4 -17   1    0.04    0.06
  -4 -17   1   -0.01    0.02
   3  17  -1    0.03    0.04
   3  17  -1   -0.03    0.04
  -3 -17   1    0.02    0.04
  -3 -17   1   -0.01    0.03
   2  17  -1    1.04    0.12
   2  17  -1    0.99    0.15
   2  17  -1    1.08    0.12
  -2 -17   1    0.99    0.12
  -2 -17   1    0.92    0.20
  -2 -17   1    1.02    0.11
  -2 -17   1    0.90    0.20
   1  17  -1    0.10    0.05
   1  17  -1    0.10    0.07
   1  17  -1    0.14    0.05
  -1 -17   1   -0.02    0.10
  -1 -17   1    0.06    0.05
  -1 -17   1    0.16    0.04
   0  17  -1    0.39    0.07
   0  17  -1    0.33    0.09
   0  17  -1    0.49    0.07
   0 -17   1    0.13    0.10
   0 -17   1    0.60    0.12
   0 -17   1    0.35    0.07
   0 -17   1    0.29    0.06
  -1  17  -1    1.66    0.17
  -1  17  -1    1.43    0.17
   1 -17   1    1.52    0.16
   1 -17   1    1.76    0.17
   1 -17   1    1.43    0.21
   1 -17   1    1.65    0.25
  -2  17  -1    0.06    0.04
  -2  17  -1    0.11    0.04
  -2  17  -1    0.06    0.05
   2 -17   1    0.11    0.09
   2 -17   1    0.11    0.05
   2 -17   1    0.22    0.13
  -3  17  -1    0.11    0.05
  -3  17  -1    0.08    0.04
  -3  17  -1    0.07    0.05
   3 -17   1    0.22    0.13
   3 -17   1   -0.02    0.04
   3 -17   1    0.04    0.08
  -4  17  -1    0.05    0.05
  -4  17  -1    0.01    0.04
   4 -17   1   -0.01    0.18
  -5  17  -1    0.74    0.14
  -5  17  -1    0.77    0.09
  -5  17  -1    0.84    0.10
  -5  17  -1    0.97    0.11
  -5  17  -1    0.98    0.12
   5 -17   1    0.83    0.11
  -6  17  -1    0.29    0.09
  -6  17  -1    0.52    0.07
  -6  17  -1    0.52    0.07
  -6  17  -1    0.43    0.08
   6 -17   1    0.46    0.07
  -7  17  -1   -0.04    0.05
  -7  17  -1    0.05    0.03
  -7  17  -1    0.01    0.03
  -7  17  -1   -0.04    0.04
  -8  17  -1    0.03    0.04
  -8  17  -1    0.03    0.04
  -8  17  -1    0.04    0.03
  -9  17  -1   -0.05    0.02
  -9  17  -1   -0.04    0.03
   7  16  -1    0.12    0.03
  -7 -16   1    0.08    0.02
   6  16  -1    0.04    0.04
  -6 -16   1    0.01    0.02
   5  16  -1    0.05    0.04
   5  16  -1    0.14    0.04
  -5 -16   1    0.18    0.04
   4  16  -1    0.18    0.05
   4  16  -1    0.07    0.05
  -4 -16   1    0.21    0.04
  -4 -16   1    0.17    0.05
   3  16  -1    0.51    0.09
   3  16  -1    0.72    0.15
  -3 -16   1    0.74    0.17
  -3 -16   1    0.29    0.14
  -3 -16   1    0.42    0.07
   2  16  -1    1.09    0.17
   2  16  -1    1.27    0.14
   2  16  -1    1.40    0.15
  -2 -16   1    1.44    0.23
  -2 -16   1    1.26    0.15
  -2 -16   1    1.34    0.14
   1  16  -1    0.12    0.05
   1  16  -1    0.26    0.08
   1  16  -1    0.26    0.05
  -1 -16   1    0.15    0.09
  -1 -16   1    0.14    0.05
  -1 -16   1    0.10    0.10
  -1 -16   1    0.15    0.05
   0  16  -1    0.00    0.06
   0  16  -1    0.06    0.05
   0  16  -1    0.06    0.04
   0  16  -1    0.05    0.04
   0 -16   1    0.02    0.05
   0 -16   1   -0.01    0.09
   0 -16   1    0.06    0.04
   0 -16   1   -0.01    0.08
  -1  16  -1    0.21    0.06
  -1  16  -1    0.05    0.07
  -1  16  -1    0.11    0.05
  -1  16  -1    0.17    0.06
  -1  16  -1    0.12    0.04
   1 -16   1    0.16    0.12
   1 -16   1    0.23    0.09
   1 -16   1    0.23    0.05
   1 -16   1    0.28    0.06
  -2  16  -1    0.43    0.08
  -2  16  -1    0.38    0.07
  -2  16  -1    0.48    0.07
   2 -16   1    0.09    0.09
   2 -16   1    0.23    0.14
   2 -16   1    0.37    0.07
  -3  16  -1    2.82    0.27
  -3  16  -1    2.79    0.28
  -3  16  -1    2.75    0.28
   3 -16   1    3.08    0.37
   3 -16   1    2.61    0.33
   3 -16   1    3.05    0.28
  -4  16  -1    1.57    0.17
  -4  16  -1    1.43    0.16
  -4  16  -1    1.31    0.15
   4 -16   1    1.35    0.21
   4 -16   1    1.08    0.22
   4 -16   1    1.48    0.16
  -5  16  -1    0.16    0.05
  -5  16  -1    0.09    0.04
  -5  16  -1    0.17    0.09
  -5  16  -1    0.07    0.06
   5 -16   1    0.17    0.06
   5 -16   1    0.10    0.12
   5 -16   1    0.01    0.08
  -6  16  -1    0.04    0.04
  -6  16  -1    0.07    0.04
  -6  16  -1    0.04    0.06
  -6  16  -1    0.09    0.05
   6 -16   1   -0.04    0.11
   6 -16   1    0.02    0.04
  -7  16  -1    0.04    0.04
  -7  16  -1    0.03    0.03
  -7  16  -1   -0.04    0.05
  -7  16  -1    0.05    0.05
  -8  16  -1    0.07    0.05
  -8  16  -1    0.02    0.04
  -8  16  -1   -0.03    0.02
  -8  16  -1    0.04    0.03
  -9  16  -1    0.04    0.02
  -9  16  -1    0.05    0.04
  -9  16  -1    0.07    0.04
   7  15  -1    0.02    0.03
  -7 -15   1    0.02    0.02
   6  15  -1    0.00    0.03
  -6 -15   1    0.03    0.02
   5  15  -1    0.06    0.04
   5  15  -1    0.06    0.05
  -5 -15   1    0.03    0.03
   4  15  -1    0.35    0.10
   4  15  -1    0.62    0.10
   4  15  -1    0.45    0.07
  -4 -15   1    0.26    0.15
  -4 -15   1    0.48    0.15
  -4 -15   1    0.34    0.06
  -4 -15   1    0.47    0.07
   3  15  -1    0.44    0.10
   3  15  -1    0.37    0.07
   3  15  -1    0.33    0.06
  -3 -15   1    0.23    0.12
  -3 -15   1    0.40    0.06
  -3 -15   1    0.21    0.05
  -3 -15   1    0.11    0.09
  -3 -15   1    0.24    0.13
   2  15  -1    0.11    0.05
   2  15  -1    0.10    0.05
   2  15  -1    0.07    0.07
  -2 -15   1    0.17    0.04
  -2 -15   1    0.05    0.04
  -2 -15   1   -0.06    0.09
   1  15  -1    0.95    0.18
   1  15  -1    1.07    0.12
   1  15  -1    1.03    0.12
  -1 -15   1    1.06    0.12
  -1 -15   1    0.60    0.17
  -1 -15   1    1.03    0.11
  -1 -15   1    0.82    0.15
   0  15  -1    0.73    0.09
   0  15  -1    0.78    0.13
   0  15  -1    0.63    0.09
   0 -15   1    0.61    0.16
   0 -15   1    0.77    0.10
   0 -15   1    0.59    0.08
   0 -15   1    0.69    0.14
  -1  15  -1    6.01    0.55
  -1  15  -1    5.95    0.54
  -1  15  -1    6.41    0.55
  -1  15  -1    5.91    0.55
   1 -15   1    6.31    0.55
   1 -15   1    5.88    0.55
   1 -15   1    6.04    0.61
   1 -15   1    5.62    0.58
  -2  15  -1    0.10    0.05
  -2  15  -1    0.04    0.04
  -2  15  -1    0.08    0.05
   2 -15   1    0.05    0.08
   2 -15   1    0.04    0.04
   2 -15   1   -0.02    0.11
  -3  15  -1    0.02    0.05
  -3  15  -1    0.16    0.05
  -3  15  -1    0.08    0.04
   3 -15   1    0.14    0.05
   3 -15   1   -0.06    0.12
   3 -15   1    0.02    0.08
  -4  15  -1    0.82    0.10
  -4  15  -1    0.93    0.10
  -4  15  -1    0.75    0.11
   4 -15   1    0.77    0.10
   4 -15   1    0.80    0.16
   4 -15   1    0.57    0.17
  -5  15  -1    0.09    0.05
  -5  15  -1    0.20    0.07
  -5  15  -1    0.05    0.04
  -5  15  -1    0.00    0.08
   5 -15   1    0.06    0.05
   5 -15   1   -0.05    0.08
   5 -15   1    0.12    0.12
  -6  15  -1    0.10    0.04
  -6  15  -1    0.16    0.05
  -6  15  -1    0.08    0.06
  -6  15  -1    0.07    0.08
   6 -15   1   -0.01    0.12
   6 -15   1    0.15    0.09
  -7  15  -1    0.28    0.05
  -7  15  -1    0.23    0.09
  -7  15  -1    0.27    0.06
  -7  15  -1    0.09    0.06
  -8  15  -1    0.03    0.06
  -8  15  -1   -0.01    0.03
  -8  15  -1   -0.05    0.02
  -8  15  -1    0.01    0.04
  -9  15  -1   -0.02    0.04
  -9  15  -1   -0.01    0.04
  -9  15  -1    0.02    0.03
 -10  15  -1    0.03    0.03
 -10  15  -1    0.06    0.04
   8  14  -1    0.00    0.02
  -8 -14   1    0.02    0.01
   7  14  -1    0.50    0.06
  -7 -14   1    0.30    0.04
   6  14  -1   -0.02    0.03
  -6 -14   1   -0.04    0.03
  -6 -14   1   -0.01    0.02
   5  14  -1    0.09    0.05
   5  14  -1    0.06    0.05
   5  14  -1    0.20    0.10
  -5 -14   1   -0.04    0.06
  -5 -14   1    0.17    0.12
  -5 -14   1    0.19    0.04
  -5 -14   1    0.06    0.11
  -5 -14   1    0.12    0.05
  -5 -14   1   -0.04    0.04
   4  14  -1    0.14    0.08
   4  14  -1    0.18    0.06
   4  14  -1    0.25    0.06
  -4 -14   1    0.20    0.05
  -4 -14   1    0.15    0.08
  -4 -14   1    0.24    0.06
  -4 -14   1   -0.10    0.10
  -4 -14   1    0.13    0.04
  -4 -14   1   -0.01    0.09
   3  14  -1    3.38    0.34
   3  14  -1    3.03    0.30
   3  14  -1    3.04    0.30
  -3 -14   1    3.10    0.40
  -3 -14   1    3.28    0.30
  -3 -14   1    3.27    0.38
  -3 -14   1    3.35    0.30
  -3 -14   1    2.95    0.35
   2  14  -1    0.04    0.06
   2  14  -1   -0.01    0.04
   2  14  -1    0.06    0.05
  -2 -14   1   -0.03    0.05
  -2 -14   1    0.00    0.03
  -2 -14   1    0.02    0.04
  -2 -14   1    0.12    0.09
  -2 -14   1   -0.09    0.09
   1  14  -1    0.04    0.06
   1  14  -1    0.03    0.04
   1  14  -1    0.03    0.04
  -1 -14   1    0.02    0.07
  -1 -14   1    0.03    0.08
  -1 -14   1    0.01    0.03
  -1 -14   1    0.13    0.05
   0  14  -1   -0.03    0.05
   0  14  -1    0.00    0.04
   0  14  -1   -0.05    0.04
   0  14  -1   -0.02    0.04
   0 -14   1    0.01    0.07
   0 -14   1   -0.03    0.04
   0 -14   1    0.07    0.11
   0 -14   1   -0.02    0.03
  -1  14  -1    1.53    0.15
  -1  14  -1    1.52    0.15
  -1  14  -1    1.34    0.18
  -1  14  -1    1.53    0.16
   1 -14   1    1.29    0.19
   1 -14   1    1.46    0.16
   1 -14   1    1.54    0.15
   1 -14   1    1.16    0.21
  -2  14  -1   -0.03    0.05
  -2  14  -1    0.06    0.04
  -2  14  -1   -0.01    0.04
  -2  14  -1    0.02    0.05
   2 -14   1   -0.04    0.11
   2 -14   1   -0.01    0.04
   2 -14   1   -0.09    0.07
  -3  14  -1    1.92    0.20
  -3  14  -1    2.10    0.19
  -3  14  -1    1.87    0.19
   3 -14   1    1.53    0.23
   3 -14   1    1.87    0.20
   3 -14   1    2.07    0.28
  -4  14  -1    0.67    0.09
  -4  14  -1    0.61    0.09
  -4  14  -1    0.65    0.11
   4 -14   1    0.62    0.16
   4 -14   1    0.61    0.09
   4 -14   1    1.01    0.16
  -5  14  -1    0.26    0.05
  -5  14  -1    0.27    0.07
  -5  14  -1    0.26    0.08
  -5  14  -1    0.30    0.06
   5 -14   1    0.35    0.07
   5 -14   1    0.16    0.13
  -6  14  -1    0.01    0.05
  -6  14  -1   -0.01    0.07
  -6  14  -1    0.07    0.04
  -6  14  -1   -0.02    0.05
   6 -14   1    0.06    0.08
   6 -14   1   -0.07    0.10
  -7  14  -1    0.09    0.05
  -7  14  -1    0.07    0.04
  -7  14  -1    0.08    0.09
   7 -14   1    0.12    0.11
   7 -14   1    0.00    0.11
  -8  14  -1    0.36    0.07
  -8  14  -1    0.15    0.07
  -8  14  -1    0.34    0.06
  -9  14  -1    0.10    0.04
  -9  14  -1    0.11    0.06
  -9  14  -1    0.11    0.05
 -10  14  -1    0.03    0.04
 -10  14  -1    0.00    0.03
 -10  14  -1    0.01    0.03
   8  13  -1    0.00    0.03
  -8 -13   1    0.00    0.03
  -8 -13   1    0.01    0.02
   7  13  -1    0.27    0.05
  -7 -13   1    0.25    0.04
  -7 -13   1    0.30    0.05
   6  13  -1   -0.03    0.04
  -6 -13   1    0.02    0.04
  -6 -13   1    0.07    0.07
  -6 -13   1    0.01    0.03
   5  13  -1    0.00    0.04
   5  13  -1    0.01    0.07
   5  13  -1    0.03    0.04
  -5 -13   1   -0.01    0.03
  -5 -13   1   -0.01    0.07
  -5 -13   1    0.15    0.11
  -5 -13   1    0.02    0.11
  -5 -13   1   -0.02    0.05
  -5 -13   1   -0.02    0.03
   4  13  -1    0.70    0.10
   4  13  -1    0.70    0.12
   4  13  -1    0.67    0.09
  -4 -13   1    0.60    0.16
  -4 -13   1    0.60    0.18
  -4 -13   1    0.67    0.10
  -4 -13   1    0.51    0.08
  -4 -13   1    1.09    0.16
  -4 -13   1    0.76    0.09
   3  13  -1   -0.01    0.04
   3  13  -1   -0.01    0.06
   3  13  -1   -0.05    0.04
  -3 -13   1    0.02    0.09
  -3 -13   1    0.05    0.05
  -3 -13   1    0.01    0.05
  -3 -13   1    0.06    0.04
  -3 -13   1   -0.06    0.06
  -3 -13   1   -0.02    0.09
   2  13  -1    0.51    0.08
   2  13  -1    0.41    0.10
   2  13  -1    0.68    0.08
  -2 -13   1    0.52    0.13
  -2 -13   1    0.57    0.08
  -2 -13   1    0.52    0.12
  -2 -13   1    0.50    0.07
  -2 -13   1    0.73    0.12
   1  13  -1    0.07    0.06
   1  13  -1    0.02    0.04
   1  13  -1    0.02    0.04
  -1 -13   1    0.04    0.04
  -1 -13   1    0.03    0.04
  -1 -13   1    0.05    0.07
  -1 -13   1   -0.03    0.09
   0  13  -1    0.65    0.09
   0  13  -1    0.61    0.11
   0  13  -1    0.74    0.09
   0  13  -1    0.80    0.09
   0 -13   1    0.61    0.12
   0 -13   1    0.66    0.09
   0 -13   1    0.63    0.08
   0 -13   1    0.44    0.14
  -1  13  -1    0.36    0.06
  -1  13  -1    0.45    0.10
  -1  13  -1    0.29    0.06
   1 -13   1    0.42    0.10
   1 -13   1    0.35    0.06
   1 -13   1    0.17    0.12
  -2  13  -1    0.42    0.07
  -2  13  -1    0.44    0.09
  -2  13  -1    0.57    0.08
  -2  13  -1    0.51    0.08
   2 -13   1    0.59    0.08
   2 -13   1    0.51    0.14
   2 -13   1    0.50    0.11
  -3  13  -1    1.05    0.12
  -3  13  -1    0.96    0.10
  -3  13  -1    0.77    0.10
   3 -13   1    0.92    0.18
   3 -13   1    1.00    0.11
  -4  13  -1    0.05    0.05
  -4  13  -1    0.04    0.04
  -4  13  -1    0.01    0.04
   4 -13   1    0.09    0.12
   4 -13   1    0.05    0.04
  -5  13  -1   -0.05    0.04
  -5  13  -1    0.08    0.06
  -5  13  -1    0.01    0.03
  -5  13  -1   -0.01    0.05
   5 -13   1    0.00    0.05
   5 -13   1   -0.06    0.11
  -6  13  -1    0.01    0.07
  -6  13  -1   -0.01    0.04
  -6  13  -1   -0.03    0.05
  -6  13  -1    0.00    0.05
   6 -13   1    0.04    0.11
  -7  13  -1    0.28    0.08
  -7  13  -1    0.46    0.08
  -7  13  -1    0.28    0.10
  -7  13  -1    0.46    0.06
   7 -13   1    0.38    0.14
  -8  13  -1    0.04    0.05
  -8  13  -1   -0.03    0.05
  -8  13  -1    0.00    0.06
  -8  13  -1   -0.05    0.02
  -9  13  -1   -0.02    0.06
  -9  13  -1    0.03    0.04
  -9  13  -1    0.02    0.04
 -10  13  -1    0.08    0.05
 -10  13  -1    0.06    0.03
 -10  13  -1    0.11    0.05
   9  12  -1    0.69    0.07
  -9 -12   1    0.60    0.07
   8  12  -1    0.01    0.04
  -8 -12   1    0.08    0.03
  -8 -12   1    0.04    0.02
  -8 -12   1    0.02    0.04
   7  12  -1    0.05    0.04
  -7 -12   1    0.07    0.05
  -7 -12   1    0.06    0.03
  -7 -12   1    0.03    0.03
   6  12  -1    0.87    0.11
  -6 -12   1    0.95    0.10
  -6 -12   1    0.59    0.16
  -6 -12   1    0.74    0.12
  -6 -12   1    0.91    0.11
   5  12  -1    5.16    0.50
   5  12  -1    4.83    0.48
  -5 -12   1    5.41    0.51
  -5 -12   1    5.29    0.55
  -5 -12   1    5.28    0.48
  -5 -12   1    5.69    0.47
  -5 -12   1    4.84    0.55
  -5 -12   1    4.88    0.47
   4  12  -1    4.68    0.49
   4  12  -1    4.88    0.47
  -4 -12   1    5.26    0.46
  -4 -12   1    4.63    0.54
  -4 -12   1    5.20    0.53
  -4 -12   1    5.40    0.50
   3  12  -1    0.36    0.07
   3  12  -1    0.53    0.10
  -3 -12   1    0.47    0.08
  -3 -12   1    0.40    0.06
  -3 -12   1    0.47    0.13
  -3 -12   1    0.41    0.07
   2  12  -1    2.54    0.26
   2  12  -1    2.30    0.23
   2  12  -1    2.29    0.23
  -2 -12   1    2.43    0.25
  -2 -12   1    2.43    0.22
  -2 -12   1    2.06    0.28
  -2 -12   1    2.21    0.23
  -2 -12   1    2.70    0.27
  -2 -12   1    2.23    0.23
   1  12  -1    2.70    0.27
   1  12  -1    3.07    0.30
   1  12  -1    2.85    0.28
  -1 -12   1    3.22    0.33
  -1 -12   1    2.80    0.30
  -1 -12   1    2.95    0.27
  -1 -12   1    3.06    0.31
  -1 -12   1    2.90    0.27
   0  12  -1    0.50    0.10
   0  12  -1    0.43    0.08
   0  12  -1    0.52    0.07
   0  12  -1    0.53    0.07
   0 -12   1    0.49    0.07
   0 -12   1    0.58    0.10
   0 -12   1    0.56    0.17
  -1  12  -1    0.56    0.08
  -1  12  -1    0.67    0.08
  -1  12  -1    0.33    0.09
   1 -12   1    0.47    0.10
   1 -12   1    0.48    0.07
  -2  12  -1    2.28    0.23
  -2  12  -1    1.83    0.20
  -2  12  -1    2.02    0.20
   2 -12   1    1.86    0.27
   2 -12   1    1.99    0.20
  -3  12  -1    0.05    0.04
  -3  12  -1    0.02    0.08
  -3  12  -1   -0.01    0.03
   3 -12   1    0.08    0.04
   3 -12   1    0.08    0.11
  -4  12  -1    0.18    0.04
  -4  12  -1    0.12    0.06
  -4  12  -1    0.17    0.04
   4 -12   1    0.10    0.05
   4 -12   1    0.12    0.11
  -5  12  -1    0.49    0.07
  -5  12  -1    0.44    0.08
  -5  12  -1    0.55    0.07
  -5  12  -1    0.64    0.10
   5 -12   1    0.58    0.15
  -6  12  -1    0.40    0.09
  -6  12  -1    0.41    0.08
  -6  12  -1    0.28    0.10
  -6  12  -1    0.37    0.06
   6 -12   1    0.40    0.14
  -7  12  -1    0.34    0.09
  -7  12  -1    0.41    0.06
  -7  12  -1    0.31    0.10
  -7  12  -1    0.38    0.08
   7 -12   1    0.34    0.13
  -8  12  -1   -0.01    0.05
  -8  12  -1   -0.04    0.02
   8 -12   1    0.04    0.11
   8 -12   1    0.03    0.07
  -9  12  -1    0.07    0.07
  -9  12  -1    0.15    0.06
  -9  12  -1    0.09    0.05
 -10  12  -1    0.02    0.05
 -10  12  -1    0.03    0.05
 -10  12  -1    0.00    0.03
 -11  12  -1    0.06    0.04
 -11  12  -1    0.02    0.02
 -11  12  -1   -0.01    0.03
   9  11  -1    0.23    0.04
  -9 -11   1    0.20    0.04
  -9 -11   1    0.29    0.04
   8  11  -1    0.03    0.04
  -8 -11   1    0.06    0.03
  -8 -11   1    0.05    0.04
  -8 -11   1    0.03    0.02
   7  11  -1    1.51    0.15
  -7 -11   1    1.37    0.14
  -7 -11   1    1.00    0.20
  -7 -11   1    1.35    0.17
  -7 -11   1    1.32    0.13
  -7 -11   1    1.22    0.15
  -7 -11   1    1.44    0.18
   6  11  -1    0.29    0.10
  -6 -11   1    0.16    0.12
  -6 -11   1    0.09    0.07
  -6 -11   1    0.19    0.04
  -6 -11   1    0.19    0.07
  -6 -11   1    0.19    0.04
  -6 -11   1    0.05    0.08
   5  11  -1    5.26    0.49
   5  11  -1    5.17    0.51
  -5 -11   1    5.27    0.52
  -5 -11   1    5.42    0.52
  -5 -11   1    5.66    0.48
  -5 -11   1    5.05    0.50
  -5 -11   1    5.37    0.56
  -5 -11   1    5.55    0.58
   4  11  -1   20.62    1.84
   4  11  -1   21.21    1.82
   4  11  -1   20.89    1.82
  -4 -11   1   19.83    1.88
  -4 -11   1   20.85    1.82
  -4 -11   1   21.29    1.85
  -4 -11   1   19.80    1.82
  -4 -11   1   20.83    1.82
  -4 -11   1   18.64    1.82
  -4 -11   1   19.95    1.88
  -4 -11   1   22.40    1.85
   3  11  -1    3.54    0.34
   3  11  -1    3.59    0.35
   3  11  -1    3.58    0.36
  -3 -11   1    3.54    0.34
  -3 -11   1    3.63    0.34
  -3 -11   1    3.51    0.39
  -3 -11   1    3.89    0.33
   2  11  -1    2.62    0.24
  -2 -11   1    2.39    0.24
  -2 -11   1    2.37    0.26
  -2 -11   1    2.94    0.38
  -2 -11   1    2.64    0.27
  -2 -11   1    2.41    0.27
   1  11  -1    6.77    0.59
   1  11  -1    6.18    0.56
  -1 -11   1    6.27    0.61
  -1 -11   1    6.48    0.59
  -1 -11   1    6.05    0.58
  -1 -11   1    5.92    0.56
   0  11  -1    5.51    0.52
   0 -11   1    5.38    0.54
   0 -11   1    5.63    0.52
  -1  11  -1    5.13    0.48
   1 -11   1    5.09    0.48
   1 -11   1    4.79    0.50
  -2  11  -1    0.00    0.05
   2 -11   1    0.16    0.10
  -3  11  -1    0.12    0.04
  -3  11  -1    0.16    0.04
   3 -11   1    0.11    0.10
  -4  11  -1    0.33    0.05
  -4  11  -1    0.31    0.07
  -4  11  -1    0.37    0.08
   4 -11   1    0.28    0.12
  -5  11  -1    0.41    0.11
  -5  11  -1    0.50    0.07
  -5  11  -1    0.50    0.07
  -5  11  -1    0.43    0.08
  -5  11  -1    0.45    0.07
   5 -11   1    0.58    0.14
  -6  11  -1    0.26    0.10
  -6  11  -1    0.38    0.07
  -6  11  -1    0.31    0.06
  -6  11  -1    0.39    0.13
   6 -11   1    0.60    0.13
  -7  11  -1    0.44    0.06
  -7  11  -1    0.48    0.09
  -7  11  -1    0.20    0.10
  -7  11  -1    0.43    0.08
   7 -11   1    0.63    0.17
  -8  11  -1   -0.07    0.02
  -8  11  -1    0.03    0.06
  -8  11  -1   -0.03    0.07
  -8  11  -1   -0.06    0.05
   8 -11   1   -0.08    0.10
  -9  11  -1    0.00    0.06
  -9  11  -1    0.02    0.05
  -9  11  -1    0.04    0.04
 -10  11  -1   -0.02    0.05
 -10  11  -1    0.03    0.05
 -10  11  -1    0.04    0.05
 -11  11  -1    0.10    0.03
 -11  11  -1    0.01    0.04
 -11  11  -1    0.10    0.04
   9  10  -1    0.01    0.03
  -9 -10   1    0.01    0.02
  -9 -10   1   -0.01    0.03
   8  10  -1    0.32    0.06
  -8 -10   1    0.30    0.06
  -8 -10   1    0.10    0.07
  -8 -10   1    0.31    0.04
  -8 -10   1    0.28    0.05
  -7 -10   1    0.27    0.08
  -7 -10   1    0.24    0.04
  -7 -10   1    0.29    0.07
  -7 -10   1    0.21    0.05
  -7 -10   1   -0.02    0.10
  -7 -10   1    0.11    0.09
   6  10  -1    0.54    0.08
  -6 -10   1    0.49    0.13
  -6 -10   1    0.43    0.06
  -6 -10   1    0.54    0.14
  -6 -10   1    0.42    0.15
  -6 -10   1    0.29    0.09
  -6 -10   1    0.53    0.07
   5  10  -1   -0.01    0.04
   5  10  -1    0.05    0.06
  -5 -10   1    0.00    0.06
  -5 -10   1    0.21    0.05
  -5 -10   1    0.08    0.11
  -5 -10   1    0.01    0.10
  -5 -10   1    0.12    0.14
  -5 -10   1    0.06    0.04
  -5 -10   1    0.06    0.06
  -5 -10   1   -0.08    0.06
   4  10  -1    3.02    0.27
   4  10  -1    2.72    0.29
   4  10  -1    2.64    0.27
  -4 -10   1    2.91    0.30
  -4 -10   1    2.87    0.35
  -4 -10   1    2.87    0.30
  -4 -10   1    2.68    0.26
  -4 -10   1    2.88    0.33
  -4 -10   1    2.93    0.26
  -4 -10   1    2.78    0.28
  -4 -10   1    2.59    0.26
   3  10  -1    0.37    0.08
  -3 -10   1    0.25    0.06
  -3 -10   1    0.35    0.07
  -3 -10   1    0.22    0.07
  -3 -10   1    0.37    0.06
  -3 -10   1    0.41    0.09
   2  10  -1    0.78    0.12
  -2 -10   1    0.87    0.15
  -2 -10   1    0.75    0.12
  -2 -10   1    0.98    0.14
   1  10  -1    0.48    0.09
  -1 -10   1    0.62    0.10
  -1 -10   1    0.46    0.12
  -1 -10   1    0.53    0.10
   0  10  -1    7.19    0.66
   0 -10   1    7.13    0.66
   0 -10   1    7.06    0.67
   0 -10   1    7.31    0.68
  -1  10  -1    0.45    0.08
   1 -10   1    0.50    0.12
  -2  10  -1    2.18    0.23
   2 -10   1    2.33    0.27
   3 -10   1    1.18    0.18
  -4  10  -1    0.20    0.06
  -4  10  -1    0.14    0.06
   4 -10   1    0.12    0.10
  -5  10  -1    2.69    0.29
  -5  10  -1    3.13    0.28
  -5  10  -1    3.31    0.32
  -5  10  -1    3.33    0.31
   5 -10   1    2.96    0.33
  -6  10  -1    0.89    0.10
  -6  10  -1    0.59    0.13
  -6  10  -1    0.80    0.12
  -6  10  -1    0.97    0.11
   6 -10   1    0.95    0.16
  -7  10  -1    0.23    0.09
  -7  10  -1    0.34    0.07
  -7  10  -1    0.35    0.08
   7 -10   1    0.31    0.12
  -8  10  -1    0.38    0.07
  -8  10  -1    0.18    0.09
  -8  10  -1    0.28    0.08
   8 -10   1    0.44    0.12
  -9  10  -1    0.24    0.06
  -9  10  -1    0.06    0.06
  -9  10  -1    0.12    0.08
 -10  10  -1    0.15    0.06
 -10  10  -1    0.22    0.08
 -10  10  -1    0.16    0.05
 -11  10  -1    0.15    0.06
 -11  10  -1    0.25    0.05
 -11  10  -1    0.20    0.04
 -10  -9   1    0.03    0.03
 -10  -9   1    0.06    0.02
   9   9  -1    0.04    0.03
  -9  -9   1    0.04    0.03
  -9  -9   1    0.05    0.06
  -9  -9   1    0.07    0.05
   8   9  -1    0.09    0.05
  -8  -9   1    0.08    0.03
  -8  -9   1    0.09    0.09
  -8  -9   1    0.02    0.06
  -8  -9   1    0.08    0.04
   7   9  -1    0.35    0.06
  -7  -9   1    0.39    0.09
  -7  -9   1    0.39    0.13
  -7  -9   1    0.35    0.06
  -7  -9   1    0.45    0.09
  -7  -9   1    0.40    0.05
  -7  -9   1    0.32    0.12
   6   9  -1    0.00    0.06
   6   9  -1    0.00    0.04
  -6  -9   1   -0.03    0.07
  -6  -9   1   -0.01    0.03
  -6  -9   1    0.08    0.11
  -6  -9   1    0.10    0.11
  -6  -9   1    0.07    0.03
  -6  -9   1   -0.01    0.05
   5   9  -1    3.28    0.30
   5   9  -1    3.06    0.32
  -5  -9   1    2.82    0.30
  -5  -9   1    3.30    0.30
  -5  -9   1    3.35    0.35
  -5  -9   1    3.52    0.33
  -5  -9   1    3.41    0.32
  -5  -9   1    3.42    0.38
  -5  -9   1    3.33    0.37
   4   9  -1    0.23    0.07
  -4  -9   1    0.29    0.11
  -4  -9   1    0.14    0.11
  -4  -9   1    0.08    0.04
  -4  -9   1    0.13    0.06
  -4  -9   1    0.13    0.09
  -4  -9   1    0.18    0.04
  -4  -9   1    0.03    0.05
   3   9  -1    0.05    0.05
  -3  -9   1    0.30    0.07
  -3  -9   1    0.21    0.06
  -3  -9   1    0.16    0.09
   2   9  -1    0.08    0.05
  -2  -9   1    0.04    0.05
  -2  -9   1    0.01    0.08
  -2  -9   1    0.04    0.05
   1   9  -1    0.54    0.10
  -1  -9   1    0.58    0.11
  -1  -9   1    0.69    0.10
  -1  -9   1    0.60    0.13
   0   9  -1    0.58    0.10
   0  -9   1    0.65    0.11
   0  -9   1    0.82    0.14
   0  -9   1    0.81    0.13
  -1   9  -1    1.54    0.17
   1  -9   1    1.24    0.18
  -2   9  -1    1.20    0.14
   2  -9   1    0.83    0.15
  -3   9  -1    3.66    0.35
   3  -9   1    3.43    0.37
  -4   9  -1    2.03    0.21
   4  -9   1    2.20    0.25
  -5   9  -1    1.77    0.21
  -5   9  -1    1.87    0.20
   5  -9   1    1.94    0.23
  -6   9  -1    2.46    0.26
  -6   9  -1    2.50    0.24
  -6   9  -1    2.40    0.25
  -6   9  -1    2.34    0.23
   6  -9   1    2.38    0.28
  -7   9  -1    0.98    0.11
  -7   9  -1    0.96    0.13
  -7   9  -1    0.88    0.14
   7  -9   1    0.65    0.14
  -8   9  -1    0.01    0.07
  -8   9  -1    0.10    0.06
  -8   9  -1   -0.07    0.03
  -8   9  -1    0.03    0.06
   8  -9   1    0.02    0.09
  -9   9  -1    0.69    0.09
  -9   9  -1    0.48    0.10
  -9   9  -1    0.55    0.12
 -10   9  -1    0.41    0.09
 -10   9  -1    0.26    0.07
 -10   9  -1    0.41    0.07
 -11   9  -1    0.06    0.05
 -11   9  -1    0.10    0.04
 -11   9  -1    0.07    0.05
 -10  -8   1    0.10    0.05
 -10  -8   1    0.08    0.04
 -10  -8   1    0.21    0.03
   9   8  -1    0.65    0.08
  -9  -8   1    0.47    0.06
  -9  -8   1    0.26    0.09
  -9  -8   1    0.40    0.08
  -8  -8   1    0.07    0.09
  -8  -8   1   -0.07    0.04
  -8  -8   1    0.04    0.13
  -8  -8   1   -0.03    0.09
  -8  -8   1   -0.02    0.02
   7   8  -1    0.19    0.05
  -7  -8   1    0.17    0.12
  -7  -8   1    0.07    0.08
  -7  -8   1    0.14    0.06
  -7  -8   1    0.19    0.05
  -7  -8   1    0.23    0.12
  -7  -8   1    0.19    0.04
   6   8  -1    1.49    0.18
   6   8  -1    1.53    0.16
  -6  -8   1    1.48    0.15
  -6  -8   1    1.15    0.29
  -6  -8   1    1.48    0.18
  -6  -8   1    1.45    0.15
  -6  -8   1    1.49    0.17
  -6  -8   1    1.62    0.25
   5   8  -1    1.81    0.19
   5   8  -1    1.60    0.18
  -5  -8   1    1.48    0.17
  -5  -8   1    2.09    0.27
  -5  -8   1    1.81    0.17
  -5  -8   1    1.73    0.19
  -5  -8   1    1.85    0.22
  -5  -8   1    2.40    0.25
  -5  -8   1    2.10    0.26
   4   8  -1    0.32    0.07
  -4  -8   1    0.25    0.04
  -4  -8   1    0.20    0.06
  -4  -8   1    0.34    0.11
  -4  -8   1    0.27    0.09
  -4  -8   1    0.12    0.05
  -4  -8   1    0.36    0.11
   3   8  -1    0.38    0.07
  -3  -8   1    0.55    0.11
  -3  -8   1    0.21    0.06
  -3  -8   1    0.24    0.09
   2   8  -1    5.06    0.47
  -2  -8   1    5.00    0.48
  -2  -8   1    5.05    0.49
  -2  -8   1    5.17    0.47
   1   8  -1    8.71    0.78
  -1  -8   1    8.37    0.78
  -1  -8   1    8.39    0.78
  -1  -8   1    8.96    0.79
   0   8  -1    1.42    0.15
   0  -8   1    1.07    0.17
   0  -8   1    1.36    0.16
  -1   8  -1    4.16    0.38
   1  -8   1    3.95    0.40
  -2   8  -1    3.96    0.38
   2  -8   1    4.24    0.40
  -3   8  -1    8.28    0.79
   3  -8   1    9.44    0.81
  -4   8  -1    0.01    0.03
   4  -8   1   -0.04    0.07
  -5   8  -1    1.74    0.20
  -5   8  -1    1.65    0.19
   5  -8   1    1.69    0.21
  -6   8  -1    1.12    0.15
  -6   8  -1    1.16    0.13
  -6   8  -1    0.87    0.11
  -6   8  -1    0.92    0.13
   6  -8   1    1.00    0.16
  -7   8  -1    1.17    0.15
  -7   8  -1    1.12    0.12
  -7   8  -1    1.05    0.13
  -7   8  -1    1.15    0.16
   7  -8   1    1.15    0.17
  -8   8  -1   -0.04    0.03
  -8   8  -1    0.00    0.06
  -8   8  -1   -0.06    0.04
  -8   8  -1    0.03    0.03
  -8   8  -1   -0.08    0.07
  -9   8  -1    0.38    0.08
  -9   8  -1    0.74    0.11
  -9   8  -1    0.74    0.12
   9  -8   1    0.33    0.15
 -10   8  -1    0.29    0.08
 -10   8  -1    0.56    0.08
 -10   8  -1    0.35    0.09
 -11   8  -1    0.26    0.07
 -11   8  -1    0.21    0.06
 -11   8  -1    0.32    0.05
 -10  -7   1    0.04    0.06
 -10  -7   1    0.02    0.05
 -10  -7   1    0.08    0.03
   9   7  -1    0.14    0.04
  -9  -7   1    0.15    0.07
  -9  -7   1    0.06    0.03
  -9  -7   1    0.05    0.10
   8   7  -1    0.23    0.05
  -8  -7   1    0.22    0.08
  -8  -7   1    0.14    0.10
  -8  -7   1    0.27    0.05
  -8  -7   1    0.20    0.12
  -8  -7   1    0.15    0.03
  -8  -7   1    0.30    0.06
   7   7  -1    0.51    0.08
  -7  -7   1    0.48    0.17
  -7  -7   1    0.47    0.09
  -7  -7   1    0.62    0.09
  -7  -7   1    0.64    0.14
  -7  -7   1    0.51    0.06
  -7  -7   1    0.52    0.07
   6   7  -1    0.52    0.09
   6   7  -1    0.58    0.08
  -6  -7   1    0.69    0.10
  -6  -7   1    0.60    0.10
  -6  -7   1    0.53    0.14
  -6  -7   1    0.61    0.08
  -6  -7   1    0.59    0.07
  -6  -7   1    0.53    0.10
  -6  -7   1    0.81    0.17
   5   7  -1    7.24    0.65
   5   7  -1    6.87    0.64
  -5  -7   1    7.30    0.66
  -5  -7   1    7.01    0.66
  -5  -7   1    7.16    0.64
  -5  -7   1    7.53    0.67
  -5  -7   1    6.58    0.75
  -5  -7   1    7.06    0.69
   4   7  -1    4.25    0.40
  -4  -7   1    4.23    0.40
  -4  -7   1    4.27    0.43
  -4  -7   1    4.30    0.43
  -4  -7   1    4.05    0.39
   3   7  -1    0.05    0.04
  -3  -7   1    0.15    0.05
  -3  -7   1    0.03    0.07
  -3  -7   1    0.10    0.05
   2   7  -1    4.05    0.38
  -2  -7   1    4.12    0.40
  -2  -7   1    3.93    0.39
  -2  -7   1    4.10    0.38
   1   7  -1    6.67    0.63
  -1  -7   1    8.05    0.64
  -1  -7   1    6.33    0.62
  -1  -7   1    6.62    0.63
   0   7  -1    0.68    0.09
   0  -7   1    0.58    0.08
   0  -7   1    0.52    0.11
   0  -7   1    0.46    0.08
  -1   7  -1    1.18    0.14
   1  -7   1    1.31    0.15
  -2   7  -1    0.45    0.08
   2  -7   1    0.75    0.14
  -3   7  -1    0.90    0.10
   3  -7   1    0.74    0.12
  -4   7  -1    0.37    0.10
  -4   7  -1    0.35    0.05
   4  -7   1    0.28    0.08
  -5   7  -1    1.64    0.21
  -6   7  -1    1.45    0.17
  -6   7  -1    1.20    0.18
  -6   7  -1    1.52    0.20
  -6   7  -1    1.62    0.19
  -7   7  -1    3.96    0.38
  -7   7  -1    4.10    0.37
  -7   7  -1    4.02    0.41
  -7   7  -1    3.87    0.36
  -7   7  -1    4.30    0.40
  -7   7  -1    3.63    0.36
  -8   7  -1   -0.02    0.07
  -8   7  -1   -0.02    0.05
  -8   7  -1    0.00    0.05
  -8   7  -1    0.01    0.03
   8  -7   1   -0.02    0.08
  -9   7  -1    0.41    0.08
  -9   7  -1    0.25    0.11
  -9   7  -1    0.37    0.06
  -9   7  -1    0.34    0.09
  -9   7  -1    0.28    0.10
   9  -7   1    0.31    0.13
 -10   7  -1    0.66    0.09
 -10   7  -1    0.50    0.10
 -10   7  -1    0.89    0.14
 -11   7  -1    0.08    0.06
 -11   7  -1    0.09    0.05
 -11   7  -1    0.08    0.04
 -11  -6   1    0.02    0.04
 -11  -6   1    0.06    0.03
 -11  -6   1    0.05    0.02
 -10  -6   1    0.01    0.07
 -10  -6   1    0.02    0.03
 -10  -6   1    0.00    0.05
  -9  -6   1    0.12    0.04
  -9  -6   1    0.04    0.06
  -9  -6   1    0.03    0.10
   8   6  -1    0.29    0.05
  -8  -6   1    0.36    0.13
  -8  -6   1    0.18    0.07
  -8  -6   1    0.23    0.05
  -8  -6   1    0.13    0.12
  -8  -6   1    0.34    0.04
   7   6  -1    0.09    0.04
  -7  -6   1    0.02    0.04
  -7  -6   1    0.04    0.10
  -7  -6   1    0.00    0.02
  -7  -6   1    0.06    0.09
  -7  -6   1   -0.04    0.06
  -7  -6   1    0.03    0.04
  -7  -6   1   -0.02    0.06
   6   6  -1    0.14    0.05
  -6  -6   1    0.06    0.10
  -6  -6   1    0.15    0.10
  -6  -6   1   -0.01    0.07
  -6  -6   1    0.13    0.06
  -6  -6   1    0.09    0.03
  -6  -6   1    0.10    0.04
  -6  -6   1    0.05    0.05
   5   6  -1    2.57    0.25
  -5  -6   1    2.77    0.27
  -5  -6   1    2.58    0.29
  -5  -6   1    2.47    0.23
  -5  -6   1    2.59    0.26
  -5  -6   1    2.32    0.25
  -5  -6   1    2.42    0.29
   4   6  -1    0.24    0.05
  -4  -6   1    0.38    0.09
  -4  -6   1    0.33    0.06
  -4  -6   1    0.29    0.07
  -4  -6   1    0.23    0.09
   3   6  -1   22.02    2.00
  -3  -6   1   22.90    2.02
  -3  -6   1   22.98    2.02
  -3  -6   1   22.97    2.00
  -3  -6   1   22.05    2.00
   2   6  -1    2.85    0.28
  -2  -6   1    2.88    0.28
  -2  -6   1    2.96    0.28
   1   6  -1    9.28    0.83
  -1  -6   1    9.58    0.83
  -1  -6   1    8.71    0.83
  -1  -6   1    9.44    0.84
   0   6  -1    3.66    0.33
   0  -6   1    3.32    0.33
   0  -6   1    3.54    0.34
  -1   6  -1    1.41    0.15
   1  -6   1    1.38    0.16
  -2   6  -1    2.28    0.22
   2  -6   1    2.36    0.23
  -3   6  -1    2.75    0.30
  -3   6  -1    2.87    0.27
   3  -6   1    2.90    0.29
  -4   6  -1    1.61    0.18
  -4   6  -1    1.40    0.14
  -5   6  -1    7.64    0.71
  -6   6  -1    0.67    0.10
  -6   6  -1    0.46    0.10
  -6   6  -1    0.50    0.12
  -6   6  -1    0.40    0.07
  -7   6  -1    0.17    0.04
  -7   6  -1    0.12    0.08
  -7   6  -1    0.34    0.10
  -7   6  -1    0.32    0.08
  -7   6  -1    0.13    0.06
  -8   6  -1    0.37    0.06
  -8   6  -1    0.33    0.08
  -8   6  -1    0.28    0.08
  -8   6  -1    0.29    0.12
  -8   6  -1    0.31    0.10
  -9   6  -1    0.15    0.04
  -9   6  -1    0.20    0.09
  -9   6  -1    0.21    0.07
  -9   6  -1    0.25    0.08
  -9   6  -1    0.24    0.12
   9  -6   1    0.27    0.11
 -10   6  -1    1.68    0.16
 -10   6  -1    1.70    0.18
 -10   6  -1    1.38    0.18
 -11   6  -1    0.20    0.03
 -11   6  -1    0.11    0.05
 -11   6  -1    0.21    0.06
 -11   6  -1    0.24    0.08
 -11  -5   1   -0.01    0.05
 -11  -5   1    0.00    0.02
 -11  -5   1   -0.02    0.03
 -10  -5   1    0.01    0.05
 -10  -5   1    0.02    0.03
 -10  -5   1    0.07    0.08
  -9  -5   1   -0.01    0.03
  -9  -5   1    0.10    0.10
  -9  -5   1    0.14    0.04
  -9  -5   1    0.05    0.06
  -9  -5   1    0.11    0.09
   8   5  -1    0.11    0.05
  -8  -5   1    0.13    0.03
  -8  -5   1    0.04    0.09
  -8  -5   1    0.22    0.06
  -8  -5   1    0.06    0.10
  -8  -5   1    0.12    0.07
  -8  -5   1    0.18    0.06
   7   5  -1    0.84    0.11
  -7  -5   1    0.64    0.12
  -7  -5   1    0.88    0.09
  -7  -5   1    0.82    0.10
  -7  -5   1    0.71    0.15
  -7  -5   1    0.88    0.12
  -7  -5   1    1.02    0.12
  -7  -5   1    1.08    0.20
   6   5  -1    1.71    0.19
  -6  -5   1    1.73    0.21
  -6  -5   1    1.95    0.20
  -6  -5   1    1.92    0.20
  -6  -5   1    1.83    0.18
  -6  -5   1    2.18    0.23
  -6  -5   1    1.65    0.24
  -6  -5   1    1.85    0.17
   5   5  -1    0.36    0.06
  -5  -5   1    0.26    0.06
  -5  -5   1    0.19    0.09
  -4  -5   1    0.63    0.11
  -4  -5   1    1.00    0.14
  -4  -5   1    0.78    0.09
  -4  -5   1    0.54    0.11
   3   5  -1    9.15    0.84
  -3  -5   1    9.90    0.87
  -3  -5   1    9.27    0.84
  -3  -5   1    9.46    0.85
  -3  -5   1    9.54    0.86
   2   5  -1    0.14    0.04
  -2  -5   1    0.18    0.06
  -2  -5   1    0.11    0.04
  -2  -5   1    0.15    0.04
   1   5  -1   25.74    2.29
  -1  -5   1   25.62    2.30
  -1  -5   1   25.72    2.29
  -1  -5   1   27.03    2.30
   0   5  -1    0.19    0.05
   0  -5   1    0.32    0.08
  -1   5  -1   89.42    8.30
  -2   5  -1    4.67    0.43
  -2   5  -1    4.86    0.43
   2  -5   1    4.55    0.43
  -3   5  -1   12.84    1.14
  -3   5  -1   12.90    1.15
  -4   5  -1    0.87    0.13
  -5   5  -1    8.43    0.78
  -6   5  -1    0.30    0.07
  -6   5  -1    0.34    0.07
  -6   5  -1    0.30    0.09
  -6   5  -1    0.27    0.08
   6  -5   1    0.36    0.05
  -7   5  -1   16.69    1.41
  -7   5  -1   16.13    1.39
  -7   5  -1   15.69    1.39
  -7   5  -1   14.77    1.38
  -7   5  -1   15.23    1.42
  -7   5  -1   15.08    1.38
  -8   5  -1    0.18    0.07
  -8   5  -1    0.23    0.11
  -8   5  -1    0.21    0.07
  -8   5  -1    0.07    0.08
  -8   5  -1    0.12    0.06
  -9   5  -1    4.57    0.45
  -9   5  -1    4.82    0.44
  -9   5  -1    4.68    0.42
  -9   5  -1    4.65    0.48
  -9   5  -1    4.37    0.46
 -10   5  -1    0.06    0.05
 -10   5  -1    0.14    0.08
 -10   5  -1    0.22    0.04
 -10   5  -1    0.17    0.07
 -11   5  -1    0.05    0.05
 -11   5  -1    0.07    0.03
 -11   5  -1    0.09    0.06
 -11   5  -1    0.11    0.05
 -12   5  -1    0.00    0.03
 -12   5  -1    0.03    0.04
 -11  -4   1    0.02    0.02
 -11  -4   1   -0.02    0.06
 -11  -4   1    0.04    0.04
 -10  -4   1    0.17    0.06
 -10  -4   1    0.12    0.09
 -10  -4   1    0.30    0.05
  -9  -4   1    0.04    0.07
  -9  -4   1   -0.09    0.09
  -9  -4   1    0.09    0.12
  -9  -4   1    0.14    0.05
  -8  -4   1    1.67    0.17
  -8  -4   1    0.97    0.19
  -8  -4   1    1.15    0.19
  -8  -4   1    1.72    0.16
  -8  -4   1    1.32    0.16
  -7  -4   1    0.04    0.02
  -7  -4   1   -0.04    0.09
  -7  -4   1    0.07    0.04
  -7  -4   1   -0.01    0.04
  -7  -4   1    0.12    0.09
  -7  -4   1    0.04    0.06
  -7  -4   1    0.01    0.05
  -7  -4   1    0.02    0.04
  -6  -4   1    1.69    0.20
  -6  -4   1    1.51    0.22
  -6  -4   1    1.76    0.20
  -6  -4   1    1.59    0.17
  -6  -4   1    1.58    0.15
   5   4  -1    0.00    0.03
  -5  -4   1   -0.06    0.07
  -5  -4   1    0.00    0.04
   4   4  -1    2.21    0.23
  -4  -4   1    2.50    0.26
  -4  -4   1    2.26    0.23
  -4  -4   1    2.39    0.26
  -4  -4   1    2.56    0.23
   3   4  -1    7.42    0.66
  -3  -4   1    7.14    0.68
  -3  -4   1    7.25    0.67
  -3  -4   1    8.09    0.71
  -3  -4   1    7.37    0.66
   2   4  -1    0.29    0.05
  -2  -4   1    0.23    0.05
  -2  -4   1    0.19    0.05
  -2  -4   1    0.34    0.07
   1   4  -1    0.64    0.07
  -1  -4   1    0.66    0.09
  -1  -4   1    0.69    0.08
  -1  -4   1    0.46    0.07
   0   4  -1    0.84    0.10
   0  -4   1    0.91    0.11
  -1   4  -1   56.08    5.22
  -2   4  -1    1.27    0.14
  -2   4  -1    1.20    0.12
  -3   4  -1    0.08    0.06
  -3   4  -1    0.05    0.02
  -4   4  -1    2.34    0.25
  -5   4  -1    0.06    0.07
  -6   4  -1    0.12    0.10
  -6   4  -1    0.32    0.10
   6  -4   1    0.13    0.03
  -7   4  -1    1.02    0.18
  -7   4  -1    1.48    0.17
  -7   4  -1    1.43    0.15
  -7   4  -1    1.62    0.15
  -7   4  -1    1.46    0.17
  -7   4  -1    1.46    0.19
  -8   4  -1    0.11    0.09
  -8   4  -1    0.22    0.08
  -8   4  -1    0.06    0.09
  -8   4  -1    0.04    0.03
  -8   4  -1    0.04    0.06
  -9   4  -1    0.10    0.09
  -9   4  -1   -0.02    0.07
  -9   4  -1    0.07    0.04
  -9   4  -1    0.05    0.09
  -9   4  -1    0.10    0.06
 -10   4  -1    0.14    0.06
 -10   4  -1    0.08    0.08
 -10   4  -1    0.13    0.06
 -10   4  -1    0.15    0.04
 -11   4  -1    0.05    0.05
 -11   4  -1    0.02    0.06
 -11   4  -1    0.04    0.04
 -11   4  -1    0.02    0.03
 -12   4  -1    0.03    0.04
 -12   4  -1    0.02    0.02
 -12   4  -1    0.02    0.03
 -11  -3   1   -0.02    0.02
 -11  -3   1   -0.01    0.04
 -11  -3   1   -0.06    0.06
 -10  -3   1    0.00    0.03
 -10  -3   1    0.08    0.08
 -10  -3   1    0.04    0.04
 -10  -3   1    0.07    0.05
  -9  -3   1    0.08    0.07
  -9  -3   1    0.14    0.07
  -9  -3   1    0.10    0.05
  -9  -3   1    0.20    0.11
  -9  -3   1    0.14    0.09
  -8  -3   1    0.11    0.05
  -8  -3   1    0.06    0.19
  -8  -3   1    0.01    0.09
  -8  -3   1    0.13    0.07
  -8  -3   1    0.04    0.07
  -7  -3   1    5.71    0.50
  -7  -3   1    5.56    0.50
  -7  -3   1    6.32    0.53
  -7  -3   1    5.37    0.51
  -7  -3   1    5.30    0.51
  -7  -3   1    5.32    0.49
  -7  -3   1    5.38    0.50
  -7  -3   1    5.58    0.57
   6   3  -1    0.00    0.03
  -6  -3   1   -0.01    0.03
  -6  -3   1    0.07    0.07
  -6  -3   1    0.04    0.05
   5   3  -1    4.06    0.37
  -5  -3   1    4.01    0.37
  -5  -3   1    4.00    0.41
   4   3  -1    2.68    0.26
  -4  -3   1    2.78    0.27
  -4  -3   1    2.88    0.30
  -4  -3   1    2.97    0.27
   3   3  -1    4.62    0.41
  -3  -3   1    4.77    0.43
  -3  -3   1    4.40    0.41
  -3  -3   1    4.44    0.43
  -3  -3   1    4.52    0.42
   2   3  -1    0.40    0.05
  -2  -3   1    0.40    0.06
  -2  -3   1    0.43    0.08
  -2  -3   1    0.43    0.06
  -2  -3   1    0.46    0.07
  -1  -3   1   52.88    4.65
   0   3  -1    5.06    0.47
   0  -3   1    5.37    0.47
  -1   3  -1    8.97    0.78
   1  -3   1    8.51    0.78
  -2   3  -1    0.02    0.02
  -2   3  -1   -0.02    0.04
  -3   3  -1    1.30    0.15
  -4   3  -1    4.60    0.44
  -5   3  -1    0.38    0.09
  -6   3  -1    0.02    0.07
   6  -3   1    0.09    0.03
  -7   3  -1    0.30    0.08
  -7   3  -1    0.45    0.06
  -7   3  -1    0.46    0.11
  -7   3  -1    0.29    0.07
  -7   3  -1    0.31    0.10
  -8   3  -1    2.22    0.31
  -8   3  -1    2.32    0.25
  -8   3  -1    2.49    0.23
  -8   3  -1    1.53    0.25
  -9   3  -1    0.56    0.10
  -9   3  -1    0.64    0.13
  -9   3  -1    0.75    0.09
  -9   3  -1    0.53    0.14
  -9   3  -1    0.62    0.11
 -10   3  -1    0.07    0.04
 -10   3  -1    0.04    0.06
 -10   3  -1    0.06    0.07
 -10   3  -1    0.03    0.05
 -11   3  -1   -0.04    0.06
 -11   3  -1   -0.01    0.04
 -11   3  -1   -0.04    0.04
 -11   3  -1    0.01    0.04
 -12   3  -1    0.08    0.02
 -12   3  -1    0.08    0.04
 -12   3  -1    0.04    0.05
 -11  -2   1    0.00    0.03
 -11  -2   1   -0.01    0.06
 -11  -2   1    0.01    0.05
 -10  -2   1   -0.03    0.03
 -10  -2   1   -0.03    0.08
 -10  -2   1   -0.07    0.05
 -10  -2   1    0.05    0.05
  -9  -2   1    2.36    0.25
  -9  -2   1    1.96    0.22
  -9  -2   1    2.12    0.22
  -9  -2   1    1.70    0.26
  -8  -2   1    1.38    0.22
  -8  -2   1    0.91    0.12
  -8  -2   1    0.95    0.14
  -8  -2   1    1.13    0.13
  -8  -2   1    1.26    0.17
  -7  -2   1    0.05    0.06
  -7  -2   1    0.03    0.04
  -7  -2   1    0.00    0.07
  -7  -2   1   -0.11    0.08
  -7  -2   1    0.05    0.02
  -7  -2   1    0.06    0.06
  -6  -2   1    0.68    0.15
  -6  -2   1    0.63    0.12
  -6  -2   1    0.73    0.09
  -6  -2   1    0.71    0.10
   5   2  -1    3.08    0.28
  -5  -2   1    3.00    0.33
  -5  -2   1    3.13    0.29
   4   2  -1    0.00    0.02
  -4  -2   1    0.08    0.07
  -4  -2   1    0.04    0.04
   3   2  -1   18.77    1.68
  -3  -2   1   18.90    1.70
  -3  -2   1   19.57    1.69
  -3  -2   1   19.25    1.68
  -3  -2   1   18.84    1.70
   2   2  -1   17.25    1.52
  -2  -2   1   17.05    1.53
  -2  -2   1   17.20    1.52
  -2  -2   1   17.30    1.53
  -2  -2   1   17.45    1.52
   1   2  -1    0.71    0.07
  -1  -2   1    0.73    0.08
  -1  -2   1    0.63    0.08
  -1  -2   1    0.82    0.09
   0   2  -1    0.10    0.02
   0  -2   1    0.04    0.03
   0  -2   1    0.07    0.02
  -1   2  -1   55.99    4.99
  -1   2  -1   55.34    4.89
  -2   2  -1    7.10    0.64
  -3   2  -1   12.57    1.12
  -4   2  -1    0.03    0.07
   5  -2   1    1.59    0.15
  -6   2  -1    0.45    0.11
   6  -2   1    0.51    0.06
  -7   2  -1    2.28    0.25
  -7   2  -1    2.59    0.30
  -7   2  -1    2.41    0.24
  -7   2  -1    2.54    0.26
  -7   2  -1    2.31    0.23
  -8   2  -1    0.06    0.04
  -8   2  -1    0.10    0.09
  -8   2  -1    0.09    0.06
  -8   2  -1    0.09    0.06
  -8   2  -1    0.30    0.11
  -8   2  -1    0.00    0.06
  -9   2  -1    1.27    0.21
  -9   2  -1    1.52    0.15
  -9   2  -1    1.20    0.16
  -9   2  -1    1.43    0.16
  -9   2  -1    1.20    0.18
 -10   2  -1    0.03    0.07
 -10   2  -1   -0.03    0.05
 -10   2  -1   -0.04    0.04
 -10   2  -1   -0.03    0.03
 -11   2  -1    0.06    0.03
 -11   2  -1    0.04    0.04
 -11   2  -1    0.08    0.04
 -11   2  -1   -0.01    0.05
 -12   2  -1    0.02    0.04
 -12   2  -1    0.03    0.02
 -12   2  -1    0.03    0.06
 -11  -1   1   -0.02    0.03
 -11  -1   1   -0.02    0.03
 -11  -1   1    0.08    0.07
 -11  -1   1    0.01    0.04
 -10  -1   1    0.07    0.07
 -10  -1   1    0.04    0.03
 -10  -1   1    0.05    0.06
 -10  -1   1    0.07    0.06
  -9  -1   1    0.08    0.04
  -9  -1   1    0.04    0.08
  -9  -1   1    0.13    0.07
  -9  -1   1    0.03    0.08
  -9  -1   1    0.04    0.06
  -8  -1   1    0.32    0.07
  -8  -1   1    0.25    0.11
  -8  -1   1    0.55    0.12
  -8  -1   1    0.24    0.06
  -7  -1   1    0.25    0.09
  -7  -1   1    0.25    0.05
  -7  -1   1    0.20    0.07
  -7  -1   1    0.26    0.11
  -7  -1   1    0.25    0.06
  -6  -1   1    0.62    0.13
  -6  -1   1    0.65    0.13
  -6  -1   1    0.65    0.08
  -6  -1   1    0.72    0.08
  -5  -1   1    1.50    0.20
  -5  -1   1    1.68    0.18
  -4  -1   1    0.41    0.09
   3   1  -1    0.11    0.02
  -3  -1   1    0.10    0.04
  -3  -1   1    0.09    0.06
   2   1  -1    0.41    0.05
  -2  -1   1    0.39    0.07
  -2  -1   1    0.42    0.06
  -2  -1   1    0.50    0.06
  -2  -1   1    0.43    0.07
  -1  -1   1  163.96   14.40
   0   1  -1    1.38    0.12
   0  -1   1    1.35    0.12
   0  -1   1    1.32    0.12
  -1   1  -1    0.50    0.06
  -2   1  -1   15.37    1.36
  -3   1  -1   31.49    2.78
  -4   1  -1    0.34    0.11
   4  -1   1    0.46    0.06
  -5   1  -1    6.87    0.61
   5  -1   1    6.49    0.58
   5  -1   1    6.29    0.58
  -6   1  -1   -0.07    0.07
   6  -1   1    0.03    0.03
  -7   1  -1    0.47    0.08
  -7   1  -1    0.70    0.08
  -7   1  -1    0.45    0.09
  -7   1  -1    0.79    0.15
  -7   1  -1    0.37    0.08
  -7   1  -1    0.74    0.12
  -8   1  -1    0.23    0.07
  -8   1  -1    0.23    0.07
  -8   1  -1    0.28    0.10
  -8   1  -1    0.16    0.05
  -8   1  -1    0.42    0.12
  -9   1  -1    0.39    0.10
  -9   1  -1    0.27    0.05
  -9   1  -1    0.15    0.06
  -9   1  -1    0.09    0.07
  -9   1  -1    0.23    0.12
 -10   1  -1    0.45    0.07
 -10   1  -1    0.46    0.08
 -10   1  -1    0.33    0.07
 -10   1  -1    0.24    0.09
 -11   1  -1    0.04    0.04
 -11   1  -1    0.02    0.03
 -11   1  -1    0.03    0.07
 -11   1  -1    0.00    0.03
 -11   0   1    0.01    0.07
 -11   0   1    0.04    0.05
 -11   0   1    0.10    0.03
 -11   0   1    0.06    0.05
 -10   0   1    0.49    0.06
 -10   0   1    0.19    0.07
 -10   0   1    0.31    0.07
 -10   0   1    0.23    0.09
  -9   0   1    0.03    0.06
  -9   0   1    0.04    0.08
  -9   0   1    0.10    0.07
  -9   0   1   -0.07    0.08
  -9   0   1    0.03    0.04
  -8   0   1   -0.05    0.08
  -8   0   1    0.00    0.08
  -8   0   1    0.01    0.09
  -8   0   1    0.04    0.06
  -8   0   1    0.04    0.04
  -7   0   1    0.94    0.14
  -7   0   1    0.89    0.17
  -7   0   1    0.97    0.11
  -7   0   1    0.72    0.11
  -7   0   1    0.91    0.11
  -6   0   1    0.00    0.02
  -6   0   1    0.00    0.07
  -5   0   1    0.22    0.04
  -5   0   1    0.14    0.03
  -5   0   1    0.07    0.08
   4   0  -1    0.33    0.04
  -4   0   1    0.40    0.05
  -4   0   1    0.37    0.09
  -4   0   1    0.44    0.05
   3   0  -1    0.22    0.03
  -3   0   1    0.17    0.04
  -3   0   1    0.17    0.06
   2   0  -1    2.88    0.26
  -2   0   1    3.02    0.27
  -2   0   1    3.03    0.28
  -2   0   1    3.06    0.27
  -1   0   1   23.35    2.00
  -1   0   1   22.19    2.00
   0   0   1    0.42    0.04
  -1   0  -1    0.65    0.06
  -1   0  -1    0.64    0.07
  -2   0  -1    0.84    0.10
  -2   0  -1    0.80    0.08
  -3   0  -1    9.89    0.91
  -3   0  -1   10.18    0.89
   3   0   1   10.31    0.90
  -4   0  -1    0.47    0.09
  -4   0  -1    0.42    0.05
   4   0   1    0.44    0.06
   4   0   1    0.42    0.05
  -5   0  -1    0.90    0.15
   5   0   1    0.97    0.10
  -6   0  -1    0.83    0.12
  -6   0  -1    0.80    0.14
   6   0   1    0.84    0.10
  -7   0  -1    2.73    0.26
  -7   0  -1    2.38    0.25
  -7   0  -1    3.17    0.29
  -7   0  -1    2.72    0.27
  -7   0  -1    2.65    0.26
  -7   0  -1    2.85    0.32
  -8   0  -1    1.69    0.20
  -8   0  -1    1.53    0.16
  -8   0  -1    1.19    0.16
  -8   0  -1    1.54    0.17
  -8   0  -1    1.46    0.23
  -9   0  -1    2.60    0.23
  -9   0  -1    2.22    0.26
  -9   0  -1    2.59    0.25
  -9   0  -1    1.98    0.30
  -9   0  -1    2.14    0.24
 -10   0  -1    0.01    0.07
 -10   0  -1   -0.06    0.03
 -10   0  -1   -0.04    0.04
 -10   0  -1   -0.01    0.05
 -11   0  -1   -0.02    0.07
 -11   0  -1    0.00    0.03
 -11   0  -1   -0.05    0.04
 -12   1   1    0.03    0.02
 -12   1   1    0.04    0.05
 -12   1   1    0.02    0.03
 -11   1   1    0.01    0.04
 -11   1   1    0.01    0.03
 -11   1   1   -0.06    0.04
 -11   1   1    0.03    0.06
 -10   1   1   -0.02    0.05
 -10   1   1    0.03    0.04
 -10   1   1   -0.02    0.05
 -10   1   1    0.00    0.07
  -9   1   1    0.12    0.09
  -9   1   1    0.10    0.05
  -9   1   1    0.10    0.07
  -9   1   1    0.07    0.06
  -9   1   1    0.04    0.09
  -8   1   1    0.11    0.05
  -8   1   1    0.13    0.07
  -8   1   1   -0.02    0.08
  -8   1   1    0.02    0.10
  -7   1   1    0.09    0.07
  -7   1   1    0.06    0.08
  -7   1   1    0.06    0.05
  -7   1   1    0.13    0.04
  -7   1   1    0.04    0.08
  -6   1   1    0.08    0.08
  -5   1   1    0.11    0.07
  -5   1   1    0.11    0.02
  -5   1   1    0.09    0.03
   4  -1  -1    4.93    0.46
  -4   1   1    5.32    0.47
  -4   1   1    5.60    0.50
  -4   1   1    5.31    0.47
   3  -1  -1    0.12    0.02
  -3   1   1    0.10    0.05
  -3   1   1    0.16    0.03
   2  -1  -1    1.63    0.15
  -2   1   1    1.75    0.18
  -2   1   1    1.90    0.16
  -2   1   1    1.75    0.16
  -1   1   1   28.18    2.48
   0  -1  -1    0.18    0.02
   0   1   1    0.16    0.02
   0   1   1    0.18    0.03
  -1  -1  -1   53.30    4.69
  -2  -1  -1    0.38    0.07
  -2  -1  -1    0.36    0.06
  -2  -1  -1    0.37    0.05
   2   1   1    0.38    0.04
   2   1   1    0.45    0.05
  -3  -1  -1    1.10    0.13
  -3  -1  -1    1.10    0.11
   3   1   1    1.11    0.11
  -4  -1  -1    0.48    0.06
  -4  -1  -1    0.42    0.10
   4   1   1    0.48    0.06
  -5  -1  -1    3.32    0.31
  -5  -1  -1    3.29    0.35
   5   1   1    3.42    0.31
  -6  -1  -1    0.03    0.08
  -6  -1  -1   -0.03    0.04
  -6  -1  -1    0.03    0.03
  -6  -1  -1    0.06    0.07
   6   1   1    0.03    0.03
  -7  -1  -1    0.15    0.06
  -7  -1  -1    0.07    0.04
  -7  -1  -1    0.05    0.04
  -7  -1  -1    0.06    0.09
  -7  -1  -1    0.05    0.05
  -7  -1  -1    0.10    0.08
  -8  -1  -1    0.33    0.11
  -8  -1  -1    0.59    0.12
  -8  -1  -1    0.53    0.14
  -8  -1  -1    0.53    0.08
  -8  -1  -1    0.60    0.09
  -9  -1  -1    0.06    0.04
  -9  -1  -1    0.12    0.06
  -9  -1  -1   -0.04    0.09
  -9  -1  -1   -0.04    0.05
  -9  -1  -1   -0.05    0.08
 -10  -1  -1    0.02    0.03
 -10  -1  -1    0.01    0.07
 -10  -1  -1   -0.02    0.04
 -10  -1  -1   -0.06    0.05
 -11  -1  -1   -0.03    0.06
 -11  -1  -1   -0.01    0.03
 -12   2   1    0.01    0.03
 -12   2   1    0.02    0.02
 -12   2   1    0.03    0.05
 -11   2   1    0.45    0.08
 -11   2   1    0.57    0.10
 -11   2   1    0.58    0.08
 -11   2   1    0.76    0.08
 -10   2   1    0.21    0.08
 -10   2   1    0.20    0.09
 -10   2   1    0.23    0.06
 -10   2   1    0.31    0.05
  -9   2   1   -0.04    0.08
  -9   2   1    0.00    0.05
  -9   2   1    0.02    0.04
  -9   2   1    0.06    0.08
  -9   2   1    0.01    0.07
  -8   2   1    0.02    0.08
  -8   2   1    0.06    0.06
  -8   2   1   -0.06    0.07
  -8   2   1    0.05    0.06
  -8   2   1   -0.07    0.09
  -7   2   1    2.34    0.24
  -7   2   1    2.14    0.23
  -7   2   1    2.36    0.26
  -7   2   1    1.92    0.21
  -7   2   1    2.22    0.22
  -6   2   1    2.72    0.30
  -5   2   1    2.73    0.29
  -4   2   1    2.83    0.28
  -4   2   1    2.71    0.24
  -4   2   1    2.62    0.25
  -3   2   1    6.26    0.53
  -3   2   1    5.86    0.54
  -3   2   1    5.80    0.55
  -2   2   1    3.87    0.35
  -2   2   1    3.87    0.36
  -1   2   1  102.52    9.24
   0  -2  -1   -0.01    0.03
   0   2   1    0.02    0.02
   0   2   1   -0.01    0.02
  -1  -2  -1   22.12    1.96
  -1  -2  -1   22.84    1.97
   1   2   1   21.98    1.97
   1   2   1   22.48    1.97
  -2  -2  -1    1.40    0.13
  -2  -2  -1    1.47    0.14
  -2  -2  -1    1.38    0.15
  -2  -2  -1    1.31    0.12
   2   2   1    1.32    0.13
   2   2   1    1.33    0.13
  -3  -2  -1    0.11    0.05
  -3  -2  -1    0.07    0.03
  -3  -2  -1    0.12    0.06
   3   2   1    0.08    0.03
  -4  -2  -1    0.48    0.10
   4   2   1    0.72    0.08
  -5  -2  -1    7.49    0.67
  -5  -2  -1    8.06    0.71
   5   2   1    7.24    0.68
  -6  -2  -1    0.22    0.04
  -6  -2  -1    0.34    0.11
  -6  -2  -1    0.29    0.06
  -6  -2  -1    0.22    0.05
  -6  -2  -1    0.29    0.08
   6   2   1    0.17    0.05
  -7  -2  -1    1.08    0.18
  -7  -2  -1    1.04    0.12
  -7  -2  -1    0.87    0.12
  -7  -2  -1    1.01    0.13
  -7  -2  -1    0.99    0.15
  -7  -2  -1    1.03    0.12
  -8  -2  -1    0.12    0.07
  -8  -2  -1    0.21    0.16
  -8  -2  -1    0.22    0.10
  -8  -2  -1    0.30    0.07
  -8  -2  -1    0.21    0.05
  -9  -2  -1    0.04    0.06
  -9  -2  -1   -0.02    0.03
  -9  -2  -1    0.00    0.04
  -9  -2  -1   -0.06    0.09
  -9  -2  -1    0.02    0.08
 -10  -2  -1    0.84    0.11
 -10  -2  -1    0.96    0.11
 -11  -2  -1    0.48    0.06
 -11  -2  -1    0.30    0.08
 -11  -2  -1    0.40    0.07
 -12   3   1    0.18    0.03
 -12   3   1    0.07    0.05
 -12   3   1    0.17    0.04
 -12   3   1    0.08    0.04
 -11   3   1    0.04    0.04
 -11   3   1    0.05    0.06
 -11   3   1    0.00    0.04
 -11   3   1    0.06    0.06
 -10   3   1    0.19    0.08
 -10   3   1    0.35    0.10
 -10   3   1    0.49    0.06
 -10   3   1    0.32    0.07
  -9   3   1    0.20    0.08
  -9   3   1    0.02    0.08
  -9   3   1    0.22    0.05
  -9   3   1    0.18    0.07
  -9   3   1    0.23    0.10
  -8   3   1    0.66    0.15
  -8   3   1    0.71    0.14
  -8   3   1    0.77    0.16
  -8   3   1    0.89    0.11
  -8   3   1    0.86    0.12
  -7   3   1    1.92    0.22
  -7   3   1    1.82    0.19
  -7   3   1    2.47    0.28
  -7   3   1    1.76    0.20
  -7   3   1    2.17    0.21
  -6   3   1    2.11    0.24
  -5   3   1    0.21    0.08
  -4   3   1    0.01    0.05
  -4   3   1    0.02    0.03
  -4   3   1    0.01    0.02
  -3   3   1    0.36    0.07
  -3   3   1    0.40    0.05
  -2   3   1    0.30    0.06
  -2   3   1    0.36    0.05
  -2   3   1    0.36    0.06
  -1   3   1    8.10    0.71
  -1   3   1    7.89    0.71
   0  -3  -1    1.47    0.15
   0   3   1    1.53    0.15
   0   3   1    1.38    0.14
  -1  -3  -1   86.40    7.79
   1   3   1   91.77    8.35
  -2  -3  -1    1.00    0.10
  -2  -3  -1    1.16    0.13
  -2  -3  -1    1.14    0.12
   2   3   1    1.00    0.10
   2   3   1    1.18    0.11
  -3  -3  -1    0.40    0.08
  -3  -3  -1    0.47    0.06
  -3  -3  -1    0.36    0.05
  -3  -3  -1    0.47    0.09
   3   3   1    0.43    0.06
  -4  -3  -1    0.04    0.06
  -4  -3  -1    0.21    0.09
   4   3   1    0.09    0.04
  -5  -3  -1    1.97    0.19
  -5  -3  -1    2.05    0.24
   5   3   1    1.89    0.19
  -6  -3  -1    3.07    0.31
  -6  -3  -1    3.02    0.29
  -6  -3  -1    3.24    0.32
  -6  -3  -1    3.45    0.35
  -6  -3  -1    3.34    0.32
   6   3   1    3.00    0.30
  -7  -3  -1    0.17    0.07
  -7  -3  -1    0.19    0.06
  -7  -3  -1    0.23    0.05
  -7  -3  -1    0.18    0.05
  -7  -3  -1    0.27    0.10
  -7  -3  -1    0.12    0.11
  -7  -3  -1    0.20    0.03
  -8  -3  -1   -0.07    0.08
  -8  -3  -1    0.06    0.09
  -8  -3  -1    0.03    0.06
  -8  -3  -1   -0.04    0.04
  -8  -3  -1    0.00    0.04
  -8  -3  -1   -0.03    0.03
  -9  -3  -1    0.20    0.12
  -9  -3  -1    0.27    0.11
  -9  -3  -1    0.19    0.05
  -9  -3  -1    0.30    0.07
 -10  -3  -1    0.26    0.10
 -10  -3  -1    0.31    0.05
 -10  -3  -1    0.26    0.07
 -11  -3  -1    0.08    0.06
 -11  -3  -1    0.02    0.03
 -11  -3  -1    0.01    0.04
 -12   4   1    0.06    0.04
 -12   4   1    0.02    0.03
 -12   4   1   -0.02    0.04
 -11   4   1    0.07    0.07
 -11   4   1    0.09    0.06
 -11   4   1    0.12    0.05
 -11   4   1    0.15    0.04
 -10   4   1    0.09    0.07
 -10   4   1    0.17    0.04
 -10   4   1    0.04    0.08
 -10   4   1    0.09    0.06
  -9   4   1    0.02    0.08
  -9   4   1    0.04    0.08
  -9   4   1   -0.04    0.06
  -9   4   1    0.03    0.04
  -9   4   1    0.05    0.07
  -8   4   1    1.71    0.17
  -8   4   1    1.62    0.19
  -8   4   1    1.86    0.21
  -8   4   1    1.77    0.20
  -8   4   1    1.21    0.20
  -7   4   1   -0.01    0.07
  -7   4   1    0.06    0.06
  -7   4   1    0.09    0.06
  -7   4   1    0.04    0.04
  -7   4   1    0.06    0.08
  -6   4   1    0.40    0.09
  -6   4   1    0.48    0.10
  -6   4   1    0.42    0.08
  -6   4   1    0.52    0.10
  -5   4   1    1.91    0.22
  -4   4   1    0.87    0.09
  -4   4   1    0.89    0.10
  -4   4   1    1.10    0.14
  -3   4   1    4.72    0.45
  -3   4   1    4.85    0.44
  -2   4   1   11.90    1.05
  -2   4   1   11.52    1.04
  -1   4   1   95.56    8.80
   0  -4  -1    1.65    0.17
   0  -4  -1    1.64    0.16
   0   4   1    1.59    0.16
   0   4   1    1.57    0.16
  -1  -4  -1  238.99   21.00
  -2  -4  -1    0.20    0.04
  -2  -4  -1    0.17    0.06
  -2  -4  -1    0.15    0.04
   2   4   1    0.21    0.04
  -3  -4  -1    0.10    0.04
  -3  -4  -1    0.12    0.03
  -3  -4  -1    0.21    0.07
  -3  -4  -1    0.09    0.07
   3   4   1    0.12    0.04
  -4  -4  -1    5.16    0.47
  -4  -4  -1    5.00    0.49
  -4  -4  -1    5.19    0.50
   4   4   1    5.16    0.47
  -5  -4  -1    3.07    0.34
  -5  -4  -1    3.19    0.30
   5   4   1    3.30    0.31
  -6  -4  -1    0.99    0.11
  -6  -4  -1    0.97    0.11
  -6  -4  -1    0.67    0.08
  -6  -4  -1    1.08    0.18
  -6  -4  -1    0.76    0.09
  -6  -4  -1    0.79    0.13
   6   4   1    0.85    0.11
  -7  -4  -1    0.05    0.09
  -7  -4  -1    0.12    0.07
  -7  -4  -1    0.26    0.05
  -7  -4  -1    0.23    0.04
  -7  -4  -1    0.12    0.10
  -7  -4  -1    0.27    0.04
  -8  -4  -1   -0.08    0.03
  -8  -4  -1   -0.07    0.09
  -8  -4  -1   -0.05    0.03
  -8  -4  -1    0.10    0.07
  -8  -4  -1   -0.02    0.09
  -9  -4  -1    0.35    0.06
  -9  -4  -1    0.46    0.09
  -9  -4  -1    0.42    0.12
  -9  -4  -1    0.48    0.12
 -10  -4  -1    0.03    0.03
 -10  -4  -1    0.00    0.08
 -10  -4  -1   -0.02    0.05
 -11  -4  -1    0.04    0.05
 -11  -4  -1   -0.02    0.04
 -11  -4  -1   -0.01    0.02
 -12   5   1   -0.05    0.04
 -12   5   1    0.05    0.03
 -12   5   1    0.05    0.04
 -11   5   1    0.01    0.05
 -11   5   1   -0.03    0.06
 -11   5   1    0.03    0.03
 -11   5   1    0.02    0.04
 -10   5   1    1.83    0.24
 -10   5   1    2.20    0.25
 -10   5   1    2.40    0.21
 -10   5   1    2.39    0.23
  -9   5   1    0.56    0.13
  -9   5   1    0.72    0.12
  -9   5   1    0.66    0.15
  -9   5   1    0.84    0.11
  -9   5   1    0.71    0.09
  -8   5   1    0.49    0.12
  -8   5   1    0.39    0.09
  -8   5   1    0.57    0.12
  -8   5   1    0.45    0.08
  -8   5   1    0.37    0.08
  -7   5   1    0.00    0.05
  -7   5   1    0.05    0.07
  -7   5   1    0.04    0.03
  -7   5   1    0.03    0.08
  -7   5   1   -0.01    0.05
  -6   5   1    1.38    0.19
  -6   5   1    1.39    0.16
  -6   5   1    1.60    0.17
  -6   5   1    1.42    0.18
  -5   5   1    0.00    0.06
  -4   5   1    0.09    0.07
  -4   5   1    0.20    0.04
  -3   5   1   11.57    1.05
  -2   5   1   23.67    2.09
   1  -5  -1   41.21    3.72
  -1   5   1   42.80    3.72
  -1   5   1   42.60    3.71
   0  -5  -1    4.80    0.44
   0  -5  -1    4.51    0.43
   0   5   1    4.70    0.42
   0   5   1    4.61    0.43
  -1  -5  -1   86.12    7.57
  -2  -5  -1    1.09    0.14
  -2  -5  -1    1.03    0.11
  -2  -5  -1    1.21    0.13
   2   5   1    1.15    0.12
  -3  -5  -1    0.65    0.08
  -3  -5  -1    0.62    0.09
  -3  -5  -1    0.54    0.11
  -3  -5  -1    0.65    0.12
   3   5   1    0.88    0.10
  -4  -5  -1    1.37    0.15
  -4  -5  -1    1.50    0.19
  -4  -5  -1    1.17    0.18
   4   5   1    1.31    0.15
  -5  -5  -1    0.26    0.11
  -5  -5  -1    0.48    0.08
  -5  -5  -1    0.45    0.08
   5   5   1    0.54    0.08
  -6  -5  -1    0.27    0.04
  -6  -5  -1    0.48    0.13
  -6  -5  -1    0.35    0.07
  -6  -5  -1    0.36    0.08
  -6  -5  -1    0.32    0.10
  -6  -5  -1    0.42    0.06
   6   5   1    0.24    0.06
   6   5   1    0.34    0.07
  -7  -5  -1    0.48    0.08
  -7  -5  -1    0.54    0.09
  -7  -5  -1    0.85    0.18
  -7  -5  -1    0.48    0.13
  -7  -5  -1    0.70    0.09
  -7  -5  -1    0.56    0.06
   7   5   1    0.66    0.08
  -8  -5  -1    1.42    0.15
  -8  -5  -1    1.43    0.25
  -8  -5  -1    1.70    0.18
  -8  -5  -1    1.22    0.20
  -9  -5  -1   -0.04    0.07
  -9  -5  -1   -0.04    0.09
  -9  -5  -1    0.05    0.04
 -10  -5  -1    0.12    0.03
 -10  -5  -1   -0.07    0.07
 -10  -5  -1    0.07    0.05
 -11  -5  -1   -0.02    0.03
 -11  -5  -1    0.04    0.02
 -11  -5  -1    0.01    0.03
 -11   6   1    0.28    0.09
 -11   6   1    0.51    0.07
 -10   6   1    0.33    0.09
 -10   6   1    0.50    0.12
 -10   6   1    0.58    0.07
 -10   6   1    0.56    0.09
  -9   6   1    0.23    0.11
  -9   6   1    0.20    0.08
  -9   6   1    0.27    0.09
  -9   6   1    0.39    0.08
  -9   6   1    0.37    0.05
  -8   6   1    0.09    0.08
  -8   6   1    0.00    0.07
  -8   6   1    0.04    0.06
  -8   6   1    0.07    0.06
  -7   6   1    0.18    0.07
  -7   6   1    0.33    0.07
  -7   6   1    0.24    0.05
  -7   6   1    0.28    0.10
  -7   6   1    0.29    0.09
  -6   6   1    1.38    0.24
  -6   6   1    1.16    0.17
  -6   6   1    1.05    0.15
  -6   6   1    1.18    0.14
  -5   6   1    0.08    0.04
  -5   6   1    0.13    0.07
  -5   6   1    0.05    0.03
  -4   6   1    0.82    0.13
  -4   6   1    0.73    0.09
  -3   6   1   14.02    1.20
  -3   6   1   12.87    1.20
   2  -6  -1    5.00    0.47
  -2   6   1    5.08    0.46
   1  -6  -1   15.07    1.34
  -1   6   1   14.97    1.33
   0  -6  -1    9.23    0.82
   0  -6  -1    8.90    0.82
   0   6   1    9.12    0.81
  -1  -6  -1    6.39    0.58
  -1  -6  -1    6.49    0.59
  -1  -6  -1    6.48    0.57
   1   6   1    6.17    0.58
  -2  -6  -1    4.31    0.41
  -2  -6  -1    4.43    0.40
   2   6   1    4.53    0.41
  -3  -6  -1    9.21    0.85
  -3  -6  -1    9.85    0.88
  -3  -6  -1    9.98    0.86
   3   6   1    9.33    0.86
  -4  -6  -1    3.13    0.30
  -4  -6  -1    3.03    0.34
  -4  -6  -1    3.10    0.33
   4   6   1    3.10    0.30
  -5  -6  -1    0.61    0.07
  -5  -6  -1    0.57    0.08
  -5  -6  -1    0.70    0.10
  -5  -6  -1    0.59    0.13
  -5  -6  -1    0.58    0.14
  -5  -6  -1    0.62    0.13
  -5  -6  -1    0.60    0.11
   5   6   1    0.78    0.10
  -6  -6  -1    1.24    0.20
  -6  -6  -1    0.96    0.12
  -6  -6  -1    0.89    0.10
  -6  -6  -1    0.66    0.15
  -6  -6  -1    0.86    0.09
  -6  -6  -1    0.66    0.11
   6   6   1    0.82    0.13
   6   6   1    0.78    0.10
  -7  -6  -1    1.43    0.14
  -7  -6  -1    1.33    0.24
  -7  -6  -1    1.36    0.20
  -7  -6  -1    1.35    0.16
  -7  -6  -1    1.41    0.15
  -7  -6  -1    1.49    0.16
  -8  -6  -1    0.08    0.10
  -8  -6  -1   -0.04    0.10
  -8  -6  -1    0.00    0.04
  -8  -6  -1   -0.02    0.01
  -8  -6  -1   -0.05    0.03
  -8  -6  -1    0.03    0.07
   8   6   1    0.04    0.04
  -9  -6  -1    0.02    0.06
  -9  -6  -1    0.02    0.04
  -9  -6  -1    0.03    0.09
   9   6   1    0.04    0.04
 -10  -6  -1    0.01    0.03
 -10  -6  -1    0.05    0.05
 -10  -6  -1    0.01    0.06
 -11   7   1    0.06    0.06
 -11   7   1    0.04    0.05
 -10   7   1   -0.02    0.06
 -10   7   1    0.15    0.05
 -10   7   1    0.09    0.07
   9  -7  -1    0.27    0.10
  -9   7   1    0.36    0.08
  -9   7   1    0.36    0.07
  -9   7   1    0.32    0.11
  -8   7   1    1.78    0.22
  -8   7   1    2.17    0.21
  -8   7   1    1.85    0.23
  -8   7   1    1.98    0.33
  -7   7   1    1.08    0.15
  -7   7   1    1.23    0.14
  -7   7   1    1.09    0.19
  -7   7   1    1.14    0.16
  -6   7   1    0.36    0.08
  -6   7   1    0.50    0.08
  -6   7   1    0.62    0.13
  -6   7   1    0.44    0.10
  -5   7   1   20.99    1.83
  -5   7   1   20.69    1.83
  -5   7   1   20.49    1.86
  -4   7   1   18.29    1.62
   3  -7  -1    0.30    0.09
  -3   7   1    0.35    0.06
  -3   7   1    0.23    0.05
   2  -7  -1    0.47    0.10
  -2   7   1    0.36    0.07
   1  -7  -1   11.35    1.02
  -1   7   1   11.12    1.00
   0  -7  -1    1.91    0.20
   0   7   1    1.84    0.19
  -1  -7  -1   18.28    1.63
  -1  -7  -1   17.60    1.64
  -1  -7  -1   18.77    1.65
   1   7   1   18.95    1.63
  -2  -7  -1    0.19    0.05
  -2  -7  -1    0.12    0.05
  -2  -7  -1    0.09    0.08
   2   7   1    0.17    0.05
  -3  -7  -1    0.15    0.09
  -3  -7  -1    0.19    0.05
  -3  -7  -1    0.19    0.06
   3   7   1    0.23    0.06
  -4  -7  -1    1.01    0.17
  -4  -7  -1    0.97    0.15
  -4  -7  -1    0.78    0.11
   4   7   1    0.71    0.11
  -5  -7  -1    0.15    0.10
  -5  -7  -1    0.10    0.11
  -5  -7  -1    0.12    0.05
  -5  -7  -1    0.41    0.11
  -5  -7  -1    0.12    0.03
  -5  -7  -1   -0.01    0.07
   5   7   1    0.14    0.04
   5   7   1    0.28    0.07
  -6  -7  -1    0.56    0.07
  -6  -7  -1    0.55    0.15
  -6  -7  -1    0.52    0.14
  -6  -7  -1    0.59    0.10
  -6  -7  -1    0.53    0.09
  -6  -7  -1    0.48    0.07
   6   7   1    0.43    0.07
   6   7   1    0.58    0.10
  -7  -7  -1    0.79    0.09
  -7  -7  -1    0.97    0.13
  -7  -7  -1    0.87    0.16
  -7  -7  -1    0.99    0.11
  -7  -7  -1    0.93    0.19
  -7  -7  -1    0.91    0.17
  -8  -7  -1    0.13    0.08
  -8  -7  -1    0.18    0.03
  -8  -7  -1    0.13    0.04
  -8  -7  -1    0.25    0.20
  -8  -7  -1    0.16    0.11
   8   7   1    0.10    0.06
  -9  -7  -1    0.08    0.03
  -9  -7  -1    0.03    0.06
  -9  -7  -1   -0.06    0.07
 -10  -7  -1    0.02    0.04
 -10  -7  -1    0.04    0.05
 -10  -7  -1    0.03    0.03
 -11   8   1   -0.01    0.05
 -11   8   1   -0.01    0.04
 -11   8   1    0.02    0.04
 -10   8   1   -0.07    0.04
 -10   8   1   -0.08    0.05
 -10   8   1    0.07    0.06
   9  -8  -1    0.24    0.16
  -9   8   1    0.07    0.06
  -9   8   1   -0.03    0.06
  -9   8   1   -0.05    0.06
   8  -8  -1    0.36    0.12
  -8   8   1    0.19    0.08
  -8   8   1    0.34    0.08
  -8   8   1    0.38    0.10
   7  -8  -1    0.24    0.10
  -7   8   1    0.30    0.07
  -7   8   1    0.30    0.08
  -7   8   1    0.18    0.08
   6  -8  -1    0.40    0.11
  -6   8   1    0.39    0.08
  -6   8   1    0.34    0.09
  -6   8   1    0.16    0.07
   5  -8  -1    4.04    0.44
  -5   8   1    4.50    0.42
  -5   8   1    4.52    0.40
  -5   8   1    4.29    0.42
   4  -8  -1   15.50    1.36
  -4   8   1   14.65    1.34
   3  -8  -1    2.31    0.25
  -3   8   1    2.27    0.23
   2  -8  -1    2.40    0.26
  -2   8   1    2.32    0.24
   1  -8  -1    0.12    0.09
   1  -8  -1    0.09    0.06
  -1   8   1    0.17    0.05
   0  -8  -1    3.97    0.39
   0  -8  -1    3.69    0.37
   0   8   1    3.93    0.37
  -1  -8  -1   27.05    2.33
  -1  -8  -1   24.50    2.34
  -1  -8  -1   26.98    2.35
   1   8   1   26.95    2.34
  -2  -8  -1    4.38    0.43
  -2  -8  -1    4.72    0.46
  -2  -8  -1    4.74    0.44
   2   8   1    4.70    0.43
  -3  -8  -1    1.71    0.19
  -3  -8  -1    2.02    0.24
  -3  -8  -1    1.75    0.18
   3   8   1    1.72    0.19
  -4  -8  -1    0.19    0.06
  -4  -8  -1    0.24    0.07
  -4  -8  -1    0.06    0.08
  -4  -8  -1    0.29    0.10
  -4  -8  -1    0.22    0.12
  -4  -8  -1    0.14    0.05
   4   8   1    0.23    0.05
   4   8   1    0.11    0.06
  -5  -8  -1    0.56    0.15
  -5  -8  -1    0.97    0.10
  -5  -8  -1    0.97    0.13
  -5  -8  -1    0.88    0.16
  -5  -8  -1    1.14    0.14
  -5  -8  -1    1.02    0.10
  -5  -8  -1    1.03    0.18
   5   8   1    0.98    0.13
   5   8   1    0.83    0.11
  -6  -8  -1    2.48    0.27
  -6  -8  -1    2.10    0.23
  -6  -8  -1    2.27    0.31
  -6  -8  -1    2.12    0.24
  -6  -8  -1    2.09    0.20
   6   8   1    2.20    0.24
   6   8   1    2.14    0.23
  -7  -8  -1    0.36    0.07
  -7  -8  -1    0.20    0.11
  -7  -8  -1    0.15    0.04
  -7  -8  -1    0.25    0.05
  -7  -8  -1    0.26    0.14
  -7  -8  -1    0.01    0.08
   7   8   1    0.19    0.06
  -8  -8  -1    0.19    0.10
  -8  -8  -1    0.19    0.03
  -8  -8  -1    0.12    0.12
  -8  -8  -1    0.29    0.05
  -8  -8  -1    0.20    0.07
   8   8   1    0.32    0.06
  -9  -8  -1    0.03    0.06
  -9  -8  -1    0.01    0.03
  -9  -8  -1    0.06    0.05
   9   8   1    0.02    0.03
 -10  -8  -1   -0.02    0.03
 -10  -8  -1    0.04    0.02
 -11   9   1    0.05    0.04
 -11   9   1    0.02    0.05
 -11   9   1   -0.01    0.03
 -10   9   1   -0.04    0.04
 -10   9   1   -0.01    0.06
 -10   9   1   -0.01    0.05
   9  -9  -1    0.37    0.15
  -9   9   1    0.42    0.08
  -9   9   1    0.43    0.10
  -9   9   1    0.46    0.10
   8  -9  -1    0.09    0.10
  -8   9   1    0.17    0.07
  -8   9   1    0.20    0.09
  -8   9   1    0.28    0.07
   7  -9  -1    0.98    0.17
  -7   9   1    0.84    0.12
  -7   9   1    0.77    0.11
  -7   9   1    0.79    0.13
   6  -9  -1    0.67    0.14
  -6   9   1    0.83    0.11
  -6   9   1    0.70    0.13
  -6   9   1    0.84    0.11
  -6   9   1    0.76    0.12
   5  -9  -1   -0.03    0.10
  -5   9   1   -0.02    0.09
  -5   9   1    0.07    0.07
   4  -9  -1    2.44    0.28
   3  -9  -1   23.76    2.08
  -3   9   1   22.81    2.07
   2  -9  -1    1.09    0.16
  -2   9   1    1.05    0.13
   1  -9  -1    0.72    0.13
   1  -9  -1    0.82    0.15
  -1   9   1    0.78    0.11
   0  -9  -1   12.33    1.09
   0  -9  -1   11.50    1.08
   0   9   1   12.02    1.07
  -1  -9  -1    6.62    0.60
  -1  -9  -1    5.91    0.58
  -1  -9  -1    6.08    0.57
   1   9   1    6.43    0.58
  -2  -9  -1    0.75    0.14
  -2  -9  -1    0.87    0.11
  -2  -9  -1    0.69    0.10
   2   9   1    0.60    0.10
  -3  -9  -1    0.07    0.06
  -3  -9  -1   -0.03    0.05
  -3  -9  -1    0.07    0.03
  -3  -9  -1   -0.02    0.08
  -3  -9  -1    0.03    0.08
  -3  -9  -1   -0.01    0.03
   3   9   1    0.05    0.03
   3   9   1   -0.01    0.04
  -4  -9  -1    5.81    0.52
  -4  -9  -1    5.42    0.57
  -4  -9  -1    5.72    0.51
  -4  -9  -1    5.47    0.56
  -4  -9  -1    5.95    0.53
  -4  -9  -1    5.35    0.51
  -4  -9  -1    5.86    0.54
   4   9   1    5.42    0.51
   4   9   1    5.59    0.53
  -5  -9  -1    6.12    0.56
  -5  -9  -1    5.95    0.62
  -5  -9  -1    5.80    0.54
  -5  -9  -1    6.19    0.54
  -5  -9  -1    6.07    0.57
  -5  -9  -1    6.19    0.58
  -5  -9  -1    5.54    0.60
   5   9   1    6.01    0.57
  -6  -9  -1    1.63    0.15
  -6  -9  -1    1.50    0.18
  -6  -9  -1    1.04    0.19
  -6  -9  -1    1.56    0.16
  -6  -9  -1    1.28    0.25
  -6  -9  -1    1.54    0.19
   6   9   1    1.57    0.19
  -7  -9  -1    0.14    0.08
  -7  -9  -1    0.20    0.06
  -7  -9  -1    0.02    0.10
  -7  -9  -1    0.16    0.12
  -7  -9  -1    0.17    0.04
  -7  -9  -1    0.14    0.04
   7   9   1    0.15    0.05
  -8  -9  -1   -0.04    0.03
  -8  -9  -1    0.02    0.03
  -8  -9  -1    0.04    0.06
  -8  -9  -1    0.02    0.06
  -8  -9  -1    0.05    0.02
   8   9   1    0.03    0.04
  -9  -9  -1    0.04    0.04
  -9  -9  -1    0.06    0.03
   9   9   1    0.03    0.03
 -10  -9  -1    0.00    0.02
 -10  -9  -1   -0.06    0.02
 -11  10   1    0.05    0.05
 -11  10   1    0.07    0.03
 -11  10   1    0.09    0.04
 -10  10   1   -0.01    0.04
 -10  10   1    0.07    0.06
 -10  10   1    0.05    0.04
  -9  10   1    0.05    0.07
  -9  10   1    0.05    0.05
  -9  10   1    0.02    0.05
   8 -10  -1    0.88    0.17
  -8  10   1    1.16    0.14
  -8  10   1    1.00    0.14
  -8  10   1    0.97    0.15
   7 -10  -1    0.31    0.12
  -7  10   1    0.40    0.07
  -7  10   1    0.29    0.09
  -7  10   1    0.34    0.08
   6 -10  -1    0.06    0.09
  -6  10   1   -0.02    0.05
  -6  10   1   -0.03    0.06
  -6  10   1    0.04    0.03
   5 -10  -1    0.34    0.11
  -5  10   1    0.31    0.06
  -5  10   1    0.36    0.08
  -5  10   1    0.25    0.05
  -5  10   1    0.32    0.05
  -5  10   1    0.31    0.09
   4 -10  -1    1.11    0.18
  -4  10   1    1.17    0.14
  -4  10   1    1.08    0.12
   3 -10  -1   10.15    0.93
  -3  10   1    9.93    0.91
   2 -10  -1    0.87    0.15
  -2  10   1    0.95    0.13
   1 -10  -1    2.00    0.25
  -1  10   1    2.10    0.22
   0 -10  -1    1.40    0.18
   0 -10  -1    1.79    0.23
   0  10   1    1.81    0.19
  -1 -10  -1    6.57    0.63
  -1 -10  -1    6.78    0.62
  -1 -10  -1    6.85    0.65
   1  10   1    6.88    0.63
  -2 -10  -1    0.51    0.07
  -2 -10  -1    0.51    0.10
  -2 -10  -1    0.66    0.10
  -2 -10  -1    0.64    0.13
  -2 -10  -1    0.54    0.07
   2  10   1    0.67    0.08
   2  10   1    0.50    0.09
  -3 -10  -1    0.87    0.16
  -3 -10  -1    0.85    0.11
  -3 -10  -1    0.90    0.10
  -3 -10  -1    1.10    0.14
   3  10   1    1.07    0.14
  -4 -10  -1    2.29    0.23
  -4 -10  -1    2.52    0.27
  -4 -10  -1    2.53    0.31
  -4 -10  -1    2.43    0.27
  -4 -10  -1    2.44    0.25
  -4 -10  -1    2.42    0.23
  -4 -10  -1    2.68    0.23
  -4 -10  -1    1.81    0.29
   4  10   1    2.26    0.26
   4  10   1    2.26    0.24
  -5 -10  -1    2.48    0.22
  -5 -10  -1    2.28    0.23
  -5 -10  -1    2.33    0.25
  -5 -10  -1    2.39    0.26
  -5 -10  -1    2.42    0.33
  -5 -10  -1    2.13    0.27
  -5 -10  -1    2.62    0.32
   5  10   1    2.40    0.26
  -6 -10  -1    3.22    0.29
  -6 -10  -1    2.87    0.39
  -6 -10  -1    2.77    0.33
  -6 -10  -1    3.33    0.32
  -6 -10  -1    3.48    0.33
  -6 -10  -1    3.18    0.30
   6  10   1    2.91    0.33
   6  10   1    3.31    0.30
  -7 -10  -1   -0.08    0.09
  -7 -10  -1   -0.01    0.03
  -7 -10  -1   -0.04    0.07
  -7 -10  -1    0.02    0.03
  -7 -10  -1    0.01    0.06
   7  10   1    0.02    0.04
  -8 -10  -1    0.10    0.03
  -8 -10  -1    0.10    0.02
  -8 -10  -1    0.08    0.05
   8  10   1    0.19    0.05
  -9 -10  -1    0.02    0.02
  -9 -10  -1    0.03    0.03
   9  10   1   -0.03    0.03
 -11  11   1   -0.02    0.03
 -11  11   1    0.02    0.03
 -11  11   1    0.06    0.04
 -10  11   1   -0.01    0.05
 -10  11   1   -0.01    0.04
 -10  11   1   -0.02    0.03
  -9  11   1    0.30    0.06
  -9  11   1    0.36    0.09
  -9  11   1    0.15    0.07
   8 -11  -1    0.25    0.12
  -8  11   1    0.36    0.07
  -8  11   1    0.38    0.10
  -8  11   1    0.48    0.09
   7 -11  -1    0.39    0.13
  -7  11   1    0.38    0.10
  -7  11   1    0.39    0.08
  -7  11   1    0.35    0.08
   6 -11  -1    0.16    0.11
  -6  11   1    0.05    0.03
  -6  11   1    0.03    0.03
  -6  11   1    0.05    0.07
  -6  11   1    0.09    0.06
   5 -11  -1    0.10    0.11
  -5  11   1    0.05    0.05
  -5  11   1   -0.01    0.03
  -5  11   1    0.04    0.04
  -5  11   1    0.03    0.07
   4 -11  -1    4.44    0.43
  -4  11   1    3.95    0.39
  -4  11   1    4.05    0.37
   3 -11  -1   -0.02    0.14
  -3  11   1    0.14    0.04
  -3  11   1    0.12    0.06
  -3  11   1    0.25    0.05
   2 -11  -1    0.78    0.15
  -2  11   1    0.66    0.10
  -2  11   1    0.65    0.08
   1 -11  -1    0.86    0.17
  -1  11   1    1.27    0.15
  -1  11   1    1.04    0.12
   0 -11  -1    1.10    0.14
   0 -11  -1    0.90    0.11
   0 -11  -1    1.06    0.15
   0 -11  -1    1.01    0.17
   0  11   1    0.87    0.11
   0  11   1    1.06    0.14
   0  11   1    1.10    0.11
  -1 -11  -1    0.21    0.05
  -1 -11  -1    0.10    0.04
  -1 -11  -1    0.13    0.10
  -1 -11  -1    0.25    0.07
  -1 -11  -1    0.22    0.08
   1  11   1    0.12    0.04
   1  11   1    0.14    0.05
  -2 -11  -1    0.07    0.05
  -2 -11  -1    0.05    0.07
  -2 -11  -1    0.11    0.04
  -2 -11  -1    0.12    0.10
  -2 -11  -1    0.15    0.06
  -2 -11  -1    0.10    0.04
   2  11   1    0.07    0.06
   2  11   1    0.08    0.04
   2  11   1    0.03    0.05
  -3 -11  -1    7.31    0.62
  -3 -11  -1    7.07    0.66
  -3 -11  -1    6.88    0.68
  -3 -11  -1    6.78    0.62
  -3 -11  -1    6.73    0.63
   3  11   1    6.90    0.63
   3  11   1    6.99    0.65
   3  11   1    6.77    0.63
  -4 -11  -1   -0.18    0.09
  -4 -11  -1   -0.01    0.05
  -4 -11  -1    0.02    0.04
  -4 -11  -1   -0.03    0.05
  -4 -11  -1    0.00    0.06
  -4 -11  -1    0.00    0.10
   4  11   1   -0.03    0.06
   4  11   1    0.05    0.08
   4  11   1    0.00    0.05
  -5 -11  -1    2.16    0.25
  -5 -11  -1    2.24    0.23
  -5 -11  -1    2.76    0.37
  -5 -11  -1    2.57    0.35
  -5 -11  -1    2.15    0.21
  -5 -11  -1    2.07    0.21
   5  11   1    2.22    0.22
   5  11   1    2.67    0.33
  -6 -11  -1    1.97    0.31
  -6 -11  -1    2.04    0.23
  -6 -11  -1    1.67    0.18
  -6 -11  -1    1.79    0.18
  -6 -11  -1    1.95    0.20
   6  11   1    1.74    0.22
   6  11   1    1.88    0.19
  -7 -11  -1    0.83    0.11
  -7 -11  -1    0.82    0.09
  -7 -11  -1    0.80    0.09
   7  11   1    0.96    0.11
  -8 -11  -1    0.07    0.02
  -8 -11  -1    0.09    0.03
  -8 -11  -1    0.12    0.04
   8  11   1    0.15    0.06
  -9 -11  -1    0.06    0.02
  -9 -11  -1    0.05    0.03
   9  11   1    0.04    0.03
 -10  12   1    0.01    0.06
 -10  12   1    0.05    0.04
 -10  12   1    0.03    0.04
  -9  12   1   -0.01    0.05
  -9  12   1    0.00    0.04
  -9  12   1   -0.04    0.03
   8 -12  -1    0.04    0.11
  -8  12   1   -0.02    0.05
  -8  12   1    0.06    0.07
  -8  12   1   -0.01    0.05
   7 -12  -1   -0.17    0.10
  -7  12   1   -0.04    0.04
  -7  12   1   -0.05    0.02
  -7  12   1   -0.03    0.05
  -7  12   1   -0.08    0.06
   6 -12  -1    0.20    0.15
  -6  12   1    0.45    0.10
  -6  12   1    0.28    0.05
  -6  12   1    0.15    0.06
   5 -12  -1    2.66    0.28
   5 -12  -1    2.76    0.34
  -5  12   1    3.02    0.27
  -5  12   1    2.84    0.27
  -5  12   1    3.04    0.29
  -5  12   1    3.05    0.31
   4 -12  -1    2.70    0.26
   4 -12  -1    2.44    0.32
  -4  12   1    2.59    0.26
  -4  12   1    2.77    0.26
  -4  12   1    3.06    0.28
   3 -12  -1    0.01    0.11
  -3  12   1    0.07    0.04
  -3  12   1    0.07    0.06
  -3  12   1    0.08    0.04
  -3  12   1   -0.06    0.09
   2 -12  -1    1.24    0.20
  -2  12   1    1.57    0.19
  -2  12   1    1.14    0.14
  -2  12   1    1.38    0.14
   1 -12  -1    0.11    0.07
   1 -12  -1    0.07    0.05
   1 -12  -1    0.06    0.10
  -1  12   1    0.05    0.04
  -1  12   1    0.12    0.07
  -1  12   1    0.04    0.04
  -1  12   1    0.08    0.04
   0 -12  -1    0.93    0.14
   0 -12  -1    0.88    0.10
   0 -12  -1    0.89    0.11
   0 -12  -1    0.86    0.16
   0  12   1    0.97    0.11
   0  12   1    0.90    0.11
   0  12   1    0.87    0.10
   0  12   1    0.96    0.13
  -1 -12  -1    0.44    0.06
  -1 -12  -1    0.24    0.11
  -1 -12  -1    0.11    0.08
  -1 -12  -1    0.28    0.08
  -1 -12  -1    0.34    0.05
   1  12   1    0.26    0.08
   1  12   1    0.25    0.06
   1  12   1    0.35    0.06
  -2 -12  -1    1.33    0.14
  -2 -12  -1    1.19    0.14
  -2 -12  -1    1.48    0.22
  -2 -12  -1    1.28    0.18
  -2 -12  -1    1.24    0.13
   2  12   1    1.08    0.13
   2  12   1    1.47    0.17
   2  12   1    1.30    0.14
  -3 -12  -1    0.43    0.07
  -3 -12  -1    0.33    0.13
  -3 -12  -1    0.33    0.11
  -3 -12  -1    0.43    0.07
  -3 -12  -1    0.47    0.08
   3  12   1    0.52    0.08
   3  12   1    0.44    0.08
   3  12   1    0.53    0.11
  -4 -12  -1    0.06    0.10
  -4 -12  -1   -0.20    0.15
  -4 -12  -1   -0.02    0.03
  -4 -12  -1   -0.08    0.05
  -4 -12  -1    0.00    0.05
  -4 -12  -1   -0.01    0.04
   4  12   1   -0.01    0.06
   4  12   1    0.00    0.06
   4  12   1    0.01    0.04
  -5 -12  -1    0.31    0.15
  -5 -12  -1    0.40    0.07
  -5 -12  -1    0.35    0.06
  -5 -12  -1    0.33    0.14
  -5 -12  -1    0.19    0.08
   5  12   1    0.38    0.07
   5  12   1    0.28    0.09
  -6 -12  -1    0.00    0.03
  -6 -12  -1   -0.01    0.03
  -6 -12  -1   -0.06    0.10
  -6 -12  -1   -0.13    0.05
  -6 -12  -1    0.04    0.05
   6  12   1    0.04    0.04
  -7 -12  -1    0.20    0.05
  -7 -12  -1    0.12    0.05
  -7 -12  -1    0.09    0.03
   7  12   1    0.09    0.04
  -8 -12  -1    0.11    0.04
  -8 -12  -1    0.10    0.02
   8  12   1    0.11    0.04
 -10  13   1   -0.02    0.04
 -10  13   1    0.03    0.04
 -10  13   1    0.03    0.03
  -9  13   1    0.05    0.04
  -9  13   1   -0.04    0.04
  -9  13   1    0.03    0.06
  -8  13   1    0.09    0.05
  -8  13   1    0.10    0.06
  -8  13   1    0.17    0.08
   7 -13  -1    0.09    0.12
  -7  13   1    0.21    0.06
  -7  13   1    0.16    0.08
  -7  13   1    0.08    0.06
   6 -13  -1    0.12    0.05
   6 -13  -1    0.14    0.12
  -6  13   1    0.12    0.08
  -6  13   1    0.06    0.05
  -6  13   1    0.02    0.03
  -6  13   1    0.10    0.04
   5 -13  -1    0.35    0.07
   5 -13  -1    0.17    0.13
  -5  13   1    0.32    0.06
  -5  13   1    0.40    0.11
  -5  13   1    0.34    0.06
  -5  13   1    0.36    0.08
   4 -13  -1    1.36    0.23
   4 -13  -1    1.60    0.17
  -4  13   1    1.36    0.16
  -4  13   1    1.55    0.16
  -4  13   1    1.53    0.17
   3 -13  -1    0.26    0.14
   3 -13  -1    0.62    0.09
  -3  13   1    0.59    0.09
  -3  13   1    0.63    0.12
  -3  13   1    0.58    0.08
  -3  13   1    0.61    0.08
   2 -13  -1    1.58    0.17
   2 -13  -1    2.02    0.25
  -2  13   1    1.73    0.17
  -2  13   1    1.65    0.19
  -2  13   1    1.58    0.17
  -2  13   1    1.57    0.20
   1 -13  -1    2.48    0.23
   1 -13  -1    2.63    0.27
   1 -13  -1    2.25    0.29
   1 -13  -1    2.45    0.23
  -1  13   1    2.26    0.23
  -1  13   1    2.34    0.23
  -1  13   1    2.06    0.24
  -1  13   1    2.39    0.26
  -1  13   1    2.54    0.23
   0 -13  -1    1.60    0.24
   0 -13  -1    1.61    0.17
   0 -13  -1    1.74    0.18
   0 -13  -1    1.71    0.21
   0  13   1    1.87    0.22
   0  13   1    1.67    0.18
   0  13   1    1.76    0.17
  -1 -13  -1    5.30    0.57
  -1 -13  -1    3.99    0.37
  -1 -13  -1    3.76    0.37
  -1 -13  -1    3.77    0.43
  -1 -13  -1    3.90    0.39
   1  13   1    4.38    0.40
   1  13   1    3.72    0.37
   1  13   1    4.18    0.37
  -2 -13  -1    3.09    0.33
  -2 -13  -1    2.89    0.27
  -2 -13  -1    2.67    0.28
  -2 -13  -1    3.03    0.34
   2  13   1    2.82    0.28
   2  13   1    3.08    0.30
   2  13   1    2.89    0.31
  -3 -13  -1    1.54    0.17
  -3 -13  -1    1.59    0.24
  -3 -13  -1    1.70    0.16
  -3 -13  -1    2.08    0.24
  -3 -13  -1    1.39    0.25
  -3 -13  -1    1.76    0.18
   3  13   1    1.65    0.17
   3  13   1    1.44    0.17
   3  13   1    1.65    0.21
  -4 -13  -1   -0.07    0.09
  -4 -13  -1    0.00    0.06
  -4 -13  -1    0.08    0.05
  -4 -13  -1    0.05    0.05
  -4 -13  -1   -0.01    0.03
  -4 -13  -1    0.06    0.11
   4  13   1    0.02    0.05
   4  13   1    0.02    0.06
   4  13   1    0.02    0.05
  -5 -13  -1    1.84    0.19
  -5 -13  -1    1.65    0.21
  -5 -13  -1    1.45    0.27
  -5 -13  -1    2.01    0.30
  -5 -13  -1    1.81    0.17
   5  13   1    1.66    0.19
   5  13   1    1.20    0.26
   5  13   1    1.85    0.18
  -6 -13  -1    0.01    0.04
  -6 -13  -1   -0.02    0.02
   6  13   1    0.03    0.04
  -7 -13  -1    0.03    0.02
  -7 -13  -1    0.06    0.04
   7  13   1    0.04    0.04
   8  13   1    0.03    0.03
 -10  14   1    0.08    0.05
 -10  14   1    0.09    0.03
 -10  14   1    0.12    0.04
  -9  14   1    0.01    0.04
  -9  14   1    0.04    0.05
  -9  14   1   -0.03    0.03
  -8  14   1   -0.02    0.04
  -8  14   1    0.01    0.05
  -8  14   1    0.00    0.04
   7 -14  -1    0.16    0.11
  -7  14   1    0.19    0.08
  -7  14   1    0.09    0.05
  -7  14   1    0.27    0.07
   6 -14  -1   -0.06    0.11
   6 -14  -1    0.01    0.05
  -6  14   1    0.02    0.04
  -6  14   1    0.01    0.02
  -6  14   1    0.03    0.07
  -6  14   1    0.06    0.06
   5 -14  -1    0.01    0.12
   5 -14  -1    0.00    0.05
  -5  14   1    0.05    0.07
  -5  14   1    0.06    0.05
  -5  14   1   -0.02    0.03
  -5  14   1    0.03    0.04
   4 -14  -1    2.91    0.29
   4 -14  -1    2.46    0.35
  -4  14   1    3.06    0.28
  -4  14   1    2.94    0.29
  -4  14   1    3.00    0.28
   3 -14  -1    1.02    0.12
   3 -14  -1    0.63    0.18
  -3  14   1    1.05    0.13
  -3  14   1    1.00    0.12
   2 -14  -1    3.39    0.35
   2 -14  -1    3.26    0.39
   2 -14  -1    3.48    0.32
  -2  14   1    3.32    0.32
  -2  14   1    3.19    0.32
  -2  14   1    3.26    0.31
  -2  14   1    3.32    0.35
  -2  14   1    3.52    0.32
   1 -14  -1    0.07    0.05
   1 -14  -1    0.18    0.08
   1 -14  -1    0.23    0.12
   1 -14  -1    0.18    0.05
  -1  14   1    0.15    0.08
  -1  14   1    0.19    0.05
  -1  14   1    0.10    0.07
  -1  14   1    0.12    0.05
  -1  14   1    0.10    0.05
   0 -14  -1    0.10    0.07
   0 -14  -1   -0.04    0.10
   0 -14  -1    0.06    0.07
   0 -14  -1    0.00    0.04
   0  14   1    0.00    0.05
   0  14   1    0.01    0.04
   0  14   1    0.00    0.06
  -1 -14  -1    0.09    0.10
  -1 -14  -1    0.16    0.05
   1  14   1    0.22    0.06
   1  14   1    0.17    0.05
   1  14   1    0.16    0.08
  -2 -14  -1    0.15    0.04
  -2 -14  -1    0.21    0.11
  -2 -14  -1    0.16    0.12
  -2 -14  -1    0.15    0.05
   2  14   1    0.21    0.06
   2  14   1    0.22    0.05
  -3 -14  -1    1.57    0.20
  -3 -14  -1    0.73    0.18
  -3 -14  -1    0.62    0.16
  -3 -14  -1    1.10    0.12
  -3 -14  -1    1.02    0.11
   3  14   1    0.84    0.11
   3  14   1    0.82    0.11
   3  14   1    0.67    0.13
  -4 -14  -1    0.29    0.09
  -4 -14  -1    0.29    0.13
  -4 -14  -1    0.31    0.15
  -4 -14  -1    0.33    0.05
  -4 -14  -1    0.32    0.06
   4  14   1    0.27    0.06
   4  14   1    0.22    0.07
   4  14   1    0.50    0.11
  -5 -14  -1    0.18    0.04
  -5 -14  -1    0.06    0.05
   5  14   1    0.17    0.06
   5  14   1    0.21    0.05
  -6 -14  -1   -0.02    0.02
   6  14   1    0.00    0.04
  -7 -14  -1    0.02    0.02
   7  14   1    0.03    0.03
  -9  15   1    0.07    0.04
  -9  15   1    0.03    0.03
  -9  15   1    0.01    0.04
  -8  15   1    0.01    0.05
  -8  15   1    0.00    0.04
  -8  15   1   -0.01    0.04
  -7  15   1    0.16    0.08
  -7  15   1    0.13    0.06
  -7  15   1    0.10    0.05
   6 -15  -1   -0.04    0.11
   6 -15  -1    0.05    0.04
  -6  15   1    0.04    0.07
  -6  15   1    0.00    0.02
  -6  15   1    0.01    0.07
  -6  15   1    0.05    0.08
  -6  15   1    0.05    0.04
   5 -15  -1    0.58    0.09
   5 -15  -1    0.69    0.16
  -5  15   1    0.70    0.08
  -5  15   1    0.74    0.09
  -5  15   1    0.57    0.10
  -5  15   1    0.71    0.12
   4 -15  -1    1.25    0.23
   4 -15  -1    1.32    0.20
   4 -15  -1    1.46    0.17
  -4  15   1    1.61    0.15
  -4  15   1    1.27    0.16
  -4  15   1    1.50    0.16
   3 -15  -1    0.40    0.16
   3 -15  -1    0.86    0.11
   3 -15  -1    0.91    0.19
  -3  15   1    0.96    0.11
  -3  15   1    0.98    0.12
  -3  15   1    0.93    0.11
   2 -15  -1    0.50    0.08
   2 -15  -1    0.56    0.19
   2 -15  -1    0.20    0.10
  -2  15   1    0.54    0.08
  -2  15   1    0.60    0.08
  -2  15   1    0.57    0.11
   1 -15  -1    0.27    0.15
   1 -15  -1    0.40    0.10
   1 -15  -1    0.33    0.07
   1 -15  -1    0.37    0.10
  -1  15   1    0.45    0.07
  -1  15   1    0.31    0.09
  -1  15   1    0.40    0.06
   0 -15  -1    1.35    0.20
   0 -15  -1    1.75    0.18
   0 -15  -1    1.71    0.17
   0  15   1    1.63    0.17
   0  15   1    1.62    0.17
  -1 -15  -1    0.27    0.11
  -1 -15  -1    0.28    0.06
  -1 -15  -1    0.06    0.08
  -1 -15  -1    0.35    0.07
   1  15   1    0.40    0.06
   1  15   1    0.27    0.09
   1  15   1    0.39    0.07
  -2 -15  -1   -0.01    0.09
  -2 -15  -1    0.09    0.04
  -2 -15  -1    0.05    0.05
   2  15   1    0.06    0.07
   2  15   1    0.18    0.05
   2  15   1   -0.03    0.05
  -3 -15  -1    0.07    0.08
  -3 -15  -1    0.06    0.05
  -3 -15  -1    0.12    0.12
  -3 -15  -1    0.05    0.04
  -3 -15  -1    0.03    0.10
   3  15   1    0.08    0.05
   3  15   1    0.09    0.07
   3  15   1    0.16    0.05
  -4 -15  -1    0.02    0.09
  -4 -15  -1    0.06    0.04
  -4 -15  -1    0.11    0.05
   4  15   1    0.11    0.05
   4  15   1    0.07    0.05
  -5 -15  -1    0.13    0.04
   5  15   1    0.05    0.06
   5  15   1    0.25    0.05
  -6 -15  -1    0.02    0.02
   6  15   1   -0.01    0.03
  -7 -15  -1    0.10    0.02
  -7 -15  -1    0.11    0.03
   7  15   1    0.13    0.03
  -9  16   1    0.02    0.03
  -9  16   1   -0.01    0.03
  -8  16   1   -0.05    0.03
  -8  16   1   -0.01    0.05
  -8  16   1    0.00    0.04
  -7  16   1    0.01    0.06
  -7  16   1   -0.02    0.04
  -7  16   1    0.02    0.04
   6 -16  -1    0.58    0.08
  -6  16   1    0.45    0.08
  -6  16   1    0.68    0.09
  -6  16   1    0.64    0.08
  -6  16   1    0.44    0.10
   5 -16  -1    0.10    0.13
   5 -16  -1   -0.09    0.11
   5 -16  -1   -0.01    0.05
  -5  16   1    0.09    0.06
  -5  16   1    0.05    0.04
  -5  16   1    0.07    0.05
  -5  16   1    0.05    0.08
   4 -16  -1    2.51    0.23
   4 -16  -1    1.87    0.26
   4 -16  -1    1.41    0.27
  -4  16   1    2.19    0.21
  -4  16   1    2.17    0.23
  -4  16   1    2.22    0.22
   3 -16  -1   -0.04    0.11
   3 -16  -1    0.11    0.06
   3 -16  -1    0.01    0.08
  -3  16   1    0.04    0.05
  -3  16   1    0.07    0.05
  -3  16   1    0.05    0.04
   2 -16  -1   -0.07    0.10
   2 -16  -1   -0.03    0.07
   2 -16  -1   -0.01    0.05
  -2  16   1   -0.02    0.04
  -2  16   1    0.00    0.05
  -2  16   1   -0.06    0.06
   1 -16  -1    1.34    0.19
   1 -16  -1    1.29    0.14
   1 -16  -1    1.32    0.22
   1 -16  -1    1.47    0.16
  -1  16   1    1.66    0.20
  -1  16   1    1.31    0.14
  -1  16   1    1.20    0.15
   0 -16  -1    0.15    0.09
   0 -16  -1    0.05    0.05
   0 -16  -1   -0.03    0.04
   0 -16  -1    0.11    0.10
   0  16   1    0.09    0.07
   0  16   1    0.06    0.04
   0  16   1    0.05    0.05
  -1 -16  -1    0.47    0.08
  -1 -16  -1    0.45    0.07
  -1 -16  -1    0.42    0.15
   1  16   1    0.36    0.09
   1  16   1    0.42    0.08
   1  16   1    0.58    0.08
  -2 -16  -1    0.03    0.04
  -2 -16  -1   -0.06    0.09
  -2 -16  -1    0.00    0.04
   2  16   1    0.03    0.04
   2  16   1    0.03    0.07
   2  16   1   -0.01    0.04
  -3 -16  -1    0.02    0.03
  -3 -16  -1   -0.02    0.04
  -3 -16  -1    0.06    0.12
   3  16   1    0.01    0.04
   3  16   1    0.00    0.08
   3  16   1    0.06    0.05
  -4 -16  -1    0.04    0.04
  -4 -16  -1    0.05    0.03
   4  16   1    0.01    0.04
   4  16   1    0.00    0.04
  -5 -16  -1    0.30    0.05
   5  16   1    0.49    0.06
   5  16   1    0.28    0.06
  -6 -16  -1    0.01    0.02
   6  16   1    0.03    0.03
  -8  17   1    0.07    0.03
  -8  17   1    0.05    0.04
  -8  17   1    0.06    0.04
  -7  17   1    0.02    0.03
  -7  17   1    0.02    0.04
  -7  17   1    0.03    0.05
   6 -17  -1    0.03    0.04
  -6  17   1   -0.03    0.04
  -6  17   1   -0.04    0.03
  -6  17   1    0.01    0.05
   5 -17  -1   -0.01    0.04
  -5  17   1    0.02    0.05
  -5  17   1    0.00    0.03
  -5  17   1   -0.04    0.06
   4 -17  -1    0.08    0.08
   4 -17  -1    0.17    0.13
   4 -17  -1    0.09    0.05
  -4  17   1    0.04    0.05
  -4  17   1    0.06    0.04
   3 -17  -1    0.38    0.08
   3 -17  -1    0.20    0.14
  -3  17   1    0.22    0.05
  -3  17   1    0.35    0.07
   2 -17  -1    0.35    0.11
   2 -17  -1    0.51    0.08
   2 -17  -1    0.31    0.13
  -2  17   1    0.55    0.08
   1 -17  -1   -0.02    0.09
   1 -17  -1    0.06    0.05
   1 -17  -1    0.01    0.04
   1 -17  -1   -0.02    0.10
  -1  17   1    0.04    0.05
  -1  17   1    0.02    0.04
  -1  17   1   -0.05    0.05
   0 -17  -1    0.71    0.18
   0 -17  -1    0.81    0.11
   0 -17  -1    0.88    0.11
   0  17   1    0.84    0.10
   0  17   1    0.85    0.17
   0  17   1    1.01    0.13
  -1 -17  -1    0.60    0.14
  -1 -17  -1    0.63    0.09
  -1 -17  -1    0.84    0.09
   1  17   1    0.63    0.09
   1  17   1    0.66    0.12
   1  17   1    0.63    0.09
  -2 -17  -1    0.08    0.05
  -2 -17  -1    0.03    0.03
   2  17   1   -0.04    0.04
   2  17   1    0.08    0.04
  -3 -17  -1    0.01    0.03
  -3 -17  -1    0.05    0.04
   3  17   1    0.06    0.04
   3  17   1    0.08    0.04
  -4 -17  -1    0.01    0.03
  -4 -17  -1    0.01    0.02
   4  17   1   -0.02    0.03
   4  17   1    0.02    0.04
  -5 -17  -1    0.06    0.02
   5  17   1    0.12    0.04
   5  17   1    0.04    0.03
  -6 -17  -1   -0.01    0.01
   6  17   1    0.00    0.02
  -8  18   1    0.00    0.02
  -8  18   1    0.01    0.03
  -8  18   1    0.03    0.03
  -7  18   1    0.04    0.03
  -7  18   1    0.07    0.04
  -7  18   1    0.04    0.03
   6 -18  -1    0.35    0.06
  -6  18   1    0.25    0.07
  -6  18   1    0.33    0.05
  -6  18   1    0.42    0.06
   5 -18  -1    0.30    0.06
  -5  18   1    0.26    0.05
  -5  18   1    0.24    0.06
  -5  18   1    0.22    0.04
  -5  18   1    0.30    0.08
   4 -18  -1    0.03    0.04
  -4  18   1   -0.03    0.04
  -4  18   1   -0.04    0.03
   3 -18  -1    0.02    0.04
  -3  18   1    0.03    0.05
  -3  18   1    0.04    0.04
   2 -18  -1    0.06    0.05
  -2  18   1    0.08    0.04
   1 -18  -1    0.17    0.05
   1 -18  -1    0.08    0.04
  -1  18   1    0.13    0.05
   0 -18  -1    1.30    0.15
   0  18   1    1.30    0.15
   0  18   1    1.39    0.14
  -1 -18  -1    0.21    0.05
   1  18   1    0.31    0.05
   1  18   1    0.28    0.06
  -2 -18  -1    0.08    0.03
  -2 -18  -1    0.12    0.04
   2  18   1    0.15    0.04
   2  18   1    0.07    0.04
  -3 -18  -1    0.11    0.03
  -3 -18  -1    0.09    0.04
   3  18   1    0.03    0.04
   3  18   1    0.13    0.04
  -4 -18  -1   -0.01    0.02
   4  18   1    0.01    0.03
   4  18   1    0.02    0.03
  -5 -18  -1   -0.02    0.01
   5  18   1    0.04    0.03
  -7  19   1    0.04    0.03
  -7  19   1    0.04    0.03
  -7  19   1    0.03    0.03
   6 -19  -1    0.14    0.03
  -6  19   1    0.05    0.03
  -6  19   1    0.09    0.04
  -6  19   1    0.08    0.04
   5 -19  -1    0.02    0.04
  -5  19   1   -0.02    0.03
  -5  19   1    0.00    0.03
  -5  19   1    0.00    0.02
  -5  19   1    0.03    0.04
   4 -19  -1    0.05    0.04
  -4  19   1    0.02    0.03
  -4  19   1    0.02    0.05
   3 -19  -1    0.02    0.04
  -3  19   1    0.00    0.03
   2 -19  -1    0.00    0.04
  -2  19   1    0.04    0.03
   1 -19  -1    0.22    0.05
   1 -19  -1    0.16    0.05
  -1  19   1    0.23    0.05
   0 -19  -1    0.52    0.07
   0 -19  -1    0.41    0.06
   0  19   1    0.64    0.07
   0  19   1    0.44    0.07
  -1 -19  -1    0.06    0.04
  -1 -19  -1   -0.01    0.03
   1  19   1    0.04    0.03
   1  19   1    0.07    0.05
  -2 -19  -1    0.07    0.04
  -2 -19  -1    0.06    0.03
   2  19   1    0.09    0.04
   2  19   1    0.04    0.03
  -3 -19  -1    0.05    0.03
  -3 -19  -1    0.17    0.05
   3  19   1    0.14    0.03
   3  19   1    0.11    0.03
  -4 -19  -1    0.22    0.03
   4  19   1    0.12    0.03
   4  19   1    0.29    0.04
   6 -20  -1    0.01    0.02
  -6  20   1    0.01    0.03
   5 -20  -1    0.08    0.03
  -5  20   1    0.01    0.03
  -5  20   1   -0.01    0.02
   4 -20  -1    0.09    0.04
  -4  20   1    0.05    0.03
  -4  20   1    0.04    0.04
  -4  20   1    0.08    0.02
   3 -20  -1    0.23    0.06
  -3  20   1    0.11    0.04
   2 -20  -1    0.03    0.04
  -2  20   1   -0.02    0.03
   1 -20  -1    0.00    0.04
   1 -20  -1    0.00    0.03
  -1  20   1    0.00    0.03
   0 -20  -1    0.02    0.03
   0 -20  -1   -0.03    0.03
   0  20   1    0.00    0.03
  -1 -20  -1    0.06    0.02
  -1 -20  -1    0.08    0.04
   1  20   1    0.03    0.03
   1  20   1    0.10    0.04
  -2 -20  -1    0.05    0.03
  -2 -20  -1   -0.01    0.02
   2  20   1    0.03    0.03
   2  20   1    0.01    0.03
   3  20   1    0.32    0.05
   3  20   1    0.51    0.05
   5 -21  -1   -0.02    0.02
  -5  21   1    0.01    0.03
   4 -21  -1    0.05    0.03
  -4  21   1    0.03    0.03
   3 -21  -1    0.06    0.03
  -3  21   1    0.05    0.04
  -3  21   1    0.02    0.02
   2 -21  -1   -0.02    0.03
  -2  21   1    0.02    0.02
   1 -21  -1    0.04    0.03
   1 -21  -1    0.06    0.04
   1 -21  -1    0.07    0.03
  -1  21   1   -0.01    0.02
   0 -21  -1    0.04    0.02
   0 -21  -1    0.08    0.03
   0  21   1    0.05    0.03
  -1 -21  -1   -0.01    0.03
  -1 -21  -1    0.01    0.02
   1  21   1    0.05    0.02
   0 -22   2    0.19    0.04
  -1  22  -2    0.03    0.02
   1 -22   2    0.03    0.03
  -2  22  -2    0.06    0.02
   2 -22   2    0.01    0.03
  -3  22  -2    0.01    0.01
  -3  22  -2    0.01    0.03
   3 -22   2    0.01    0.03
  -4  22  -2    0.04    0.03
   4 -22   2    0.01    0.02
   2  21  -2    0.18    0.04
  -2 -21   2    0.34    0.04
  -2 -21   2    0.21    0.03
   1  21  -2    0.17    0.04
  -1 -21   2    0.28    0.04
  -1 -21   2    0.11    0.03
   0  21  -2    0.01    0.03
   0 -21   2   -0.05    0.03
   0 -21   2   -0.04    0.03
  -1  21  -2   -0.01    0.03
   1 -21   2    0.00    0.03
  -2  21  -2   -0.02    0.02
   2 -21   2    0.04    0.04
  -3  21  -2    0.01    0.02
   3 -21   2   -0.04    0.03
  -4  21  -2    0.04    0.04
  -4  21  -2   -0.03    0.03
   4 -21   2    0.00    0.03
  -5  21  -2    0.00    0.03
  -5  21  -2    0.05    0.03
   5 -21   2    0.04    0.02
   4  20  -2    0.03    0.02
  -4 -20   2    0.00    0.02
   3  20  -2    0.00    0.03
   3  20  -2    0.00    0.03
  -3 -20   2    0.02    0.02
  -3 -20   2    0.01    0.04
   2  20  -2    0.01    0.03
   2  20  -2    0.03    0.03
  -2 -20   2    0.03    0.03
  -2 -20   2   -0.01    0.02
   1  20  -2    0.01    0.03
   1  20  -2    0.01    0.03
  -1 -20   2   -0.03    0.03
  -1 -20   2   -0.01    0.02
   0  20  -2    0.03    0.03
   0 -20   2    0.07    0.03
   0 -20   2    0.15    0.04
  -1  20  -2    0.03    0.03
   1 -20   2    0.10    0.04
   1 -20   2   -0.03    0.05
  -2  20  -2    0.05    0.07
  -2  20  -2    0.04    0.03
   2 -20   2    0.04    0.04
  -3  20  -2    0.04    0.03
  -3  20  -2    0.08    0.04
   3 -20   2    0.09    0.04
  -4  20  -2    0.03    0.04
  -4  20  -2    0.01    0.02
  -4  20  -2    0.01    0.05
   4 -20   2    0.00    0.04
  -5  20  -2    0.00    0.05
  -5  20  -2    0.03    0.03
   5 -20   2    0.04    0.03
  -6  20  -2    0.16    0.04
  -6  20  -2    0.17    0.05
   6 -20   2    0.19    0.03
   5  19  -2    0.05    0.03
   5  19  -2    0.09    0.03
  -5 -19   2    0.00    0.02
   4  19  -2    0.45    0.05
   4  19  -2    0.24    0.05
  -4 -19   2    0.32    0.04
   3  19  -2    0.04    0.03
   3  19  -2   -0.04    0.04
  -3 -19   2    0.01    0.03
  -3 -19   2    0.00    0.03
   2  19  -2    0.06    0.04
   2  19  -2    0.10    0.04
  -2 -19   2    0.01    0.04
  -2 -19   2    0.07    0.03
   1  19  -2    0.01    0.03
   1  19  -2   -0.02    0.03
  -1 -19   2   -0.01    0.04
  -1 -19   2    0.04    0.03
   0  19  -2   -0.04    0.02
   0  19  -2    0.06    0.04
   0 -19   2   -0.01    0.03
   0 -19   2    0.02    0.04
  -1  19  -2    0.01    0.05
  -1  19  -2    0.00    0.03
   1 -19   2    0.01    0.03
   1 -19   2    0.03    0.04
  -2  19  -2    0.02    0.04
  -2  19  -2    0.04    0.04
   2 -19   2    0.04    0.04
  -3  19  -2   -0.03    0.04
  -3  19  -2    0.04    0.03
   3 -19   2    0.06    0.04
  -4  19  -2    0.07    0.03
  -4  19  -2    0.07    0.05
   4 -19   2    0.06    0.04
  -5  19  -2    0.20    0.06
  -5  19  -2    0.24    0.08
  -5  19  -2    0.31    0.05
   5 -19   2    0.35    0.07
  -6  19  -2    0.31    0.06
  -6  19  -2    0.21    0.06
   6 -19   2    0.38    0.06
  -7  19  -2    0.02    0.03
  -7  19  -2    0.01    0.03
   5  18  -2   -0.04    0.02
   5  18  -2    0.05    0.03
  -5 -18   2    0.00    0.02
   4  18  -2    0.05    0.03
   4  18  -2    0.03    0.03
  -4 -18   2    0.02    0.03
  -4 -18   2    0.02    0.03
   3  18  -2    0.01    0.04
   3  18  -2    0.01    0.04
  -3 -18   2   -0.03    0.04
  -3 -18   2   -0.02    0.02
   2  18  -2    0.08    0.04
   2  18  -2    0.09    0.04
  -2 -18   2    0.06    0.03
  -2 -18   2    0.09    0.04
   1  18  -2    0.02    0.04
   1  18  -2    0.09    0.04
  -1 -18   2    0.01    0.03
  -1 -18   2    0.07    0.13
  -1 -18   2    0.02    0.04
   0  18  -2    0.66    0.08
   0  18  -2    0.61    0.07
   0 -18   2    0.51    0.09
   0 -18   2    0.55    0.08
   0 -18   2    0.38    0.14
  -1  18  -2    0.25    0.06
   1 -18   2    0.14    0.05
   1 -18   2    0.17    0.10
   1 -18   2    0.12    0.11
  -2  18  -2    0.06    0.05
  -2  18  -2    0.05    0.05
   2 -18   2   -0.10    0.10
   2 -18   2    0.00    0.09
   2 -18   2    0.03    0.07
  -3  18  -2    1.36    0.14
  -3  18  -2    1.25    0.14
  -3  18  -2    1.18    0.13
   3 -18   2    1.18    0.20
   3 -18   2    1.30    0.14
   3 -18   2    0.83    0.17
  -4  18  -2    0.29    0.05
  -4  18  -2    0.17    0.06
  -4  18  -2    0.29    0.06
   4 -18   2    0.23    0.06
  -5  18  -2    0.50    0.07
  -5  18  -2    0.59    0.09
  -5  18  -2    0.42    0.10
   5 -18   2    0.67    0.08
  -6  18  -2    1.43    0.19
  -6  18  -2    1.77    0.18
  -6  18  -2    1.88    0.17
   6 -18   2    1.64    0.17
  -7  18  -2    0.00    0.03
  -7  18  -2    0.03    0.04
  -7  18  -2   -0.01    0.03
  -8  18  -2    0.01    0.03
  -8  18  -2   -0.03    0.03
   6  17  -2   -0.01    0.03
  -6 -17   2   -0.01    0.02
   5  17  -2   -0.04    0.03
   5  17  -2    0.00    0.03
  -5 -17   2    0.00    0.02
   4  17  -2    0.15    0.05
   4  17  -2    0.15    0.05
  -4 -17   2    0.19    0.04
  -4 -17   2    0.25    0.05
   3  17  -2    0.00    0.04
   3  17  -2    0.01    0.04
  -3 -17   2   -0.02    0.04
  -3 -17   2    0.00    0.03
   2  17  -2    0.21    0.08
   2  17  -2    0.26    0.06
   2  17  -2    0.24    0.06
  -2 -17   2    0.24    0.07
  -2 -17   2    0.17    0.11
  -2 -17   2    0.25    0.05
  -2 -17   2    0.06    0.09
   1  17  -2    0.90    0.12
   1  17  -2    0.96    0.15
   1  17  -2    1.22    0.12
  -1 -17   2    1.13    0.13
  -1 -17   2    1.14    0.12
  -1 -17   2    0.82    0.17
  -1 -17   2    0.81    0.19
   0  17  -2    0.12    0.05
   0  17  -2    0.11    0.05
   0  17  -2    0.09    0.05
   0 -17   2    0.07    0.09
   0 -17   2    0.25    0.05
   0 -17   2    0.11    0.05
   0 -17   2    0.16    0.10
  -1  17  -2    0.32    0.06
  -1  17  -2    0.43    0.08
   1 -17   2    0.20    0.10
   1 -17   2    0.34    0.07
   1 -17   2    0.20    0.12
   1 -17   2    0.32    0.06
  -2  17  -2    1.57    0.16
  -2  17  -2    1.61    0.16
  -2  17  -2    1.48    0.17
   2 -17   2    1.73    0.17
   2 -17   2    1.16    0.19
   2 -17   2    0.96    0.22
  -3  17  -2    0.19    0.06
  -3  17  -2    0.12    0.05
  -3  17  -2    0.10    0.05
   3 -17   2    0.13    0.11
   3 -17   2    0.10    0.09
   3 -17   2    0.11    0.05
  -4  17  -2    0.09    0.06
  -4  17  -2    0.29    0.06
  -4  17  -2    0.23    0.05
   4 -17   2    0.15    0.10
   4 -17   2    0.23    0.20
   4 -17   2    0.17    0.07
  -5  17  -2    3.76    0.36
  -5  17  -2    4.27    0.37
  -5  17  -2    4.07    0.39
   5 -17   2    4.06    0.37
  -6  17  -2    0.19    0.07
  -6  17  -2    0.25    0.06
  -6  17  -2    0.34    0.06
  -6  17  -2    0.18    0.04
   6 -17   2    0.23    0.05
  -7  17  -2    0.06    0.03
  -7  17  -2    0.05    0.05
  -7  17  -2    0.03    0.04
  -7  17  -2    0.01    0.05
  -8  17  -2   -0.05    0.02
  -8  17  -2    0.04    0.04
  -8  17  -2    0.01    0.04
  -9  17  -2    0.00    0.03
  -9  17  -2   -0.05    0.03
   7  16  -2    0.02    0.03
  -7 -16   2    0.01    0.01
   6  16  -2    0.01    0.03
  -6 -16   2    0.01    0.02
   5  16  -2    0.05    0.04
   5  16  -2    0.05    0.05
  -5 -16   2    0.01    0.03
   4  16  -2   -0.01    0.04
   4  16  -2    0.02    0.04
  -4 -16   2   -0.01    0.03
  -4 -16   2   -0.01    0.04
   3  16  -2    0.50    0.07
   3  16  -2    0.11    0.10
   3  16  -2    0.43    0.08
  -3 -16   2    0.35    0.07
  -3 -16   2    0.44    0.06
  -3 -16   2    0.35    0.15
  -3 -16   2    0.26    0.14
   2  16  -2    0.08    0.05
   2  16  -2    0.09    0.05
   2  16  -2    0.02    0.05
  -2 -16   2    0.05    0.04
  -2 -16   2    0.06    0.05
  -2 -16   2    0.01    0.09
   1  16  -2    0.02    0.06
   1  16  -2    0.03    0.04
   1  16  -2   -0.01    0.04
  -1 -16   2   -0.02    0.08
  -1 -16   2   -0.02    0.08
  -1 -16   2   -0.03    0.03
  -1 -16   2   -0.01    0.04
   0  16  -2    1.67    0.21
   0  16  -2    1.71    0.16
   0  16  -2    1.40    0.15
   0 -16   2    1.19    0.22
   0 -16   2    1.11    0.19
   0 -16   2    1.49    0.15
   0 -16   2    1.45    0.16
  -1  16  -2    0.08    0.04
  -1  16  -2    0.09    0.06
  -1  16  -2    0.09    0.05
  -1  16  -2    0.06    0.04
   1 -16   2    0.01    0.04
   1 -16   2    0.03    0.08
   1 -16   2    0.08    0.05
   1 -16   2    0.05    0.12
  -2  16  -2    0.00    0.04
  -2  16  -2   -0.03    0.04
  -2  16  -2   -0.04    0.05
   2 -16   2   -0.02    0.04
   2 -16   2   -0.04    0.10
   2 -16   2    0.00    0.08
  -3  16  -2    0.11    0.05
  -3  16  -2    0.09    0.04
  -3  16  -2    0.11    0.06
   3 -16   2    0.02    0.11
   3 -16   2    0.12    0.10
   3 -16   2    0.06    0.05
  -4  16  -2    1.95    0.20
  -4  16  -2    1.78    0.18
  -4  16  -2    1.84    0.19
   4 -16   2    1.33    0.26
   4 -16   2    1.89    0.19
  -5  16  -2    1.14    0.17
  -5  16  -2    1.22    0.13
  -5  16  -2    1.11    0.13
  -5  16  -2    1.13    0.12
  -5  16  -2    1.02    0.14
   5 -16   2    0.89    0.16
   5 -16   2    1.00    0.19
   5 -16   2    1.19    0.14
  -6  16  -2    0.29    0.06
  -6  16  -2    0.51    0.10
  -6  16  -2    0.41    0.06
  -6  16  -2    0.20    0.07
   6 -16   2    0.28    0.10
   6 -16   2    0.31    0.06
  -7  16  -2    0.02    0.05
  -7  16  -2   -0.01    0.03
  -7  16  -2   -0.01    0.06
  -7  16  -2    0.02    0.03
  -8  16  -2    0.07    0.03
  -8  16  -2    0.00    0.03
  -8  16  -2    0.04    0.04
  -8  16  -2    0.07    0.05
  -9  16  -2    0.08    0.03
  -9  16  -2    0.09    0.05
  -9  16  -2    0.18    0.05
   7  15  -2    0.01    0.03
  -7 -15   2    0.01    0.02
   6  15  -2    0.49    0.07
  -6 -15   2    0.54    0.06
   5  15  -2    0.02    0.04
   5  15  -2    0.07    0.05
  -5 -15   2   -0.04    0.03
  -5 -15   2    0.03    0.03
   4  15  -2    0.79    0.11
   4  15  -2    0.74    0.09
  -4 -15   2    1.23    0.19
  -4 -15   2    0.91    0.24
  -4 -15   2    1.01    0.21
  -4 -15   2    0.67    0.09
   3  15  -2    0.02    0.06
   3  15  -2    0.01    0.04
   3  15  -2    0.10    0.05
  -3 -15   2   -0.01    0.03
  -3 -15   2    0.01    0.10
  -3 -15   2    0.00    0.10
  -3 -15   2    0.02    0.09
  -3 -15   2    0.01    0.04
   2  15  -2    0.04    0.04
   2  15  -2    0.06    0.07
   2  15  -2    0.02    0.04
  -2 -15   2    0.04    0.04
  -2 -15   2    0.14    0.10
  -2 -15   2    0.09    0.04
  -2 -15   2   -0.08    0.05
   1  15  -2    0.07    0.04
   1  15  -2    0.04    0.05
   1  15  -2    0.13    0.05
  -1 -15   2    0.05    0.09
  -1 -15   2    0.07    0.04
  -1 -15   2    0.15    0.09
  -1 -15   2    0.05    0.04
   0  15  -2    2.19    0.24
   0  15  -2    1.78    0.18
   0  15  -2    1.90    0.18
   0 -15   2    1.38    0.24
   0 -15   2    1.50    0.21
   0 -15   2    1.71    0.18
   0 -15   2    1.73    0.18
  -1  15  -2    0.27    0.06
  -1  15  -2    0.36    0.06
  -1  15  -2    0.25    0.08
  -1  15  -2    0.37    0.06
   1 -15   2    0.25    0.10
   1 -15   2    0.37    0.14
   1 -15   2    0.41    0.09
   1 -15   2    0.38    0.06
  -2  15  -2    0.01    0.05
  -2  15  -2    0.04    0.04
  -2  15  -2    0.00    0.05
   2 -15   2    0.13    0.09
   2 -15   2    0.07    0.11
  -3  15  -2    1.45    0.15
  -3  15  -2    1.40    0.17
  -3  15  -2    1.56    0.16
   3 -15   2    1.33    0.23
   3 -15   2    1.53    0.22
   3 -15   2    1.55    0.16
  -4  15  -2    0.07    0.04
  -4  15  -2   -0.05    0.05
  -4  15  -2    0.03    0.04
   4 -15   2   -0.14    0.10
   4 -15   2    0.04    0.07
   4 -15   2    0.01    0.04
  -5  15  -2    0.00    0.04
  -5  15  -2    0.03    0.05
  -5  15  -2   -0.01    0.04
  -5  15  -2    0.00    0.07
  -5  15  -2   -0.05    0.03
   5 -15   2    0.09    0.08
   5 -15   2   -0.08    0.10
   5 -15   2   -0.02    0.04
  -6  15  -2    0.01    0.05
  -6  15  -2    0.02    0.04
  -6  15  -2    0.02    0.07
  -6  15  -2    0.00    0.04
   6 -15   2    0.03    0.08
   6 -15   2    0.10    0.12
  -7  15  -2    0.24    0.06
  -7  15  -2    0.27    0.07
  -7  15  -2    0.32    0.05
  -7  15  -2    0.32    0.10
  -8  15  -2    0.09    0.06
  -8  15  -2    0.02    0.06
  -8  15  -2    0.00    0.04
  -8  15  -2    0.06    0.04
  -9  15  -2    0.01    0.04
  -9  15  -2   -0.01    0.04
  -9  15  -2    0.02    0.02
 -10  15  -2    0.17    0.04
 -10  15  -2    0.09    0.04
   8  14  -2    0.20    0.04
  -8 -14   2    0.16    0.03
   7  14  -2    0.01    0.03
  -7 -14   2    0.05    0.02
   6  14  -2    0.26    0.05
  -6 -14   2    0.15    0.04
  -6 -14   2    0.23    0.05
   5  14  -2    0.31    0.09
   5  14  -2    0.21    0.05
  -5 -14   2    0.07    0.04
  -5 -14   2    0.07    0.05
  -5 -14   2    0.12    0.09
  -5 -14   2    0.11    0.13
  -5 -14   2    0.23    0.13
   4  14  -2    0.07    0.05
   4  14  -2   -0.01    0.06
   4  14  -2    0.10    0.04
  -4 -14   2    0.20    0.11
  -4 -14   2    0.09    0.04
  -4 -14   2    0.10    0.05
  -4 -14   2    0.11    0.07
  -4 -14   2    0.13    0.04
  -4 -14   2    0.01    0.09
   3  14  -2    1.67    0.17
   3  14  -2    1.66    0.25
   3  14  -2    1.65    0.17
  -3 -14   2    1.71    0.26
  -3 -14   2    1.47    0.16
  -3 -14   2    1.52    0.17
  -3 -14   2    2.16    0.25
  -3 -14   2    1.65    0.29
   2  14  -2    0.89    0.11
   2  14  -2    0.64    0.11
   2  14  -2    0.58    0.09
  -2 -14   2    0.66    0.09
  -2 -14   2    0.79    0.13
  -2 -14   2    0.72    0.15
  -2 -14   2    0.85    0.10
   1  14  -2    0.22    0.05
   1  14  -2    0.14    0.05
   1  14  -2    0.13    0.06
  -1 -14   2    0.11    0.10
  -1 -14   2    0.29    0.05
  -1 -14   2    0.25    0.05
  -1 -14   2    0.31    0.09
   0  14  -2    0.64    0.08
   0  14  -2    0.49    0.11
   0  14  -2    0.62    0.08
   0  14  -2    0.63    0.08
   0 -14   2    0.45    0.11
   0 -14   2    0.51    0.08
   0 -14   2    0.55    0.08
   0 -14   2    0.51    0.14
  -1  14  -2    0.16    0.04
  -1  14  -2    0.13    0.05
  -1  14  -2    0.15    0.04
  -1  14  -2    0.14    0.07
   1 -14   2    0.17    0.05
   1 -14   2    0.11    0.07
   1 -14   2    0.14    0.05
   1 -14   2    0.10    0.11
  -2  14  -2    1.58    0.15
  -2  14  -2    1.51    0.16
  -2  14  -2    1.40    0.17
   2 -14   2    1.60    0.16
   2 -14   2    1.29    0.19
   2 -14   2    1.53    0.22
  -3  14  -2    0.45    0.08
  -3  14  -2    0.27    0.05
  -3  14  -2    0.34    0.06
   3 -14   2    0.22    0.10
   3 -14   2    0.31    0.06
   3 -14   2    0.53    0.15
  -4  14  -2    0.02    0.06
  -4  14  -2    0.00    0.04
  -4  14  -2   -0.06    0.05
   4 -14   2   -0.02    0.08
   4 -14   2   -0.08    0.11
   4 -14   2    0.05    0.04
  -5  14  -2    0.04    0.04
  -5  14  -2    0.05    0.04
  -5  14  -2    0.00    0.05
   5 -14   2    0.20    0.23
   5 -14   2    0.17    0.10
  -6  14  -2    0.09    0.08
  -6  14  -2    0.01    0.05
  -6  14  -2   -0.07    0.03
  -6  14  -2    0.00    0.05
   6 -14   2   -0.13    0.10
   6 -14   2    0.00    0.07
  -7  14  -2    0.04    0.10
  -7  14  -2   -0.01    0.04
  -7  14  -2   -0.01    0.06
  -7  14  -2    0.03    0.04
   7 -14   2   -0.06    0.11
   7 -14   2    0.04    0.10
  -8  14  -2    0.11    0.07
  -8  14  -2    0.04    0.04
  -8  14  -2    0.00    0.03
  -8  14  -2    0.02    0.05
  -9  14  -2    0.03    0.03
  -9  14  -2    0.01    0.04
  -9  14  -2    0.01    0.05
 -10  14  -2    0.06    0.02
 -10  14  -2    0.03    0.04
 -10  14  -2    0.08    0.04
   8  13  -2    0.00    0.03
  -8 -13   2    0.01    0.02
  -8 -13   2    0.03    0.03
   7  13  -2    0.28    0.05
  -7 -13   2    0.16    0.03
  -7 -13   2    0.25    0.04
  -7 -13   2    0.19    0.05
   6  13  -2    0.03    0.04
  -6 -13   2    0.03    0.03
  -6 -13   2   -0.02    0.11
  -6 -13   2    0.02    0.06
  -6 -13   2    0.02    0.03
  -6 -13   2   -0.04    0.04
   5  13  -2    0.11    0.07
   5  13  -2    0.22    0.05
   5  13  -2    0.14    0.06
  -5 -13   2    0.11    0.12
  -5 -13   2    0.20    0.04
  -5 -13   2    0.11    0.05
  -5 -13   2   -0.02    0.09
  -5 -13   2    0.06    0.04
  -5 -13   2    0.46    0.10
   4  13  -2    0.22    0.13
   4  13  -2    0.32    0.06
  -4 -13   2    0.23    0.09
  -4 -13   2    0.13    0.06
  -4 -13   2    0.28    0.06
  -4 -13   2    0.25    0.13
  -4 -13   2    0.29    0.14
  -4 -13   2    0.25    0.05
   3  13  -2    1.41    0.16
   3  13  -2    1.92    0.22
  -3 -13   2    1.34    0.16
  -3 -13   2    1.82    0.26
  -3 -13   2    1.44    0.16
  -3 -13   2    1.37    0.24
  -3 -13   2    1.61    0.21
   2  13  -2    0.11    0.04
   2  13  -2    0.16    0.05
   2  13  -2    0.12    0.06
  -2 -13   2    0.11    0.04
  -2 -13   2    0.17    0.04
  -2 -13   2    0.15    0.10
  -2 -13   2    0.15    0.08
  -2 -13   2    0.00    0.08
   1  13  -2    3.03    0.29
   1  13  -2    2.99    0.29
   1  13  -2    2.87    0.31
   1  13  -2    3.03    0.29
  -1 -13   2    3.18    0.32
  -1 -13   2    3.12    0.28
  -1 -13   2    3.06    0.29
  -1 -13   2    2.98    0.35
   0  13  -2    1.35    0.14
   0  13  -2    1.42    0.18
   0  13  -2    1.43    0.14
   0  13  -2    1.16    0.14
   0 -13   2    1.29    0.14
   0 -13   2    1.32    0.14
   0 -13   2    1.59    0.21
   0 -13   2    1.25    0.17
  -1  13  -2    0.14    0.04
  -1  13  -2    0.03    0.04
  -1  13  -2    0.00    0.06
  -1  13  -2    0.07    0.04
   1 -13   2   -0.08    0.09
   1 -13   2    0.07    0.04
   1 -13   2    0.09    0.08
  -2  13  -2    1.46    0.18
  -2  13  -2    1.35    0.14
  -2  13  -2    1.31    0.14
   2 -13   2    1.34    0.18
   2 -13   2    0.89    0.18
   2 -13   2    1.25    0.14
  -3  13  -2    0.08    0.04
  -3  13  -2    0.03    0.03
  -3  13  -2    0.02    0.05
   3 -13   2    0.17    0.12
   3 -13   2    0.09    0.04
   3 -13   2    0.02    0.07
  -4  13  -2    4.06    0.37
  -4  13  -2    4.11    0.37
  -4  13  -2    3.96    0.38
   4 -13   2    3.95    0.44
   4 -13   2    3.88    0.37
  -5  13  -2    0.19    0.08
  -5  13  -2    0.39    0.08
  -5  13  -2    0.38    0.05
   5 -13   2    0.13    0.12
  -6  13  -2    0.43    0.08
  -6  13  -2    0.46    0.11
  -6  13  -2    0.44    0.09
  -6  13  -2    0.32    0.06
   6 -13   2    0.28    0.13
  -7  13  -2    0.01    0.05
  -7  13  -2    0.02    0.05
  -7  13  -2    0.06    0.08
  -7  13  -2    0.02    0.04
   7 -13   2    0.02    0.12
   7 -13   2    0.04    0.08
  -8  13  -2    0.08    0.08
  -8  13  -2    0.06    0.06
  -8  13  -2    0.10    0.04
  -8  13  -2    0.21    0.05
  -9  13  -2   -0.02    0.05
  -9  13  -2    0.04    0.05
  -9  13  -2    0.04    0.04
 -10  13  -2    0.16    0.05
 -10  13  -2    0.09    0.05
 -10  13  -2    0.19    0.04
   9  12  -2    0.06    0.03
  -9 -12   2    0.03    0.03
  -9 -12   2    0.10    0.03
   8  12  -2    0.33    0.06
  -8 -12   2    0.21    0.05
  -8 -12   2    0.26    0.04
   7  12  -2    0.12    0.05
  -7 -12   2    0.05    0.04
  -7 -12   2    0.03    0.02
  -7 -12   2   -0.01    0.03
  -6 -12   2    3.06    0.30
  -6 -12   2    2.79    0.26
  -6 -12   2    2.67    0.26
  -6 -12   2    2.81    0.27
  -6 -12   2    2.47    0.35
   5  12  -2    2.84    0.32
   5  12  -2    3.64    0.32
   5  12  -2    3.53    0.35
  -5 -12   2    3.39    0.31
  -5 -12   2    3.29    0.31
  -5 -12   2    3.04    0.41
  -5 -12   2    3.50    0.32
  -5 -12   2    3.32    0.31
  -5 -12   2    2.34    0.37
  -5 -12   2    3.81    0.40
   4  12  -2    3.49    0.37
   4  12  -2    3.63    0.34
   4  12  -2    3.76    0.34
  -4 -12   2    3.91    0.42
  -4 -12   2    3.41    0.41
  -4 -12   2    3.50    0.34
  -4 -12   2    3.69    0.33
  -4 -12   2    3.60    0.38
  -4 -12   2    3.39    0.34
   3  12  -2    0.37    0.09
   3  12  -2    0.22    0.06
   3  12  -2    0.32    0.06
  -3 -12   2    0.35    0.13
  -3 -12   2    0.13    0.07
  -3 -12   2    0.31    0.05
  -3 -12   2    0.32    0.06
  -3 -12   2    0.62    0.14
  -3 -12   2    0.42    0.06
   2  12  -2    0.65    0.08
   2  12  -2    0.57    0.10
  -2 -12   2    0.56    0.07
  -2 -12   2    0.41    0.10
  -2 -12   2    0.60    0.08
  -2 -12   2    0.56    0.11
  -2 -12   2    0.45    0.07
  -2 -12   2    0.64    0.15
   1  12  -2    0.68    0.11
   1  12  -2    0.73    0.11
   1  12  -2    0.59    0.10
   1  12  -2    0.62    0.10
  -1 -12   2    0.59    0.08
  -1 -12   2    0.52    0.14
  -1 -12   2    0.63    0.08
  -1 -12   2    0.38    0.10
  -1 -12   2    0.73    0.12
   0  12  -2    3.19    0.31
   0  12  -2    3.23    0.31
   0  12  -2    3.64    0.31
   0 -12   2    3.65    0.34
   0 -12   2    3.27    0.31
  -1  12  -2    2.14    0.21
  -1  12  -2    2.28    0.21
  -1  12  -2    2.38    0.24
   1 -12   2    2.15    0.27
   1 -12   2    1.83    0.21
   1 -12   2    2.15    0.24
  -2  12  -2    4.17    0.41
  -2  12  -2    4.22    0.39
  -2  12  -2    4.26    0.39
   2 -12   2    3.96    0.45
   2 -12   2    4.45    0.47
  -3  12  -2    0.58    0.08
  -3  12  -2    0.75    0.11
  -3  12  -2    0.61    0.12
   3 -12   2    0.58    0.14
  -4  12  -2    1.08    0.12
  -4  12  -2    1.11    0.14
  -4  12  -2    1.12    0.12
   4 -12   2    1.00    0.19
  -5  12  -2    0.41    0.06
  -5  12  -2    0.35    0.06
  -5  12  -2    0.38    0.09
   5 -12   2    0.49    0.14
  -6  12  -2    1.21    0.18
  -6  12  -2    1.34    0.14
  -6  12  -2    1.40    0.16
  -6  12  -2    1.43    0.16
   6 -12   2    1.49    0.22
  -7  12  -2    0.51    0.07
  -7  12  -2    0.41    0.09
  -7  12  -2    0.45    0.08
  -7  12  -2    0.27    0.10
   7 -12   2    0.16    0.12
  -8  12  -2    0.01    0.03
  -8  12  -2   -0.03    0.06
  -8  12  -2   -0.01    0.04
   8 -12   2    0.01    0.08
   8 -12   2    0.11    0.12
  -9  12  -2    0.11    0.04
  -9  12  -2    0.00    0.05
  -9  12  -2    0.03    0.03
  -9  12  -2    0.09    0.07
 -10  12  -2    0.00    0.05
 -10  12  -2    0.03    0.03
 -10  12  -2   -0.01    0.06
 -11  12  -2    0.01    0.04
 -11  12  -2    0.04    0.02
   9  11  -2    0.04    0.03
  -9 -11   2    0.03    0.03
  -9 -11   2    0.07    0.02
   8  11  -2    0.07    0.04
  -8 -11   2    0.11    0.03
  -8 -11   2    0.13    0.03
  -8 -11   2    0.02    0.04
  -7 -11   2    0.36    0.12
  -7 -11   2    0.17    0.08
  -7 -11   2    0.47    0.09
  -7 -11   2    0.38    0.06
  -7 -11   2    0.30    0.05
  -7 -11   2    0.40    0.07
   6  11  -2    2.70    0.25
  -6 -11   2    2.44    0.26
  -6 -11   2    2.63    0.35
  -6 -11   2    2.51    0.24
  -6 -11   2    2.42    0.27
  -6 -11   2    2.67    0.29
  -6 -11   2    2.49    0.24
   5  11  -2    9.24    0.80
   5  11  -2    8.09    0.81
   5  11  -2    8.87    0.82
  -5 -11   2    8.03    0.86
  -5 -11   2    8.53    0.87
  -5 -11   2    9.53    0.83
  -5 -11   2    8.76    0.80
  -5 -11   2    9.27    0.79
  -5 -11   2    8.82    0.79
  -5 -11   2    8.74    0.80
  -5 -11   2    9.22    0.83
   4  11  -2    2.27    0.23
   4  11  -2    2.52    0.23
   4  11  -2    2.49    0.26
  -4 -11   2    2.32    0.32
  -4 -11   2    2.44    0.24
  -4 -11   2    2.52    0.27
  -4 -11   2    1.86    0.29
  -4 -11   2    2.49    0.22
  -4 -11   2    2.27    0.26
  -4 -11   2    2.34    0.23
  -4 -11   2    2.05    0.22
   3  11  -2    0.79    0.10
   3  11  -2    1.01    0.14
   3  11  -2    0.98    0.11
  -3 -11   2    0.77    0.16
  -3 -11   2    1.07    0.15
  -3 -11   2    0.78    0.10
  -3 -11   2    1.11    0.18
  -3 -11   2    0.77    0.10
  -3 -11   2    0.82    0.10
  -3 -11   2    1.00    0.13
   2  11  -2    0.01    0.04
   2  11  -2    0.11    0.06
   2  11  -2    0.08    0.04
  -2 -11   2    0.09    0.04
  -2 -11   2    0.14    0.07
  -2 -11   2    0.04    0.03
  -2 -11   2    0.11    0.07
   1  11  -2    4.76    0.47
  -1 -11   2    4.95    0.47
  -1 -11   2    4.94    0.47
  -1 -11   2    5.14    0.48
  -1 -11   2    4.95    0.50
   0  11  -2    5.21    0.50
   0 -11   2    5.53    0.51
   0 -11   2    5.29    0.53
  -1  11  -2    0.62    0.11
   1 -11   2    0.65    0.11
   1 -11   2    0.68    0.14
  -2  11  -2    5.20    0.49
   2 -11   2    5.23    0.52
  -3  11  -2    0.89    0.12
  -3  11  -2    0.82    0.10
   3 -11   2    0.84    0.16
  -4  11  -2    0.04    0.05
  -4  11  -2    0.08    0.04
  -5  11  -2    0.16    0.09
  -5  11  -2    0.17    0.04
  -5  11  -2    0.23    0.05
  -5  11  -2    0.28    0.07
   5 -11   2    0.07    0.10
  -6  11  -2    0.04    0.08
  -6  11  -2    0.11    0.04
  -6  11  -2    0.08    0.05
  -6  11  -2    0.17    0.10
   6 -11   2    0.20    0.10
  -7  11  -2    0.04    0.04
  -7  11  -2    0.09    0.05
  -7  11  -2    0.06    0.08
  -7  11  -2   -0.02    0.05
   7 -11   2   -0.09    0.11
  -8  11  -2    0.40    0.07
  -8  11  -2    0.38    0.06
  -8  11  -2    0.23    0.08
  -8  11  -2    0.35    0.10
   8 -11   2    0.53    0.11
   8 -11   2    0.43    0.13
  -9  11  -2    0.01    0.02
  -9  11  -2   -0.07    0.05
  -9  11  -2    0.00    0.06
  -9  11  -2   -0.02    0.04
 -10  11  -2   -0.04    0.05
 -10  11  -2    0.06    0.04
 -10  11  -2    0.08    0.05
 -11  11  -2    0.02    0.03
 -11  11  -2    0.02    0.04
 -11  11  -2    0.07    0.03
 -10 -10   2    0.06    0.03
 -10 -10   2    0.12    0.02
   9  10  -2    0.32    0.05
  -9 -10   2    0.17    0.06
  -9 -10   2    0.18    0.05
  -9 -10   2    0.25    0.04
   8  10  -2    0.87    0.10
  -8 -10   2    0.85    0.10
  -8 -10   2    0.81    0.08
  -8 -10   2    0.84    0.11
  -8 -10   2    0.73    0.13
   7  10  -2    0.15    0.05
  -7 -10   2    0.10    0.10
  -7 -10   2    0.20    0.05
  -7 -10   2    0.08    0.10
  -7 -10   2    0.04    0.06
  -7 -10   2    0.12    0.06
  -7 -10   2    0.16    0.03
   6  10  -2    4.85    0.45
   6  10  -2    4.53    0.47
  -6 -10   2    4.91    0.48
  -6 -10   2    4.16    0.52
  -6 -10   2    4.89    0.45
  -6 -10   2    5.24    0.44
  -6 -10   2    5.40    0.53
  -6 -10   2    4.54    0.44
   5  10  -2    0.77    0.10
   5  10  -2    0.87    0.13
  -5 -10   2    0.82    0.16
  -5 -10   2    0.81    0.13
  -5 -10   2    0.93    0.10
  -5 -10   2    1.15    0.21
  -5 -10   2    1.18    0.20
  -5 -10   2    0.92    0.10
  -5 -10   2    0.91    0.12
  -5 -10   2    0.90    0.10
   4  10  -2    3.18    0.33
   4  10  -2    3.52    0.33
   4  10  -2    3.63    0.35
  -4 -10   2    4.07    0.40
  -4 -10   2    3.62    0.39
  -4 -10   2    3.90    0.36
  -4 -10   2    3.71    0.37
  -4 -10   2    3.41    0.33
  -4 -10   2    3.45    0.34
  -4 -10   2    3.71    0.33
   3  10  -2    6.26    0.58
   3  10  -2    6.00    0.56
  -3 -10   2    6.78    0.56
  -3 -10   2    5.94    0.56
  -3 -10   2    6.25    0.58
  -3 -10   2    6.40    0.59
  -3 -10   2    5.97    0.59
  -3 -10   2    5.59    0.67
   2  10  -2    0.68    0.10
  -2 -10   2    0.66    0.10
  -2 -10   2    0.52    0.11
  -2 -10   2    0.50    0.12
   1  10  -2    2.26    0.23
  -1 -10   2    2.20    0.23
  -1 -10   2    2.16    0.24
  -1 -10   2    2.25    0.26
   0  10  -2    1.80    0.20
   0 -10   2    1.83    0.22
   0 -10   2    1.89    0.21
   0 -10   2    2.11    0.24
  -1  10  -2    1.06    0.14
   1 -10   2    1.12    0.14
   1 -10   2    1.20    0.17
  -2  10  -2    0.14    0.06
   2 -10   2    0.08    0.09
   3 -10   2   -0.04    0.08
  -4  10  -2    1.73    0.20
   4 -10   2    2.14    0.25
  -5  10  -2    0.44    0.09
  -5  10  -2    0.37    0.10
  -5  10  -2    0.49    0.08
   5 -10   2    0.38    0.13
  -6  10  -2    0.35    0.06
  -6  10  -2    0.24    0.06
  -6  10  -2    0.39    0.10
  -6  10  -2    0.27    0.08
   6 -10   2    0.19    0.10
  -7  10  -2    0.04    0.06
  -7  10  -2    0.11    0.08
  -7  10  -2    0.08    0.04
  -7  10  -2    0.17    0.07
   7 -10   2    0.12    0.10
  -8  10  -2    0.02    0.03
  -8  10  -2    0.00    0.05
  -8  10  -2    0.00    0.07
  -8  10  -2    0.03    0.06
   8 -10   2   -0.03    0.10
  -9  10  -2    0.05    0.05
  -9  10  -2    0.06    0.07
  -9  10  -2    0.07    0.06
  -9  10  -2    0.00    0.02
 -10  10  -2   -0.02    0.04
 -10  10  -2    0.02    0.05
 -10  10  -2    0.02    0.06
 -11  10  -2    0.02    0.04
 -11  10  -2   -0.01    0.04
 -11  10  -2    0.05    0.03
  10   9  -2   -0.02    0.02
 -10  -9   2    0.00    0.03
 -10  -9   2    0.01    0.02
   9   9  -2    0.03    0.04
  -9  -9   2    0.00    0.03
  -9  -9   2    0.01    0.05
  -9  -9   2   -0.07    0.06
  -8  -9   2    0.48    0.09
  -8  -9   2    0.23    0.10
  -8  -9   2    0.26    0.04
  -8  -9   2    0.37    0.06
  -8  -9   2    0.20    0.07
   7   9  -2    0.81    0.10
  -7  -9   2    0.80    0.09
  -7  -9   2    0.71    0.12
  -7  -9   2    0.67    0.15
  -7  -9   2    1.06    0.13
  -7  -9   2    0.75    0.16
  -7  -9   2    0.96    0.10
   6   9  -2    0.62    0.11
   6   9  -2    0.56    0.08
  -6  -9   2    0.80    0.11
  -6  -9   2    0.76    0.16
  -6  -9   2    0.52    0.07
  -6  -9   2    0.64    0.11
  -6  -9   2    0.66    0.17
  -6  -9   2    0.57    0.07
   5   9  -2    1.02    0.12
   5   9  -2    0.91    0.14
  -5  -9   2    1.15    0.15
  -5  -9   2    0.97    0.18
  -5  -9   2    1.32    0.18
  -5  -9   2    0.84    0.17
  -5  -9   2    1.19    0.13
  -5  -9   2    0.87    0.11
   4   9  -2   -0.07    0.04
  -4  -9   2   -0.01    0.05
  -4  -9   2    0.00    0.09
  -4  -9   2    0.01    0.08
  -4  -9   2    0.03    0.03
  -4  -9   2   -0.08    0.07
  -4  -9   2    0.01    0.03
  -4  -9   2    0.08    0.06
  -4  -9   2   -0.01    0.06
   3   9  -2    1.10    0.13
  -3  -9   2    0.88    0.13
  -3  -9   2    1.07    0.16
  -3  -9   2    0.91    0.13
   2   9  -2    7.74    0.71
  -2  -9   2    7.68    0.71
  -2  -9   2    7.54    0.71
  -2  -9   2    8.06    0.73
   1   9  -2    1.03    0.14
  -1  -9   2    1.52    0.19
  -1  -9   2    1.31    0.15
  -1  -9   2    0.98    0.16
   0   9  -2    1.26    0.14
   0  -9   2    1.15    0.16
   0  -9   2    0.86    0.13
   0  -9   2    0.93    0.13
  -1   9  -2    3.70    0.35
   1  -9   2    3.49    0.37
  -2   9  -2    3.19    0.32
   2  -9   2    3.50    0.35
  -3   9  -2    0.02    0.04
   3  -9   2    0.01    0.08
  -4   9  -2    7.29    0.66
   4  -9   2    7.20    0.68
  -5   9  -2    1.99    0.20
  -5   9  -2    2.22    0.24
  -5   9  -2    2.10    0.23
   5  -9   2    2.24    0.25
  -6   9  -2    4.82    0.45
  -6   9  -2    5.07    0.44
  -6   9  -2    4.60    0.46
  -6   9  -2    4.41    0.43
   6  -9   2    4.65    0.47
  -7   9  -2    0.09    0.07
  -7   9  -2   -0.03    0.06
  -7   9  -2    0.03    0.07
  -7   9  -2    0.03    0.03
   7  -9   2   -0.03    0.08
  -8   9  -2    0.21    0.06
  -8   9  -2    0.08    0.07
  -8   9  -2    0.19    0.08
  -8   9  -2    0.21    0.05
   8  -9   2    0.09    0.10
  -9   9  -2    0.78    0.10
  -9   9  -2    0.71    0.11
  -9   9  -2    0.52    0.12
 -10   9  -2    0.64    0.11
 -10   9  -2    0.77    0.10
 -10   9  -2    1.22    0.14
 -11   9  -2    0.06    0.05
 -11   9  -2   -0.03    0.04
 -11   9  -2    0.12    0.04
  10   8  -2    0.30    0.04
 -10  -8   2    0.28    0.05
 -10  -8   2    0.26    0.04
 -10  -8   2    0.10    0.06
   9   8  -2    0.13    0.04
  -9  -8   2    0.12    0.04
  -9  -8   2    0.10    0.06
  -9  -8   2    0.17    0.09
   8   8  -2    0.32    0.06
  -8  -8   2    0.48    0.10
  -8  -8   2    0.39    0.22
  -8  -8   2    0.37    0.05
  -8  -8   2    0.26    0.14
   7   8  -2   -0.01    0.04
  -7  -8   2   -0.01    0.03
  -7  -8   2    0.05    0.07
  -7  -8   2    0.02    0.09
  -7  -8   2    0.05    0.05
  -7  -8   2    0.04    0.03
  -7  -8   2    0.02    0.12
   6   8  -2    4.72    0.42
   6   8  -2    4.34    0.44
  -6  -8   2    4.86    0.44
  -6  -8   2    4.78    0.42
  -6  -8   2    4.32    0.42
  -6  -8   2    4.63    0.49
  -6  -8   2    4.41    0.43
  -6  -8   2    4.62    0.46
   5   8  -2    1.03    0.13
   5   8  -2    1.02    0.12
  -5  -8   2    0.98    0.12
  -5  -8   2    0.81    0.17
  -5  -8   2    1.23    0.17
  -5  -8   2    1.19    0.15
  -5  -8   2    0.85    0.17
  -5  -8   2    0.98    0.11
   4   8  -2    1.37    0.17
  -4  -8   2    2.06    0.24
  -4  -8   2    1.09    0.19
  -4  -8   2    1.75    0.20
  -4  -8   2    1.56    0.17
  -4  -8   2    1.36    0.14
  -4  -8   2    1.71    0.19
   3   8  -2    1.11    0.14
  -3  -8   2    1.38    0.18
  -3  -8   2    0.82    0.15
  -3  -8   2    1.15    0.14
  -3  -8   2    1.24    0.16
   2   8  -2    0.05    0.05
  -2  -8   2    0.02    0.06
  -2  -8   2    0.09    0.06
  -2  -8   2    0.10    0.07
   1   8  -2    1.43    0.16
  -1  -8   2    1.51    0.17
  -1  -8   2    1.45    0.18
  -1  -8   2    1.14    0.19
   0   8  -2    1.50    0.17
   0  -8   2    1.66    0.19
   0  -8   2    1.59    0.17
  -1   8  -2    2.35    0.24
   1  -8   2    2.35    0.26
  -2   8  -2    0.21    0.06
   2  -8   2    0.30    0.09
  -3   8  -2    0.18    0.05
   3  -8   2    0.17    0.09
  -4   8  -2    1.14    0.12
   4  -8   2    1.38    0.17
  -5   8  -2    0.49    0.11
  -5   8  -2    0.48    0.09
   5  -8   2    0.48    0.10
  -6   8  -2    0.21    0.07
  -6   8  -2    0.28    0.10
  -6   8  -2    0.41    0.08
  -6   8  -2    0.34    0.09
  -6   8  -2    0.36    0.07
   6  -8   2    0.59    0.14
  -7   8  -2    0.53    0.09
  -7   8  -2    0.76    0.08
  -7   8  -2    0.63    0.12
  -7   8  -2    0.64    0.08
  -7   8  -2    0.68    0.13
  -7   8  -2    0.57    0.10
   7  -8   2    0.58    0.12
  -8   8  -2    0.06    0.08
  -8   8  -2    0.04    0.04
  -8   8  -2   -0.04    0.03
  -8   8  -2    0.00    0.05
  -8   8  -2    0.03    0.06
  -9   8  -2   -0.01    0.02
  -9   8  -2    0.03    0.07
  -9   8  -2   -0.01    0.06
  -9   8  -2   -0.02    0.02
  -9   8  -2    0.09    0.07
 -10   8  -2    0.51    0.11
 -10   8  -2    0.51    0.08
 -10   8  -2    0.46    0.09
 -11   8  -2    0.02    0.04
 -11   8  -2    0.04    0.05
 -11   8  -2    0.02    0.04
 -10  -7   2    0.32    0.07
 -10  -7   2    0.16    0.08
 -10  -7   2    0.22    0.06
  -9  -7   2   -0.09    0.08
  -9  -7   2    0.00    0.06
  -9  -7   2    0.00    0.03
   8   7  -2    1.43    0.15
  -8  -7   2    1.42    0.13
  -8  -7   2    1.66    0.21
  -8  -7   2    1.47    0.15
  -8  -7   2    1.37    0.16
  -8  -7   2    0.80    0.19
  -8  -7   2    1.44    0.15
   7   7  -2    1.01    0.12
  -7  -7   2    1.12    0.14
  -7  -7   2    0.92    0.17
  -7  -7   2    1.05    0.11
  -7  -7   2    1.29    0.14
  -7  -7   2    1.14    0.12
  -7  -7   2    1.03    0.14
  -7  -7   2    0.76    0.24
   6   7  -2    2.47    0.24
   6   7  -2    2.38    0.23
  -6  -7   2    2.51    0.25
  -6  -7   2    2.35    0.31
  -6  -7   2    2.33    0.22
  -6  -7   2    2.53    0.28
  -6  -7   2    2.52    0.24
  -6  -7   2    2.22    0.25
   5   7  -2    0.20    0.05
   5   7  -2    0.34    0.07
  -5  -7   2    0.37    0.11
  -5  -7   2    0.34    0.18
  -5  -7   2    0.27    0.07
  -5  -7   2    0.24    0.05
  -5  -7   2    0.29    0.07
  -5  -7   2    0.18    0.10
   4   7  -2    1.50    0.17
  -4  -7   2    1.48    0.21
  -4  -7   2    1.70    0.22
  -4  -7   2    1.65    0.19
   3   7  -2    1.24    0.13
  -3  -7   2    1.13    0.16
  -3  -7   2    1.03    0.14
  -3  -7   2    1.31    0.17
  -3  -7   2    1.16    0.14
   2   7  -2    4.20    0.41
  -2  -7   2    4.47    0.41
  -2  -7   2    4.57    0.42
  -2  -7   2    4.30    0.42
  -1  -7   2   11.48    1.03
  -1  -7   2   11.81    1.04
  -1  -7   2   11.42    1.05
   0   7  -2    5.96    0.53
   0  -7   2    5.84    0.54
   0  -7   2    5.51    0.53
   0  -7   2    5.75    0.53
  -1   7  -2    4.05    0.37
   1  -7   2    3.82    0.38
  -2   7  -2    0.16    0.05
   2  -7   2    0.31    0.08
  -3   7  -2    3.26    0.30
   3  -7   2    3.12    0.32
  -4   7  -2    2.12    0.22
  -4   7  -2    1.82    0.18
   4  -7   2    2.03    0.22
  -5   7  -2    5.32    0.50
   5  -7   2    4.92    0.49
  -6   7  -2    0.17    0.06
  -6   7  -2    0.12    0.04
  -6   7  -2    0.18    0.07
  -6   7  -2    0.06    0.07
  -6   7  -2    0.18    0.06
   6  -7   2    0.11    0.08
  -7   7  -2    0.09    0.08
  -7   7  -2   -0.08    0.07
  -7   7  -2    0.10    0.05
  -7   7  -2    0.05    0.03
  -7   7  -2    0.10    0.04
  -7   7  -2    0.07    0.06
   7  -7   2    0.00    0.07
  -8   7  -2    0.48    0.07
  -8   7  -2    0.56    0.10
  -8   7  -2    0.55    0.07
  -8   7  -2    0.63    0.12
  -8   7  -2    0.69    0.10
   8  -7   2    0.31    0.10
  -9   7  -2    1.35    0.21
  -9   7  -2    1.50    0.15
  -9   7  -2    1.56    0.17
  -9   7  -2    1.35    0.18
  -9   7  -2    1.28    0.18
 -10   7  -2    0.58    0.07
 -10   7  -2    0.36    0.10
 -10   7  -2    0.51    0.08
 -10   7  -2    0.67    0.09
 -11   7  -2    0.04    0.04
 -11   7  -2    0.04    0.05
 -11   7  -2    0.10    0.04
 -11  -6   2    0.04    0.02
 -11  -6   2    0.02    0.04
 -11  -6   2    0.03    0.03
 -10  -6   2   -0.04    0.05
 -10  -6   2    0.00    0.03
 -10  -6   2    0.01    0.07
   9   6  -2    0.03    0.04
  -9  -6   2    0.06    0.04
  -9  -6   2   -0.01    0.09
  -9  -6   2    0.04    0.06
   8   6  -2    0.28    0.06
  -8  -6   2    0.35    0.08
  -8  -6   2    0.37    0.04
  -8  -6   2    0.31    0.08
  -8  -6   2    0.06    0.11
  -8  -6   2    0.32    0.06
  -8  -6   2    0.39    0.06
  -8  -6   2    0.19    0.12
   7   6  -2   -0.01    0.04
  -7  -6   2    0.08    0.10
  -7  -6   2   -0.01    0.03
  -7  -6   2    0.01    0.05
  -7  -6   2    0.04    0.07
  -7  -6   2   -0.01    0.11
  -7  -6   2   -0.02    0.04
  -7  -6   2    0.07    0.06
   6   6  -2    0.20    0.06
  -6  -6   2    0.13    0.06
  -6  -6   2    0.16    0.04
  -6  -6   2    0.10    0.09
  -6  -6   2    0.22    0.10
  -6  -6   2    0.16    0.06
   5   6  -2    1.69    0.18
  -5  -6   2    1.77    0.22
  -5  -6   2    1.71    0.19
  -5  -6   2    1.72    0.23
  -5  -6   2    2.33    0.23
  -5  -6   2    1.78    0.17
   4   6  -2    0.00    0.03
  -4  -6   2   -0.06    0.06
  -4  -6   2    0.08    0.05
  -4  -6   2   -0.03    0.07
  -4  -6   2    0.07    0.05
  -3  -6   2    9.44    0.84
  -3  -6   2    9.06    0.83
  -3  -6   2    9.03    0.85
  -3  -6   2    9.30    0.85
   2   6  -2    1.88    0.20
  -2  -6   2    2.13    0.20
  -2  -6   2    2.17    0.24
   1   6  -2    0.27    0.05
  -1  -6   2    0.32    0.06
  -1  -6   2    0.23    0.06
  -1  -6   2    0.21    0.07
   0  -6   2   48.45    4.29
   0  -6   2   48.82    4.28
  -1   6  -2    0.03    0.04
   1  -6   2    0.08    0.06
  -2   6  -2    0.02    0.03
   2  -6   2    0.05    0.05
  -3   6  -2    0.04    0.03
  -3   6  -2   -0.02    0.05
   3  -6   2   -0.02    0.05
  -4   6  -2    1.49    0.18
  -5   6  -2   -0.01    0.06
  -6   6  -2    1.32    0.16
  -6   6  -2    1.49    0.18
  -6   6  -2    1.26    0.15
  -6   6  -2    1.14    0.18
  -7   6  -2    0.02    0.03
  -7   6  -2    0.05    0.08
  -7   6  -2   -0.02    0.03
  -7   6  -2   -0.04    0.05
  -7   6  -2   -0.01    0.08
  -7   6  -2    0.02    0.05
  -8   6  -2    0.33    0.05
  -8   6  -2    0.35    0.10
  -8   6  -2    0.23    0.07
  -8   6  -2    0.30    0.11
  -8   6  -2    0.19    0.07
   8  -6   2    0.14    0.09
  -9   6  -2    2.80    0.31
  -9   6  -2    3.02    0.28
  -9   6  -2    2.94    0.35
  -9   6  -2    2.91    0.32
  -9   6  -2    3.14    0.29
 -10   6  -2    0.16    0.04
 -10   6  -2    0.18    0.06
 -10   6  -2    0.06    0.06
 -10   6  -2    0.18    0.08
 -11   6  -2    0.20    0.06
 -11   6  -2    0.18    0.07
 -11   6  -2    0.36    0.04
 -11   6  -2    0.30    0.07
 -11  -5   2    0.00    0.02
 -11  -5   2    0.02    0.04
 -11  -5   2    0.03    0.05
 -10  -5   2    0.78    0.10
 -10  -5   2    0.65    0.12
   9   5  -2    0.16    0.04
  -9  -5   2    0.09    0.04
  -9  -5   2   -0.03    0.09
  -9  -5   2    0.18    0.12
  -9  -5   2    0.10    0.06
   8   5  -2    0.96    0.11
  -8  -5   2    0.98    0.18
  -8  -5   2    1.00    0.11
  -8  -5   2    0.79    0.15
  -8  -5   2    0.69    0.12
  -8  -5   2    0.90    0.09
  -8  -5   2    0.59    0.12
   7   5  -2    2.87    0.28
  -7  -5   2    2.61    0.32
  -7  -5   2    3.02    0.30
  -7  -5   2    3.31    0.36
  -7  -5   2    2.89    0.27
  -7  -5   2    3.16    0.28
  -7  -5   2    3.08    0.29
  -7  -5   2    2.87    0.29
   6   5  -2    2.20    0.26
  -6  -5   2    2.29    0.24
  -6  -5   2    2.40    0.22
  -6  -5   2    2.81    0.32
  -6  -5   2    2.49    0.24
  -6  -5   2    2.22    0.24
  -6  -5   2    2.42    0.27
   5   5  -2    0.06    0.05
  -5  -5   2   -0.01    0.04
  -5  -5   2   -0.06    0.06
  -5  -5   2    0.03    0.04
   4   5  -2    0.25    0.05
  -4  -5   2    0.30    0.07
  -4  -5   2    0.34    0.10
  -4  -5   2    0.35    0.07
  -4  -5   2    0.37    0.09
   3   5  -2    0.42    0.07
  -3  -5   2    0.60    0.09
  -3  -5   2    0.58    0.08
  -3  -5   2    0.64    0.11
  -3  -5   2    0.42    0.09
   2   5  -2    0.09    0.03
  -2  -5   2    0.18    0.05
  -2  -5   2    0.10    0.05
  -2  -5   2    0.05    0.06
   1   5  -2   -0.06    0.03
  -1  -5   2    0.03    0.06
  -1  -5   2    0.03    0.04
  -1  -5   2   -0.03    0.03
   0   5  -2   41.43    3.58
   0  -5   2   40.31    3.59
   0  -5   2   40.39    3.58
  -1   5  -2    0.30    0.05
   1  -5   2    0.40    0.08
  -2   5  -2    4.67    0.43
   2  -5   2    4.75    0.43
  -3   5  -2    0.91    0.11
  -3   5  -2    0.73    0.08
  -4   5  -2   -0.05    0.05
  -5   5  -2    1.16    0.16
  -6   5  -2    2.32    0.24
  -6   5  -2    2.43    0.25
  -6   5  -2    2.01    0.26
  -6   5  -2    2.36    0.23
  -7   5  -2    2.82    0.33
  -7   5  -2    3.09    0.29
  -7   5  -2    2.89    0.28
  -7   5  -2    3.21    0.30
  -7   5  -2    2.83    0.28
  -7   5  -2    3.05    0.32
  -8   5  -2    0.14    0.04
  -8   5  -2    0.12    0.04
  -8   5  -2    0.07    0.06
  -8   5  -2    0.01    0.08
  -8   5  -2    0.03    0.08
  -8   5  -2    0.20    0.07
  -9   5  -2    1.67    0.17
  -9   5  -2    1.36    0.15
  -9   5  -2    1.23    0.22
 -10   5  -2    0.07    0.07
 -10   5  -2    0.06    0.05
 -10   5  -2    0.07    0.04
 -10   5  -2    0.04    0.05
 -11   5  -2    0.22    0.06
 -11   5  -2    0.37    0.07
 -11   5  -2    0.22    0.07
 -11   5  -2    0.31    0.04
 -11  -4   2    0.35    0.08
 -11  -4   2    0.47    0.07
 -10  -4   2    0.11    0.06
 -10  -4   2   -0.02    0.02
 -10  -4   2    0.04    0.09
 -10  -4   2    0.21    0.04
  -9  -4   2   -0.02    0.06
  -9  -4   2    0.17    0.19
  -9  -4   2   -0.06    0.09
  -9  -4   2    0.00    0.03
  -9  -4   2   -0.01    0.06
   8   4  -2    5.63    0.51
  -8  -4   2    5.67    0.52
  -8  -4   2    5.67    0.55
  -8  -4   2    5.41    0.53
  -8  -4   2    5.87    0.58
  -8  -4   2    5.41    0.50
  -8  -4   2    5.99    0.52
   7   4  -2    1.05    0.13
  -7  -4   2    1.29    0.17
  -7  -4   2    1.23    0.21
  -7  -4   2    1.17    0.13
  -7  -4   2    1.10    0.13
  -7  -4   2    1.04    0.13
  -7  -4   2    1.02    0.11
  -7  -4   2    1.26    0.15
  -6  -4   2    0.06    0.02
  -6  -4   2    0.03    0.06
  -6  -4   2    0.00    0.07
  -6  -4   2   -0.08    0.06
  -6  -4   2    0.03    0.04
  -6  -4   2   -0.02    0.07
   5   4  -2    0.02    0.03
  -5  -4   2   -0.06    0.04
  -5  -4   2   -0.06    0.07
  -5  -4   2   -0.01    0.04
   4   4  -2    0.54    0.07
  -4  -4   2    0.44    0.08
  -4  -4   2    0.56    0.08
  -4  -4   2    0.57    0.11
  -4  -4   2    0.54    0.11
   3   4  -2    1.31    0.13
  -3  -4   2    1.23    0.14
  -3  -4   2    1.28    0.16
  -3  -4   2    1.25    0.16
  -3  -4   2    1.36    0.15
   2   4  -2    1.37    0.14
  -2  -4   2    1.36    0.14
  -2  -4   2    1.55    0.16
  -2  -4   2    1.39    0.15
   1   4  -2    3.69    0.34
  -1  -4   2    3.67    0.34
  -1  -4   2    3.77    0.35
   0   4  -2   72.26    6.69
   0  -4   2   71.85    6.37
  -1   4  -2   -0.02    0.03
   1  -4   2   -0.01    0.04
  -2   4  -2    4.85    0.45
  -2   4  -2    5.36    0.46
   2  -4   2    4.72    0.45
  -3   4  -2    0.10    0.06
  -4   4  -2    0.63    0.10
  -5   4  -2    0.56    0.10
  -6   4  -2    1.69    0.23
   6  -4   2    1.70    0.17
  -7   4  -2    3.67    0.38
  -7   4  -2    4.33    0.39
  -7   4  -2    3.89    0.37
  -7   4  -2    4.43    0.42
  -7   4  -2    3.80    0.39
  -7   4  -2    3.73    0.36
  -8   4  -2    0.71    0.10
  -8   4  -2    0.60    0.08
  -8   4  -2    0.59    0.12
  -8   4  -2    0.50    0.12
  -8   4  -2    0.75    0.09
  -8   4  -2    0.69    0.11
  -9   4  -2    0.19    0.09
  -9   4  -2   -0.02    0.04
  -9   4  -2    0.03    0.03
  -9   4  -2   -0.08    0.07
  -9   4  -2    0.04    0.07
  -9   4  -2    0.05    0.06
 -10   4  -2    0.76    0.10
 -10   4  -2    0.93    0.11
 -10   4  -2    0.68    0.08
 -10   4  -2    0.56    0.11
 -11   4  -2    0.04    0.03
 -11   4  -2   -0.02    0.04
 -11   4  -2    0.05    0.04
 -11  -3   2    0.21    0.04
 -11  -3   2    0.16    0.05
 -11  -3   2    0.12    0.07
 -10  -3   2    0.07    0.06
 -10  -3   2    0.11    0.04
 -10  -3   2    0.10    0.06
 -10  -3   2    0.10    0.09
  -9  -3   2   -0.06    0.08
  -9  -3   2    0.01    0.09
  -9  -3   2    0.12    0.06
  -9  -3   2    0.03    0.04
  -9  -3   2    0.07    0.07
  -8  -3   2    0.09    0.16
  -8  -3   2    0.04    0.06
  -8  -3   2    0.01    0.04
  -8  -3   2   -0.10    0.08
  -8  -3   2   -0.03    0.06
  -8  -3   2    0.00    0.02
  -7  -3   2    0.12    0.08
  -7  -3   2    0.09    0.04
  -7  -3   2    0.05    0.04
  -7  -3   2    0.02    0.05
  -7  -3   2    0.22    0.10
  -7  -3   2    0.08    0.03
  -7  -3   2    0.12    0.04
  -7  -3   2    0.10    0.06
  -6  -3   2    0.60    0.09
  -6  -3   2    0.62    0.11
  -6  -3   2    0.46    0.08
  -6  -3   2    0.89    0.19
   5   3  -2    2.75    0.25
  -5  -3   2    2.58    0.30
  -5  -3   2    2.77    0.27
   4   3  -2   14.59    1.31
  -4  -3   2   14.71    1.32
  -4  -3   2   15.09    1.34
  -4  -3   2   14.84    1.32
   3   3  -2    2.60    0.24
  -3  -3   2    2.65    0.25
  -3  -3   2    2.77    0.26
  -3  -3   2    2.68    0.27
  -3  -3   2    2.62    0.27
   2   3  -2    0.18    0.03
  -2  -3   2    0.13    0.05
  -2  -3   2    0.11    0.06
  -2  -3   2    0.16    0.05
  -2  -3   2    0.16    0.03
  -2  -3   2    0.18    0.04
   1   3  -2    3.09    0.29
  -1  -3   2    3.17    0.30
  -1  -3   2    3.24    0.29
  -1  -3   2    3.08    0.29
   0   3  -2    1.53    0.15
   0  -3   2    1.40    0.14
   0  -3   2    1.39    0.15
  -1   3  -2    0.01    0.04
   1  -3   2    0.02    0.04
  -2   3  -2  147.89   13.01
  -2   3  -2  148.59   13.09
  -3   3  -2    2.55    0.25
  -4   3  -2    5.64    0.53
  -5   3  -2    4.67    0.45
  -6   3  -2    6.36    0.61
   6  -3   2    6.37    0.57
  -7   3  -2    0.82    0.09
  -7   3  -2    0.71    0.09
  -7   3  -2    0.71    0.10
  -7   3  -2    0.75    0.11
  -7   3  -2    0.68    0.14
  -7   3  -2    0.75    0.13
  -8   3  -2    3.30    0.32
  -8   3  -2    3.56    0.35
  -8   3  -2    3.26    0.37
  -8   3  -2    2.81    0.36
  -8   3  -2    3.25    0.31
  -8   3  -2    3.44    0.31
  -9   3  -2    0.10    0.07
  -9   3  -2    0.20    0.07
  -9   3  -2    0.13    0.04
  -9   3  -2    0.09    0.08
  -9   3  -2    0.16    0.10
 -10   3  -2    0.15    0.05
 -10   3  -2    0.14    0.04
 -10   3  -2    0.04    0.07
 -10   3  -2    0.16    0.06
 -11   3  -2    0.02    0.04
 -11   3  -2    0.00    0.04
 -11   3  -2    0.03    0.06
 -11   3  -2   -0.01    0.03
 -11  -2   2    0.04    0.04
 -11  -2   2    0.01    0.07
 -10  -2   2    0.00    0.08
 -10  -2   2    0.05    0.03
 -10  -2   2   -0.06    0.04
 -10  -2   2    0.04    0.06
  -9  -2   2    0.74    0.14
  -9  -2   2    0.71    0.09
  -9  -2   2    0.61    0.15
  -9  -2   2    0.64    0.10
  -9  -2   2    0.54    0.10
  -8  -2   2    0.01    0.04
  -8  -2   2    0.02    0.09
  -8  -2   2    0.12    0.06
  -8  -2   2   -0.07    0.08
  -8  -2   2   -0.04    0.06
  -7  -2   2    0.06    0.03
  -7  -2   2    0.10    0.03
  -7  -2   2    0.07    0.06
  -7  -2   2    0.09    0.03
  -7  -2   2    0.17    0.10
  -7  -2   2    0.18    0.06
  -7  -2   2    0.00    0.08
  -6  -2   2    0.00    0.06
  -6  -2   2    0.03    0.03
  -6  -2   2   -0.02    0.07
  -6  -2   2    0.02    0.04
  -6  -2   2   -0.01    0.05
   5   2  -2    3.57    0.34
  -5  -2   2    4.17    0.35
  -5  -2   2    3.47    0.38
  -4  -2   2   59.70    5.32
  -4  -2   2   61.30    5.34
   3   2  -2    2.22    0.20
  -3  -2   2    2.21    0.22
  -3  -2   2    2.19    0.22
  -3  -2   2    2.26    0.23
   2   2  -2   31.73    2.79
  -2  -2   2   31.37    2.79
  -2  -2   2   32.44    2.80
  -2  -2   2   31.84    2.79
  -2  -2   2   31.11    2.80
  -2  -2   2   31.91    2.79
   1   2  -2    0.09    0.03
  -1  -2   2    0.10    0.04
  -1  -2   2    0.09    0.04
   0  -2   2    9.88    0.86
   0  -2   2    9.53    0.86
  -1   2  -2    0.17    0.04
   1  -2   2    0.13    0.03
  -3   2  -2    1.47    0.16
  -4   2  -2    5.02    0.49
  -5   2  -2    0.91    0.13
   5  -2   2    0.72    0.09
  -6   2  -2    5.97    0.55
   6  -2   2    5.27    0.52
   6  -2   2    5.66    0.51
  -7   2  -2    0.44    0.09
  -7   2  -2    0.50    0.07
  -7   2  -2    0.38    0.10
  -7   2  -2    0.64    0.08
  -7   2  -2    0.52    0.09
  -7   2  -2    0.50    0.12
  -8   2  -2    0.66    0.08
  -8   2  -2    0.52    0.13
  -8   2  -2    0.57    0.09
  -8   2  -2    0.49    0.12
  -8   2  -2    0.66    0.08
  -8   2  -2    0.59    0.11
  -9   2  -2    0.22    0.05
  -9   2  -2    0.11    0.07
  -9   2  -2    0.11    0.09
  -9   2  -2    0.11    0.08
  -9   2  -2    0.01    0.03
  -9   2  -2    0.26    0.07
 -10   2  -2    0.02    0.05
 -10   2  -2   -0.04    0.07
 -10   2  -2    0.01    0.05
 -10   2  -2    0.01    0.03
 -11   2  -2    0.06    0.06
 -11   2  -2    0.03    0.03
 -11   2  -2    0.02    0.04
 -11   2  -2    0.05    0.05
 -11  -1   2    0.00    0.04
 -11  -1   2    0.03    0.07
 -11  -1   2    0.04    0.04
 -11  -1   2    0.00    0.03
 -10  -1   2    0.15    0.04
 -10  -1   2    0.10    0.06
 -10  -1   2    0.18    0.08
 -10  -1   2    0.20    0.06
  -9  -1   2    0.05    0.06
  -9  -1   2   -0.01    0.04
  -9  -1   2    0.06    0.09
  -9  -1   2    0.05    0.06
  -9  -1   2   -0.08    0.07
  -8  -1   2    2.38    0.23
  -8  -1   2    3.09    0.34
  -8  -1   2    2.57    0.24
  -8  -1   2    1.96    0.26
  -8  -1   2    2.22    0.27
  -7  -1   2    0.48    0.06
  -7  -1   2    0.66    0.11
  -7  -1   2    0.65    0.14
  -7  -1   2    0.66    0.09
  -7  -1   2    0.55    0.10
  -6  -1   2    3.50    0.35
  -6  -1   2    3.17    0.31
  -6  -1   2    3.45    0.34
  -5  -1   2    0.04    0.04
  -5  -1   2    0.03    0.03
  -5  -1   2   -0.09    0.07
   4   1  -2    3.61    0.33
  -4  -1   2    3.89    0.37
  -4  -1   2    3.95    0.35
   3   1  -2    1.33    0.12
  -3  -1   2    1.37    0.16
  -3  -1   2    1.41    0.14
  -2  -1   2  152.24   13.39
  -1  -1   2   -0.01    0.03
  -1  -1   2    0.02    0.03
  -1  -1   2    0.03    0.03
  -1  -1   2   -0.03    0.03
  -1  -1   2   -0.03    0.02
   0  -1   2   24.29    2.13
   0  -1   2   24.19    2.13
  -1   1  -2   -0.01    0.02
  -2   1  -2   98.94    8.79
  -2   1  -2  100.23    8.74
  -3   1  -2    3.06    0.30
  -4   1  -2    2.17    0.25
   4  -1   2    2.36    0.22
  -5   1  -2    1.94    0.22
   5  -1   2    1.63    0.17
  -6   1  -2    5.74    0.49
  -6   1  -2    5.55    0.51
   6  -1   2    4.53    0.46
  -7   1  -2    2.37    0.23
  -7   1  -2    2.05    0.22
  -7   1  -2    2.13    0.21
  -7   1  -2    2.20    0.24
  -7   1  -2    2.23    0.28
  -7   1  -2    2.08    0.21
  -8   1  -2    1.04    0.14
  -8   1  -2    1.01    0.18
  -8   1  -2    1.11    0.12
  -8   1  -2    0.96    0.11
  -8   1  -2    0.73    0.15
  -8   1  -2    1.07    0.13
  -9   1  -2    0.00    0.08
  -9   1  -2   -0.04    0.05
  -9   1  -2    0.02    0.09
  -9   1  -2   -0.01    0.03
  -9   1  -2   -0.06    0.03
  -9   1  -2   -0.03    0.05
 -10   1  -2    0.03    0.04
 -10   1  -2    0.10    0.06
 -10   1  -2   -0.04    0.03
 -10   1  -2    0.11    0.07
 -11   1  -2    0.01    0.04
 -11   1  -2    0.02    0.04
 -11   1  -2    0.07    0.06
 -12   0   2    0.01    0.04
 -12   0   2    0.00    0.05
 -12   0   2   -0.02    0.02
 -11   0   2    0.04    0.04
 -11   0   2    0.02    0.07
 -11   0   2    0.01    0.03
 -11   0   2   -0.01    0.04
 -10   0   2    0.10    0.05
 -10   0   2    0.28    0.07
 -10   0   2   -0.01    0.07
 -10   0   2    0.23    0.05
  -9   0   2    0.05    0.09
  -9   0   2   -0.02    0.04
  -9   0   2   -0.03    0.09
  -9   0   2    0.00    0.06
  -9   0   2    0.04    0.06
  -8   0   2    0.54    0.09
  -8   0   2    0.56    0.12
  -8   0   2    0.49    0.14
  -8   0   2    0.67    0.08
  -8   0   2    0.70    0.18
  -7   0   2   -0.03    0.07
  -7   0   2   -0.02    0.04
  -7   0   2   -0.03    0.04
  -7   0   2    0.00    0.06
  -7   0   2   -0.08    0.07
  -6   0   2    7.04    0.67
  -6   0   2    6.86    0.64
  -6   0   2    7.22    0.63
  -5   0   2    2.77    0.27
  -5   0   2    3.14    0.31
  -4   0   2    1.54    0.15
  -4   0   2    1.62    0.19
  -4   0   2    1.57    0.17
  -3   0   2    3.48    0.32
  -3   0   2    3.42    0.34
  -3   0   2    3.72    0.33
  -2   0   2  114.51   10.08
  -1   0   2    2.42    0.22
  -1   0   2    2.49    0.22
  -1   0   2    2.39    0.22
   0   0   2    0.05    0.02
   0   0   2    0.03    0.02
  -1   0  -2    0.87    0.09
  -1   0  -2    0.85    0.08
  -1   0  -2    0.92    0.09
   1   0   2    0.93    0.09
   1   0   2    0.86    0.08
  -2   0  -2  165.12   14.50
  -2   0  -2  165.24   14.65
  -3   0  -2    0.06    0.06
   3   0   2    0.04    0.02
   3   0   2    0.04    0.02
  -4   0  -2    0.03    0.02
  -4   0  -2    0.02    0.06
   4   0   2    0.02    0.03
   4   0   2    0.04    0.02
  -5   0  -2    0.09    0.08
   5   0   2    0.06    0.04
  -6   0  -2   13.92    1.24
  -6   0  -2   14.27    1.28
  -6   0  -2   13.96    1.25
  -7   0  -2    0.62    0.11
  -7   0  -2    0.44    0.07
  -7   0  -2    0.62    0.09
  -7   0  -2    0.60    0.11
  -7   0  -2    0.56    0.13
  -8   0  -2    4.25    0.44
  -8   0  -2    4.86    0.43
  -8   0  -2    4.57    0.42
  -8   0  -2    5.12    0.46
  -8   0  -2    4.00    0.48
  -9   0  -2   -0.05    0.08
  -9   0  -2    0.12    0.08
  -9   0  -2    0.09    0.04
  -9   0  -2    0.13    0.06
  -9   0  -2    0.02    0.03
  -9   0  -2    0.08    0.06
 -10   0  -2    0.15    0.08
 -10   0  -2    0.18    0.06
 -10   0  -2    0.29    0.05
 -11   0  -2    0.07    0.08
 -11   0  -2    0.07    0.05
 -11   0  -2    0.03    0.06
 -12   1   2    0.08    0.05
 -12   1   2    0.06    0.04
 -12   1   2    0.09    0.03
 -11   1   2    0.02    0.03
 -11   1   2    0.00    0.06
 -11   1   2   -0.02    0.05
 -11   1   2    0.01    0.04
 -10   1   2    0.06    0.05
 -10   1   2   -0.01    0.03
 -10   1   2    0.00    0.07
 -10   1   2    0.02    0.06
  -9   1   2    0.06    0.08
  -9   1   2    0.06    0.05
  -9   1   2    0.10    0.07
  -9   1   2    0.05    0.08
  -9   1   2    0.14    0.06
  -8   1   2    4.72    0.50
  -8   1   2    5.29    0.49
  -8   1   2    4.69    0.46
  -7   1   2    0.27    0.11
  -7   1   2    0.10    0.07
  -7   1   2    0.35    0.06
  -7   1   2    0.26    0.09
  -7   1   2    0.23    0.06
  -6   1   2    0.83    0.14
  -6   1   2    0.79    0.08
  -6   1   2    0.83    0.10
  -5   1   2    1.92    0.19
  -5   1   2    2.38    0.24
  -5   1   2    1.99    0.19
  -4   1   2    0.27    0.08
  -4   1   2    0.44    0.06
  -4   1   2    0.49    0.06
  -3   1   2    0.17    0.06
  -3   1   2    0.17    0.03
  -3   1   2    0.19    0.04
  -2   1   2   81.77    7.20
  -1   1   2    0.12    0.02
  -1   1   2    0.10    0.03
  -1   1   2    0.08    0.03
  -1   1   2    0.07    0.04
   0   1   2    9.59    0.85
   0   1   2    9.73    0.85
   0   1   2    9.45    0.85
  -1  -1  -2    0.41    0.05
  -1  -1  -2    0.37    0.05
   1   1   2    0.32    0.05
   1   1   2    0.28    0.05
  -2  -1  -2   45.42    3.87
  -2  -1  -2   42.58    3.87
  -2  -1  -2   43.77    3.86
  -3  -1  -2    0.29    0.04
  -3  -1  -2    0.25    0.07
   3   1   2    0.27    0.05
   3   1   2    0.27    0.04
  -4  -1  -2    0.15    0.07
   4   1   2    0.21    0.04
  -5  -1  -2    0.29    0.09
  -5  -1  -2    0.27    0.04
   5   1   2    0.20    0.05
  -6  -1  -2    1.35    0.15
  -6  -1  -2    1.36    0.14
  -6  -1  -2    1.26    0.19
  -6  -1  -2    1.44    0.17
   6   1   2    1.32    0.14
  -7  -1  -2    0.03    0.04
  -7  -1  -2    0.05    0.09
  -7  -1  -2    0.03    0.07
  -7  -1  -2   -0.03    0.05
  -7  -1  -2    0.01    0.04
  -8  -1  -2    0.45    0.12
  -8  -1  -2    0.56    0.15
  -8  -1  -2    0.66    0.08
  -8  -1  -2    0.50    0.09
  -9  -1  -2   -0.07    0.06
  -9  -1  -2   -0.06    0.08
  -9  -1  -2    0.00    0.03
  -9  -1  -2   -0.07    0.07
  -9  -1  -2   -0.02    0.03
  -9  -1  -2    0.01    0.04
 -10  -1  -2    0.11    0.04
 -10  -1  -2    0.13    0.09
 -10  -1  -2    0.16    0.06
 -11  -1  -2    0.08    0.05
 -11  -1  -2    0.07    0.03
 -11  -1  -2    0.01    0.06
 -12   2   2    0.03    0.03
 -12   2   2    0.04    0.02
 -12   2   2    0.02    0.03
 -12   2   2    0.05    0.05
 -11   2   2   -0.03    0.05
 -11   2   2    0.01    0.03
 -11   2   2   -0.03    0.06
 -11   2   2   -0.01    0.04
 -10   2   2    0.90    0.11
 -10   2   2    0.69    0.11
 -10   2   2    0.91    0.15
  -9   2   2    0.03    0.07
  -9   2   2    0.03    0.04
  -9   2   2   -0.01    0.08
  -9   2   2    0.12    0.06
  -9   2   2   -0.09    0.07
  -8   2   2   13.51    1.11
  -8   2   2   11.87    1.14
  -8   2   2   11.75    1.12
  -8   2   2   11.90    1.10
  -7   2   2   -0.01    0.04
  -7   2   2    0.04    0.08
  -7   2   2    0.00    0.04
  -7   2   2   -0.06    0.06
  -7   2   2   -0.01    0.05
  -6   2   2    0.26    0.08
  -5   2   2    3.13    0.29
  -5   2   2    3.12    0.29
  -5   2   2    3.45    0.33
  -4   2   2    1.50    0.15
  -4   2   2    1.58    0.18
  -4   2   2    1.50    0.15
  -3   2   2    0.01    0.05
  -3   2   2    0.03    0.02
  -3   2   2   -0.02    0.03
  -3   2   2    0.03    0.03
  -2   2   2  198.45   17.41
  -2   2   2  191.43   17.10
  -1   2   2    0.18    0.05
  -1   2   2    0.15    0.06
  -1   2   2    0.19    0.03
   0   2   2   36.03    3.17
  -1  -2  -2    0.72    0.08
  -1  -2  -2    0.80    0.09
   1   2   2    0.80    0.08
   1   2   2    0.64    0.08
  -2  -2  -2   21.12    1.87
  -2  -2  -2   21.60    1.87
  -2  -2  -2   20.90    1.86
   2   2   2   21.21    1.86
   2   2   2   20.82    1.86
  -3  -2  -2    0.92    0.12
  -3  -2  -2    0.89    0.10
  -3  -2  -2    1.06    0.12
   3   2   2    1.00    0.09
   3   2   2    0.93    0.10
  -4  -2  -2    0.86    0.13
   4   2   2    0.60    0.08
  -5  -2  -2    0.52    0.07
  -5  -2  -2    0.46    0.12
   5   2   2    0.55    0.08
  -6  -2  -2    0.33    0.07
  -6  -2  -2    0.47    0.05
  -6  -2  -2    0.14    0.09
   6   2   2    0.37    0.07
  -7  -2  -2    0.36    0.13
  -7  -2  -2    0.24    0.05
  -7  -2  -2    0.24    0.09
  -7  -2  -2    0.31    0.06
  -7  -2  -2    0.26    0.07
  -8  -2  -2    0.23    0.05
  -8  -2  -2    0.06    0.08
  -8  -2  -2    0.20    0.05
  -8  -2  -2    0.09    0.11
  -8  -2  -2    0.13    0.07
  -8  -2  -2   -0.02    0.04
  -9  -2  -2    0.07    0.09
  -9  -2  -2    0.29    0.13
  -9  -2  -2    0.01    0.03
  -9  -2  -2    0.10    0.06
  -9  -2  -2    0.24    0.05
 -10  -2  -2    0.54    0.11
 -10  -2  -2    0.75    0.10
 -10  -2  -2    0.56    0.08
 -11  -2  -2    0.00    0.02
 -11  -2  -2    0.03    0.04
 -11  -2  -2    0.01    0.06
 -12   3   2    0.00    0.05
 -12   3   2    0.01    0.03
 -12   3   2    0.03    0.03
 -12   3   2   -0.02    0.02
 -11   3   2    0.24    0.04
 -11   3   2    0.10    0.06
 -11   3   2    0.22    0.05
 -11   3   2    0.14    0.07
 -10   3   2    0.71    0.12
 -10   3   2    0.87    0.10
 -10   3   2    0.83    0.11
 -10   3   2    0.63    0.12
  -9   3   2   -0.02    0.04
  -9   3   2    0.00    0.05
  -9   3   2   -0.04    0.08
  -9   3   2   -0.04    0.06
  -9   3   2    0.07    0.09
  -8   3   2    0.08    0.07
  -8   3   2   -0.01    0.04
  -8   3   2    0.17    0.10
  -8   3   2    0.01    0.05
  -8   3   2    0.00    0.07
  -7   3   2    1.89    0.21
  -7   3   2    2.10    0.23
  -7   3   2    2.12    0.22
  -7   3   2    2.55    0.29
  -7   3   2    1.93    0.20
  -6   3   2    5.42    0.54
  -6   3   2    5.45    0.56
  -6   3   2    5.91    0.54
  -5   3   2    0.20    0.03
  -5   3   2    0.28    0.08
  -4   3   2   -0.04    0.05
  -4   3   2    0.05    0.04
  -4   3   2    0.02    0.02
  -3   3   2    0.05    0.02
  -3   3   2    0.03    0.05
  -3   3   2    0.06    0.04
  -2   3   2   12.51    1.12
  -2   3   2   12.66    1.11
  -2   3   2   12.67    1.12
  -1   3   2    2.16    0.22
  -1   3   2    2.32    0.21
   0  -3  -2    4.18    0.38
   0  -3  -2    4.11    0.39
   0   3   2    4.15    0.38
   0   3   2    4.39    0.38
  -1  -3  -2   10.98    0.94
  -1  -3  -2   10.17    0.93
   1   3   2   10.23    0.93
   1   3   2   10.61    0.93
  -2  -3  -2   14.98    1.36
  -2  -3  -2   15.44    1.37
   2   3   2   15.35    1.36
   2   3   2   15.82    1.36
  -3  -3  -2    0.98    0.11
  -3  -3  -2    1.11    0.16
  -3  -3  -2    1.14    0.13
   3   3   2    1.00    0.10
   3   3   2    1.01    0.11
  -4  -3  -2    4.15    0.40
  -4  -3  -2    4.07    0.41
   4   3   2    4.12    0.38
  -5  -3  -2    0.33    0.06
  -5  -3  -2    0.37    0.11
   5   3   2    0.34    0.06
  -6  -3  -2    3.02    0.27
  -6  -3  -2    2.81    0.28
  -6  -3  -2    2.94    0.34
  -6  -3  -2    2.67    0.34
  -6  -3  -2    2.98    0.29
   6   3   2    3.21    0.29
  -7  -3  -2    0.08    0.03
  -7  -3  -2    0.13    0.11
  -7  -3  -2    0.17    0.06
  -7  -3  -2    0.08    0.04
  -7  -3  -2    0.16    0.04
  -7  -3  -2    0.13    0.09
  -8  -3  -2    1.04    0.12
  -8  -3  -2    1.07    0.12
  -8  -3  -2    1.47    0.23
  -8  -3  -2    0.90    0.13
  -8  -3  -2    1.08    0.17
  -9  -3  -2    0.13    0.07
  -9  -3  -2    0.27    0.10
  -9  -3  -2    0.23    0.12
 -10  -3  -2    0.42    0.10
 -10  -3  -2    0.50    0.08
 -10  -3  -2    0.33    0.05
 -11  -3  -2    0.09    0.04
 -11  -3  -2    0.07    0.03
 -11  -3  -2    0.04    0.05
 -12   4   2    0.00    0.03
 -12   4   2    0.02    0.04
 -12   4   2    0.01    0.04
 -11   4   2    0.18    0.05
 -11   4   2    0.21    0.04
 -11   4   2    0.14    0.07
 -11   4   2    0.12    0.06
 -10   4   2   -0.02    0.05
 -10   4   2   -0.03    0.03
 -10   4   2   -0.04    0.06
 -10   4   2    0.00    0.07
  -9   4   2    0.61    0.07
  -9   4   2    0.55    0.09
  -9   4   2    0.49    0.10
  -9   4   2    0.40    0.11
  -9   4   2    0.39    0.13
  -8   4   2    0.19    0.10
  -8   4   2    0.04    0.07
  -8   4   2    0.05    0.08
  -8   4   2    0.07    0.04
  -8   4   2    0.13    0.07
  -7   4   2    0.03    0.04
  -7   4   2    0.04    0.05
  -7   4   2   -0.04    0.07
  -7   4   2    0.06    0.06
  -7   4   2    0.05    0.07
  -6   4   2   21.19    1.84
  -6   4   2   20.54    1.83
  -6   4   2   19.97    1.82
  -6   4   2   20.41    1.85
  -5   4   2    4.95    0.44
  -5   4   2    4.39    0.40
  -5   4   2    4.37    0.41
  -4   4   2    0.14    0.07
  -4   4   2    0.21    0.04
  -3   4   2    3.26    0.30
  -3   4   2    3.40    0.32
  -2   4   2    3.03    0.29
  -2   4   2    2.97    0.28
   1  -4  -2    0.08    0.05
  -1   4   2    0.07    0.04
  -1   4   2    0.06    0.03
   0  -4  -2   23.60    2.07
   0  -4  -2   23.33    2.06
   0   4   2   23.05    2.06
   0   4   2   23.59    2.06
  -1  -4  -2    1.98    0.18
  -1  -4  -2    1.51    0.17
   1   4   2    1.56    0.16
   1   4   2    1.72    0.16
  -2  -4  -2   11.90    1.04
  -2  -4  -2   11.78    1.03
  -2  -4  -2   11.14    1.02
   2   4   2   11.45    1.03
   2   4   2   11.93    1.03
  -3  -4  -2    3.22    0.32
  -3  -4  -2    3.06    0.33
  -3  -4  -2    3.37    0.31
  -4  -4  -2    3.49    0.33
  -4  -4  -2    3.57    0.36
  -4  -4  -2    3.42    0.35
   4   4   2    3.53    0.33
  -5  -4  -2    0.59    0.13
  -5  -4  -2    0.55    0.08
   5   4   2    0.43    0.08
  -6  -4  -2    7.21    0.64
  -6  -4  -2    7.03    0.66
  -6  -4  -2    7.04    0.65
  -6  -4  -2    7.78    0.68
  -6  -4  -2    7.27    0.66
  -6  -4  -2    7.08    0.71
   6   4   2    7.32    0.66
  -7  -4  -2    0.15    0.12
  -7  -4  -2    0.14    0.09
  -7  -4  -2    0.08    0.02
  -7  -4  -2    0.11    0.10
  -8  -4  -2    0.52    0.08
  -8  -4  -2    0.43    0.13
  -8  -4  -2    0.56    0.08
  -8  -4  -2    0.48    0.10
  -8  -4  -2    0.41    0.12
  -9  -4  -2    0.11    0.04
  -9  -4  -2    0.10    0.10
  -9  -4  -2    0.10    0.07
  -9  -4  -2    0.07    0.09
 -10  -4  -2   -0.01    0.03
 -10  -4  -2   -0.09    0.07
 -10  -4  -2    0.02    0.05
 -11  -4  -2    0.01    0.02
 -11  -4  -2    0.01    0.04
 -11  -4  -2    0.00    0.04
 -12   5   2    0.07    0.04
 -12   5   2    0.11    0.03
 -12   5   2    0.06    0.05
 -11   5   2    0.06    0.03
 -11   5   2    0.02    0.06
 -11   5   2    0.01    0.04
 -11   5   2    0.05    0.06
 -10   5   2    1.22    0.19
 -10   5   2    1.57    0.17
 -10   5   2    1.63    0.15
 -10   5   2    1.54    0.18
  -9   5   2    1.31    0.21
  -9   5   2    1.45    0.20
  -9   5   2    1.69    0.16
  -9   5   2    1.78    0.18
  -9   5   2    1.19    0.17
  -8   5   2    0.03    0.09
  -8   5   2   -0.06    0.05
  -8   5   2   -0.02    0.05
  -8   5   2    0.01    0.07
  -8   5   2   -0.03    0.06
  -7   5   2    4.40    0.44
  -7   5   2    4.70    0.43
  -7   5   2    4.68    0.45
  -7   5   2    4.38    0.42
  -7   5   2    4.72    0.46
  -6   5   2    1.62    0.21
  -6   5   2    1.61    0.17
  -6   5   2    1.50    0.19
  -6   5   2    1.67    0.18
  -5   5   2    0.03    0.07
  -5   5   2    0.04    0.03
  -5   5   2    0.00    0.04
  -4   5   2    0.07    0.07
  -4   5   2    0.05    0.03
  -3   5   2    6.02    0.53
  -3   5   2    5.58    0.53
  -3   5   2    5.96    0.55
  -2   5   2   14.86    1.29
  -2   5   2   14.31    1.30
   1  -5  -2    0.11    0.06
  -1   5   2    0.04    0.04
  -1   5   2    0.02    0.04
   0  -5  -2    7.43    0.69
   0  -5  -2    7.29    0.68
   0   5   2    7.79    0.68
   0   5   2    7.61    0.68
  -1  -5  -2    1.67    0.17
  -1  -5  -2    1.57    0.18
   1   5   2    1.70    0.16
   1   5   2    1.51    0.16
  -2  -5  -2    7.58    0.69
  -2  -5  -2    7.73    0.68
  -2  -5  -2    8.00    0.70
   2   5   2    7.49    0.68
   2   5   2    7.28    0.70
  -3  -5  -2    0.23    0.09
  -3  -5  -2    0.21    0.07
  -3  -5  -2    0.18    0.05
   3   5   2    0.16    0.05
  -4  -5  -2    1.39    0.15
  -4  -5  -2    1.42    0.18
  -4  -5  -2    1.27    0.19
   4   5   2    1.23    0.15
  -5  -5  -2    0.03    0.03
  -5  -5  -2    0.07    0.09
  -5  -5  -2    0.02    0.04
  -5  -5  -2   -0.01    0.06
  -5  -5  -2    0.05    0.08
  -5  -5  -2    0.00    0.03
   5   5   2   -0.02    0.04
  -6  -5  -2    1.49    0.19
  -6  -5  -2    1.42    0.15
  -6  -5  -2    1.66    0.15
  -6  -5  -2    1.84    0.18
  -6  -5  -2    1.36    0.16
  -6  -5  -2    1.66    0.24
   6   5   2    1.57    0.17
   6   5   2    1.37    0.16
  -7  -5  -2    0.11    0.11
  -7  -5  -2    0.24    0.11
  -7  -5  -2    0.12    0.03
  -7  -5  -2    0.19    0.04
  -7  -5  -2    0.17    0.07
  -7  -5  -2    0.28    0.05
  -8  -5  -2    0.03    0.10
  -8  -5  -2    0.11    0.04
  -8  -5  -2    0.15    0.12
  -8  -5  -2   -0.02    0.07
  -8  -5  -2    0.12    0.04
  -9  -5  -2    0.01    0.04
  -9  -5  -2    0.01    0.06
  -9  -5  -2   -0.01    0.02
  -9  -5  -2    0.01    0.09
 -10  -5  -2    0.04    0.05
 -10  -5  -2    0.05    0.03
 -10  -5  -2   -0.02    0.07
 -11  -5  -2    0.01    0.02
 -11  -5  -2   -0.01    0.03
 -11  -5  -2    0.02    0.03
 -11   6   2    0.03    0.05
 -11   6   2    0.04    0.04
 -11   6   2    0.03    0.06
 -10   6   2    1.65    0.18
 -10   6   2    1.24    0.19
 -10   6   2    1.79    0.17
  -9   6   2    0.02    0.03
  -9   6   2    0.04    0.07
  -9   6   2   -0.04    0.08
  -9   6   2    0.05    0.05
  -9   6   2    0.06    0.08
  -8   6   2    0.88    0.19
  -8   6   2    0.73    0.11
  -8   6   2    0.76    0.11
  -8   6   2    0.64    0.12
  -7   6   2    0.11    0.08
  -7   6   2    0.22    0.07
  -7   6   2    0.18    0.07
  -7   6   2    0.15    0.10
  -7   6   2    0.18    0.07
  -6   6   2    4.18    0.44
  -6   6   2    4.37    0.45
  -6   6   2    4.45    0.43
  -6   6   2    4.60    0.46
  -5   6   2   10.82    0.98
  -5   6   2   11.41    1.01
  -5   6   2   10.94    0.98
  -4   6   2   25.73    2.36
  -4   6   2   27.81    2.38
  -3   6   2   20.54    1.82
  -2   6   2   11.51    1.03
   1  -6  -2    4.43    0.41
  -1   6   2    4.39    0.40
  -1   6   2    4.29    0.41
   0  -6  -2    8.01    0.70
   0  -6  -2    7.27    0.69
   0   6   2    7.52    0.69
   0   6   2    7.78    0.69
  -1  -6  -2    4.40    0.43
  -1  -6  -2    4.30    0.41
   1   6   2    4.46    0.41
   1   6   2    4.51    0.41
  -2  -6  -2    0.11    0.04
  -2  -6  -2    0.04    0.08
  -2  -6  -2    0.10    0.05
   2   6   2    0.15    0.05
  -3  -6  -2    0.06    0.04
  -3  -6  -2    0.11    0.08
   3   6   2    0.05    0.04
  -4  -6  -2    1.32    0.15
  -4  -6  -2    1.43    0.18
  -4  -6  -2    1.26    0.19
   4   6   2    1.12    0.14
  -5  -6  -2    1.42    0.15
  -5  -6  -2    1.73    0.18
  -5  -6  -2    1.56    0.17
  -5  -6  -2    1.74    0.24
  -5  -6  -2    1.56    0.17
  -5  -6  -2    1.44    0.20
   5   6   2    1.63    0.18
  -6  -6  -2    5.40    0.52
  -6  -6  -2    5.88    0.53
  -6  -6  -2    5.87    0.59
  -6  -6  -2    5.78    0.51
  -6  -6  -2    5.71    0.55
  -6  -6  -2    5.95    0.53
   6   6   2    5.88    0.54
   6   6   2    5.57    0.52
  -7  -6  -2    1.07    0.21
  -7  -6  -2    0.73    0.09
  -7  -6  -2    0.76    0.12
  -7  -6  -2    0.96    0.11
  -7  -6  -2    0.62    0.14
  -7  -6  -2    0.73    0.08
  -8  -6  -2    0.70    0.09
  -8  -6  -2    0.44    0.13
  -8  -6  -2    0.63    0.08
  -8  -6  -2    0.77    0.18
  -8  -6  -2    0.56    0.11
   8   6   2    0.67    0.09
  -9  -6  -2   -0.01    0.04
  -9  -6  -2    0.14    0.06
  -9  -6  -2    0.16    0.04
  -9  -6  -2    0.02    0.08
 -10  -6  -2    0.08    0.03
 -10  -6  -2    0.01    0.05
 -10  -6  -2    0.02    0.05
 -11   7   2    0.02    0.04
 -11   7   2    0.02    0.05
 -11   7   2    0.00    0.08
 -10   7   2    0.16    0.06
 -10   7   2    0.09    0.07
 -10   7   2    0.16    0.07
   9  -7  -2   -0.05    0.09
  -9   7   2   -0.01    0.08
  -9   7   2    0.00    0.06
  -9   7   2    0.05    0.05
  -8   7   2    0.16    0.11
  -8   7   2    0.03    0.06
  -8   7   2    0.02    0.03
  -8   7   2    0.07    0.07
  -8   7   2    0.11    0.08
  -7   7   2    0.02    0.08
  -7   7   2    0.02    0.06
  -7   7   2    0.02    0.05
  -7   7   2    0.00    0.06
  -6   7   2   10.86    1.02
  -6   7   2   11.01    1.01
  -6   7   2   11.14    1.00
  -6   7   2   11.08    0.99
  -5   7   2    0.47    0.08
  -4   7   2    3.73    0.35
   3  -7  -2    4.51    0.45
  -3   7   2    4.84    0.44
   2  -7  -2    0.36    0.09
  -2   7   2    0.50    0.07
   1  -7  -2    0.77    0.11
   1  -7  -2    0.85    0.13
   0  -7  -2    2.22    0.22
   0  -7  -2    2.11    0.24
   0   7   2    2.00    0.21
  -1  -7  -2    0.22    0.09
  -1  -7  -2   -0.01    0.05
  -1  -7  -2   -0.01    0.04
   1   7   2    0.04    0.05
  -2  -7  -2   10.37    0.93
  -2  -7  -2   10.09    0.91
   2   7   2   10.08    0.92
  -3  -7  -2    0.14    0.08
  -3  -7  -2    0.23    0.06
  -3  -7  -2    0.25    0.04
   3   7   2    0.36    0.07
  -4  -7  -2    5.27    0.50
  -4  -7  -2    5.67    0.51
  -4  -7  -2    5.30    0.49
  -4  -7  -2    5.51    0.53
  -4  -7  -2    5.49    0.55
   4   7   2    5.60    0.51
  -5  -7  -2    0.30    0.05
  -5  -7  -2    0.36    0.05
  -5  -7  -2    0.40    0.12
  -5  -7  -2    0.45    0.09
  -5  -7  -2    0.50    0.13
   5   7   2    0.43    0.08
   5   7   2    0.44    0.09
  -6  -7  -2    1.64    0.28
  -6  -7  -2    1.87    0.19
  -6  -7  -2    1.65    0.23
  -6  -7  -2    2.03    0.21
  -6  -7  -2    1.97    0.18
   6   7   2    1.95    0.21
  -7  -7  -2    1.71    0.18
  -7  -7  -2    1.41    0.25
  -7  -7  -2    1.39    0.21
  -7  -7  -2    1.90    0.21
  -7  -7  -2    1.74    0.18
  -7  -7  -2    1.87    0.17
   7   7   2    1.69    0.18
  -8  -7  -2    0.63    0.16
  -8  -7  -2    0.64    0.08
  -8  -7  -2    0.35    0.12
  -8  -7  -2    0.75    0.12
  -8  -7  -2    0.47    0.08
   8   7   2    0.52    0.07
  -9  -7  -2   -0.02    0.05
  -9  -7  -2   -0.04    0.06
  -9  -7  -2    0.01    0.03
  -9  -7  -2    0.00    0.03
   9   7   2    0.01    0.03
 -10  -7  -2    0.05    0.04
 -10  -7  -2    0.07    0.03
 -11   8   2    0.13    0.04
 -11   8   2    0.09    0.05
 -11   8   2    0.15    0.06
 -10   8   2    0.05    0.06
 -10   8   2    0.08    0.07
 -10   8   2    0.18    0.05
   9  -8  -2    0.20    0.11
  -9   8   2    0.10    0.07
  -9   8   2    0.07    0.08
  -9   8   2    0.10    0.08
   8  -8  -2    0.80    0.17
  -8   8   2    0.89    0.12
  -8   8   2    0.70    0.13
  -8   8   2    0.83    0.13
   7  -8  -2    0.16    0.09
  -7   8   2    0.35    0.10
  -7   8   2    0.31    0.10
  -7   8   2    0.34    0.14
   6  -8  -2    4.20    0.45
  -6   8   2    4.64    0.43
  -6   8   2    4.29    0.42
  -6   8   2    4.60    0.44
   5  -8  -2    0.01    0.08
  -5   8   2    0.08    0.06
  -5   8   2    0.06    0.07
   4  -8  -2    8.97    0.74
  -4   8   2    6.69    0.75
   3  -8  -2    0.00    0.07
  -3   8   2    0.00    0.04
   2  -8  -2    0.87    0.14
  -2   8   2    1.11    0.13
   1  -8  -2    1.54    0.20
  -1   8   2    1.52    0.17
   0  -8  -2   23.70    2.17
   0  -8  -2   25.44    2.18
   0   8   2   24.33    2.17
  -1  -8  -2    0.04    0.06
  -1  -8  -2   -0.06    0.04
  -1  -8  -2    0.04    0.09
   1   8   2    0.01    0.04
  -2  -8  -2   11.18    1.01
  -2  -8  -2   10.38    1.00
  -2  -8  -2   11.26    0.99
   2   8   2   11.26    1.00
  -3  -8  -2   -0.03    0.05
  -3  -8  -2   -0.02    0.07
   3   8   2    0.03    0.05
  -4  -8  -2    0.06    0.08
  -4  -8  -2    0.06    0.07
  -4  -8  -2    0.05    0.10
  -4  -8  -2    0.05    0.03
  -4  -8  -2   -0.09    0.09
  -4  -8  -2    0.07    0.06
   4   8   2    0.07    0.07
  -5  -8  -2    2.04    0.26
  -5  -8  -2    2.66    0.25
  -5  -8  -2    2.23    0.29
  -5  -8  -2    2.12    0.22
  -5  -8  -2    2.23    0.25
  -5  -8  -2    2.24    0.21
  -5  -8  -2    2.79    0.33
   5   8   2    2.47    0.25
  -6  -8  -2    0.66    0.09
  -6  -8  -2    0.60    0.15
  -6  -8  -2    1.04    0.13
  -6  -8  -2    0.91    0.10
  -6  -8  -2    1.14    0.14
  -6  -8  -2    0.85    0.20
   6   8   2    0.98    0.12
   6   8   2    1.04    0.14
  -7  -8  -2    1.33    0.17
  -7  -8  -2    1.65    0.16
  -7  -8  -2    1.38    0.14
  -7  -8  -2    1.45    0.15
  -7  -8  -2    1.15    0.19
  -7  -8  -2    1.73    0.27
   7   8   2    1.45    0.16
  -8  -8  -2    0.11    0.04
  -8  -8  -2    0.04    0.06
  -8  -8  -2    0.13    0.08
  -8  -8  -2    0.11    0.02
  -8  -8  -2    0.19    0.04
   8   8   2    0.09    0.04
  -9  -8  -2    0.04    0.03
  -9  -8  -2   -0.03    0.04
  -9  -8  -2   -0.02    0.05
   9   8   2    0.04    0.03
 -10  -8  -2    0.08    0.02
 -10  -8  -2    0.06    0.03
 -11   9   2    0.00    0.04
 -11   9   2   -0.03    0.03
 -11   9   2   -0.01    0.04
 -10   9   2    0.04    0.05
 -10   9   2    0.08    0.04
 -10   9   2    0.08    0.07
  -9   9   2    0.05    0.05
  -9   9   2    0.03    0.07
  -9   9   2    0.10    0.06
   8  -9  -2    0.04    0.09
  -8   9   2    0.17    0.07
  -8   9   2    0.03    0.07
  -8   9   2    0.10    0.06
   7  -9  -2   -0.05    0.09
  -7   9   2   -0.04    0.07
  -7   9   2    0.00    0.05
  -7   9   2    0.02    0.06
   6  -9  -2    0.13    0.09
  -6   9   2    0.05    0.05
  -6   9   2    0.03    0.07
  -6   9   2    0.03    0.05
  -6   9   2    0.04    0.04
   5  -9  -2    0.47    0.12
  -5   9   2    0.41    0.06
  -5   9   2    0.46    0.07
  -5   9   2    0.28    0.07
  -5   9   2    0.33    0.10
   4  -9  -2   13.46    1.23
   3  -9  -2    0.12    0.09
  -3   9   2    0.08    0.05
   2  -9  -2    3.73    0.37
  -2   9   2    3.40    0.34
   1  -9  -2   10.13    0.92
   1  -9  -2    9.39    0.91
  -1   9   2   10.44    0.91
   0  -9  -2    4.78    0.47
   0  -9  -2    4.43    0.45
   0   9   2    4.73    0.44
  -1  -9  -2    0.83    0.12
  -1  -9  -2    0.63    0.10
  -1  -9  -2    0.71    0.14
   1   9   2    0.65    0.10
  -2  -9  -2   14.70    1.31
  -2  -9  -2   14.42    1.28
  -2  -9  -2   13.24    1.34
   2   9   2   14.90    1.30
  -3  -9  -2    0.77    0.10
  -3  -9  -2    0.54    0.11
  -3  -9  -2    0.57    0.13
  -3  -9  -2    0.56    0.10
  -3  -9  -2    0.46    0.09
  -3  -9  -2    0.55    0.07
   3   9   2    0.48    0.07
   3   9   2    0.46    0.09
  -4  -9  -2    0.68    0.09
  -4  -9  -2    0.82    0.16
  -4  -9  -2    1.00    0.14
  -4  -9  -2    0.76    0.11
  -4  -9  -2    0.69    0.15
  -4  -9  -2    0.87    0.14
  -4  -9  -2    0.81    0.09
  -4  -9  -2    0.77    0.09
   4   9   2    0.78    0.12
   4   9   2    0.75    0.10
  -5  -9  -2    3.62    0.45
  -5  -9  -2    4.02    0.37
  -5  -9  -2    4.52    0.44
  -5  -9  -2    4.00    0.40
  -5  -9  -2    4.13    0.39
  -5  -9  -2    3.81    0.37
  -5  -9  -2    4.09    0.41
   5   9   2    3.88    0.37
   5   9   2    4.21    0.40
  -6  -9  -2    5.82    0.54
  -6  -9  -2    6.44    0.60
  -6  -9  -2    6.52    0.64
  -6  -9  -2    6.02    0.56
  -6  -9  -2    5.70    0.58
  -6  -9  -2    6.16    0.54
   6   9   2    5.82    0.55
   6   9   2    5.99    0.61
  -7  -9  -2    0.59    0.07
  -7  -9  -2    0.34    0.09
  -7  -9  -2    0.52    0.09
  -7  -9  -2    0.37    0.12
  -7  -9  -2    0.57    0.06
  -7  -9  -2    0.42    0.14
   7   9   2    0.47    0.07
  -8  -9  -2    0.03    0.05
  -8  -9  -2    0.04    0.03
  -8  -9  -2    0.00    0.05
  -8  -9  -2    0.01    0.02
  -8  -9  -2    0.04    0.04
   8   9   2    0.05    0.04
  -9  -9  -2    0.03    0.03
  -9  -9  -2    0.01    0.04
   9   9   2    0.03    0.03
 -11  10   2    0.02    0.03
 -11  10   2    0.01    0.04
 -11  10   2    0.03    0.04
 -10  10   2   -0.01    0.04
 -10  10   2    0.01    0.05
 -10  10   2   -0.05    0.04
  -9  10   2   -0.04    0.05
  -9  10   2    0.00    0.04
  -9  10   2   -0.05    0.06
   8 -10  -2    1.24    0.19
  -8  10   2    0.84    0.13
  -8  10   2    1.08    0.16
  -8  10   2    1.10    0.13
   7 -10  -2    0.18    0.19
  -7  10   2    0.22    0.07
  -7  10   2    0.17    0.08
  -7  10   2    0.21    0.07
   6 -10  -2   -0.04    0.08
  -6  10   2    0.02    0.04
  -6  10   2    0.00    0.03
  -6  10   2   -0.08    0.06
  -6  10   2    0.00    0.05
   5 -10  -2    0.49    0.12
  -5  10   2    0.47    0.10
  -5  10   2    0.37    0.06
  -5  10   2    0.38    0.06
  -5  10   2    0.37    0.08
   4 -10  -2   -0.01    0.09
  -4  10   2    0.19    0.06
  -4  10   2    0.10    0.04
   3 -10  -2    0.14    0.10
  -3  10   2    0.15    0.06
   2 -10  -2   12.58    1.15
  -2  10   2   12.58    1.13
   1 -10  -2   -0.04    0.09
  -1  10   2    0.07    0.05
   0 -10  -2    3.76    0.37
   0 -10  -2    3.75    0.39
   0  10   2    3.63    0.36
  -1 -10  -2    1.44    0.16
  -1 -10  -2    1.75    0.21
  -1 -10  -2    1.46    0.18
   1  10   2    1.02    0.15
  -2 -10  -2    0.18    0.06
  -2 -10  -2    0.28    0.06
  -2 -10  -2    0.41    0.07
  -2 -10  -2    0.41    0.06
  -2 -10  -2    0.22    0.11
  -2 -10  -2    0.33    0.11
   2  10   2    0.27    0.06
  -3 -10  -2    0.24    0.11
  -3 -10  -2    0.14    0.06
  -3 -10  -2    0.14    0.06
  -3 -10  -2    0.18    0.04
  -3 -10  -2    0.16    0.05
   3  10   2    0.08    0.05
   3  10   2    0.14    0.05
   3  10   2    0.23    0.07
  -4 -10  -2    0.73    0.09
  -4 -10  -2    0.87    0.10
  -4 -10  -2    0.61    0.17
  -4 -10  -2    0.86    0.12
  -4 -10  -2    1.17    0.15
  -4 -10  -2    0.89    0.18
   4  10   2    0.80    0.13
   4  10   2    0.74    0.10
  -5 -10  -2    1.29    0.14
  -5 -10  -2    1.33    0.24
  -5 -10  -2    1.24    0.17
  -5 -10  -2    1.27    0.21
  -5 -10  -2    1.27    0.18
  -5 -10  -2    1.27    0.13
  -5 -10  -2    1.46    0.16
   5  10   2    1.17    0.17
   5  10   2    1.24    0.15
  -6 -10  -2    1.01    0.14
  -6 -10  -2    0.85    0.10
  -6 -10  -2    0.81    0.10
  -6 -10  -2    0.93    0.13
  -6 -10  -2    0.81    0.19
  -6 -10  -2    0.86    0.15
   6  10   2    0.83    0.13
   6  10   2    0.94    0.11
  -7 -10  -2    0.09    0.06
  -7 -10  -2    0.06    0.03
  -7 -10  -2    0.01    0.05
  -7 -10  -2    0.03    0.02
  -7 -10  -2   -0.01    0.11
   7  10   2    0.03    0.04
  -8 -10  -2    0.14    0.04
  -8 -10  -2    0.11    0.05
  -8 -10  -2    0.11    0.03
  -8 -10  -2    0.09    0.05
   8  10   2    0.09    0.04
  -9 -10  -2    0.01    0.03
  -9 -10  -2    0.01    0.02
   9  10   2    0.06    0.05
 -11  11   2   -0.01    0.03
 -11  11   2   -0.02    0.03
 -11  11   2   -0.03    0.03
 -10  11   2    0.04    0.04
 -10  11   2    0.06    0.06
 -10  11   2    0.07    0.04
  -9  11   2    0.06    0.05
  -9  11   2    0.02    0.05
  -9  11   2    0.02    0.06
   8 -11  -2    0.11    0.12
  -8  11   2   -0.01    0.05
  -8  11   2    0.07    0.07
  -8  11   2    0.04    0.06
   7 -11  -2    0.10    0.11
  -7  11   2    0.03    0.05
  -7  11   2    0.04    0.05
  -7  11   2    0.02    0.07
   6 -11  -2    0.85    0.16
  -6  11   2    0.55    0.07
  -6  11   2    0.57    0.11
  -6  11   2    0.50    0.07
  -6  11   2    0.56    0.09
   5 -11  -2    2.54    0.30
   5 -11  -2    1.90    0.23
  -5  11   2    2.30    0.22
  -5  11   2    2.19    0.23
  -5  11   2    2.36    0.22
  -5  11   2    2.35    0.25
   4 -11  -2    8.57    0.80
   4 -11  -2    9.33    0.85
  -4  11   2    9.06    0.81
  -4  11   2    9.02    0.80
   3 -11  -2   -0.05    0.09
   3 -11  -2    0.06    0.04
  -3  11   2    0.08    0.04
  -3  11   2    0.04    0.05
  -3  11   2   -0.02    0.05
   2 -11  -2    0.63    0.16
   2 -11  -2    0.78    0.10
  -2  11   2    0.84    0.12
  -2  11   2    0.81    0.10
  -2  11   2    0.80    0.10
   1 -11  -2    0.67    0.15
   1 -11  -2    0.61    0.08
  -1  11   2    0.83    0.11
  -1  11   2    0.47    0.08
  -1  11   2    0.55    0.08
   0 -11  -2    1.33    0.14
   0 -11  -2    1.33    0.17
   0 -11  -2    1.24    0.20
   0 -11  -2    1.67    0.19
   0  11   2    1.49    0.18
   0  11   2    1.28    0.14
   0  11   2    1.26    0.14
  -1 -11  -2    0.25    0.07
  -1 -11  -2    0.41    0.17
  -1 -11  -2    0.14    0.09
  -1 -11  -2    0.35    0.05
  -1 -11  -2    0.19    0.06
   1  11   2    0.21    0.07
   1  11   2    0.22    0.06
   1  11   2    0.35    0.06
  -2 -11  -2    3.15    0.28
  -2 -11  -2    2.94    0.29
  -2 -11  -2    3.30    0.34
  -2 -11  -2    2.89    0.29
  -2 -11  -2    2.89    0.32
   2  11   2    3.03    0.30
   2  11   2    3.04    0.29
   2  11   2    3.31    0.31
  -3 -11  -2    0.94    0.18
  -3 -11  -2    1.41    0.23
  -3 -11  -2    0.98    0.11
  -3 -11  -2    1.10    0.12
  -3 -11  -2    0.94    0.12
   3  11   2    0.98    0.15
   3  11   2    0.91    0.12
   3  11   2    1.00    0.12
  -4 -11  -2    3.40    0.35
  -4 -11  -2    2.78    0.28
  -4 -11  -2    2.90    0.27
  -4 -11  -2    2.78    0.27
  -4 -11  -2    2.78    0.37
  -4 -11  -2    2.96    0.31
   4  11   2    2.76    0.28
   4  11   2    2.99    0.31
   4  11   2    2.78    0.28
  -5 -11  -2    0.10    0.11
  -5 -11  -2    0.06    0.06
  -5 -11  -2    0.09    0.04
  -5 -11  -2    0.12    0.04
  -5 -11  -2    0.09    0.07
  -5 -11  -2    0.10    0.12
   5  11   2    0.05    0.05
   5  11   2    0.03    0.06
  -6 -11  -2    1.96    0.19
  -6 -11  -2    1.88    0.22
  -6 -11  -2    1.89    0.30
  -6 -11  -2    1.75    0.20
  -6 -11  -2    2.05    0.21
   6  11   2    2.01    0.20
  -7 -11  -2   -0.06    0.04
  -7 -11  -2   -0.01    0.03
  -7 -11  -2    0.01    0.02
   7  11   2   -0.01    0.04
  -8 -11  -2    0.91    0.09
  -8 -11  -2    0.63    0.09
  -8 -11  -2    0.61    0.07
  -8 -11  -2    0.77    0.08
   8  11   2    0.92    0.09
  -9 -11  -2    0.13    0.03
   9  11   2    0.18    0.03
 -10  12   2    0.00    0.04
 -10  12   2    0.00    0.04
 -10  12   2    0.00    0.03
  -9  12   2    0.04    0.05
  -9  12   2    0.07    0.04
  -9  12   2    0.07    0.06
   8 -12  -2   -0.05    0.13
  -8  12   2    0.05    0.07
  -8  12   2    0.02    0.05
  -8  12   2    0.02    0.05
   7 -12  -2    0.27    0.14
  -7  12   2    0.17    0.07
  -7  12   2    0.34    0.08
  -7  12   2    0.36    0.09
   6 -12  -2    0.19    0.13
  -6  12   2    0.27    0.04
  -6  12   2    0.11    0.06
  -6  12   2    0.21    0.05
  -6  12   2    0.15    0.09
   5 -12  -2    0.06    0.05
   5 -12  -2   -0.12    0.10
  -5  12   2    0.08    0.05
  -5  12   2    0.09    0.04
  -5  12   2    0.03    0.04
  -5  12   2    0.03    0.10
   4 -12  -2    0.24    0.13
   4 -12  -2    0.17    0.06
  -4  12   2    0.16    0.05
  -4  12   2    0.13    0.05
  -4  12   2    0.07    0.04
   3 -12  -2    0.24    0.12
   3 -12  -2    0.37    0.07
  -3  12   2    0.37    0.06
  -3  12   2    0.41    0.09
  -3  12   2    0.30    0.10
  -3  12   2    0.34    0.06
   2 -12  -2    2.84    0.34
   2 -12  -2    2.81    0.28
  -2  12   2    2.96    0.28
  -2  12   2    3.04    0.31
  -2  12   2    2.92    0.28
  -2  12   2    3.35    0.28
   1 -12  -2    0.00    0.04
   1 -12  -2    0.00    0.11
  -1  12   2    0.03    0.04
  -1  12   2    0.03    0.06
  -1  12   2    0.07    0.04
   0 -12  -2    1.29    0.20
   0 -12  -2    1.21    0.14
   0 -12  -2    1.34    0.14
   0 -12  -2    1.31    0.17
   0  12   2    1.22    0.14
   0  12   2    1.23    0.16
   0  12   2    1.29    0.14
  -1 -12  -2    0.24    0.05
  -1 -12  -2    0.33    0.06
  -1 -12  -2    0.18    0.09
  -1 -12  -2    0.29    0.08
  -1 -12  -2    0.33    0.12
   1  12   2    0.34    0.09
   1  12   2    0.51    0.07
   1  12   2    0.19    0.05
  -2 -12  -2    0.90    0.14
  -2 -12  -2    0.93    0.10
  -2 -12  -2    0.86    0.17
  -2 -12  -2    0.86    0.11
  -2 -12  -2    1.01    0.12
   2  12   2    0.82    0.11
   2  12   2    1.15    0.12
   2  12   2    1.05    0.15
  -3 -12  -2    0.41    0.09
  -3 -12  -2    0.39    0.06
  -3 -12  -2    0.44    0.07
  -3 -12  -2    0.41    0.13
   3  12   2    0.26    0.09
   3  12   2    0.38    0.07
   3  12   2    0.33    0.07
  -4 -12  -2    0.00    0.04
  -4 -12  -2    0.05    0.03
  -4 -12  -2    0.00    0.05
  -4 -12  -2    0.14    0.07
  -4 -12  -2   -0.08    0.09
  -4 -12  -2    0.06    0.18
   4  12   2    0.01    0.05
   4  12   2    0.02    0.06
   4  12   2    0.04    0.04
  -5 -12  -2    0.23    0.07
  -5 -12  -2    0.25    0.08
  -5 -12  -2    0.19    0.05
  -5 -12  -2    0.12    0.13
  -5 -12  -2    0.31    0.12
   5  12   2    0.24    0.08
   5  12   2    0.26    0.06
  -6 -12  -2    0.03    0.05
  -6 -12  -2    0.02    0.06
  -6 -12  -2    0.01    0.03
  -6 -12  -2   -0.10    0.09
   6  12   2    0.01    0.04
  -7 -12  -2    0.02    0.04
  -7 -12  -2    0.00    0.02
   7  12   2    0.05    0.04
  -8 -12  -2    0.12    0.04
  -8 -12  -2    0.13    0.03
   8  12   2    0.12    0.03
 -10  13   2    0.06    0.04
 -10  13   2    0.05    0.04
 -10  13   2    0.05    0.03
  -9  13   2    0.04    0.05
  -9  13   2    0.01    0.04
  -9  13   2   -0.02    0.04
  -8  13   2    0.23    0.06
  -8  13   2    0.21    0.06
  -8  13   2    0.31    0.09
   7 -13  -2    0.10    0.12
  -7  13   2    0.08    0.05
  -7  13   2    0.03    0.05
  -7  13   2    0.01    0.07
  -7  13   2    0.01    0.03
   6 -13  -2    0.30    0.13
   6 -13  -2    0.18    0.06
  -6  13   2    0.19    0.06
  -6  13   2    0.19    0.04
  -6  13   2    0.20    0.09
  -6  13   2    0.16    0.05
   5 -13  -2   -0.02    0.05
   5 -13  -2   -0.19    0.15
  -5  13   2   -0.07    0.03
  -5  13   2   -0.08    0.06
  -5  13   2   -0.03    0.04
  -5  13   2    0.01    0.05
   4 -13  -2   -0.15    0.11
   4 -13  -2    0.07    0.05
  -4  13   2    0.02    0.05
  -4  13   2    0.05    0.05
  -4  13   2    0.03    0.04
   3 -13  -2    1.58    0.16
   3 -13  -2    1.20    0.22
  -3  13   2    1.34    0.15
  -3  13   2    1.39    0.15
  -3  13   2    1.34    0.16
  -3  13   2    1.21    0.17
   2 -13  -2    3.40    0.38
   2 -13  -2    3.36    0.31
  -2  13   2    3.68    0.34
  -2  13   2    3.23    0.30
  -2  13   2    3.25    0.30
  -2  13   2    2.55    0.32
  -2  13   2    3.13    0.30
   1 -13  -2    0.00    0.11
   1 -13  -2   -0.01    0.07
   1 -13  -2    0.01    0.04
   1 -13  -2   -0.01    0.04
  -1  13   2    0.21    0.07
  -1  13   2   -0.04    0.04
  -1  13   2    0.04    0.04
   0 -13  -2   -0.02    0.06
   0 -13  -2    0.16    0.11
   0 -13  -2    0.01    0.04
   0 -13  -2    0.05    0.04
   0  13   2    0.03    0.04
   0  13   2    0.08    0.06
   0  13   2    0.15    0.05
  -1 -13  -2    0.58    0.09
  -1 -13  -2    0.72    0.09
  -1 -13  -2    0.59    0.19
  -1 -13  -2    0.59    0.15
   1  13   2    0.66    0.12
   1  13   2    0.69    0.09
   1  13   2    0.77    0.10
  -2 -13  -2    1.11    0.20
  -2 -13  -2    1.10    0.13
  -2 -13  -2    1.07    0.12
  -2 -13  -2    1.33    0.19
   2  13   2    1.35    0.17
   2  13   2    1.29    0.14
   2  13   2    0.95    0.12
  -3 -13  -2    0.19    0.05
  -3 -13  -2    0.08    0.08
  -3 -13  -2    0.22    0.04
  -3 -13  -2    0.18    0.13
  -3 -13  -2    0.08    0.05
   3  13   2    0.11    0.08
   3  13   2    0.16    0.05
   3  13   2    0.09    0.06
  -4 -13  -2    0.08    0.05
  -4 -13  -2    0.10    0.06
  -4 -13  -2   -0.04    0.10
  -4 -13  -2    0.03    0.03
  -4 -13  -2    0.07    0.08
  -4 -13  -2    0.09    0.12
   4  13   2    0.06    0.07
   4  13   2    0.03    0.05
   4  13   2    0.05    0.04
  -5 -13  -2    0.13    0.13
  -5 -13  -2    0.02    0.06
  -5 -13  -2   -0.02    0.10
  -5 -13  -2    0.12    0.12
   5  13   2   -0.06    0.06
  -6 -13  -2    0.48    0.07
  -6 -13  -2    0.31    0.05
   6  13   2    0.56    0.07
  -7 -13  -2   -0.05    0.03
  -7 -13  -2   -0.02    0.02
   7  13   2    0.01    0.04
   8  13   2    0.01    0.03
 -10  14   2   -0.02    0.02
 -10  14   2   -0.01    0.03
 -10  14   2    0.00    0.03
  -9  14   2    0.11    0.04
  -9  14   2    0.03    0.06
  -9  14   2    0.09    0.05
  -8  14   2    0.09    0.05
  -8  14   2    0.14    0.05
  -8  14   2    0.11    0.07
   7 -14  -2    0.08    0.20
  -7  14   2    0.00    0.06
  -7  14   2    0.04    0.05
  -7  14   2    0.00    0.02
  -7  14   2   -0.04    0.04
   6 -14  -2    0.19    0.13
   6 -14  -2    0.32    0.06
  -6  14   2    0.21    0.09
  -6  14   2    0.24    0.05
  -6  14   2    0.21    0.07
  -6  14   2    0.21    0.04
   5 -14  -2    0.05    0.05
   5 -14  -2    0.00    0.12
  -5  14   2    0.02    0.05
  -5  14   2    0.03    0.04
  -5  14   2    0.06    0.08
  -5  14   2    0.02    0.04
   4 -14  -2    0.24    0.06
   4 -14  -2    0.25    0.20
  -4  14   2    0.18    0.06
  -4  14   2    0.25    0.06
  -4  14   2    0.16    0.05
   3 -14  -2    2.52    0.24
   3 -14  -2    1.77    0.29
  -3  14   2    2.19    0.26
  -3  14   2    2.20    0.23
  -3  14   2    2.28    0.23
  -3  14   2    2.42    0.23
   2 -14  -2    2.73    0.36
   2 -14  -2    2.76    0.31
  -2  14   2    2.95    0.30
  -2  14   2    2.83    0.27
  -2  14   2    2.86    0.28
  -2  14   2    2.73    0.26
   1 -14  -2    0.01    0.07
   1 -14  -2    0.05    0.11
   1 -14  -2    0.03    0.04
  -1  14   2    0.00    0.06
  -1  14   2    0.04    0.05
  -1  14   2    0.08    0.04
   0 -14  -2    0.23    0.13
   0 -14  -2    0.68    0.09
   0 -14  -2    0.52    0.11
   0 -14  -2    0.53    0.08
   0  14   2    0.52    0.11
   0  14   2    0.70    0.12
   0  14   2    0.64    0.09
  -1 -14  -2    2.05    0.30
  -1 -14  -2    2.25    0.22
  -1 -14  -2    2.23    0.22
   1  14   2    2.08    0.22
   1  14   2    2.33    0.27
   1  14   2    2.13    0.22
  -2 -14  -2    0.67    0.09
  -2 -14  -2    0.74    0.17
  -2 -14  -2    1.02    0.16
  -2 -14  -2    0.72    0.09
   2  14   2    0.76    0.10
   2  14   2    0.56    0.12
   2  14   2    0.65    0.09
  -3 -14  -2    0.44    0.16
  -3 -14  -2    0.37    0.10
  -3 -14  -2    0.31    0.06
  -3 -14  -2    0.11    0.11
  -3 -14  -2    0.21    0.05
   3  14   2    0.30    0.09
   3  14   2    0.25    0.06
   3  14   2    0.28    0.07
  -4 -14  -2    0.03    0.03
  -4 -14  -2    0.01    0.13
  -4 -14  -2   -0.02    0.06
  -4 -14  -2    0.03    0.08
  -4 -14  -2   -0.05    0.14
   4  14   2    0.06    0.04
   4  14   2   -0.01    0.06
   4  14   2   -0.05    0.12
  -5 -14  -2    0.00    0.03
   5  14   2    0.05    0.04
   5  14   2    0.08    0.05
  -6 -14  -2    0.02    0.02
   6  14   2    0.04    0.04
  -7 -14  -2    0.02    0.02
   7  14   2    0.09    0.03
  -9  15   2    0.05    0.04
  -9  15   2    0.02    0.03
  -9  15   2    0.03    0.03
  -8  15   2    0.08    0.06
  -8  15   2    0.05    0.04
  -8  15   2    0.08    0.04
   7 -15  -2    0.09    0.05
  -7  15   2    0.11    0.05
  -7  15   2    0.06    0.06
  -7  15   2    0.11    0.06
   6 -15  -2    0.11    0.12
   6 -15  -2    0.07    0.05
  -6  15   2    0.10    0.05
  -6  15   2    0.03    0.03
  -6  15   2    0.14    0.08
  -6  15   2    0.10    0.04
   5 -15  -2    0.63    0.09
   5 -15  -2    0.47    0.16
  -5  15   2    0.52    0.09
  -5  15   2    0.55    0.08
  -5  15   2    0.52    0.08
  -5  15   2    0.65    0.12
   4 -15  -2    2.58    0.25
   4 -15  -2    2.62    0.33
  -4  15   2    2.38    0.24
  -4  15   2    2.25    0.25
  -4  15   2    2.46    0.24
   3 -15  -2    2.29    0.31
   3 -15  -2    1.83    0.25
   3 -15  -2    2.34    0.22
  -3  15   2    2.08    0.22
  -3  15   2    2.15    0.22
  -3  15   2    2.10    0.21
   2 -15  -2    0.00    0.05
   2 -15  -2    0.01    0.12
   2 -15  -2   -0.02    0.05
  -2  15   2    0.02    0.04
  -2  15   2    0.05    0.07
  -2  15   2    0.03    0.04
   1 -15  -2    0.02    0.05
   1 -15  -2    0.03    0.07
   1 -15  -2   -0.01    0.10
   1 -15  -2    0.00    0.04
  -1  15   2    0.01    0.04
  -1  15   2   -0.03    0.04
  -1  15   2   -0.12    0.05
   0 -15  -2    1.66    0.26
   0 -15  -2    1.83    0.18
   0 -15  -2    1.78    0.19
   0 -15  -2    1.64    0.22
   0  15   2    1.74    0.18
   0  15   2    1.22    0.20
   0  15   2    1.91    0.18
  -1 -15  -2    1.53    0.17
  -1 -15  -2    1.53    0.16
  -1 -15  -2    0.97    0.20
   1  15   2    1.66    0.16
   1  15   2    1.53    0.17
   1  15   2    1.57    0.21
  -2 -15  -2   -0.02    0.05
  -2 -15  -2    0.01    0.10
  -2 -15  -2    0.00    0.04
   2  15   2    0.06    0.05
   2  15   2    0.09    0.07
   2  15   2   -0.01    0.04
  -3 -15  -2    0.24    0.17
  -3 -15  -2    0.38    0.09
  -3 -15  -2    0.36    0.16
  -3 -15  -2    0.30    0.05
  -3 -15  -2    0.22    0.12
   3  15   2    0.11    0.09
   3  15   2    0.35    0.06
   3  15   2    0.22    0.07
  -4 -15  -2    0.34    0.05
  -4 -15  -2    0.34    0.06
   4  15   2    0.38    0.07
   4  15   2    0.45    0.07
  -5 -15  -2    0.01    0.03
   5  15   2    0.04    0.04
   5  15   2   -0.02    0.04
  -7 -15  -2    0.06    0.02
  -7 -15  -2    0.04    0.02
   7  15   2    0.03    0.03
   9 -16  -2    0.02    0.02
  -9  16   2    0.01    0.03
  -9  16   2    0.03    0.03
  -9  16   2    0.04    0.04
  -8  16   2   -0.01    0.03
  -8  16   2    0.03    0.05
  -8  16   2    0.02    0.04
   7 -16  -2    0.20    0.05
  -7  16   2    0.30    0.05
  -7  16   2    0.22    0.06
  -7  16   2    0.14    0.06
   6 -16  -2   -0.07    0.04
  -6  16   2    0.03    0.06
  -6  16   2    0.05    0.04
  -6  16   2   -0.01    0.01
  -6  16   2   -0.01    0.04
   5 -16  -2    0.93    0.12
   5 -16  -2    0.89    0.19
   5 -16  -2    0.85    0.15
  -5  16   2    0.84    0.11
  -5  16   2    0.88    0.13
  -5  16   2    0.98    0.10
   4 -16  -2    0.65    0.13
   4 -16  -2    0.66    0.09
   4 -16  -2    0.25    0.14
  -4  16   2    0.63    0.09
  -4  16   2    0.45    0.07
   3 -16  -2    0.03    0.05
   3 -16  -2    0.01    0.07
   3 -16  -2    0.10    0.12
  -3  16   2    0.04    0.04
  -3  16   2    0.04    0.05
   2 -16  -2    0.05    0.04
   2 -16  -2    0.07    0.05
   2 -16  -2   -0.04    0.10
   2 -16  -2   -0.05    0.07
  -2  16   2    0.03    0.04
  -2  16   2   -0.02    0.06
   1 -16  -2    0.14    0.05
   1 -16  -2   -0.02    0.11
   1 -16  -2    0.14    0.09
   1 -16  -2    0.11    0.06
  -1  16   2    0.08    0.07
  -1  16   2    0.11    0.04
  -1  16   2    0.03    0.04
   0 -16  -2    0.48    0.08
   0 -16  -2    0.38    0.07
   0 -16  -2    0.12    0.11
   0  16   2    0.31    0.08
   0  16   2    0.56    0.08
   0  16   2    0.51    0.07
  -1 -16  -2    0.80    0.09
  -1 -16  -2    0.59    0.16
  -1 -16  -2    0.74    0.10
   1  16   2    0.73    0.10
   1  16   2    0.44    0.11
   1  16   2    0.86    0.10
  -2 -16  -2    0.66    0.09
  -2 -16  -2    0.73    0.12
  -2 -16  -2    0.50    0.15
   2  16   2    0.72    0.15
   2  16   2    0.73    0.10
  -3 -16  -2    0.37    0.06
  -3 -16  -2    0.32    0.06
   3  16   2    0.29    0.06
   3  16   2    0.32    0.06
  -4 -16  -2    0.07    0.03
  -4 -16  -2    0.03    0.03
   4  16   2    0.06    0.04
   4  16   2    0.09    0.04
  -5 -16  -2    0.07    0.03
   5  16   2    0.00    0.04
   5  16   2    0.09    0.04
  -6 -16  -2    0.08    0.02
   6  16   2    0.00    0.03
  -8  17   2    0.03    0.04
  -8  17   2   -0.01    0.02
  -8  17   2   -0.02    0.03
   7 -17  -2   -0.01    0.03
  -7  17   2    0.04    0.05
  -7  17   2    0.00    0.04
  -7  17   2    0.04    0.03
   6 -17  -2    0.07    0.04
  -6  17   2    0.04    0.04
  -6  17   2    0.09    0.04
  -6  17   2    0.02    0.05
   5 -17  -2    0.21    0.05
  -5  17   2    0.15    0.04
  -5  17   2    0.12    0.05
  -5  17   2    0.11    0.06
   4 -17  -2    0.12    0.05
  -4  17   2    0.10    0.05
  -4  17   2    0.09    0.04
   3 -17  -2   -0.04    0.10
   3 -17  -2    0.03    0.05
   3 -17  -2    0.26    0.10
  -3  17   2    0.04    0.06
  -3  17   2    0.05    0.04
   2 -17  -2    0.03    0.06
   2 -17  -2   -0.05    0.10
   2 -17  -2    0.06    0.08
   2 -17  -2    0.03    0.04
  -2  17   2   -0.02    0.04
   1 -17  -2    0.05    0.05
   1 -17  -2    0.15    0.09
   1 -17  -2    0.14    0.05
   1 -17  -2    0.20    0.16
  -1  17   2    0.04    0.04
  -1  17   2    0.05    0.05
  -1  17   2   -0.10    0.12
   0 -17  -2    0.59    0.15
   0 -17  -2    0.45    0.10
   0 -17  -2    0.63    0.08
   0  17   2    0.54    0.12
   0  17   2    0.32    0.07
   0  17   2    0.47    0.07
  -1 -17  -2    0.06    0.05
  -1 -17  -2    0.03    0.04
   1  17   2    0.02    0.04
   1  17   2    0.03    0.08
   1  17   2    0.03    0.05
  -2 -17  -2    0.15    0.05
  -2 -17  -2    0.10    0.04
   2  17   2    0.15    0.05
   2  17   2    0.08    0.04
  -3 -17  -2    0.12    0.04
  -3 -17  -2    0.05    0.03
   3  17   2    0.07    0.04
   3  17   2    0.10    0.04
  -4 -17  -2    0.15    0.04
   4  17   2    0.19    0.04
   4  17   2    0.09    0.04
  -5 -17  -2    0.00    0.02
   5  17   2   -0.03    0.04
   5  17   2    0.03    0.03
  -8  18   2    0.04    0.02
  -8  18   2    0.08    0.04
  -8  18   2    0.09    0.03
   7 -18  -2   -0.03    0.03
  -7  18   2   -0.02    0.03
  -7  18   2    0.01    0.04
  -7  18   2    0.02    0.03
   6 -18  -2    0.08    0.03
  -6  18   2    0.09    0.03
  -6  18   2    0.03    0.04
  -6  18   2    0.05    0.04
   5 -18  -2    0.49    0.07
  -5  18   2    0.35    0.09
  -5  18   2    0.42    0.05
  -5  18   2    0.51    0.07
   4 -18  -2    0.12    0.05
  -4  18   2    0.08    0.06
  -4  18   2    0.14    0.06
  -4  18   2    0.10    0.04
   3 -18  -2    0.06    0.05
  -3  18   2   -0.01    0.03
   2 -18  -2    0.06    0.05
  -2  18   2    0.00    0.03
   1 -18  -2    0.57    0.08
   1 -18  -2    0.57    0.08
  -1  18   2    0.52    0.08
   0 -18  -2   -0.02    0.04
   0 -18  -2    0.01    0.03
   0  18   2   -0.02    0.04
   0  18   2   -0.01    0.03
  -1 -18  -2    0.12    0.04
  -1 -18  -2    0.06    0.04
   1  18   2    0.08    0.05
   1  18   2    0.07    0.04
  -2 -18  -2    0.48    0.07
  -2 -18  -2    0.66    0.08
   2  18   2    0.66    0.08
   2  18   2    0.57    0.07
  -3 -18  -2    0.03    0.03
  -3 -18  -2    0.03    0.03
   3  18   2    0.05    0.04
   3  18   2    0.04    0.03
  -4 -18  -2    0.07    0.02
   4  18   2    0.03    0.04
   4  18   2    0.09    0.03
  -5 -18  -2   -0.01    0.02
  -7  19   2   -0.01    0.02
  -7  19   2    0.01    0.03
   6 -19  -2    0.03    0.03
  -6  19   2    0.07    0.04
  -6  19   2    0.06    0.03
  -6  19   2    0.06    0.04
   5 -19  -2   -0.03    0.03
  -5  19   2   -0.02    0.02
  -5  19   2    0.02    0.04
  -5  19   2   -0.01    0.02
   4 -19  -2    0.05    0.04
  -4  19   2    0.06    0.04
  -4  19   2    0.05    0.03
   3 -19  -2    0.22    0.05
  -3  19   2    0.11    0.04
   2 -19  -2    0.02    0.04
  -2  19   2    0.02    0.04
   1 -19  -2    0.10    0.05
   1 -19  -2    0.06    0.04
  -1  19   2    0.14    0.04
   0 -19  -2   -0.03    0.03
   0 -19  -2    0.00    0.04
   0  19   2    0.02    0.03
   0  19   2    0.01    0.03
  -1 -19  -2    0.17    0.05
  -1 -19  -2    0.10    0.05
   1  19   2    0.12    0.04
   1  19   2    0.06    0.04
  -2 -19  -2    0.07    0.04
  -2 -19  -2    0.04    0.03
   2  19   2    0.06    0.03
   2  19   2    0.08    0.03
  -3 -19  -2    0.03    0.02
   3  19   2    0.01    0.03
   3  19   2    0.00    0.03
  -4 -19  -2    0.00    0.01
   4  19   2    0.00    0.03
   4  19   2    0.00    0.02
   6 -20  -2    0.08    0.02
  -6  20   2    0.04    0.03
   5 -20  -2    0.00    0.03
  -5  20   2   -0.01    0.02
  -5  20   2    0.00    0.03
   4 -20  -2   -0.05    0.03
  -4  20   2    0.00    0.02
  -4  20   2    0.02    0.02
  -4  20   2   -0.01    0.03
   3 -20  -2    0.00    0.04
  -3  20   2    0.02    0.04
  -3  20   2    0.01    0.02
   2 -20  -2    0.03    0.04
  -2  20   2   -0.03    0.03
   1 -20  -2    0.04    0.04
   1 -20  -2    0.01    0.03
  -1  20   2    0.05    0.03
   0 -20  -2    0.03    0.03
   0 -20  -2    0.04    0.03
   0  20   2    0.02    0.03
  -1 -20  -2    0.61    0.07
   1  20   2    0.46    0.06
   1  20   2    0.51    0.06
  -2 -20  -2    0.04    0.02
  -2 -20  -2    0.03    0.03
   2  20   2    0.04    0.03
   2  20   2    0.06    0.03
   4 -21  -2    0.07    0.03
  -4  21   2   -0.01    0.03
   3 -21  -2    0.14    0.04
  -3  21   2    0.10    0.02
  -3  21   2    0.08    0.04
  -3  21   2    0.14    0.04
   2 -21  -2    0.06    0.03
  -2  21   2    0.04    0.03
  -2  21   2    0.03    0.02
   1 -21  -2    0.08    0.03
   1 -21  -2    0.08    0.03
  -1  21   2    0.02    0.02
   0 -21  -2    0.02    0.02
   0 -21  -2    0.03    0.03
   0  21   2    0.06    0.02
  -1 -21  -2    0.00    0.02
   1  21   2    0.04    0.02
   1  22  -3    0.04    0.02
  -1 -22   3    0.02    0.02
  -1 -22   3    0.11    0.03
   0  22  -3    0.00    0.02
   0 -22   3    0.10    0.03
  -1  22  -3    0.02    0.02
   1 -22   3    0.02    0.03
  -2  22  -3    0.00    0.02
   2 -22   3    0.00    0.03
  -3  22  -3    0.06    0.04
  -3  22  -3    0.06    0.02
   3 -22   3    0.06    0.03
  -4  22  -3    0.13    0.04
   4 -22   3    0.22    0.04
   2  21  -3    0.01    0.03
  -2 -21   3    0.00    0.03
  -2 -21   3   -0.01    0.02
   1  21  -3    0.03    0.03
  -1 -21   3   -0.01    0.03
  -1 -21   3   -0.01    0.02
   0  21  -3    0.09    0.04
   0 -21   3    0.11    0.03
   0 -21   3    0.16    0.04
  -1  21  -3    0.05    0.03
   1 -21   3    0.02    0.04
  -2  21  -3    0.00    0.03
   2 -21   3    0.02    0.06
  -3  21  -3    0.16    0.03
  -3  21  -3    0.08    0.05
   3 -21   3    0.21    0.04
  -4  21  -3    0.09    0.04
  -4  21  -3    0.10    0.04
   4 -21   3    0.14    0.04
  -5  21  -3    0.09    0.04
  -5  21  -3    0.09    0.03
   5 -21   3    0.18    0.03
   4  20  -3    0.00    0.02
   4  20  -3    0.04    0.04
  -4 -20   3    0.00    0.02
   3  20  -3   -0.02    0.02
   3  20  -3    0.01    0.02
  -3 -20   3   -0.02    0.02
  -3 -20   3    0.00    0.03
   2  20  -3    0.05    0.04
   2  20  -3    0.00    0.03
  -2 -20   3   -0.02    0.03
  -2 -20   3    0.00    0.02
   1  20  -3    0.18    0.04
   1  20  -3    0.12    0.03
  -1 -20   3    0.14    0.03
  -1 -20   3    0.14    0.04
   0  20  -3    0.15    0.04
   0 -20   3    0.14    0.04
   0 -20   3    0.29    0.05
  -1  20  -3    0.52    0.07
   1 -20   3    0.55    0.07
  -2  20  -3    0.24    0.05
  -2  20  -3    0.23    0.06
   2 -20   3    0.29    0.05
  -3  20  -3   -0.01    0.03
  -3  20  -3    0.00    0.04
   3 -20   3    0.00    0.03
  -4  20  -3    0.07    0.05
  -4  20  -3    0.20    0.03
  -4  20  -3    0.20    0.05
   4 -20   3    0.29    0.07
  -5  20  -3   -0.03    0.04
  -5  20  -3    0.01    0.04
   5 -20   3    0.00    0.03
  -6  20  -3    0.01    0.04
  -6  20  -3    0.07    0.03
  -7  20  -3    0.22    0.04
  -7  20  -3    0.13    0.04
   5  19  -3    0.03    0.02
   5  19  -3    0.05    0.02
  -5 -19   3    0.01    0.02
   4  19  -3    0.05    0.03
   4  19  -3    0.05    0.03
  -4 -19   3    0.02    0.02
  -4 -19   3    0.07    0.03
   3  19  -3    0.20    0.05
   3  19  -3    0.17    0.05
  -3 -19   3    0.11    0.05
  -3 -19   3    0.10    0.03
   2  19  -3    0.03    0.03
   2  19  -3    0.08    0.04
  -2 -19   3    0.03    0.04
  -2 -19   3    0.03    0.03
   1  19  -3    0.22    0.05
   1  19  -3    0.37    0.05
  -1 -19   3    0.31    0.05
  -1 -19   3    0.26    0.06
   0  19  -3    1.34    0.14
   0 -19   3    1.39    0.15
   0 -19   3    1.23    0.14
  -1  19  -3    0.04    0.04
  -1  19  -3    0.02    0.05
   1 -19   3    0.01    0.04
   1 -19   3    0.04    0.04
  -2  19  -3    0.06    0.04
  -2  19  -3    0.03    0.05
   2 -19   3    0.04    0.04
  -3  19  -3    0.05    0.03
  -3  19  -3    0.05    0.05
  -3  19  -3    0.04    0.03
   3 -19   3   -0.01    0.04
  -4  19  -3    0.01    0.04
  -4  19  -3    0.02    0.03
  -4  19  -3    0.04    0.03
   4 -19   3    0.04    0.04
  -5  19  -3    0.19    0.05
  -5  19  -3    0.22    0.05
  -5  19  -3    0.20    0.07
   5 -19   3    0.26    0.06
  -6  19  -3    0.78    0.09
  -6  19  -3    0.76    0.10
  -7  19  -3    0.03    0.03
  -7  19  -3    0.04    0.04
   5  18  -3   -0.01    0.03
   5  18  -3   -0.01    0.03
  -5 -18   3    0.00    0.02
   4  18  -3   -0.01    0.03
   4  18  -3    0.01    0.03
  -4 -18   3    0.00    0.03
  -4 -18   3    0.00    0.02
   3  18  -3    0.08    0.04
   3  18  -3    0.05    0.04
  -3 -18   3    0.07    0.04
  -3 -18   3    0.05    0.03
   2  18  -3    0.01    0.04
   2  18  -3   -0.02    0.03
  -2 -18   3    0.01    0.03
  -2 -18   3   -0.02    0.04
   1  18  -3    0.64    0.08
   1  18  -3    0.55    0.08
  -1 -18   3    0.64    0.08
  -1 -18   3    0.94    0.19
  -1 -18   3    0.57    0.08
   0  18  -3    0.12    0.05
   0  18  -3    0.11    0.04
   0  18  -3    0.09    0.06
   0 -18   3    0.08    0.04
   0 -18   3    0.20    0.10
   0 -18   3    0.07    0.10
   0 -18   3    0.10    0.06
  -1  18  -3   -0.02    0.04
  -1  18  -3    0.06    0.05
   1 -18   3   -0.03    0.05
   1 -18   3    0.00    0.03
   1 -18   3    0.05    0.11
   1 -18   3    0.11    0.16
  -2  18  -3    0.07    0.05
  -2  18  -3    0.03    0.05
  -2  18  -3    0.02    0.05
   2 -18   3    0.11    0.11
   2 -18   3    0.08    0.11
  -3  18  -3    0.18    0.06
  -3  18  -3    0.14    0.05
  -3  18  -3    0.22    0.05
   3 -18   3    0.05    0.12
   3 -18   3    0.18    0.06
   3 -18   3    0.09    0.08
  -4  18  -3    0.05    0.03
  -4  18  -3    0.09    0.05
  -4  18  -3    0.01    0.05
   4 -18   3   -0.03    0.04
  -5  18  -3    0.83    0.11
  -5  18  -3    0.79    0.10
  -5  18  -3    0.82    0.13
   5 -18   3    0.84    0.10
  -6  18  -3    0.33    0.05
  -6  18  -3    0.09    0.06
  -6  18  -3    0.30    0.06
   6 -18   3    0.25    0.05
  -7  18  -3    0.01    0.03
  -7  18  -3   -0.01    0.05
  -8  18  -3    0.01    0.04
  -8  18  -3    0.08    0.03
   6  17  -3    0.02    0.03
  -6 -17   3    0.03    0.02
   5  17  -3    0.17    0.04
   5  17  -3    0.05    0.04
  -5 -17   3    0.12    0.03
   4  17  -3    0.13    0.04
   4  17  -3    0.08    0.04
  -4 -17   3    0.10    0.04
  -4 -17   3    0.11    0.03
   3  17  -3    0.09    0.04
   3  17  -3    0.09    0.04
  -3 -17   3    0.09    0.04
  -3 -17   3    0.15    0.04
   2  17  -3    0.04    0.05
  -2 -17   3    0.08    0.16
  -2 -17   3    0.06    0.07
  -2 -17   3    0.00    0.04
  -2 -17   3    0.03    0.10
   1  17  -3    1.25    0.14
   1  17  -3    1.28    0.14
  -1 -17   3    1.02    0.19
  -1 -17   3    1.22    0.14
  -1 -17   3    1.24    0.13
  -1 -17   3    1.09    0.18
   0  17  -3    0.52    0.08
   0  17  -3    0.51    0.07
   0  17  -3    0.69    0.09
   0 -17   3    0.49    0.07
   0 -17   3    0.26    0.12
   0 -17   3    0.69    0.14
   0 -17   3    0.59    0.08
  -1  17  -3    0.49    0.07
  -1  17  -3    0.56    0.08
  -1  17  -3    0.58    0.09
   1 -17   3    0.43    0.12
   1 -17   3    0.31    0.13
   1 -17   3    0.43    0.07
   1 -17   3    0.51    0.08
  -2  17  -3    0.18    0.06
  -2  17  -3    0.11    0.05
  -2  17  -3    0.12    0.05
   2 -17   3    0.14    0.05
   2 -17   3    0.19    0.13
   2 -17   3    0.22    0.09
  -3  17  -3    0.33    0.07
  -3  17  -3    0.23    0.06
  -3  17  -3    0.30    0.05
   3 -17   3    0.17    0.13
   3 -17   3    0.14    0.10
   3 -17   3    0.36    0.07
  -4  17  -3    1.24    0.12
  -4  17  -3    1.23    0.14
  -4  17  -3    1.32    0.15
   4 -17   3    0.98    0.14
   4 -17   3    0.88    0.17
   4 -17   3    1.08    0.23
  -5  17  -3    0.02    0.05
  -5  17  -3    0.15    0.05
  -5  17  -3    0.03    0.03
  -5  17  -3    0.06    0.07
  -5  17  -3   -0.02    0.02
   5 -17   3    0.12    0.05
   5 -17   3    0.07    0.09
  -6  17  -3    0.07    0.05
  -6  17  -3    0.16    0.04
  -6  17  -3    0.10    0.06
  -6  17  -3    0.00    0.02
   6 -17   3    0.14    0.07
  -7  17  -3    0.08    0.04
  -7  17  -3    0.01    0.03
  -7  17  -3    0.09    0.05
  -7  17  -3    0.07    0.06
  -8  17  -3    0.00    0.02
  -8  17  -3    0.00    0.04
  -8  17  -3   -0.04    0.04
  -9  17  -3    0.01    0.03
  -9  17  -3    0.04    0.03
   7  16  -3    0.00    0.03
  -7 -16   3    0.01    0.02
   6  16  -3    0.14    0.04
  -6 -16   3    0.06    0.03
   5  16  -3    0.16    0.05
   5  16  -3    0.27    0.05
  -5 -16   3    0.22    0.04
   4  16  -3    0.03    0.04
   4  16  -3    0.04    0.04
  -4 -16   3    0.05    0.04
  -4 -16   3    0.02    0.03
   3  16  -3    0.10    0.05
   3  16  -3    0.21    0.08
   3  16  -3    0.16    0.05
  -3 -16   3    0.15    0.10
  -3 -16   3    0.06    0.04
  -3 -16   3    0.10    0.10
  -3 -16   3    0.13    0.04
   2  16  -3    0.40    0.07
   2  16  -3    0.28    0.05
   2  16  -3    0.14    0.07
  -2 -16   3   -0.10    0.08
  -2 -16   3    0.16    0.10
  -2 -16   3    0.24    0.05
  -2 -16   3    0.24    0.05
  -2 -16   3    0.06    0.09
   1  16  -3    0.79    0.14
   1  16  -3    0.56    0.08
   1  16  -3    0.62    0.08
  -1 -16   3    0.69    0.09
  -1 -16   3    0.55    0.08
  -1 -16   3    0.58    0.13
  -1 -16   3    0.48    0.14
   0  16  -3    1.14    0.13
   0  16  -3    1.03    0.12
   0  16  -3    1.05    0.12
   0 -16   3    1.05    0.12
   0 -16   3    0.68    0.16
   0 -16   3    1.07    0.12
   0 -16   3    1.39    0.22
  -1  16  -3    0.08    0.05
  -1  16  -3    0.16    0.04
  -1  16  -3    0.10    0.05
   1 -16   3    0.09    0.05
   1 -16   3    0.12    0.05
   1 -16   3    0.00    0.11
  -2  16  -3    0.24    0.05
  -2  16  -3    0.19    0.06
  -2  16  -3    0.38    0.08
   2 -16   3    0.14    0.11
   2 -16   3    0.23    0.06
   2 -16   3    0.18    0.09
  -3  16  -3    0.13    0.04
  -3  16  -3    0.05    0.06
  -3  16  -3    0.11    0.05
   3 -16   3    0.03    0.05
   3 -16   3   -0.09    0.10
   3 -16   3   -0.01    0.07
  -4  16  -3    0.19    0.07
  -4  16  -3    0.33    0.06
  -4  16  -3    0.23    0.05
   4 -16   3    0.34    0.06
   4 -16   3    0.20    0.13
   4 -16   3    0.31    0.11
  -5  16  -3    0.00    0.04
  -5  16  -3   -0.08    0.03
  -5  16  -3    0.02    0.03
  -5  16  -3    0.04    0.08
  -5  16  -3    0.06    0.05
   5 -16   3    0.01    0.04
   5 -16   3   -0.08    0.10
   5 -16   3    0.20    0.10
  -6  16  -3   -0.03    0.05
  -6  16  -3   -0.04    0.03
  -6  16  -3   -0.01    0.06
  -6  16  -3   -0.02    0.03
   6 -16   3   -0.01    0.07
  -7  16  -3   -0.02    0.05
  -7  16  -3    0.07    0.04
  -7  16  -3   -0.02    0.02
  -8  16  -3   -0.03    0.02
  -8  16  -3    0.01    0.03
  -8  16  -3    0.01    0.04
  -8  16  -3   -0.06    0.03
  -9  16  -3    0.00    0.03
  -9  16  -3    0.00    0.04
   7  15  -3    0.01    0.03
  -7 -15   3   -0.03    0.02
   6  15  -3   -0.04    0.03
  -6 -15   3   -0.02    0.02
   5  15  -3    0.30    0.06
   5  15  -3    0.38    0.06
  -5 -15   3    0.33    0.05
   4  15  -3    0.45    0.07
   4  15  -3    0.45    0.08
   4  15  -3    0.49    0.12
  -4 -15   3    0.43    0.15
  -4 -15   3    0.58    0.08
  -4 -15   3    0.43    0.06
  -4 -15   3    0.82    0.15
  -4 -15   3    0.26    0.12
   3  15  -3    0.05    0.04
   3  15  -3    0.06    0.05
   3  15  -3   -0.01    0.05
  -3 -15   3    0.04    0.11
  -3 -15   3   -0.01    0.09
  -3 -15   3    0.08    0.04
  -3 -15   3    0.05    0.04
   2  15  -3    0.04    0.04
   2  15  -3    0.18    0.07
   2  15  -3    0.08    0.04
  -2 -15   3    0.00    0.07
  -2 -15   3   -0.06    0.09
  -2 -15   3    0.08    0.05
  -2 -15   3    0.07    0.04
   1  15  -3    0.04    0.04
   1  15  -3    0.11    0.07
   1  15  -3    0.03    0.04
  -1 -15   3    0.00    0.09
  -1 -15   3    0.00    0.04
  -1 -15   3    0.02    0.04
  -1 -15   3    0.00    0.07
   0  15  -3    0.03    0.04
   0  15  -3    0.08    0.05
   0  15  -3    0.02    0.04
   0  15  -3   -0.01    0.06
   0 -15   3   -0.07    0.07
   0 -15   3    0.18    0.11
   0 -15   3    0.02    0.04
   0 -15   3    0.06    0.04
  -1  15  -3    0.28    0.06
  -1  15  -3    0.17    0.05
  -1  15  -3    0.22    0.06
   1 -15   3    0.04    0.11
   1 -15   3    0.11    0.08
   1 -15   3    0.18    0.06
  -2  15  -3    0.76    0.10
  -2  15  -3    0.74    0.09
  -2  15  -3    0.90    0.12
   2 -15   3    0.64    0.11
   2 -15   3    0.49    0.12
   2 -15   3    0.52    0.15
  -3  15  -3    0.59    0.07
  -3  15  -3    0.44    0.07
  -3  15  -3    0.52    0.09
   3 -15   3    0.38    0.11
   3 -15   3    0.39    0.14
  -4  15  -3    0.01    0.03
  -4  15  -3    0.10    0.06
  -4  15  -3    0.03    0.04
   4 -15   3   -0.01    0.13
   4 -15   3    0.02    0.04
   4 -15   3    0.11    0.10
  -5  15  -3    0.09    0.08
  -5  15  -3    0.07    0.05
  -5  15  -3   -0.01    0.03
  -5  15  -3    0.13    0.07
  -5  15  -3    0.12    0.05
   5 -15   3   -0.02    0.07
   5 -15   3   -0.05    0.11
   5 -15   3    0.08    0.05
  -6  15  -3    0.03    0.07
  -6  15  -3   -0.05    0.03
  -6  15  -3   -0.02    0.05
  -6  15  -3    0.00    0.04
   6 -15   3   -0.06    0.08
   6 -15   3    0.00    0.12
  -7  15  -3    0.14    0.05
  -7  15  -3    0.19    0.05
  -7  15  -3    0.14    0.06
  -7  15  -3    0.06    0.06
  -8  15  -3    0.07    0.06
  -8  15  -3   -0.06    0.04
  -8  15  -3    0.02    0.05
  -8  15  -3   -0.03    0.03
  -9  15  -3   -0.01    0.04
  -9  15  -3    0.06    0.04
  -9  15  -3    0.02    0.04
 -10  15  -3    0.01    0.03
 -10  15  -3    0.02    0.03
   8  14  -3    0.42    0.05
  -8 -14   3    0.31    0.04
   7  14  -3    1.34    0.13
  -7 -14   3    1.18    0.12
   6  14  -3   -0.02    0.04
  -6 -14   3    0.02    0.02
  -6 -14   3    0.04    0.04
   5  14  -3    1.95    0.20
   5  14  -3    2.05    0.20
  -5 -14   3    1.66    0.28
  -5 -14   3    1.98    0.19
  -5 -14   3    2.24    0.45
  -5 -14   3    2.07    0.21
  -5 -14   3    1.79    0.19
   4  14  -3    0.14    0.07
   4  14  -3    0.30    0.06
   4  14  -3    0.28    0.06
  -4 -14   3    0.23    0.05
  -4 -14   3    0.19    0.05
  -4 -14   3    0.26    0.13
  -4 -14   3    0.07    0.10
  -4 -14   3    0.27    0.09
   3  14  -3    0.54    0.15
   3  14  -3    0.65    0.09
   3  14  -3    0.63    0.09
  -3 -14   3    0.70    0.20
  -3 -14   3    0.53    0.08
  -3 -14   3    0.93    0.15
  -3 -14   3    0.59    0.08
  -3 -14   3    0.69    0.29
   2  14  -3    0.28    0.08
   2  14  -3    0.05    0.06
   2  14  -3    0.33    0.06
  -2 -14   3    0.27    0.05
  -2 -14   3    0.21    0.05
  -2 -14   3    0.23    0.09
  -2 -14   3    0.22    0.11
   1  14  -3    2.42    0.23
   1  14  -3    2.24    0.22
   1  14  -3    2.03    0.25
  -1 -14   3    2.47    0.27
  -1 -14   3    2.50    0.22
  -1 -14   3    2.26    0.23
   0  14  -3    1.14    0.12
   0  14  -3    0.98    0.11
   0  14  -3    0.94    0.12
   0  14  -3    0.93    0.14
   0 -14   3    1.02    0.12
   0 -14   3    0.91    0.11
   0 -14   3    0.89    0.17
   0 -14   3    0.92    0.16
  -1  14  -3    2.91    0.26
  -1  14  -3    2.60    0.25
  -1  14  -3    2.69    0.29
  -1  14  -3    2.70    0.26
   1 -14   3    2.80    0.30
   1 -14   3    2.75    0.26
   1 -14   3    2.38    0.32
  -2  14  -3    0.06    0.04
  -2  14  -3   -0.04    0.03
   2 -14   3    0.01    0.04
   2 -14   3    0.03    0.10
   2 -14   3    0.03    0.08
  -3  14  -3    1.17    0.13
  -3  14  -3    1.38    0.15
  -3  14  -3    1.28    0.14
   3 -14   3    1.02    0.19
   3 -14   3    1.29    0.14
   3 -14   3    1.40    0.20
  -4  14  -3    0.02    0.03
  -4  14  -3    0.00    0.06
  -4  14  -3    0.01    0.04
   4 -14   3    0.10    0.09
   4 -14   3    0.06    0.11
   4 -14   3    0.05    0.04
  -5  14  -3    1.74    0.18
  -5  14  -3    1.75    0.18
  -5  14  -3    1.63    0.17
  -5  14  -3    1.82    0.20
   5 -14   3    2.08    0.28
   5 -14   3    1.66    0.31
  -6  14  -3    0.01    0.04
  -6  14  -3    0.02    0.06
  -6  14  -3    0.09    0.05
  -6  14  -3   -0.03    0.07
   6 -14   3    0.11    0.09
   6 -14   3    0.25    0.13
  -7  14  -3    0.08    0.04
  -7  14  -3    0.05    0.05
  -7  14  -3    0.11    0.10
  -7  14  -3    0.05    0.07
   7 -14   3    0.07    0.13
   7 -14   3   -0.04    0.08
  -8  14  -3    0.04    0.06
  -8  14  -3    0.02    0.05
  -8  14  -3    0.07    0.04
  -8  14  -3    0.07    0.04
  -9  14  -3   -0.05    0.02
  -9  14  -3   -0.02    0.04
  -9  14  -3    0.04    0.03
  -9  14  -3    0.01    0.04
 -10  14  -3    0.03    0.03
 -10  14  -3   -0.02    0.04
 -10  14  -3    0.06    0.04
   8  13  -3    0.05    0.03
  -8 -13   3    0.02    0.03
  -8 -13   3    0.08    0.03
  -8 -13   3    0.02    0.02
   7  13  -3    0.03    0.04
  -7 -13   3    0.08    0.03
  -7 -13   3    0.13    0.04
  -7 -13   3    0.08    0.04
  -6 -13   3    0.03    0.09
  -6 -13   3    0.02    0.07
  -6 -13   3    0.00    0.03
  -6 -13   3    0.02    0.03
  -6 -13   3   -0.04    0.04
   5  13  -3    0.42    0.11
   5  13  -3    0.48    0.08
  -5 -13   3    0.44    0.11
  -5 -13   3    0.46    0.06
  -5 -13   3    0.31    0.13
  -5 -13   3    0.54    0.07
  -5 -13   3    0.53    0.16
  -5 -13   3    0.46    0.08
  -5 -13   3    0.62    0.07
   4  13  -3    3.39    0.31
   4  13  -3    3.32    0.32
   4  13  -3    3.17    0.40
  -4 -13   3    3.39    0.36
  -4 -13   3    3.70    0.44
  -4 -13   3    3.23    0.31
  -4 -13   3    3.20    0.31
  -4 -13   3    3.25    0.31
   3  13  -3    5.07    0.45
   3  13  -3    5.25    0.47
   3  13  -3    5.12    0.48
  -3 -13   3    5.05    0.49
  -3 -13   3    4.88    0.51
  -3 -13   3    4.72    0.45
  -3 -13   3    4.62    0.46
  -3 -13   3    4.68    0.46
  -3 -13   3    4.47    0.51
   2  13  -3    0.19    0.06
   2  13  -3    0.08    0.04
  -2 -13   3    0.04    0.09
  -2 -13   3    0.06    0.08
  -2 -13   3    0.12    0.08
  -2 -13   3    0.10    0.04
  -2 -13   3    0.12    0.04
   1  13  -3    0.64    0.08
   1  13  -3    0.64    0.08
   1  13  -3    0.70    0.08
   1  13  -3    0.59    0.11
  -1 -13   3    0.56    0.14
  -1 -13   3    0.56    0.08
  -1 -13   3    0.49    0.12
  -1 -13   3    0.54    0.08
   0  13  -3   -0.01    0.03
   0  13  -3   -0.01    0.04
   0  13  -3    0.02    0.04
   0  13  -3    0.02    0.04
   0 -13   3    0.02    0.09
   0 -13   3    0.00    0.04
   0 -13   3    0.02    0.07
   0 -13   3   -0.03    0.03
  -1  13  -3    0.52    0.07
  -1  13  -3    0.42    0.07
  -1  13  -3    0.44    0.10
  -1  13  -3    0.51    0.07
   1 -13   3    0.50    0.13
   1 -13   3    0.56    0.07
   1 -13   3    0.45    0.11
  -2  13  -3    0.16    0.04
  -2  13  -3    0.09    0.04
   2 -13   3    0.14    0.06
   2 -13   3    0.32    0.12
   2 -13   3    0.14    0.09
  -3  13  -3    0.14    0.04
  -3  13  -3    0.24    0.06
  -3  13  -3    0.12    0.04
   3 -13   3    0.13    0.09
   3 -13   3    0.09    0.11
   3 -13   3    0.05    0.06
  -4  13  -3    1.57    0.17
  -4  13  -3    1.49    0.14
  -4  13  -3    1.37    0.15
   4 -13   3    1.51    0.22
   4 -13   3    1.39    0.15
   4 -13   3    1.23    0.19
  -5  13  -3    0.34    0.08
  -5  13  -3    0.42    0.08
  -5  13  -3    0.47    0.06
  -5  13  -3    0.49    0.09
   5 -13   3    0.43    0.12
   5 -13   3    0.44    0.14
  -6  13  -3    0.34    0.07
  -6  13  -3    0.27    0.08
  -6  13  -3    0.29    0.10
  -6  13  -3    0.37    0.06
   6 -13   3    0.49    0.12
   6 -13   3    0.43    0.16
  -7  13  -3    0.55    0.08
  -7  13  -3    0.56    0.10
  -7  13  -3    0.56    0.07
  -7  13  -3    0.48    0.11
   7 -13   3    0.69    0.15
   7 -13   3    0.23    0.10
  -8  13  -3    0.08    0.04
  -8  13  -3    0.03    0.07
  -8  13  -3    0.03    0.04
  -8  13  -3    0.07    0.06
  -9  13  -3    0.02    0.05
  -9  13  -3    0.05    0.05
  -9  13  -3    0.05    0.04
 -10  13  -3   -0.01    0.03
 -10  13  -3   -0.06    0.03
 -10  13  -3    0.01    0.04
   9  12  -3    0.80    0.08
  -9 -12   3    0.70    0.07
  -9 -12   3    0.68    0.08
   8  12  -3    0.11    0.04
  -8 -12   3    0.15    0.04
  -8 -12   3    0.13    0.03
  -8 -12   3    0.06    0.02
  -7 -12   3    0.00    0.02
  -7 -12   3    0.03    0.03
  -7 -12   3    0.07    0.04
   6  12  -3    0.05    0.04
  -6 -12   3    0.04    0.07
  -6 -12   3    0.03    0.03
  -6 -12   3    0.12    0.05
  -6 -12   3    0.05    0.06
  -6 -12   3   -0.02    0.03
  -6 -12   3    0.04    0.09
   5  12  -3    1.72    0.17
   5  12  -3    1.61    0.17
   5  12  -3    1.82    0.23
  -5 -12   3    1.70    0.27
  -5 -12   3    1.78    0.16
  -5 -12   3    1.71    0.28
  -5 -12   3    1.52    0.17
  -5 -12   3    1.55    0.16
  -5 -12   3    1.45    0.20
  -5 -12   3    1.23    0.25
  -5 -12   3    1.61    0.17
   4  12  -3    4.18    0.41
   4  12  -3    4.30    0.39
   4  12  -3    3.98    0.39
  -4 -12   3    4.37    0.39
  -4 -12   3    4.21    0.38
  -4 -12   3    4.18    0.46
  -4 -12   3    3.79    0.38
  -4 -12   3    4.17    0.39
  -4 -12   3    4.57    0.43
  -4 -12   3    4.21    0.46
   3  12  -3    0.16    0.05
   3  12  -3    0.20    0.05
   3  12  -3    0.17    0.07
  -3 -12   3    0.15    0.04
  -3 -12   3    0.09    0.07
  -3 -12   3    0.24    0.05
  -3 -12   3    0.18    0.05
  -3 -12   3    0.33    0.12
  -3 -12   3    0.10    0.10
   2  12  -3    0.15    0.07
   2  12  -3    0.10    0.04
   2  12  -3    0.16    0.05
  -2 -12   3    0.16    0.09
  -2 -12   3    0.11    0.06
  -2 -12   3    0.22    0.05
  -2 -12   3    0.05    0.07
  -2 -12   3    0.04    0.04
  -2 -12   3    0.08    0.07
   1  12  -3    4.15    0.41
   1  12  -3    3.87    0.40
   1  12  -3    4.40    0.40
  -1 -12   3    4.27    0.39
  -1 -12   3    4.36    0.42
  -1 -12   3    4.18    0.44
  -1 -12   3    4.10    0.42
  -1 -12   3    4.32    0.39
   0  12  -3    2.07    0.26
   0  12  -3    1.57    0.16
   0  12  -3    1.58    0.16
   0  12  -3    1.35    0.16
   0 -12   3    1.57    0.20
   0 -12   3    1.59    0.16
   0 -12   3    2.17    0.25
  -1  12  -3    0.17    0.05
  -1  12  -3    0.26    0.05
  -1  12  -3    0.19    0.07
   1 -12   3    0.38    0.10
   1 -12   3    0.27    0.11
   1 -12   3    0.16    0.07
  -2  12  -3    5.65    0.52
  -2  12  -3    5.59    0.52
   2 -12   3    6.29    0.57
  -3  12  -3    7.43    0.66
  -3  12  -3    6.87    0.65
   3 -12   3    7.59    0.70
   3 -12   3    7.26    0.68
  -4  12  -3    0.51    0.09
  -4  12  -3    0.44    0.06
  -4  12  -3    0.53    0.07
   4 -12   3    0.54    0.14
  -5  12  -3    0.83    0.10
  -5  12  -3    0.57    0.12
  -5  12  -3    0.69    0.09
  -5  12  -3    0.59    0.07
  -5  12  -3    0.61    0.10
   5 -12   3    0.69    0.15
  -6  12  -3    0.24    0.08
  -6  12  -3    0.35    0.09
  -6  12  -3    0.30    0.06
  -6  12  -3    0.12    0.09
   6 -12   3    0.42    0.11
   6 -12   3    0.21    0.12
  -7  12  -3    0.51    0.10
  -7  12  -3    0.51    0.09
  -7  12  -3    0.45    0.11
  -7  12  -3    0.60    0.08
   7 -12   3    0.48    0.15
   7 -12   3    0.55    0.12
  -8  12  -3    0.36    0.05
  -8  12  -3    0.30    0.11
  -8  12  -3    0.22    0.06
  -8  12  -3    0.21    0.09
   8 -12   3    0.14    0.10
  -9  12  -3    0.09    0.07
  -9  12  -3    0.05    0.04
  -9  12  -3    0.03    0.05
 -10  12  -3    0.03    0.04
 -10  12  -3    0.01    0.03
 -10  12  -3   -0.01    0.05
   9  11  -3   -0.02    0.03
  -9 -11   3    0.01    0.02
  -9 -11   3   -0.02    0.03
   8  11  -3    0.01    0.04
  -8 -11   3   -0.03    0.03
  -8 -11   3    0.02    0.06
  -8 -11   3    0.02    0.02
  -8 -11   3    0.06    0.04
   7  11  -3    0.24    0.05
  -7 -11   3    0.18    0.06
  -7 -11   3    0.34    0.13
  -7 -11   3    0.20    0.04
  -7 -11   3    0.35    0.08
  -7 -11   3    0.23    0.09
  -7 -11   3    0.27    0.05
   6  11  -3    1.83    0.19
  -6 -11   3    1.87    0.18
  -6 -11   3    1.64    0.21
  -6 -11   3    1.96    0.23
  -6 -11   3    1.70    0.18
  -6 -11   3    1.77    0.20
  -6 -11   3    1.70    0.27
   5  11  -3    0.90    0.12
   5  11  -3    0.98    0.14
   5  11  -3    1.20    0.13
  -5 -11   3    1.03    0.17
  -5 -11   3    1.01    0.11
  -5 -11   3    0.83    0.14
  -5 -11   3    1.22    0.20
  -5 -11   3    0.66    0.17
  -5 -11   3    0.96    0.11
  -5 -11   3    1.06    0.12
   4  11  -3    0.81    0.11
   4  11  -3    1.07    0.12
   4  11  -3    1.17    0.15
  -4 -11   3    1.06    0.12
  -4 -11   3    0.92    0.15
  -4 -11   3    0.96    0.11
  -4 -11   3    0.98    0.11
  -4 -11   3    1.04    0.16
  -4 -11   3    0.99    0.19
  -4 -11   3    0.88    0.18
   3  11  -3    1.26    0.15
   3  11  -3    1.05    0.12
   3  11  -3    1.12    0.12
  -3 -11   3    1.00    0.12
  -3 -11   3    0.97    0.17
  -3 -11   3    0.93    0.17
  -3 -11   3    1.42    0.17
  -3 -11   3    1.01    0.12
  -3 -11   3    1.20    0.12
  -3 -11   3    1.20    0.16
  -3 -11   3    1.69    0.20
   2  11  -3    0.97    0.11
   2  11  -3    1.06    0.11
   2  11  -3    0.99    0.13
  -2 -11   3    0.46    0.18
  -2 -11   3    0.99    0.11
  -2 -11   3    0.93    0.14
  -2 -11   3    1.07    0.11
   1  11  -3    0.22    0.07
  -1 -11   3    0.18    0.09
  -1 -11   3    0.11    0.07
  -1 -11   3    0.07    0.06
   0  11  -3    0.01    0.05
   0 -11   3    0.08    0.09
   0 -11   3    0.12    0.07
  -1  11  -3    6.04    0.55
   1 -11   3    5.90    0.57
   1 -11   3    5.67    0.55
   2 -11   3    3.40    0.35
   2 -11   3    3.51    0.37
  -3  11  -3    1.15    0.13
   3 -11   3    1.43    0.19
  -4  11  -3    0.56    0.08
  -4  11  -3    0.68    0.10
  -4  11  -3    0.60    0.09
  -4  11  -3    0.68    0.12
   4 -11   3    0.73    0.15
  -5  11  -3    0.27    0.07
  -5  11  -3    0.32    0.05
  -5  11  -3    0.36    0.07
  -5  11  -3    0.23    0.09
   5 -11   3    0.30    0.12
  -6  11  -3    0.27    0.07
  -6  11  -3    0.24    0.10
  -6  11  -3    0.19    0.05
   6 -11   3    0.16    0.11
  -7  11  -3    0.18    0.06
  -7  11  -3    0.11    0.08
  -7  11  -3    0.07    0.07
  -7  11  -3    0.12    0.04
   7 -11   3    0.05    0.08
  -8  11  -3    0.14    0.09
  -8  11  -3    0.17    0.04
  -8  11  -3    0.17    0.07
  -8  11  -3    0.13    0.05
   8 -11   3    0.12    0.08
  -9  11  -3    0.21    0.06
  -9  11  -3    0.07    0.04
  -9  11  -3    0.09    0.07
 -10  11  -3    0.11    0.04
 -10  11  -3    0.03    0.05
 -10  11  -3    0.09    0.05
 -11  11  -3    0.08    0.03
 -11  11  -3    0.04    0.04
 -11  11  -3    0.08    0.04
  10  10  -3    0.03    0.04
 -10 -10   3    0.11    0.02
 -10 -10   3    0.06    0.02
   9  10  -3   -0.01    0.03
  -9 -10   3    0.00    0.04
  -9 -10   3    0.00    0.03
  -9 -10   3    0.00    0.03
  -8 -10   3    0.21    0.05
  -8 -10   3    0.25    0.10
  -8 -10   3    0.22    0.06
  -8 -10   3    0.17    0.03
   7  10  -3    2.29    0.22
  -7 -10   3    2.24    0.27
  -7 -10   3    1.95    0.29
  -7 -10   3    2.14    0.23
  -7 -10   3    2.30    0.22
  -7 -10   3    2.17    0.24
  -7 -10   3    2.24    0.21
   6  10  -3    0.27    0.06
  -6 -10   3    0.23    0.05
  -6 -10   3    0.25    0.08
  -6 -10   3    0.22    0.08
  -6 -10   3    0.27    0.05
  -6 -10   3    0.18    0.12
  -6 -10   3    0.32    0.12
   5  10  -3    0.27    0.08
   5  10  -3    0.46    0.07
  -5 -10   3    0.53    0.14
  -5 -10   3    0.69    0.12
  -5 -10   3    0.50    0.07
  -5 -10   3    0.42    0.06
  -5 -10   3    0.41    0.08
  -5 -10   3    0.44    0.13
  -5 -10   3    0.50    0.14
   4  10  -3    0.20    0.05
   4  10  -3    0.33    0.06
   4  10  -3    0.28    0.08
  -4 -10   3    0.40    0.08
  -4 -10   3    0.26    0.11
  -4 -10   3    0.21    0.07
  -4 -10   3    0.29    0.05
  -4 -10   3    0.35    0.12
  -4 -10   3    0.27    0.05
  -4 -10   3    0.17    0.10
   3  10  -3   13.84    1.23
   3  10  -3   12.71    1.21
  -3 -10   3   14.48    1.21
  -3 -10   3   13.82    1.23
  -3 -10   3   13.98    1.24
  -3 -10   3   14.10    1.26
  -3 -10   3   13.12    1.21
   2  10  -3    0.57    0.10
  -2 -10   3    0.81    0.12
  -2 -10   3    0.71    0.14
  -2 -10   3    0.47    0.10
   1  10  -3   14.65    1.30
  -1 -10   3   14.29    1.31
  -1 -10   3   15.06    1.30
  -1 -10   3   13.82    1.30
   0  10  -3    4.85    0.44
   0 -10   3    4.47    0.44
   0 -10   3    4.40    0.44
   0 -10   3    4.58    0.45
  -1  10  -3   11.83    1.10
   1 -10   3   12.41    1.12
   1 -10   3   12.49    1.10
   2 -10   3    0.23    0.08
   2 -10   3    0.21    0.10
  -3  10  -3    1.71    0.24
   3 -10   3    2.35    0.25
  -4  10  -3    1.09    0.12
  -4  10  -3    1.07    0.14
  -4  10  -3    1.26    0.14
   4 -10   3    1.08    0.17
  -5  10  -3    0.10    0.05
  -5  10  -3    0.04    0.05
  -5  10  -3    0.16    0.08
  -5  10  -3    0.05    0.04
   5 -10   3    0.06    0.10
  -6  10  -3    0.55    0.12
  -6  10  -3    0.39    0.09
  -6  10  -3    0.58    0.07
  -6  10  -3    0.55    0.08
   6 -10   3    0.29    0.12
  -7  10  -3    0.01    0.06
  -7  10  -3    0.05    0.04
  -7  10  -3    0.02    0.07
  -7  10  -3   -0.01    0.05
   7 -10   3    0.10    0.09
  -8  10  -3    0.10    0.07
  -8  10  -3    0.09    0.07
  -8  10  -3    0.13    0.05
  -8  10  -3    0.18    0.04
   8 -10   3    0.01    0.12
   8 -10   3   -0.04    0.08
  -9  10  -3    0.43    0.08
  -9  10  -3    0.49    0.11
  -9  10  -3    0.31    0.06
 -10  10  -3    0.06    0.06
 -10  10  -3    0.07    0.05
 -10  10  -3    0.03    0.04
 -11  10  -3    0.01    0.04
 -11  10  -3    0.01    0.04
 -11  10  -3    0.03    0.03
  10   9  -3    0.03    0.03
 -10  -9   3    0.03    0.03
 -10  -9   3    0.05    0.03
 -10  -9   3    0.04    0.04
  -9  -9   3    0.02    0.07
  -9  -9   3    0.04    0.05
  -9  -9   3    0.10    0.03
   8   9  -3    0.13    0.04
  -8  -9   3    0.11    0.10
  -8  -9   3    0.03    0.10
  -8  -9   3    0.23    0.05
  -8  -9   3    0.15    0.03
  -8  -9   3    0.10    0.07
  -8  -9   3    0.24    0.06
   7   9  -3    0.49    0.07
  -7  -9   3    0.58    0.07
  -7  -9   3    0.53    0.07
  -7  -9   3    0.60    0.16
  -7  -9   3    0.41    0.09
  -7  -9   3    0.55    0.09
  -7  -9   3    0.42    0.13
   6   9  -3    0.06    0.04
  -6  -9   3    0.10    0.13
  -6  -9   3    0.12    0.11
  -6  -9   3    0.03    0.06
  -6  -9   3    0.04    0.03
  -6  -9   3    0.04    0.04
  -6  -9   3    0.02    0.08
   5   9  -3    1.42    0.16
  -5  -9   3    1.61    0.17
  -5  -9   3    1.85    0.19
  -5  -9   3    1.49    0.15
  -5  -9   3    1.54    0.23
  -5  -9   3    2.03    0.22
  -5  -9   3    1.13    0.21
   4   9  -3   -0.02    0.04
  -4  -9   3    0.02    0.08
  -4  -9   3    0.06    0.09
  -4  -9   3    0.01    0.05
  -4  -9   3    0.01    0.03
  -4  -9   3    0.00    0.05
  -4  -9   3    0.00    0.10
  -4  -9   3    0.04    0.03
   3   9  -3    0.07    0.05
  -3  -9   3    0.05    0.06
  -3  -9   3    0.02    0.05
  -3  -9   3    0.00    0.07
  -3  -9   3    0.02    0.07
   2   9  -3    0.26    0.06
  -2  -9   3    0.23    0.07
  -2  -9   3    0.32    0.08
  -2  -9   3    0.26    0.10
   1   9  -3    1.44    0.16
  -1  -9   3    1.53    0.17
  -1  -9   3    1.30    0.17
  -1  -9   3    1.20    0.17
   0   9  -3    1.54    0.18
   0  -9   3    1.77    0.20
   0  -9   3    1.62    0.21
   0  -9   3    1.73    0.21
  -1   9  -3    8.19    0.72
   1  -9   3    7.84    0.72
   1  -9   3    7.63    0.73
   2  -9   3    0.23    0.10
  -3   9  -3    2.06    0.22
   3  -9   3    2.46    0.25
   4  -9   3    1.28    0.18
  -5   9  -3    0.23    0.05
  -5   9  -3    0.08    0.08
   5  -9   3    0.13    0.09
  -6   9  -3    1.71    0.19
  -6   9  -3    2.09    0.21
  -6   9  -3    2.11    0.22
  -6   9  -3    1.95    0.20
   6  -9   3    1.89    0.24
  -7   9  -3    1.33    0.15
  -7   9  -3    1.26    0.17
  -7   9  -3    1.82    0.20
   7  -9   3    1.41    0.20
  -8   9  -3    0.15    0.04
  -8   9  -3   -0.02    0.03
  -8   9  -3    0.04    0.08
  -8   9  -3    0.13    0.07
  -8   9  -3    0.09    0.05
   8  -9   3    0.08    0.09
   8  -9   3    0.11    0.11
  -9   9  -3    0.11    0.06
  -9   9  -3    0.32    0.09
  -9   9  -3    0.15    0.05
 -10   9  -3   -0.01    0.04
 -10   9  -3   -0.01    0.05
 -10   9  -3    0.00    0.05
 -11   9  -3    0.09    0.03
 -11   9  -3    0.05    0.05
 -11   9  -3    0.06    0.04
  10   8  -3    0.19    0.04
 -10  -8   3    0.19    0.06
 -10  -8   3    0.18    0.04
 -10  -8   3    0.13    0.05
  -9  -8   3    0.03    0.08
  -9  -8   3    0.00    0.03
  -9  -8   3    0.03    0.05
   8   8  -3    0.54    0.10
  -8  -8   3    0.47    0.08
  -8  -8   3    0.42    0.08
  -8  -8   3    0.34    0.13
  -8  -8   3    0.37    0.07
  -8  -8   3    0.41    0.14
  -8  -8   3    0.07    0.24
   7   8  -3    0.52    0.08
  -7  -8   3    0.72    0.16
  -7  -8   3    0.52    0.08
  -7  -8   3    0.55    0.07
  -7  -8   3    0.69    0.11
  -7  -8   3    0.91    0.11
   6   8  -3    2.45    0.23
  -6  -8   3    2.35    0.32
  -6  -8   3    2.32    0.28
  -6  -8   3    2.27    0.24
  -6  -8   3    2.35    0.22
  -6  -8   3    2.52    0.26
   5   8  -3    1.56    0.20
   5   8  -3    1.74    0.19
  -5  -8   3    1.76    0.20
  -5  -8   3    1.92    0.18
  -5  -8   3    1.98    0.21
  -5  -8   3    1.85    0.25
  -5  -8   3    2.21    0.24
  -5  -8   3    2.48    0.28
   4   8  -3    1.54    0.18
  -4  -8   3    1.93    0.23
  -4  -8   3    1.69    0.22
  -4  -8   3    1.81    0.20
  -4  -8   3    1.89    0.22
  -4  -8   3    1.59    0.16
  -4  -8   3    1.75    0.20
   3   8  -3    0.01    0.04
  -3  -8   3    0.08    0.07
  -3  -8   3    0.02    0.07
  -3  -8   3    0.08    0.06
  -3  -8   3    0.10    0.06
   2   8  -3    1.97    0.21
  -2  -8   3    2.04    0.24
  -2  -8   3    2.09    0.22
  -2  -8   3    2.30    0.23
   1   8  -3    1.44    0.17
  -1  -8   3    1.65    0.19
  -1  -8   3    1.61    0.18
  -1  -8   3    1.60    0.20
   0   8  -3    0.05    0.05
   0  -8   3    0.03    0.05
   0  -8   3   -0.02    0.07
   0  -8   3   -0.02    0.05
  -1   8  -3   13.22    1.17
   1  -8   3   13.02    1.17
   1  -8   3   13.04    1.18
  -2   8  -3    0.33    0.08
   2  -8   3    0.32    0.09
  -3   8  -3    2.16    0.21
   3  -8   3    2.18    0.24
   4  -8   3    0.22    0.08
  -5   8  -3    0.05    0.09
  -5   8  -3    0.09    0.06
   5  -8   3    0.11    0.07
  -6   8  -3    0.15    0.08
  -6   8  -3    0.28    0.09
  -6   8  -3    0.26    0.06
  -6   8  -3    0.34    0.05
  -6   8  -3    0.39    0.08
   6  -8   3    0.38    0.10
  -7   8  -3   -0.02    0.07
  -7   8  -3    0.07    0.04
  -7   8  -3    0.02    0.05
  -7   8  -3    0.07    0.05
  -7   8  -3    0.07    0.07
  -7   8  -3    0.07    0.04
   7  -8   3    0.06    0.07
  -8   8  -3    1.90    0.22
  -8   8  -3    2.08    0.24
  -8   8  -3    1.93    0.19
  -8   8  -3    1.89    0.19
  -8   8  -3    1.95    0.20
  -9   8  -3    0.13    0.10
  -9   8  -3    0.15    0.07
  -9   8  -3    0.11    0.08
  -9   8  -3    0.12    0.03
 -10   8  -3    0.20    0.08
 -10   8  -3    0.04    0.06
 -10   8  -3    0.12    0.05
 -11   8  -3    0.06    0.05
 -11   8  -3    0.04    0.04
 -11   8  -3    0.10    0.04
  10   7  -3    0.02    0.05
 -10  -7   3    0.02    0.03
 -10  -7   3   -0.07    0.04
 -10  -7   3    0.02    0.06
   9   7  -3    1.47    0.14
  -9  -7   3    1.41    0.15
  -9  -7   3    0.96    0.17
  -9  -7   3    1.40    0.14
   8   7  -3    0.49    0.07
  -8  -7   3    0.67    0.16
  -8  -7   3    0.55    0.14
  -8  -7   3    0.47    0.06
  -8  -7   3    0.41    0.07
  -8  -7   3    0.58    0.08
  -8  -7   3    0.53    0.09
   7   7  -3    0.43    0.07
  -7  -7   3    0.38    0.09
  -7  -7   3    0.44    0.08
  -7  -7   3    0.32    0.08
  -7  -7   3    0.40    0.05
  -7  -7   3    0.25    0.13
  -7  -7   3    0.53    0.16
  -7  -7   3    0.41    0.07
   6   7  -3    1.18    0.13
  -6  -7   3    0.87    0.18
  -6  -7   3    1.27    0.18
  -6  -7   3    1.08    0.14
  -6  -7   3    1.17    0.12
  -6  -7   3    1.28    0.15
  -6  -7   3    1.29    0.16
   5   7  -3    0.64    0.09
   5   7  -3    0.64    0.10
  -5  -7   3    0.73    0.10
  -5  -7   3    0.49    0.14
  -5  -7   3    0.96    0.13
  -5  -7   3    0.60    0.14
  -5  -7   3    0.78    0.13
  -5  -7   3    0.93    0.12
  -5  -7   3    0.80    0.09
   4   7  -3    1.18    0.13
  -4  -7   3    0.77    0.15
  -4  -7   3    1.24    0.14
  -4  -7   3    0.97    0.13
  -4  -7   3    1.04    0.16
   3   7  -3    4.47    0.40
  -3  -7   3    4.30    0.43
  -3  -7   3    4.48    0.41
  -3  -7   3    4.15    0.43
  -3  -7   3    4.40    0.41
  -3  -7   3    4.18    0.39
   2   7  -3    0.48    0.08
  -2  -7   3    0.47    0.08
  -2  -7   3    0.33    0.09
  -2  -7   3    0.48    0.09
   1   7  -3    0.27    0.07
  -1  -7   3    0.15    0.06
  -1  -7   3    0.34    0.07
  -1  -7   3    0.30    0.08
   0   7  -3    5.02    0.47
   0  -7   3    5.28    0.47
   0  -7   3    4.95    0.48
   0  -7   3    5.02    0.48
  -1   7  -3   29.99    2.63
   1  -7   3   29.65    2.64
   1  -7   3   29.83    2.63
  -2   7  -3    0.54    0.08
   2  -7   3    0.73    0.11
  -3   7  -3    2.57    0.24
  -4   7  -3    7.28    0.64
   4  -7   3    6.57    0.64
  -5   7  -3    1.15    0.16
   5  -7   3    1.40    0.17
  -6   7  -3   -0.05    0.07
  -6   7  -3    0.00    0.05
  -6   7  -3    0.05    0.05
  -6   7  -3    0.01    0.03
  -6   7  -3    0.03    0.06
   6  -7   3    0.01    0.07
  -7   7  -3    1.01    0.14
  -7   7  -3    0.89    0.11
  -7   7  -3    1.19    0.13
  -7   7  -3    0.94    0.11
  -7   7  -3    0.76    0.12
  -7   7  -3    0.94    0.15
   7  -7   3    0.90    0.15
  -8   7  -3    0.02    0.03
  -8   7  -3   -0.19    0.07
  -8   7  -3   -0.05    0.05
  -8   7  -3    0.06    0.07
  -8   7  -3    0.04    0.07
  -8   7  -3    0.01    0.03
   8  -7   3   -0.02    0.07
   8  -7   3    0.06    0.09
  -9   7  -3    1.58    0.18
  -9   7  -3    1.03    0.15
  -9   7  -3    1.45    0.15
  -9   7  -3    1.02    0.18
  -9   7  -3    1.05    0.14
 -10   7  -3    0.14    0.05
 -10   7  -3   -0.01    0.06
 -10   7  -3    0.15    0.04
 -10   7  -3    0.15    0.06
 -11   7  -3    0.02    0.04
 -11   7  -3    0.01    0.05
 -11   7  -3   -0.02    0.02
 -11   7  -3    0.03    0.04
 -11  -6   3    0.34    0.05
 -11  -6   3    0.25    0.06
 -11  -6   3    0.45    0.05
  10   6  -3    0.05    0.05
 -10  -6   3    0.02    0.03
 -10  -6   3    0.05    0.05
 -10  -6   3   -0.07    0.07
   9   6  -3    3.02    0.30
  -9  -6   3    3.14    0.31
  -9  -6   3    3.43    0.30
   8   6  -3    0.28    0.06
  -8  -6   3    0.13    0.09
  -8  -6   3    0.39    0.07
  -8  -6   3    0.41    0.12
  -8  -6   3    0.37    0.06
  -8  -6   3    0.35    0.08
  -8  -6   3    0.32    0.04
  -8  -6   3    0.20    0.08
   7   6  -3    3.83    0.33
  -7  -6   3    3.32    0.39
  -7  -6   3    3.32    0.37
  -7  -6   3    3.48    0.32
  -7  -6   3    3.52    0.34
  -7  -6   3    3.54    0.34
  -7  -6   3    3.13    0.34
   6   6  -3    0.13    0.05
  -6  -6   3    0.10    0.10
  -6  -6   3    0.15    0.06
  -6  -6   3    0.26    0.11
  -6  -6   3    0.18    0.04
  -6  -6   3    0.13    0.07
  -6  -6   3    0.27    0.06
   5   6  -3    0.50    0.08
  -5  -6   3    0.54    0.10
  -5  -6   3    0.61    0.07
  -5  -6   3    0.67    0.10
  -5  -6   3    0.75    0.14
  -5  -6   3    0.66    0.12
   4   6  -3    1.07    0.13
  -4  -6   3    1.21    0.15
  -4  -6   3    1.21    0.18
  -4  -6   3    1.14    0.16
  -4  -6   3    1.24    0.15
   3   6  -3    4.83    0.44
  -3  -6   3    4.91    0.45
  -3  -6   3    4.96    0.47
  -3  -6   3    4.60    0.43
  -3  -6   3    4.92    0.46
  -3  -6   3    5.04    0.47
   2   6  -3    3.34    0.32
  -2  -6   3    3.50    0.34
  -2  -6   3    3.48    0.33
   1   6  -3    1.10    0.13
  -1  -6   3    1.09    0.14
  -1  -6   3    1.13    0.13
  -1  -6   3    1.34    0.15
   0   6  -3    1.29    0.14
   0  -6   3    1.38    0.15
   0  -6   3    1.21    0.14
  -1   6  -3    0.62    0.09
   1  -6   3    0.84    0.11
   1  -6   3    0.77    0.10
  -2   6  -3    0.58    0.08
   2  -6   3    0.65    0.09
  -3   6  -3    1.15    0.14
  -3   6  -3    1.12    0.12
   3  -6   3    1.25    0.14
  -4   6  -3   -0.01    0.05
   4  -6   3    0.01    0.07
  -5   6  -3    0.27    0.08
  -6   6  -3    0.88    0.15
  -6   6  -3    1.09    0.15
  -6   6  -3    1.16    0.13
  -6   6  -3    1.32    0.15
  -6   6  -3    1.04    0.12
  -7   6  -3    0.03    0.06
  -7   6  -3   -0.01    0.07
  -7   6  -3    0.01    0.05
  -7   6  -3    0.01    0.06
  -7   6  -3   -0.03    0.03
  -7   6  -3    0.00    0.03
   7  -6   3   -0.04    0.07
  -8   6  -3    0.52    0.07
  -8   6  -3    0.40    0.11
  -8   6  -3    0.43    0.10
  -8   6  -3    0.49    0.08
  -8   6  -3    0.44    0.07
  -8   6  -3    0.47    0.13
   8  -6   3    0.48    0.11
  -9   6  -3   -0.03    0.02
  -9   6  -3   -0.03    0.08
  -9   6  -3    0.02    0.04
  -9   6  -3   -0.05    0.06
  -9   6  -3    0.05    0.09
  -9   6  -3    0.09    0.06
 -10   6  -3    0.19    0.08
 -10   6  -3    0.26    0.07
 -10   6  -3    0.20    0.04
 -10   6  -3    0.22    0.06
 -11   6  -3    0.00    0.04
 -11   6  -3   -0.04    0.03
 -11   6  -3   -0.01    0.04
 -11   6  -3    0.03    0.03
 -11  -5   3    0.02    0.05
 -11  -5   3    0.06    0.03
 -11  -5   3    0.04    0.04
 -10  -5   3    0.18    0.06
 -10  -5   3    0.13    0.04
 -10  -5   3    0.10    0.09
   9   5  -3    0.35    0.06
  -9  -5   3    0.46    0.08
  -9  -5   3    0.17    0.10
  -9  -5   3    0.23    0.12
  -9  -5   3    0.27    0.08
  -9  -5   3    0.29    0.06
   8   5  -3   -0.02    0.04
  -8  -5   3    0.08    0.06
  -8  -5   3   -0.01    0.09
  -8  -5   3    0.04    0.08
  -8  -5   3   -0.06    0.07
  -8  -5   3    0.09    0.04
  -8  -5   3    0.01    0.04
  -8  -5   3    0.08    0.02
   7   5  -3    0.09    0.05
  -7  -5   3    0.15    0.03
  -7  -5   3    0.14    0.10
  -7  -5   3    0.13    0.10
  -7  -5   3    0.19    0.07
  -7  -5   3    0.12    0.06
  -7  -5   3    0.17    0.07
   6   5  -3    0.35    0.07
  -6  -5   3    0.37    0.11
  -6  -5   3    0.40    0.07
  -6  -5   3    0.31    0.10
  -6  -5   3    0.48    0.05
  -6  -5   3    0.34    0.08
  -6  -5   3    0.46    0.08
   5   5  -3    5.64    0.51
  -5  -5   3    5.39    0.52
  -5  -5   3    5.41    0.55
  -5  -5   3    5.85    0.52
   4   5  -3    3.06    0.30
  -4  -5   3    3.20    0.33
  -4  -5   3    3.24    0.31
  -4  -5   3    3.20    0.33
  -4  -5   3    3.14    0.31
   3   5  -3    1.27    0.13
  -3  -5   3    1.27    0.16
  -3  -5   3    1.54    0.16
  -3  -5   3    1.08    0.11
  -3  -5   3    1.38    0.15
  -3  -5   3    1.22    0.16
   2   5  -3    0.55    0.07
  -2  -5   3    0.52    0.09
  -2  -5   3    0.54    0.08
  -2  -5   3    0.64    0.09
  -1  -5   3   51.32    4.45
  -1  -5   3   48.90    4.45
  -1  -5   3   51.23    4.44
   0   5  -3    0.21    0.04
   0  -5   3    0.17    0.05
   0  -5   3    0.19    0.06
   1  -5   3   23.70    2.11
   1  -5   3   24.17    2.11
  -2   5  -3    0.17    0.05
   2  -5   3    0.22    0.06
  -3   5  -3    1.85    0.19
   3  -5   3    1.71    0.18
  -4   5  -3    0.98    0.13
  -5   5  -3    1.11    0.15
  -6   5  -3    0.05    0.05
  -6   5  -3    0.12    0.08
  -6   5  -3    0.09    0.07
  -6   5  -3    0.13    0.05
  -7   5  -3    0.79    0.11
  -7   5  -3    0.76    0.13
  -7   5  -3    0.81    0.11
  -7   5  -3    0.81    0.09
  -7   5  -3    0.99    0.17
  -7   5  -3    0.68    0.09
   7  -5   3    0.78    0.12
  -8   5  -3    0.00    0.04
  -8   5  -3   -0.02    0.05
  -8   5  -3    0.10    0.08
  -8   5  -3    0.04    0.04
  -8   5  -3   -0.05    0.06
  -8   5  -3    0.00    0.07
   8  -5   3    0.08    0.08
  -9   5  -3    3.76    0.40
  -9   5  -3    4.02    0.38
  -9   5  -3    3.99    0.39
  -9   5  -3    3.97    0.42
  -9   5  -3    3.95    0.36
 -10   5  -3    0.02    0.06
 -10   5  -3    0.02    0.05
 -10   5  -3   -0.01    0.03
 -10   5  -3   -0.03    0.05
 -11   5  -3    0.49    0.09
 -11   5  -3    0.55    0.08
 -11   5  -3    0.69    0.08
 -11  -4   3   -0.06    0.06
 -11  -4   3    0.00    0.04
 -11  -4   3    0.01    0.03
 -10  -4   3    0.10    0.09
 -10  -4   3   -0.05    0.05
 -10  -4   3    0.08    0.05
 -10  -4   3   -0.01    0.03
   9   4  -3    0.03    0.04
  -9  -4   3    0.13    0.16
  -9  -4   3   -0.03    0.08
  -9  -4   3    0.00    0.04
  -9  -4   3    0.01    0.06
  -9  -4   3   -0.05    0.08
   8   4  -3    0.43    0.07
  -8  -4   3    0.53    0.06
  -8  -4   3    0.40    0.05
  -8  -4   3    0.50    0.07
  -8  -4   3    0.41    0.09
  -8  -4   3    0.28    0.11
  -8  -4   3    0.25    0.09
  -8  -4   3    0.51    0.13
   7   4  -3    0.09    0.05
  -7  -4   3    0.09    0.07
  -7  -4   3    0.07    0.03
  -7  -4   3    0.09    0.06
  -7  -4   3    0.13    0.10
  -7  -4   3    0.11    0.05
  -7  -4   3    0.11    0.09
  -6  -4   3    0.08    0.08
  -6  -4   3    0.13    0.05
  -6  -4   3    0.09    0.05
  -6  -4   3    0.19    0.03
  -6  -4   3    0.02    0.07
  -6  -4   3    0.08    0.06
   5   4  -3    2.36    0.23
  -5  -4   3    2.40    0.25
  -5  -4   3    2.54    0.28
  -5  -4   3    2.43    0.24
   4   4  -3    1.36    0.14
  -4  -4   3    1.18    0.17
  -4  -4   3    1.44    0.16
  -4  -4   3    1.47    0.19
  -4  -4   3    1.40    0.16
   3   4  -3    4.42    0.40
  -3  -4   3    4.48    0.41
  -3  -4   3    4.30    0.41
  -3  -4   3    4.15    0.39
  -3  -4   3    4.41    0.42
  -3  -4   3    5.06    0.46
   2   4  -3    1.35    0.14
  -2  -4   3    1.49    0.16
  -2  -4   3    1.38    0.15
  -2  -4   3    1.22    0.14
  -2  -4   3    1.40    0.15
   1   4  -3   46.15    4.01
  -1  -4   3   45.60    4.01
  -1  -4   3   44.92    4.01
   0   4  -3    6.14    0.54
   0  -4   3    5.92    0.55
   0  -4   3    6.10    0.55
  -1   4  -3  115.11   10.74
  -1   4  -3  130.43   11.03
  -2   4  -3    2.70    0.25
  -2   4  -3    2.72    0.26
   2  -4   3    2.69    0.25
  -3   4  -3    0.02    0.05
  -4   4  -3    0.37    0.08
  -5   4  -3    0.63    0.12
  -6   4  -3    1.63    0.19
  -6   4  -3    1.52    0.21
  -6   4  -3    1.87    0.25
   6  -4   3    1.95    0.18
  -7   4  -3    1.88    0.18
  -7   4  -3    1.57    0.23
  -7   4  -3    1.72    0.20
  -7   4  -3    1.99    0.19
  -7   4  -3    1.93    0.21
  -7   4  -3    1.98    0.22
  -8   4  -3   -0.06    0.05
  -8   4  -3    0.00    0.07
  -8   4  -3    0.09    0.04
  -8   4  -3    0.00    0.05
  -8   4  -3    0.00    0.08
  -9   4  -3    0.67    0.12
  -9   4  -3    0.59    0.10
  -9   4  -3    0.75    0.09
  -9   4  -3    0.51    0.09
  -9   4  -3    0.62    0.13
 -10   4  -3    0.09    0.05
 -10   4  -3    0.28    0.05
 -10   4  -3    0.23    0.06
 -10   4  -3    0.25    0.09
 -11   4  -3    0.02    0.04
 -11   4  -3    0.01    0.03
 -11   4  -3    0.00    0.04
 -11   4  -3    0.03    0.05
 -11  -3   3    0.26    0.04
 -11  -3   3    0.05    0.07
 -11  -3   3    0.18    0.05
 -10  -3   3    0.99    0.10
 -10  -3   3    0.80    0.10
 -10  -3   3    0.69    0.11
  -9  -3   3    1.22    0.16
  -9  -3   3    1.46    0.20
  -9  -3   3    1.55    0.25
  -9  -3   3    1.54    0.16
  -8  -3   3    0.03    0.02
  -8  -3   3   -0.04    0.09
  -8  -3   3    0.08    0.09
  -8  -3   3    0.02    0.04
  -8  -3   3    0.05    0.06
  -8  -3   3    0.01    0.06
   7   3  -3    1.79    0.23
  -7  -3   3    2.32    0.23
  -7  -3   3    2.35    0.21
  -7  -3   3    2.36    0.24
  -7  -3   3    1.80    0.26
  -7  -3   3    2.40    0.22
  -7  -3   3    2.27    0.25
  -6  -3   3    0.62    0.09
  -6  -3   3    0.83    0.12
  -6  -3   3    0.57    0.09
  -6  -3   3    0.60    0.14
  -6  -3   3    0.57    0.09
  -5  -3   3   50.58    4.62
  -5  -3   3   53.72    4.60
  -5  -3   3   52.27    4.60
   4   3  -3    0.23    0.04
  -4  -3   3    0.19    0.06
  -4  -3   3    0.28    0.07
  -4  -3   3    0.24    0.08
   3   3  -3    2.22    0.21
  -3  -3   3    2.39    0.24
  -3  -3   3    2.31    0.21
  -3  -3   3    2.40    0.23
  -3  -3   3    2.18    0.23
  -3  -3   3    2.33    0.24
   2   3  -3    0.00    0.02
  -2  -3   3   -0.05    0.04
  -2  -3   3   -0.05    0.04
  -2  -3   3    0.03    0.04
  -2  -3   3    0.06    0.04
  -2  -3   3    0.01    0.02
   1   3  -3  138.42   12.25
  -1  -3   3  132.92   11.92
   0  -3   3    2.08    0.21
   0  -3   3    2.20    0.20
  -1   3  -3   35.56    3.00
   1  -3   3   33.99    3.00
   1  -3   3   32.92    3.00
  -2   3  -3   10.68    0.95
  -3   3  -3    3.23    0.31
  -5   3  -3    0.61    0.11
  -6   3  -3   -0.03    0.07
  -6   3  -3    0.07    0.06
   6  -3   3   -0.03    0.03
   6  -3   3   -0.02    0.04
  -7   3  -3    2.15    0.22
  -7   3  -3    1.91    0.20
  -7   3  -3    1.82    0.19
  -7   3  -3    2.17    0.27
  -7   3  -3    2.01    0.21
  -7   3  -3    1.91    0.19
  -8   3  -3    0.04    0.05
  -8   3  -3    0.04    0.07
  -8   3  -3   -0.04    0.06
  -8   3  -3   -0.05    0.08
  -8   3  -3    0.05    0.04
  -8   3  -3    0.04    0.04
  -9   3  -3    0.01    0.08
  -9   3  -3    0.08    0.06
  -9   3  -3    0.02    0.07
  -9   3  -3    0.10    0.04
  -9   3  -3    0.06    0.06
 -10   3  -3    0.18    0.04
 -10   3  -3    0.16    0.06
 -10   3  -3    0.15    0.07
 -10   3  -3    0.10    0.05
 -11   3  -3    0.08    0.03
 -11   3  -3   -0.01    0.06
 -11   3  -3    0.00    0.05
 -11  -2   3   -0.04    0.04
 -11  -2   3   -0.03    0.06
 -11  -2   3    0.06    0.06
 -11  -2   3   -0.03    0.03
 -10  -2   3    0.72    0.09
 -10  -2   3    0.69    0.10
 -10  -2   3    0.58    0.10
 -10  -2   3    0.63    0.12
  -9  -2   3    0.15    0.09
  -9  -2   3    0.07    0.05
  -9  -2   3   -0.10    0.06
  -9  -2   3    0.00    0.08
  -9  -2   3    0.01    0.04
  -8  -2   3    0.00    0.08
  -8  -2   3    0.00    0.04
  -8  -2   3    0.01    0.07
  -8  -2   3    0.10    0.09
  -8  -2   3    0.01    0.06
  -8  -2   3    0.00    0.02
  -7  -2   3    0.79    0.11
  -7  -2   3    0.87    0.14
  -7  -2   3    0.90    0.11
  -7  -2   3    0.80    0.09
  -7  -2   3    0.97    0.11
  -7  -2   3    0.99    0.18
  -7  -2   3    0.79    0.12
  -6  -2   3    0.41    0.07
  -6  -2   3    0.44    0.10
  -6  -2   3    0.34    0.07
  -6  -2   3    0.35    0.11
  -6  -2   3    0.30    0.06
  -5  -2   3    8.46    0.77
  -5  -2   3    8.33    0.77
  -5  -2   3    9.05    0.80
  -4  -2   3    0.98    0.14
  -4  -2   3    0.80    0.12
  -4  -2   3    0.93    0.11
   3   2  -3    6.26    0.56
  -3  -2   3    6.20    0.58
  -3  -2   3    6.30    0.56
  -3  -2   3    6.54    0.57
  -3  -2   3    6.05    0.57
   2   2  -3   11.22    1.00
  -2  -2   3   11.21    1.01
  -2  -2   3   11.06    1.01
  -2  -2   3   11.32    1.02
  -2  -2   3   11.76    1.01
  -2  -2   3   11.84    1.02
  -1  -2   3  120.35   10.60
   0  -2   3    1.67    0.17
   0  -2   3    1.68    0.16
  -1   2  -3   22.81    1.97
   1  -2   3   22.28    1.97
   1  -2   3   22.23    1.98
  -2   2  -3    9.90    0.88
  -3   2  -3    3.76    0.36
  -4   2  -3    5.38    0.51
  -5   2  -3    1.01    0.15
   5  -2   3    0.80    0.10
   5  -2   3    0.97    0.11
  -6   2  -3    0.05    0.05
  -6   2  -3    0.17    0.09
  -6   2  -3    0.14    0.04
   6  -2   3    0.16    0.05
   6  -2   3    0.07    0.04
  -7   2  -3    1.02    0.11
  -7   2  -3    0.99    0.18
  -7   2  -3    1.02    0.12
  -7   2  -3    0.72    0.14
  -7   2  -3    1.13    0.12
  -8   2  -3    0.07    0.06
  -8   2  -3    0.11    0.09
  -8   2  -3    0.03    0.04
  -8   2  -3    0.04    0.07
  -9   2  -3    0.00    0.05
  -9   2  -3    0.04    0.08
  -9   2  -3   -0.03    0.05
  -9   2  -3    0.13    0.04
  -9   2  -3   -0.07    0.02
  -9   2  -3   -0.03    0.07
 -10   2  -3    0.08    0.05
 -10   2  -3    0.05    0.06
 -10   2  -3   -0.01    0.03
 -10   2  -3    0.00    0.03
 -11   2  -3    0.00    0.03
 -11   2  -3    0.02    0.05
 -11  -1   3    0.08    0.05
 -11  -1   3    0.18    0.05
 -11  -1   3    0.22    0.04
 -11  -1   3    0.05    0.06
 -10  -1   3    0.07    0.06
 -10  -1   3    0.01    0.04
 -10  -1   3    0.08    0.05
 -10  -1   3    0.11    0.08
  -9  -1   3    0.23    0.05
  -9  -1   3    0.13    0.07
  -9  -1   3    0.12    0.08
  -9  -1   3    0.20    0.10
  -9  -1   3    0.17    0.07
  -8  -1   3    0.06    0.04
  -8  -1   3    0.13    0.10
  -8  -1   3   -0.01    0.07
  -8  -1   3    0.07    0.06
  -8  -1   3    0.02    0.08
  -7  -1   3    4.36    0.40
  -7  -1   3    4.02    0.39
  -7  -1   3    4.11    0.37
  -7  -1   3    4.09    0.43
  -7  -1   3    4.18    0.38
  -7  -1   3    4.31    0.42
  -6  -1   3    1.59    0.16
  -6  -1   3    1.52    0.16
  -6  -1   3    1.54    0.19
  -6  -1   3    1.43    0.20
  -5  -1   3    2.62    0.25
  -5  -1   3    2.54    0.28
  -5  -1   3    2.51    0.24
  -4  -1   3   -0.05    0.06
  -4  -1   3    0.03    0.04
  -4  -1   3    0.01    0.03
  -3  -1   3    0.04    0.04
  -3  -1   3    0.01    0.04
  -3  -1   3    0.05    0.03
  -3  -1   3    0.02    0.05
  -2  -1   3   16.86    1.50
  -2  -1   3   16.69    1.50
  -2  -1   3   17.07    1.50
  -2  -1   3   16.98    1.49
  -1  -1   3    9.28    0.82
  -1  -1   3    9.34    0.82
  -1  -1   3    9.19    0.82
  -1  -1   3    9.02    0.82
   0  -1   3    1.24    0.13
   0  -1   3    1.39    0.14
   0  -1   3    1.66    0.14
  -1   1  -3   74.28    7.01
  -1   1  -3   77.87    6.72
  -2   1  -3    2.21    0.22
  -2   1  -3    2.28    0.20
   2  -1   3    2.21    0.20
  -3   1  -3   21.25    1.86
   3  -1   3   20.77    1.85
  -4   1  -3    1.00    0.13
   4  -1   3    0.77    0.10
   4  -1   3    0.99    0.10
   5  -1   3    0.78    0.12
   5  -1   3    0.92    0.10
  -6   1  -3    0.15    0.04
  -6   1  -3    0.16    0.09
  -6   1  -3    0.17    0.06
   6  -1   3    0.19    0.05
  -7   1  -3    5.01    0.47
  -7   1  -3    5.33    0.49
  -7   1  -3    4.76    0.46
  -7   1  -3    4.88    0.47
  -7   1  -3    5.33    0.51
  -7   1  -3    5.16    0.46
  -8   1  -3    0.04    0.04
  -8   1  -3    0.15    0.09
  -8   1  -3    0.08    0.08
  -8   1  -3    0.14    0.07
  -8   1  -3    0.16    0.11
  -9   1  -3    0.09    0.10
  -9   1  -3    0.09    0.06
  -9   1  -3    0.08    0.04
  -9   1  -3    0.11    0.08
  -9   1  -3    0.10    0.05
 -10   1  -3    0.24    0.09
 -10   1  -3    0.25    0.05
 -10   1  -3    0.26    0.07
 -11   1  -3   -0.04    0.05
 -11   1  -3    0.01    0.03
 -11   1  -3    0.01    0.06
 -12   0   3    0.04    0.03
 -12   0   3   -0.03    0.04
 -11   0   3    0.20    0.06
 -11   0   3    0.25    0.05
 -11   0   3    0.24    0.04
 -11   0   3    0.11    0.07
 -10   0   3    0.08    0.05
 -10   0   3    0.07    0.08
 -10   0   3    0.01    0.06
 -10   0   3    0.07    0.04
  -9   0   3    0.39    0.11
  -9   0   3    0.43    0.08
  -9   0   3    0.62    0.08
  -9   0   3    0.14    0.10
  -9   0   3    0.56    0.11
  -8   0   3    1.50    0.18
  -8   0   3    1.27    0.16
  -8   0   3    1.72    0.20
  -8   0   3    1.41    0.22
  -8   0   3    1.44    0.17
  -7   0   3    0.55    0.06
  -7   0   3    0.62    0.12
  -7   0   3    0.45    0.12
  -7   0   3    0.56    0.06
  -7   0   3    0.60    0.10
  -7   0   3    0.60    0.09
  -6   0   3    0.73    0.10
  -6   0   3    0.86    0.17
  -6   0   3    0.97    0.15
  -6   0   3    0.76    0.10
  -5   0   3    0.85    0.10
  -5   0   3    0.88    0.14
  -5   0   3    0.69    0.09
  -4   0   3    0.29    0.08
  -4   0   3    0.25    0.05
  -3   0   3    3.19    0.31
  -3   0   3    3.36    0.31
  -3   0   3    3.42    0.32
  -3   0   3    3.42    0.32
  -2   0   3   19.30    1.68
  -2   0   3   19.65    1.68
  -2   0   3   18.11    1.68
  -1   0   3    6.12    0.58
  -1   0   3    6.31    0.58
  -1   0   3    7.05    0.58
   0   0  -3    1.63    0.16
   0   0   3    1.58    0.16
   0   0   3    1.88    0.16
  -1   0  -3   13.08    1.14
  -1   0  -3   13.30    1.14
  -1   0  -3   12.72    1.13
   1   0   3   13.03    1.14
   1   0   3   12.46    1.14
  -2   0  -3    9.53    0.80
  -2   0  -3    9.05    0.81
   2   0   3    8.90    0.80
   2   0   3    8.87    0.81
  -3   0  -3    0.86    0.09
  -3   0  -3    1.11    0.13
   3   0   3    0.84    0.09
   3   0   3    0.84    0.08
   3   0   3    0.85    0.10
  -4   0  -3    0.38    0.04
  -4   0  -3    0.29    0.08
   4   0   3    0.36    0.06
   4   0   3    0.28    0.05
  -5   0  -3   31.72    2.72
   5   0   3   32.11    2.70
   5   0   3   28.20    2.68
  -6   0  -3    3.05    0.28
  -6   0  -3    3.14    0.34
  -6   0  -3    2.94    0.29
   6   0   3    3.12    0.29
  -7   0  -3    5.63    0.50
  -7   0  -3    5.39    0.56
  -7   0  -3    5.46    0.51
  -7   0  -3    5.19    0.50
  -7   0  -3    6.29    0.53
   7   0   3    5.46    0.52
  -8   0  -3    0.27    0.13
  -8   0  -3    0.33    0.08
  -8   0  -3    0.17    0.05
  -8   0  -3    0.23    0.09
  -8   0  -3    0.28    0.05
  -9   0  -3    0.00    0.08
  -9   0  -3    0.00    0.07
  -9   0  -3    0.07    0.06
  -9   0  -3   -0.06    0.03
  -9   0  -3    0.01    0.04
  -9   0  -3    0.01    0.04
 -10   0  -3    0.17    0.04
 -10   0  -3    0.07    0.07
 -10   0  -3    0.10    0.05
 -11   0  -3    0.19    0.05
 -11   0  -3    0.18    0.03
 -11   0  -3    0.04    0.06
 -12   1   3    0.16    0.05
 -12   1   3    0.10    0.04
 -12   1   3    0.08    0.04
 -11   1   3   -0.06    0.05
 -11   1   3    0.03    0.04
 -11   1   3    0.03    0.03
 -11   1   3   -0.05    0.06
 -10   1   3    0.10    0.07
 -10   1   3    0.22    0.05
 -10   1   3    0.09    0.08
 -10   1   3    0.06    0.06
  -9   1   3    3.30    0.31
  -9   1   3    3.01    0.33
  -9   1   3    3.40    0.32
  -9   1   3    3.35    0.34
  -9   1   3    3.41    0.37
  -8   1   3    0.84    0.15
  -8   1   3    0.74    0.13
  -8   1   3    0.97    0.12
  -8   1   3    0.90    0.12
  -8   1   3    0.83    0.17
  -7   1   3    1.69    0.22
  -7   1   3    1.58    0.17
  -7   1   3    1.54    0.18
  -7   1   3    1.38    0.19
  -6   1   3    6.26    0.56
  -6   1   3    5.96    0.59
  -5   1   3    0.04    0.04
  -5   1   3    0.08    0.03
  -5   1   3    0.13    0.07
  -4   1   3    1.25    0.16
  -4   1   3    1.31    0.14
  -3   1   3   22.45    1.96
  -3   1   3   22.21    1.97
  -3   1   3   21.85    1.96
  -2   1   3    0.12    0.05
  -2   1   3    0.10    0.04
  -2   1   3    0.10    0.04
  -2   1   3    0.12    0.02
  -1   1   3    1.70    0.17
  -1   1   3    1.80    0.16
  -1   1   3    2.07    0.18
  -1   1   3    1.64    0.17
   0  -1  -3    1.15    0.11
   0   1   3    0.88    0.10
   0   1   3    0.98    0.11
  -1  -1  -3   14.38    1.26
  -1  -1  -3   13.95    1.26
   1   1   3   14.40    1.27
   1   1   3   14.52    1.26
  -2  -1  -3    0.04    0.05
  -2  -1  -3    0.06    0.03
  -2  -1  -3    0.11    0.04
   2   1   3    0.05    0.03
   2   1   3    0.05    0.03
  -3  -1  -3    9.83    0.87
  -3  -1  -3    9.84    0.89
   3   1   3    9.33    0.87
   3   1   3   10.19    0.87
  -4  -1  -3    0.55    0.10
   4   1   3    0.58    0.08
   4   1   3    0.52    0.06
  -5  -1  -3    7.41    0.69
  -5  -1  -3    7.21    0.65
   5   1   3    7.35    0.66
  -6  -1  -3    0.17    0.10
  -6  -1  -3    0.13    0.05
  -6  -1  -3    0.18    0.07
  -6  -1  -3    0.02    0.06
   6   1   3    0.09    0.05
  -7  -1  -3    0.68    0.12
  -7  -1  -3    0.61    0.09
  -7  -1  -3    0.69    0.09
  -7  -1  -3    0.78    0.09
  -7  -1  -3    0.57    0.10
  -7  -1  -3    0.63    0.14
   7   1   3    0.66    0.10
  -8  -1  -3    1.81    0.33
  -8  -1  -3    1.99    0.20
  -8  -1  -3    2.13    0.22
  -8  -1  -3    1.98    0.24
  -8  -1  -3    2.23    0.21
  -9  -1  -3    0.94    0.15
  -9  -1  -3    0.94    0.18
  -9  -1  -3    0.72    0.12
  -9  -1  -3    1.20    0.12
 -10  -1  -3    0.45    0.11
 -10  -1  -3    0.60    0.09
 -10  -1  -3    0.64    0.08
 -11  -1  -3    0.05    0.05
 -11  -1  -3    0.02    0.03
 -11  -1  -3   -0.05    0.06
 -12   2   3    0.02    0.04
 -12   2   3    0.01    0.04
 -12   2   3    0.02    0.03
 -12   2   3    0.01    0.02
 -11   2   3   -0.02    0.05
 -11   2   3   -0.03    0.04
 -11   2   3    0.04    0.05
 -11   2   3    0.04    0.03
 -10   2   3    0.26    0.08
 -10   2   3    0.23    0.05
 -10   2   3    0.13    0.08
 -10   2   3    0.28    0.06
  -9   2   3   -0.06    0.08
  -9   2   3    0.06    0.04
  -9   2   3    0.03    0.06
  -9   2   3   -0.02    0.07
  -9   2   3    0.02    0.10
  -8   2   3    2.19    0.28
  -8   2   3    1.93    0.24
  -8   2   3    1.95    0.21
  -8   2   3    1.83    0.22
  -7   2   3    4.60    0.45
  -7   2   3    4.49    0.44
  -7   2   3    5.13    0.47
  -7   2   3    4.88    0.48
  -6   2   3    1.34    0.14
  -6   2   3    1.33    0.22
  -6   2   3    2.12    0.20
  -6   2   3    1.09    0.19
  -6   2   3    1.52    0.14
  -6   2   3    1.48    0.20
  -5   2   3    3.38    0.33
  -5   2   3    3.62    0.33
  -5   2   3    3.57    0.35
  -4   2   3    2.09    0.20
  -4   2   3    2.06    0.22
  -3   2   3    3.79    0.36
  -3   2   3    3.99    0.37
  -3   2   3    3.83    0.36
  -2   2   3    0.13    0.02
  -2   2   3    0.11    0.05
  -2   2   3    0.13    0.04
  -1   2   3    4.93    0.46
  -1   2   3    5.34    0.46
   0  -2  -3    4.49    0.43
   0  -2  -3    4.98    0.43
   0   2   3    4.74    0.43
   0   2   3    4.70    0.42
  -1  -2  -3    7.61    0.68
  -1  -2  -3    7.49    0.68
   1   2   3    7.73    0.68
   1   2   3    7.81    0.68
  -2  -2  -3    0.07    0.04
  -2  -2  -3    0.07    0.03
   2   2   3    0.01    0.03
   2   2   3    0.04    0.03
  -3  -2  -3   20.63    1.76
  -3  -2  -3   20.63    1.78
  -3  -2  -3   20.52    1.77
   3   2   3   17.40    1.77
   3   2   3   20.55    1.77
  -4  -2  -3    1.17    0.15
  -4  -2  -3    1.05    0.11
   4   2   3    1.00    0.10
   4   2   3    1.22    0.13
  -5  -2  -3   15.35    1.42
  -5  -2  -3   15.33    1.38
   5   2   3   16.23    1.39
  -6  -2  -3    0.18    0.03
  -6  -2  -3    0.20    0.06
  -6  -2  -3    0.23    0.10
  -6  -2  -3    0.15    0.08
  -6  -2  -3    0.21    0.05
   6   2   3    0.08    0.05
  -7  -2  -3    5.08    0.47
  -7  -2  -3    4.79    0.45
  -7  -2  -3    4.83    0.45
  -7  -2  -3    4.98    0.46
  -7  -2  -3    5.09    0.52
   7   2   3    4.70    0.46
  -8  -2  -3    1.01    0.12
  -8  -2  -3    1.02    0.13
  -8  -2  -3    0.88    0.18
  -8  -2  -3    1.09    0.16
  -8  -2  -3    1.01    0.12
  -9  -2  -3   -0.01    0.05
  -9  -2  -3   -0.13    0.10
  -9  -2  -3   -0.11    0.09
  -9  -2  -3    0.00    0.02
  -9  -2  -3    0.02    0.12
 -10  -2  -3   -0.04    0.05
 -10  -2  -3   -0.06    0.07
 -10  -2  -3    0.02    0.03
 -11  -2  -3    0.18    0.04
 -11  -2  -3    0.14    0.06
 -11  -2  -3    0.21    0.05
 -12   3   3   -0.01    0.05
 -12   3   3    0.06    0.02
 -12   3   3    0.02    0.03
 -12   3   3    0.03    0.04
 -11   3   3    0.00    0.05
 -11   3   3    0.08    0.03
 -11   3   3    0.06    0.04
 -11   3   3   -0.04    0.04
 -10   3   3   -0.04    0.06
 -10   3   3   -0.03    0.07
 -10   3   3   -0.02    0.05
 -10   3   3    0.04    0.03
  -9   3   3    0.00    0.09
  -9   3   3    0.13    0.05
  -9   3   3    0.24    0.07
  -9   3   3    0.32    0.11
  -9   3   3    0.19    0.08
  -8   3   3    3.71    0.37
  -8   3   3    3.82    0.36
  -8   3   3    3.74    0.39
  -8   3   3    3.58    0.40
  -7   3   3    0.62    0.08
  -7   3   3    0.23    0.11
  -7   3   3    0.70    0.09
  -7   3   3    0.51    0.11
  -7   3   3    0.72    0.10
  -6   3   3    1.25    0.17
  -6   3   3    1.29    0.13
  -6   3   3    1.37    0.15
  -6   3   3    1.11    0.14
  -6   3   3    1.06    0.16
  -5   3   3    2.74    0.26
  -5   3   3    3.00    0.29
  -5   3   3    2.53    0.25
  -4   3   3    1.22    0.13
  -4   3   3    1.19    0.15
  -3   3   3    0.08    0.05
  -3   3   3    0.09    0.04
  -2   3   3    2.66    0.26
  -2   3   3    2.85    0.27
  -2   3   3    2.93    0.27
   1  -3  -3  105.43    8.89
  -1   3   3   93.85    9.40
   0  -3  -3    8.79    0.80
   0   3   3    9.06    0.80
   0   3   3    8.94    0.79
  -1  -3  -3   31.36    2.71
  -1  -3  -3   30.69    2.71
   1   3   3   30.44    2.71
   1   3   3   30.56    2.71
  -2  -3  -3    0.19    0.04
  -2  -3  -3    0.18    0.06
   2   3   3    0.21    0.04
   2   3   3    0.15    0.04
  -3  -3  -3    8.19    0.70
  -3  -3  -3    7.48    0.71
  -3  -3  -3    7.68    0.69
   3   3   3    7.68    0.70
   3   3   3    7.50    0.69
  -4  -3  -3    6.18    0.56
  -4  -3  -3    5.89    0.57
   4   3   3    5.84    0.54
  -5  -3  -3    7.81    0.71
  -5  -3  -3    8.13    0.75
   5   3   3    7.83    0.72
  -6  -3  -3    0.65    0.12
  -6  -3  -3    0.47    0.06
  -6  -3  -3    0.78    0.15
  -6  -3  -3    0.55    0.07
  -6  -3  -3    0.56    0.07
  -6  -3  -3    0.58    0.09
   6   3   3    0.61    0.09
  -7  -3  -3   -0.04    0.07
  -7  -3  -3   -0.01    0.04
  -7  -3  -3    0.03    0.04
  -7  -3  -3    0.11    0.10
  -7  -3  -3    0.06    0.09
   7   3   3    0.05    0.05
  -8  -3  -3    0.44    0.13
  -8  -3  -3    0.22    0.10
  -8  -3  -3    0.23    0.05
  -8  -3  -3    0.15    0.07
  -8  -3  -3    0.28    0.05
  -9  -3  -3    0.53    0.09
  -9  -3  -3    0.49    0.11
  -9  -3  -3    0.55    0.07
  -9  -3  -3    0.54    0.14
 -10  -3  -3   -0.01    0.05
 -10  -3  -3   -0.01    0.03
 -10  -3  -3    0.00    0.07
 -11  -3  -3    0.09    0.04
 -11  -3  -3    0.03    0.02
 -11  -3  -3    0.03    0.04
 -12   4   3    0.05    0.04
 -12   4   3    0.06    0.03
 -12   4   3    0.04    0.04
 -11   4   3    0.00    0.05
 -11   4   3   -0.01    0.04
 -11   4   3    0.01    0.03
 -11   4   3    0.04    0.06
 -10   4   3    0.27    0.09
 -10   4   3    0.36    0.06
 -10   4   3    0.35    0.10
 -10   4   3    0.33    0.07
  -9   4   3    3.52    0.41
  -9   4   3    3.81    0.35
  -9   4   3    4.20    0.40
  -9   4   3    3.49    0.38
  -9   4   3    3.98    0.37
  -8   4   3    3.43    0.36
  -8   4   3    3.47    0.38
  -8   4   3    3.48    0.34
  -8   4   3    3.55    0.35
  -7   4   3    0.70    0.10
  -7   4   3    0.59    0.10
  -7   4   3    0.44    0.11
  -7   4   3    0.77    0.12
  -7   4   3    0.66    0.08
  -6   4   3   -0.10    0.04
  -6   4   3   -0.01    0.06
  -6   4   3   -0.03    0.02
  -6   4   3    0.02    0.06
  -6   4   3    0.06    0.07
  -6   4   3    0.01    0.03
  -5   4   3    8.12    0.76
  -5   4   3    8.65    0.76
  -5   4   3    8.78    0.78
  -4   4   3    1.91    0.21
  -4   4   3    1.83    0.18
  -3   4   3   58.21    5.08
  -3   4   3   57.86    5.10
  -3   4   3   57.43    5.09
  -2   4   3    3.80    0.36
  -2   4   3    3.94    0.35
   1  -4  -3   11.31    1.05
  -1   4   3   12.19    1.06
  -1   4   3   11.94    1.05
   0  -4  -3    0.43    0.07
   0  -4  -3    0.33    0.06
   0   4   3    0.40    0.06
   0   4   3    0.40    0.07
  -1  -4  -3    0.51    0.07
  -1  -4  -3    0.60    0.09
   1   4   3    0.63    0.08
   1   4   3    0.62    0.08
  -2  -4  -3    6.61    0.58
  -2  -4  -3    6.25    0.57
   2   4   3    6.39    0.57
   2   4   3    6.10    0.57
  -3  -4  -3    6.73    0.62
  -3  -4  -3    6.71    0.61
  -3  -4  -3    6.58    0.60
   3   4   3    6.27    0.59
   3   4   3    6.71    0.60
  -4  -4  -3    3.21    0.35
  -4  -4  -3    3.34    0.32
  -4  -4  -3    3.27    0.34
   4   4   3    3.48    0.32
  -5  -4  -3    0.78    0.15
  -5  -4  -3    0.74    0.10
  -5  -4  -3    0.72    0.10
   5   4   3    0.62    0.10
  -6  -4  -3    0.76    0.13
  -6  -4  -3    0.83    0.17
  -6  -4  -3    0.91    0.10
  -6  -4  -3    0.87    0.11
  -6  -4  -3    0.74    0.08
  -6  -4  -3    0.69    0.09
   6   4   3    0.75    0.11
  -7  -4  -3   -0.02    0.02
  -7  -4  -3   -0.05    0.06
  -7  -4  -3    0.03    0.13
  -7  -4  -3    0.12    0.11
  -7  -4  -3    0.03    0.04
   7   4   3    0.00    0.05
  -8  -4  -3    0.48    0.13
  -8  -4  -3    0.38    0.14
  -8  -4  -3    0.42    0.07
  -8  -4  -3    0.47    0.07
  -8  -4  -3    0.58    0.10
  -9  -4  -3    0.12    0.04
  -9  -4  -3    0.17    0.10
  -9  -4  -3    0.05    0.07
 -10  -4  -3    0.24    0.06
 -10  -4  -3    0.29    0.05
 -10  -4  -3    0.08    0.08
 -11  -4  -3    0.01    0.03
 -11  -4  -3    0.00    0.03
 -11  -4  -3   -0.01    0.02
 -12   5   3    0.00    0.04
 -12   5   3   -0.02    0.04
 -12   5   3   -0.01    0.03
 -11   5   3    0.03    0.05
 -11   5   3    0.01    0.04
 -11   5   3    0.01    0.05
 -11   5   3    0.05    0.02
 -10   5   3    0.01    0.03
 -10   5   3    0.00    0.07
 -10   5   3    0.06    0.07
 -10   5   3   -0.02    0.05
  -9   5   3    2.17    0.25
  -9   5   3    2.08    0.21
  -9   5   3    2.24    0.24
  -9   5   3    2.06    0.23
  -8   5   3    0.23    0.11
  -8   5   3    0.22    0.10
  -8   5   3    0.37    0.09
  -8   5   3    0.57    0.09
  -8   5   3    0.31    0.09
  -7   5   3    0.99    0.15
  -7   5   3    1.17    0.19
  -7   5   3    1.00    0.11
  -7   5   3    1.15    0.13
  -7   5   3    1.11    0.14
  -6   5   3    0.92    0.12
  -6   5   3    1.03    0.12
  -6   5   3    0.62    0.19
  -6   5   3    0.90    0.09
  -6   5   3    0.82    0.13
  -6   5   3    0.79    0.10
  -5   5   3    3.34    0.32
  -5   5   3    3.42    0.35
  -5   5   3    3.55    0.33
  -4   5   3    0.14    0.07
  -4   5   3    0.12    0.04
  -3   5   3    1.85    0.17
  -3   5   3    1.61    0.19
  -2   5   3    5.89    0.53
  -2   5   3    5.81    0.54
   1  -5  -3    0.91    0.11
   1  -5  -3    0.67    0.10
  -1   5   3    0.81    0.11
  -1   5   3    0.88    0.10
   0  -5  -3    1.63    0.19
   0  -5  -3    1.76    0.18
   0   5   3    1.63    0.18
   0   5   3    1.97    0.18
  -1  -5  -3   15.74    1.39
  -1  -5  -3   14.98    1.38
   1   5   3   15.67    1.38
   1   5   3   15.70    1.38
  -2  -5  -3    8.78    0.81
  -2  -5  -3    9.47    0.84
  -2  -5  -3    9.52    0.83
   2   5   3    9.46    0.83
   2   5   3    8.99    0.82
  -3  -5  -3    7.58    0.70
  -3  -5  -3    8.18    0.72
  -3  -5  -3    7.51    0.72
   3   5   3    7.33    0.69
   3   5   3    8.01    0.70
  -4  -5  -3    7.91    0.70
  -4  -5  -3    7.71    0.74
  -4  -5  -3    7.31    0.72
   4   5   3    7.95    0.71
  -5  -5  -3    1.91    0.19
  -5  -5  -3    1.99    0.19
  -5  -5  -3    2.11    0.21
  -5  -5  -3    2.11    0.23
   5   5   3    1.88    0.21
  -6  -5  -3   -0.03    0.09
  -6  -5  -3    0.05    0.04
  -6  -5  -3    0.05    0.03
  -6  -5  -3    0.09    0.09
  -6  -5  -3    0.05    0.06
  -6  -5  -3    0.07    0.04
   6   5   3    0.10    0.06
  -7  -5  -3    0.62    0.15
  -7  -5  -3    0.85    0.18
  -7  -5  -3    0.67    0.11
  -7  -5  -3    0.91    0.09
  -7  -5  -3    0.80    0.10
  -7  -5  -3    0.81    0.08
   7   5   3    0.91    0.13
   7   5   3    0.77    0.10
  -8  -5  -3    0.01    0.04
  -8  -5  -3   -0.06    0.09
  -8  -5  -3   -0.02    0.10
  -8  -5  -3    0.03    0.04
  -8  -5  -3    0.08    0.07
  -9  -5  -3    0.02    0.03
  -9  -5  -3    0.00    0.08
  -9  -5  -3    0.01    0.06
  -9  -5  -3   -0.08    0.02
 -10  -5  -3    0.01    0.05
 -10  -5  -3   -0.05    0.03
 -10  -5  -3   -0.02    0.05
 -11   6   3    0.02    0.05
 -11   6   3   -0.03    0.05
 -11   6   3    0.09    0.04
 -10   6   3   -0.01    0.05
 -10   6   3    0.05    0.06
 -10   6   3    0.02    0.07
 -10   6   3    0.02    0.02
  -9   6   3    0.53    0.10
  -9   6   3    0.44    0.11
  -9   6   3    0.62    0.15
  -9   6   3    0.43    0.08
  -8   6   3    0.41    0.06
  -8   6   3    0.31    0.08
  -8   6   3    0.38    0.21
  -8   6   3    0.18    0.08
  -8   6   3    0.31    0.10
  -7   6   3    4.50    0.44
  -7   6   3    4.65    0.43
  -7   6   3    4.62    0.41
  -7   6   3    4.39    0.41
  -7   6   3    3.67    0.39
  -6   6   3    2.24    0.20
  -6   6   3    2.39    0.20
  -6   6   3    2.00    0.22
  -6   6   3    2.00    0.24
  -6   6   3    2.05    0.23
  -6   6   3    1.62    0.24
  -5   6   3    1.07    0.12
  -5   6   3    1.12    0.16
  -5   6   3    1.14    0.14
  -4   6   3    0.92    0.11
  -3   6   3    2.42    0.23
   2  -6  -3    0.03    0.07
  -2   6   3    0.04    0.04
  -2   6   3    0.06    0.05
   1  -6  -3    0.11    0.07
   1  -6  -3    0.08    0.05
  -1   6   3    0.10    0.04
   0  -6  -3    1.50    0.17
   0  -6  -3    1.16    0.14
   0   6   3    1.37    0.15
  -1  -6  -3    2.17    0.23
  -1  -6  -3    2.21    0.25
   1   6   3    2.20    0.23
   1   6   3    2.39    0.22
  -2  -6  -3   -0.01    0.07
  -2  -6  -3   -0.01    0.05
   2   6   3    0.09    0.05
   2   6   3    0.08    0.04
  -3  -6  -3    1.44    0.20
  -3  -6  -3    2.05    0.23
   3   6   3    1.65    0.18
  -4  -6  -3    1.41    0.16
  -4  -6  -3    1.44    0.19
  -4  -6  -3    1.52    0.21
   4   6   3    1.31    0.16
  -5  -6  -3    4.33    0.52
  -5  -6  -3    5.07    0.46
  -5  -6  -3    5.29    0.48
  -5  -6  -3    5.58    0.53
  -5  -6  -3    4.97    0.47
   5   6   3    5.27    0.48
  -6  -6  -3    0.03    0.10
  -6  -6  -3   -0.01    0.04
  -6  -6  -3    0.03    0.03
  -6  -6  -3    0.21    0.12
  -6  -6  -3   -0.08    0.07
  -6  -6  -3    0.01    0.03
   6   6   3    0.04    0.05
   6   6   3    0.00    0.05
  -7  -6  -3   -0.01    0.10
  -7  -6  -3   -0.07    0.07
  -7  -6  -3    0.03    0.10
  -7  -6  -3    0.02    0.02
  -7  -6  -3    0.02    0.04
   7   6   3    0.06    0.08
   7   6   3    0.00    0.05
  -8  -6  -3   -0.03    0.03
  -8  -6  -3    0.01    0.18
  -8  -6  -3   -0.07    0.10
  -8  -6  -3    0.03    0.07
   8   6   3    0.02    0.05
  -9  -6  -3    0.02    0.06
  -9  -6  -3    0.01    0.03
  -9  -6  -3   -0.03    0.03
  -9  -6  -3   -0.02    0.07
 -10  -6  -3    0.01    0.02
 -10  -6  -3    0.07    0.04
 -10  -6  -3   -0.01    0.04
 -11   7   3   -0.05    0.04
 -11   7   3   -0.01    0.04
 -11   7   3    0.01    0.05
 -10   7   3    0.01    0.06
 -10   7   3    0.09    0.05
 -10   7   3   -0.04    0.06
   9  -7  -3    0.08    0.11
  -9   7   3    0.02    0.05
  -9   7   3   -0.03    0.07
  -9   7   3    0.05    0.06
  -8   7   3    0.62    0.10
  -8   7   3    0.68    0.11
  -8   7   3    0.47    0.11
  -7   7   3    2.21    0.24
  -7   7   3    1.87    0.22
  -7   7   3    2.12    0.22
  -6   7   3    0.76    0.09
  -6   7   3    0.81    0.13
  -6   7   3    0.69    0.09
  -6   7   3    0.65    0.11
  -5   7   3    6.83    0.63
  -5   7   3    6.72    0.65
  -5   7   3    7.42    0.66
  -4   7   3    4.47    0.70
  -4   7   3    5.62    1.78
   3  -7  -3    0.14    0.07
  -3   7   3    0.14    0.05
   2  -7  -3    0.09    0.08
  -2   7   3    0.16    0.06
   1  -7  -3    1.39    0.17
   1  -7  -3    1.70    0.20
  -1   7   3    1.42    0.16
  -1   7   3    1.12    0.14
   0  -7  -3    0.08    0.05
   0  -7  -3    0.04    0.08
   0   7   3    0.01    0.04
   0   7   3    0.06    0.05
  -1  -7  -3    2.88    0.31
  -1  -7  -3    3.19    0.29
   1   7   3    2.79    0.28
   1   7   3    2.77    0.29
  -2  -7  -3    7.18    0.67
  -2  -7  -3    7.78    0.69
  -2  -7  -3    7.50    0.70
   2   7   3    7.65    0.68
  -3  -7  -3    1.98    0.24
  -3  -7  -3    2.08    0.21
   3   7   3    1.99    0.21
  -4  -7  -3    0.08    0.08
  -4  -7  -3    0.07    0.03
  -4  -7  -3    0.11    0.06
  -4  -7  -3    0.09    0.09
  -4  -7  -3    0.11    0.08
   4   7   3    0.15    0.06
  -5  -7  -3    3.74    0.37
[truncated: 1,426,373 more chars]
