# Supplementary material for: Supramolecular Modulation of Photoinduced Charge Transfer: Tuning Between Tunneling and Incoherent Hopping
Source: Angew Chem Int Ed Engl. 2026 May 12;65(27):e6007000. doi: 10.1002/anie.6007000 (PMC13327580; doi:10.1002/anie.6007000)
Supplement: Supplementary file 2 — Supporting File 2: anie72553‐sup‐0002‐cif.zip. [file ANIE-65-e6007000-s002.zip › anie72553-sup-0002-cif/DAPPTTzBox.cif]

data_cu_box_0m
_audit_creation_date               2025-04-15
_audit_creation_method
;
Olex2 1.5
(compiled 2025.03.04 svn.red2d20d0 for OlexSys, GUI svn.r7188)
;
_shelx_SHELXL_version_number       '2018/3'
_audit_contact_author_address      ?
_audit_contact_author_email        ?
_audit_contact_author_name         ''
_audit_contact_author_phone        ?
_publ_contact_author_id_orcid      ?
_publ_section_references
;
Bourhis, L.J., Dolomanov, O.V., Gildea, R.J., Howard, J.A.K., Puschmann, H.
 (2015). Acta Cryst. A71, 59-75.

Dolomanov, O.V., Bourhis, L.J., Gildea, R.J, Howard, J.A.K. & Puschmann, H.
 (2009), J. Appl. Cryst. 42, 339-341.

Sheldrick, G.M. (2015). Acta Cryst. C71, 3-8.
;
_chemical_name_common              ?
_chemical_name_systematic          ?
_chemical_formula_moiety           '2(F6 P), C27 H18 N3 S, C2 H3 N'
_chemical_formula_sum              'C29 H21 F12 N4 P2 S'
_chemical_formula_weight           747.50
_chemical_melting_point            ?
loop_
  _atom_type_symbol
  _atom_type_description
  _atom_type_scat_dispersion_real
  _atom_type_scat_dispersion_imag
  _atom_type_scat_source
 'C' 'C' 0.0181 0.0091 'International Tables Vol C Tables 4.2.6.8 and 6.1.1.4'
 'H' 'H' 0.0000 0.0000 'International Tables Vol C Tables 4.2.6.8 and 6.1.1.4'
 'F' 'F' 0.0727 0.0534 'International Tables Vol C Tables 4.2.6.8 and 6.1.1.4'
 'N' 'N' 0.0311 0.0180 'International Tables Vol C Tables 4.2.6.8 and 6.1.1.4'
 'P' 'P' 0.2955 0.4335 'International Tables Vol C Tables 4.2.6.8 and 6.1.1.4'
 'S' 'S' 0.3331 0.5567 'International Tables Vol C Tables 4.2.6.8 and 6.1.1.4'

_shelx_space_group_comment
;
The symmetry employed for this shelxl refinement is uniquely defined
by the following loop, which should always be used as a source of
symmetry information in preference to the above space-group names.
They are only intended as comments.
;
_space_group_crystal_system        'triclinic'
_space_group_IT_number             2
_space_group_name_H-M_alt          'P -1'
_space_group_name_Hall             '-P 1'
loop_
  _space_group_symop_operation_xyz
 'x, y, z'
 '-x, -y, -z'

_cell_length_a                     10.2837(6)
_cell_length_b                     10.9759(6)
_cell_length_c                     18.8668(11)
_cell_angle_alpha                  73.684(4)
_cell_angle_beta                   82.116(4)
_cell_angle_gamma                  65.826(4)
_cell_volume                       1864.0(2)
_cell_formula_units_Z              2
_cell_measurement_reflns_used      4966
_cell_measurement_temperature      203.00
_cell_measurement_theta_max        64.82
_cell_measurement_theta_min        2.44
_shelx_estimated_absorpt_T_max     0.781
_shelx_estimated_absorpt_T_min     0.749
_exptl_absorpt_coefficient_mu      2.363
_exptl_absorpt_correction_T_max    0.6612
_exptl_absorpt_correction_T_min    0.5340
_exptl_absorpt_correction_type     multi-scan
_exptl_absorpt_process_details
;
SADABS-2016/2 (Bruker,2016/2) was used for absorption correction.
wR2(int) was 0.1239 before and 0.0555 after correction.
The Ratio of minimum to maximum transmission is 0.8076.
The \l/2 correction factor is Not present.
;
_exptl_absorpt_special_details     ?
_exptl_crystal_colour              ?
_exptl_crystal_density_diffrn      1.332
_exptl_crystal_density_meas        ?
_exptl_crystal_density_method      ?
_exptl_crystal_description         block
_exptl_crystal_F_000               754
_exptl_crystal_size_max            0.13
_exptl_crystal_size_mid            0.12
_exptl_crystal_size_min            0.11
_exptl_transmission_factor_max     ?
_exptl_transmission_factor_min     ?
_diffrn_reflns_av_R_equivalents    0.0606
_diffrn_reflns_av_unetI/netI       0.0435
_diffrn_reflns_Laue_measured_fraction_full  0.993
_diffrn_reflns_Laue_measured_fraction_max  0.993
_diffrn_reflns_limit_h_max         12
_diffrn_reflns_limit_h_min         -12
_diffrn_reflns_limit_k_max         13
_diffrn_reflns_limit_k_min         -13
_diffrn_reflns_limit_l_max         22
_diffrn_reflns_limit_l_min         -22
_diffrn_reflns_number              24787
_diffrn_reflns_point_group_measured_fraction_full  0.993
_diffrn_reflns_point_group_measured_fraction_max  0.993
_diffrn_reflns_theta_full          67.679
_diffrn_reflns_theta_max           68.245
_diffrn_reflns_theta_min           4.715
_diffrn_ambient_temperature        203.00
_diffrn_detector_area_resol_mean   ?
_diffrn_measured_fraction_theta_full  0.993
_diffrn_measured_fraction_theta_max  0.993
_diffrn_measurement_device_type    'Bruker APEX-II CCD'
_diffrn_measurement_method         '\f and \w scans'
_diffrn_radiation_type             CuK\a
_diffrn_radiation_wavelength       1.54178
_diffrn_source                     ?
_diffrn_source_current             1.1
_diffrn_source_power               0.05500000000000001
_diffrn_source_voltage             50.0
_diffrn_standards_number           0
_reflns_Friedel_coverage           0.000
_reflns_Friedel_fraction_full      .
_reflns_Friedel_fraction_max       .
_reflns_number_gt                  4353
_reflns_number_total               6786
_reflns_special_details
;
 Reflections were merged by SHELXL according to the crystal
 class for the calculation of statistics and refinement.
 
 Structure factors included contributions from the .fab file.
 
 _reflns_Friedel_fraction is defined as the number of unique
 Friedel pairs measured divided by the number that would be
 possible theoretically, ignoring centric projections and
 systematic absences.
;
_reflns_threshold_expression       'I > 2\s(I)'
_computing_cell_refinement         'SAINT V8.40B (?, 2016)'
_computing_data_collection         ?
_computing_data_reduction          'SAINT V8.40B (?, 2016)'
_computing_molecular_graphics      'Olex2 1.5 (Dolomanov et al., 2009)'
_computing_publication_material    'Olex2 1.5 (Dolomanov et al., 2009)'
_computing_structure_refinement    'SHELXL 2018/3 (Sheldrick, 2015)'
_computing_structure_solution      'olex2.solve 1.5 (Bourhis et al., 2015)'
_refine_diff_density_max           0.409
_refine_diff_density_min           -0.304
_refine_diff_density_rms           0.052
_refine_ls_extinction_coef         0.0016(2)
_refine_ls_extinction_expression  
 'Fc^*^=kFc[1+0.001xFc^2^\l^3^/sin(2\q)]^-1/4^'
_refine_ls_extinction_method       'SHELXL-2018/3 (Sheldrick 2018)'
_refine_ls_goodness_of_fit_ref     0.995
_refine_ls_hydrogen_treatment      constr
_refine_ls_matrix_type             full
_refine_ls_number_parameters       889
_refine_ls_number_reflns           6786
_refine_ls_number_restraints       1630
_refine_ls_R_factor_all            0.1322
_refine_ls_R_factor_gt             0.1018
_refine_ls_restrained_S_all        1.028
_refine_ls_shift/su_max            0.001
_refine_ls_shift/su_mean           0.000
_refine_ls_structure_factor_coef   Fsqd
_refine_ls_weighting_details      
 'w=1/[\s^2^(Fo^2^)+(0.0200P)^2^+4.0000P] where P=(Fo^2^+2Fc^2^)/3'
_refine_ls_weighting_scheme        calc
_refine_ls_wR_factor_gt            0.2002
_refine_ls_wR_factor_ref           0.2137
_refine_special_details            ?
_olex2_refinement_description
;
1. Restrained distances
 C40-C39 = C40A-C39A
 1.33 with sigma of 0.01
 P2-F9 \\sim P2A-F9A
 with sigma of 0.02
 P2-F7 \\sim P2A-F7A
 with sigma of 0.02
 P2-F12 \\sim P2A-F12A
 with sigma of 0.02
 P2-F11 \\sim P2A-F11A
 with sigma of 0.02
 F11-F8 \\sim F11A-F8A
 with sigma of 0.04
 F9-F11 \\sim F9A-F11A
 with sigma of 0.04
 P2-F8 \\sim P2A-F8A
 with sigma of 0.02
 P2-F10 \\sim P2A-F10A
 with sigma of 0.02
 F9-F8 \\sim F9A-F8A
 with sigma of 0.04
 F12-F10 \\sim F12A-F10A
 with sigma of 0.04
 F8-F10 \\sim F8A-F10A
 with sigma of 0.04
 F9-F12 \\sim F9A-F12A
 with sigma of 0.04
 F9-F10 \\sim F9A-F10A
 with sigma of 0.04
 F11-F12 \\sim F11A-F12A
 with sigma of 0.04
 F11-F10 \\sim F11A-F10A
 with sigma of 0.04
 F12-F8 \\sim F12A-F8A
 with sigma of 0.04
 F7-F9 \\sim F7A-F9A
 with sigma of 0.04
 F7-F11 \\sim F7A-F11A
 with sigma of 0.04
 F7-F12 \\sim F7A-F12A
 with sigma of 0.04
 F7-F8 \\sim F7A-F8A
 with sigma of 0.04
 F7-F10 \\sim F7A-F10A
 with sigma of 0.04
 F4-F1 \\sim F4A-F1A
 with sigma of 0.04
 F5-F6 \\sim F5A-F6A
 with sigma of 0.04
 F4-F3 \\sim F4A-F3A
 with sigma of 0.04
 F5-F2 \\sim F5A-F2A
 with sigma of 0.04
 P1-F5 \\sim P1A-F5A
 with sigma of 0.02
 F3-F1 \\sim F3A-F1A
 with sigma of 0.04
 P1-F4 \\sim P1A-F4A
 with sigma of 0.02
 P1-F3 \\sim P1A-F3A
 with sigma of 0.02
 F2-F6 \\sim F2A-F6A
 with sigma of 0.04
 F1-F6 \\sim F1A-F6A
 with sigma of 0.04
 F5-F1 \\sim F5A-F1A
 with sigma of 0.04
 F4-F2 \\sim F4A-F2A
 with sigma of 0.04
 F4-F6 \\sim F4A-F6A
 with sigma of 0.04
 F3-F2 \\sim F3A-F2A
 with sigma of 0.04
 F3-F6 \\sim F3A-F6A
 with sigma of 0.04
 F2-F1 \\sim F2A-F1A
 with sigma of 0.04
 P1-F2 \\sim P1A-F2A
 with sigma of 0.04
 P1-F1 \\sim P1A-F1A
 with sigma of 0.04
 P1-F6 \\sim P1A-F6A
 with sigma of 0.04
 F5-F4 \\sim F5A-F4A
 with sigma of 0.04
 F5-F3 \\sim F5A-F3A
 with sigma of 0.04
 N4-C38 \\sim N4-C39
 with sigma of 0.02
 N5-C40 \\sim N5-C41
 with sigma of 0.02
 S1-C40 \\sim S1A-C40A
 with sigma of 0.02
 C39-C38 \\sim C39A-C38A
 with sigma of 0.04
 C38-C40 \\sim C38A-C40A
 with sigma of 0.04
 S1-C38 \\sim S1A-C38A
 with sigma of 0.02
 C40-C41 \\sim C40A-C41A
 with sigma of 0.04
 N4-C39 \\sim N4A-C39A
 with sigma of 0.02
 C39-C40 \\sim C39A-C40A
 with sigma of 0.02
 C42-N5 \\sim C42-N5A
 with sigma of 0.04
 N4-C38 \\sim N4A-C38A
 with sigma of 0.02
 C39-N5 \\sim C39A-N5A
 with sigma of 0.04
 C35-C38 \\sim C35-C38A
 with sigma of 0.02
 C40-N5 \\sim C40A-N5A
 with sigma of 0.02
 S2-N5 \\sim S2A-N5A
 with sigma of 0.04
 C39-S2 \\sim C39A-S2A
 with sigma of 0.02
 C42-C41 \\sim C42-C41A
 with sigma of 0.02
 C41-N5 \\sim C41A-N5A
 with sigma of 0.02
 C39-C41 \\sim C39A-C41A
 with sigma of 0.04
 C40-S2 \\sim C40A-S2A
 with sigma of 0.04
 S1-N4 \\sim S1A-N4A
 with sigma of 0.04
 S1-C39 \\sim S1A-C39A
 with sigma of 0.04
 C42-S2 \\sim C42-S2A
 with sigma of 0.04
 S1-C35 \\sim S1A-C35
 with sigma of 0.04
 S1-N5 \\sim S1A-N5A
 with sigma of 0.04
 N4-C35 \\sim N4A-C35
 with sigma of 0.04
 C41-S2 \\sim C41A-S2A
 with sigma of 0.02
 N4-C40 \\sim N4A-C40A
 with sigma of 0.04
 N4-S2 \\sim N4A-S2A
 with sigma of 0.04
2. Uiso/Uaniso restraints and constraints
C13 \\sim N2 \\sim C23 \\sim C24 \\sim C25 \\sim C22 \\sim C16 \\sim C26 \\sim
C21 \\sim C17 \\sim C15 \\sim C27 \\sim C31 \\sim C20 \\sim C18 \\sim C14 \\sim
C28 \\sim C30 \\sim C19 \\sim C29 \\sim C8 \\sim C10 \\sim C32 \\sim C7 \\sim
C9 \\sim C11 \\sim N3 \\sim C6 \\sim C3 \\sim C12 \\sim C37 \\sim C33 \\sim C4
\\sim C2 \\sim C36 \\sim C34 \\sim C5 \\sim C1 \\sim C35 \\sim N1 \\sim C38
\\sim C54 \\sim S1 \\sim N4 \\sim C51 \\sim C40 \\sim C39 \\sim C50 \\sim C52
\\sim N5 \\sim S2 \\sim C49 \\sim C53 \\sim C41 \\sim C48 \\sim C42 \\sim C47
\\sim C43 \\sim C46 \\sim N6 \\sim C44 \\sim C45: within 2A with sigma of 0.01
and sigma for terminal atoms of 0.02 within 2A
F10 \\sim P2 \\sim F11 \\sim F12 \\sim F7 \\sim F9 \\sim F8 \\sim P2A \\sim
F12A \\sim F8A \\sim F9A \\sim F11A \\sim F10A \\sim F7A: within 2A with sigma
of 0.01 and sigma for terminal atoms of 0.02 within 2A
F5 \\sim P1 \\sim F1 \\sim F4 \\sim F3 \\sim F6 \\sim F2 \\sim P1A \\sim F4A
\\sim F1A \\sim F5A \\sim F3A \\sim F6A \\sim F2A: within 2A with sigma of 0.01
and sigma for terminal atoms of 0.02 within 2A
C38A \\sim S1A \\sim C40A \\sim N4A \\sim C39A \\sim C41A \\sim N5A \\sim S2A:
within 2A with sigma of 0.01 and sigma for terminal atoms of 0.02 within 2A
3. Rigid body (RIGU) restrains
 C10, N2, C23, C24, C25, C22, C16, C26, C21, C17, C15, C27, C31, C20, C18, C14,
  C28, C30, C19, C13, C29, C8, C32, C7, C9, C11, N3, C6, C3, C12, C37, C33, C4,
 C2, C36, C34, C5, C1, C35, N1, C38, C54, S1, N4, C51, C40, C39, C50, C52, N5,
 S2, C49, C53, C41, C48, C42, C47, C43, C46, N6, C44, C45
 with sigma for 1-2 distances of 0.01 and sigma for 1-3 distances of 0.02
4. Others
 Sof(F7A)=Sof(P2A)=Sof(F10A)=Sof(F11A)=Sof(F12A)=Sof(F9A)=Sof(F8A)=Sof(P1A)=
 Sof(F1A)=Sof(F4A)=Sof(F5A)=Sof(F3A)=Sof(F6A)=Sof(F2A)=1-FVAR(1)
 Sof(P1)=Sof(P2)=Sof(F7)=Sof(F9)=Sof(F11)=Sof(F5)=Sof(F4)=Sof(F3)=Sof(F2)=
 Sof(F1)=Sof(F12)=Sof(F6)=Sof(F8)=Sof(F10)=FVAR(1)
 Fixed Sof: N2(0.5) C48(0.5) C53(0.5) H53(0.5) C1(0.5) H1(0.5) N3(0.5)
 C52(0.5) H52(0.5) C49(0.5) H49(0.5) C23(0.5) H23(0.5) C51(0.5) C50(0.5)
 H50(0.5) C24(0.5) H24(0.5) N1(0.5) C47(0.5) H47A(0.5) H47B(0.5) C5(0.5)
 H5(0.5) C22(0.5) C21(0.5) H21(0.5) C20(0.5) H20(0.5) C19(0.5) C18(0.5)
 C17(0.5) C16(0.5) C15(0.5) H15(0.5) C14(0.5) H14(0.5) C13(0.5) C4(0.5) C7(0.5)
 H7(0.5) C8(0.5) C9(0.5) C3(0.5) C2(0.5) C12(0.5) H12(0.5) C11(0.5) H11(0.5)
 C10(0.5) S1(0.35) N4(0.35) C39(0.35) C37(0.5) H37(0.5) C35(0.5) C38(0.35)
 C33(0.5) H33(0.5) C32(0.5) H32A(0.5) H32B(0.5) C40(0.35) C36(0.5) H36(0.5)
 C34(0.5) H34(0.5) C54(0.5) H54A(0.5) H54B(0.5) C46(0.5) H46(0.5) C42(0.5)
 C43(0.5) H43(0.5) C44(0.5) H44(0.5) N6(0.5) C45(0.5) H45(0.5) C41(0.35)
 S2(0.35) N5(0.35) C25(0.5) H25A(0.5) H25B(0.5) C27(0.5) H27(0.5) C28(0.5)
 H28(0.5) C29(0.5) C30(0.5) H30(0.5) C31(0.5) H31(0.5) C26(0.5) C6(0.5) H6(0.5)
 S1A(0.15) N4A(0.15) C39A(0.15) C38A(0.15) C40A(0.15) C41A(0.15) S2A(0.15)
 N5A(0.15)
5.a Secondary CH2 refined with riding coordinates:
 C47(H47A,H47B), C32(H32A,H32B), C54(H54A,H54B), C25(H25A,H25B)
5.b Aromatic/amide H refined with riding coordinates:
 C53(H53), C1(H1), C52(H52), C49(H49), C23(H23), C50(H50), C24(H24), C5(H5),
 C21(H21), C20(H20), C15(H15), C14(H14), C7(H7), C12(H12), C11(H11), C37(H37),
 C33(H33), C36(H36), C34(H34), C46(H46), C43(H43), C44(H44), C45(H45), C27(H27),
  C28(H28), C30(H30), C31(H31), C6(H6)
5.c Naphthalene refined as free rotating group:
 C22(C21,C20,C19,C18,C17,C16,C15,C14,C13)
5.d Idealised Me refined as rotating group:
 C55(H55A,H55B,H55C)
;
_atom_sites_solution_hydrogens     geom
_atom_sites_solution_primary       iterative
_atom_sites_solution_secondary     ?
loop_
  _atom_site_label
  _atom_site_type_symbol
  _atom_site_fract_x
  _atom_site_fract_y
  _atom_site_fract_z
  _atom_site_U_iso_or_equiv
  _atom_site_adp_type
  _atom_site_occupancy
  _atom_site_site_symmetry_order
  _atom_site_calc_flag
  _atom_site_refinement_flags_posn
  _atom_site_refinement_flags_adp
  _atom_site_refinement_flags_occupancy
  _atom_site_disorder_assembly
  _atom_site_disorder_group
 P1 P 0.0649(14) 0.8942(13) 0.2212(6) 0.106(3) Uani 0.486(5) 1 d D U P A 1
 P2 P 0.1279(11) 0.4078(11) 0.1300(5) 0.101(3) Uani 0.486(5) 1 d D U P A 1
 F7 F 0.1773(18) 0.2610(12) 0.1161(8) 0.126(4) Uani 0.486(5) 1 d D U P A 1
 F9 F 0.1044(13) 0.5488(10) 0.1435(7) 0.134(4) Uani 0.486(5) 1 d D U P A 1
 N2 N 0.5288(12) 1.0338(10) 0.2467(5) 0.065(2) Uani 0.5 1 d . U P B -1
 C48 C 0.4533(16) 0.0489(14) 0.8941(7) 0.061(3) Uani 0.5 1 d . U P B -1
 F11 F 0.2912(10) 0.3858(12) 0.1217(8) 0.156(3) Uani 0.486(5) 1 d D U P A 1
 C53 C 0.3212(17) 0.1599(15) 0.8900(10) 0.063(3) Uani 0.5 1 d . U P B -1
 H53 H 0.238386 0.151447 0.878875 0.076 Uiso 0.5 1 calc R U P B -1
 C1 C 0.3085(17) 0.6141(13) 0.8066(7) 0.064(3) Uani 0.5 1 d . U P B -1
 H1 H 0.217896 0.629731 0.830806 0.076 Uiso 0.5 1 calc R U P B -1
 N3 N 0.5823(13) 0.5295(14) 0.1173(8) 0.083(3) Uani 0.5 1 d . U P B -1
 F5 F 0.1107(13) 0.8982(14) 0.1387(5) 0.153(4) Uani 0.486(5) 1 d D U P A 1
 C52 C 0.3115(16) 0.2795(12) 0.9021(8) 0.066(3) Uani 0.5 1 d . U P B -1
 H52 H 0.220417 0.352841 0.900470 0.079 Uiso 0.5 1 calc R U P B -1
 F4 F -0.0274(11) 0.8148(13) 0.2171(7) 0.149(3) Uani 0.486(5) 1 d D U P A 1
 C49 C 0.5701(15) 0.0674(14) 0.9130(7) 0.058(3) Uani 0.5 1 d . U P B -1
 H49 H 0.660839 -0.006962 0.918014 0.069 Uiso 0.5 1 calc R U P B -1
 C56 C -0.1548(6) 1.2240(6) 0.0258(3) 0.0891(15) Uani 1 1 d . . . . .
 C23 C 0.6484(13) 0.9578(12) 0.2873(7) 0.061(3) Uani 0.5 1 d . U P B -1
 H23 H 0.739318 0.945033 0.263973 0.074 Uiso 0.5 1 calc R U P B -1
 N7 N -0.2713(6) 1.2566(6) 0.0410(3) 0.1125(17) Uani 1 1 d . . . . .
 C51 C 0.4295(12) 0.2990(11) 0.9166(6) 0.064(2) Uani 0.5 1 d . U P B -1
 C50 C 0.5564(15) 0.1902(12) 0.9243(8) 0.062(3) Uani 0.5 1 d . U P B -1
 H50 H 0.637312 0.198967 0.937799 0.075 Uiso 0.5 1 calc R U P B -1
 F3 F -0.0729(10) 1.0307(10) 0.2004(6) 0.131(3) Uani 0.486(5) 1 d D U P A 1
 C24 C 0.3990(12) 1.0561(13) 0.2798(7) 0.070(3) Uani 0.5 1 d . U P B -1
 H24 H 0.316247 1.110067 0.251043 0.084 Uiso 0.5 1 calc R U P B -1
 N1 N 0.4320(11) 0.5224(9) 0.8424(5) 0.0654(19) Uani 0.5 1 d . U P B -1
 C55 C -0.0054(6) 1.1846(6) 0.0059(3) 0.1006(18) Uani 1 1 d . . . . .
 H55A H 0.010432 1.171330 -0.044253 0.151 Uiso 1 1 calc R U . . .
 H55B H 0.049891 1.098358 0.040608 0.151 Uiso 1 1 calc R U . . .
 H55C H 0.025009 1.257267 0.007962 0.151 Uiso 1 1 calc R U . . .
 F2 F 0.1489(12) 0.9754(14) 0.2254(8) 0.156(3) Uani 0.486(5) 1 d D U P A 1
 C47 C 0.4674(12) -0.0735(13) 0.8724(7) 0.070(2) Uani 0.5 1 d . U P B -1
 H47A H 0.380840 -0.093556 0.888251 0.084 Uiso 0.5 1 calc R U P B -1
 H47B H 0.550337 -0.153906 0.896758 0.084 Uiso 0.5 1 calc R U P B -1
 C5 C 0.5600(15) 0.4968(12) 0.8106(7) 0.062(3) Uani 0.5 1 d . U P B -1
 H5 H 0.641704 0.431852 0.837944 0.075 Uiso 0.5 1 calc R U P B -1
 C22 C 0.6393(4) 0.8982(6) 0.3628(2) 0.060(2) Uani 0.5 1 d G U P B -1
 C21 C 0.7611(4) 0.8154(6) 0.4037(3) 0.0652(19) Uani 0.5 1 d G U P B -1
 H21 H 0.852678 0.801217 0.380913 0.078 Uiso 0.5 1 calc R U P B -1
 C20 C 0.7490(4) 0.7534(6) 0.4781(3) 0.0642(19) Uani 0.5 1 d G U P B -1
 H20 H 0.832325 0.696832 0.506104 0.077 Uiso 0.5 1 calc R U P B -1
 C19 C 0.6151(5) 0.7742(6) 0.5115(2) 0.057(2) Uani 0.5 1 d G U P B -1
 C18 C 0.4932(4) 0.8570(4) 0.4705(2) 0.053(2) Uani 0.5 1 d G U P B -1
 C17 C 0.5053(4) 0.9190(4) 0.3962(2) 0.059(2) Uani 0.5 1 d G U P B -1
 C16 C 0.3834(4) 1.0018(6) 0.3552(2) 0.069(2) Uani 0.5 1 d G U P B -1
 C15 C 0.2495(4) 1.0226(6) 0.3886(3) 0.083(3) Uani 0.5 1 d G U P B -1
 H15 H 0.166188 1.079190 0.360615 0.100 Uiso 0.5 1 calc R U P B -1
 C14 C 0.2374(4) 0.9606(6) 0.4630(3) 0.074(3) Uani 0.5 1 d G U P B -1
 H14 H 0.145829 0.974807 0.485805 0.088 Uiso 0.5 1 calc R U P B -1
 C13 C 0.3592(5) 0.8778(6) 0.5039(3) 0.063(3) Uani 0.5 1 d G U P B -1
 F1 F 0.1974(13) 0.7519(11) 0.2454(7) 0.175(4) Uani 0.486(5) 1 d D U P A 1
 F12 F -0.0255(9) 0.4174(12) 0.1339(9) 0.169(4) Uani 0.486(5) 1 d D U P A 1
 F6 F 0.0388(13) 0.8904(12) 0.3060(5) 0.174(4) Uani 0.486(5) 1 d D U P A 1
 C4 C 0.5770(10) 0.5648(10) 0.7365(5) 0.0613(19) Uani 0.5 1 d . U P B -1
 C7 C 0.7279(11) 0.6086(11) 0.6329(5) 0.066(2) Uani 0.5 1 d . U P B -1
 H7 H 0.820494 0.593280 0.611296 0.079 Uiso 0.5 1 calc R U P B -1
 C8 C 0.6037(11) 0.7044(10) 0.5883(6) 0.0551(18) Uani 0.5 1 d . U P B -1
 C9 C 0.4666(10) 0.7273(9) 0.6225(5) 0.0549(18) Uani 0.5 1 d . U P B -1
 C3 C 0.4560(11) 0.6577(12) 0.6987(7) 0.057(2) Uani 0.5 1 d . U P B -1
 C2 C 0.3216(11) 0.6839(9) 0.7328(5) 0.0619(19) Uani 0.5 1 d . U P B -1
 C12 C 0.1945(9) 0.7789(9) 0.6934(5) 0.071(2) Uani 0.5 1 d . U P B -1
 H12 H 0.103680 0.797425 0.717586 0.085 Uiso 0.5 1 calc R U P B -1
 C11 C 0.2058(12) 0.8426(14) 0.6205(7) 0.073(3) Uani 0.5 1 d . U P B -1
 H11 H 0.121683 0.904603 0.594285 0.088 Uiso 0.5 1 calc R U P B -1
 C10 C 0.3437(11) 0.8173(10) 0.5823(6) 0.059(2) Uani 0.5 1 d . U P B -1
 F8 F 0.1521(17) 0.3305(12) 0.2136(6) 0.183(5) Uani 0.486(5) 1 d D U P A 1
 F10 F 0.1143(13) 0.4847(9) 0.0451(5) 0.139(3) Uani 0.486(5) 1 d D U P A 1
 S1 S 0.7226(7) 0.1810(6) 0.3825(3) 0.0876(14) Uani 0.35 1 d D U P B -1
 N4 N 0.445(2) 0.2885(17) 0.3654(8) 0.086(4) Uani 0.35 1 d D U P B -1
 C39 C 0.477(2) 0.213(3) 0.4356(10) 0.082(3) Uani 0.35 1 d D U P B -1
 C37 C 0.4553(16) 0.5427(15) 0.1481(8) 0.089(3) Uani 0.5 1 d . U P B -1
 H37 H 0.371903 0.608837 0.122540 0.107 Uiso 0.5 1 calc R U P B -1
 C35 C 0.5669(15) 0.3668(12) 0.2507(7) 0.082(2) Uani 0.5 1 d . U P B -1
 C38 C 0.568(2) 0.284(3) 0.3298(12) 0.079(3) Uani 0.35 1 d D U P B -1
 C33 C 0.7004(14) 0.4342(13) 0.1486(7) 0.085(3) Uani 0.5 1 d . U P B -1
 H33 H 0.790420 0.423663 0.124678 0.102 Uiso 0.5 1 calc R U P B -1
 C32 C 0.5936(12) 0.6348(14) 0.0480(6) 0.081(3) Uani 0.5 1 d . U P B -1
 H32A H 0.516106 0.659312 0.014281 0.097 Uiso 0.5 1 calc R U P B -1
 H32B H 0.686086 0.596772 0.022137 0.097 Uiso 0.5 1 calc R U P B -1
 C40 C 0.614(2) 0.151(2) 0.4560(10) 0.080(3) Uani 0.35 1 d D U P B -1
 C36 C 0.4429(19) 0.4611(16) 0.2173(10) 0.089(3) Uani 0.5 1 d . U P B -1
 H36 H 0.352503 0.470154 0.240460 0.107 Uiso 0.5 1 calc R U P B -1
 C34 C 0.691(2) 0.3497(17) 0.2172(10) 0.085(4) Uani 0.5 1 d . U P B -1
 H34 H 0.774653 0.278578 0.240127 0.103 Uiso 0.5 1 calc R U P B -1
 C54 C 0.4195(14) 0.4371(13) 0.9186(7) 0.069(3) Uani 0.5 1 d . U P B -1
 H54A H 0.496348 0.425805 0.949242 0.083 Uiso 0.5 1 calc R U P B -1
 H54B H 0.326930 0.485638 0.941661 0.083 Uiso 0.5 1 calc R U P B -1
 C46 C 0.6240(11) -0.0046(12) 0.6834(7) 0.067(2) Uani 0.5 1 d . U P B -1
 H46 H 0.712788 -0.004667 0.661366 0.081 Uiso 0.5 1 calc R U P B -1
 C42 C 0.5090(12) 0.0404(11) 0.6395(6) 0.072(2) Uani 0.5 1 d . U P B -1
 C43 C 0.3795(13) 0.0375(13) 0.6744(8) 0.076(3) Uani 0.5 1 d . U P B -1
 H43 H 0.296935 0.068748 0.646309 0.091 Uiso 0.5 1 calc R U P B -1
 C44 C 0.3753(16) -0.0096(13) 0.7469(7) 0.072(2) Uani 0.5 1 d . U P B -1
 H44 H 0.289061 -0.015799 0.769482 0.087 Uiso 0.5 1 calc R U P B -1
 N6 N 0.4870(10) -0.0498(11) 0.7916(7) 0.067(2) Uani 0.5 1 d . U P B -1
 C45 C 0.6122(12) -0.0487(11) 0.7575(6) 0.067(2) Uani 0.5 1 d . U P B -1
 H45 H 0.693488 -0.079722 0.786531 0.081 Uiso 0.5 1 calc R U P B -1
 C41 C 0.513(3) 0.095(4) 0.5628(9) 0.079(4) Uani 0.35 1 d D U P B -1
 S2 S 0.3619(5) 0.1893(7) 0.5087(3) 0.0863(15) Uani 0.35 1 d D U P B -1
 N5 N 0.6374(18) 0.0807(19) 0.5262(8) 0.078(3) Uani 0.35 1 d D U P B -1
 C25 C 0.5454(13) 1.0863(11) 0.1657(7) 0.070(3) Uani 0.5 1 d . U P B -1
 H25A H 0.631613 1.107978 0.154805 0.083 Uiso 0.5 1 calc R U P B -1
 H25B H 0.461620 1.171753 0.147188 0.083 Uiso 0.5 1 calc R U P B -1
 C27 C 0.4394(17) 0.9716(14) 0.1048(7) 0.069(3) Uani 0.5 1 d . U P B -1
 H27 H 0.349427 1.043769 0.108714 0.083 Uiso 0.5 1 calc R U P B -1
 C28 C 0.4457(15) 0.8659(15) 0.0766(8) 0.067(4) Uani 0.5 1 d . U P B -1
 H28 H 0.362214 0.863352 0.061932 0.081 Uiso 0.5 1 calc R U P B -1
 C29 C 0.5817(14) 0.7616(13) 0.0703(6) 0.071(3) Uani 0.5 1 d . U P B -1
 C30 C 0.7010(17) 0.7710(16) 0.0890(9) 0.071(3) Uani 0.5 1 d . U P B -1
 H30 H 0.792456 0.702884 0.082427 0.085 Uiso 0.5 1 calc R U P B -1
 C31 C 0.689(2) 0.8804(15) 0.1177(10) 0.071(4) Uani 0.5 1 d . U P B -1
 H31 H 0.772430 0.886948 0.130026 0.085 Uiso 0.5 1 calc R U P B -1
 C26 C 0.5587(16) 0.9760(17) 0.1276(7) 0.065(3) Uani 0.5 1 d . U P B -1
 C6 C 0.7156(9) 0.5420(9) 0.7028(5) 0.069(2) Uani 0.5 1 d . U P B -1
 H6 H 0.798379 0.479762 0.730042 0.083 Uiso 0.5 1 calc R U P B -1
 F7A F 0.1945(16) 0.2876(12) 0.0924(7) 0.124(4) Uani 0.514(5) 1 d D U P A 2
 P2A P 0.1220(10) 0.4051(10) 0.1341(5) 0.104(2) Uani 0.514(5) 1 d D U P A 2
 F10A F -0.0050(10) 0.4700(10) 0.0794(6) 0.137(3) Uani 0.514(5) 1 d D U P A 2
 F11A F 0.2074(13) 0.4800(11) 0.0760(7) 0.176(4) Uani 0.514(5) 1 d D U P A 2
 F12A F 0.0500(11) 0.3220(11) 0.1922(6) 0.163(3) Uani 0.514(5) 1 d D U P A 2
 F9A F 0.0377(12) 0.5306(12) 0.1675(7) 0.155(4) Uani 0.514(5) 1 d D U P A 2
 F8A F 0.2520(9) 0.3438(8) 0.1861(6) 0.115(3) Uani 0.514(5) 1 d D U P A 2
 P1A P 0.0601(13) 0.8974(12) 0.2197(6) 0.097(2) Uani 0.514(5) 1 d D U P A 2
 F1A F 0.0102(12) 0.7824(11) 0.2649(6) 0.151(4) Uani 0.514(5) 1 d D U P A 2
 F4A F -0.0738(10) 0.9681(14) 0.1698(6) 0.161(4) Uani 0.514(5) 1 d D U P A 2
 F5A F 0.1419(12) 0.8169(12) 0.1607(6) 0.149(3) Uani 0.514(5) 1 d D U P A 2
 F3A F 0.1102(10) 1.0182(10) 0.1765(6) 0.144(3) Uani 0.514(5) 1 d D U P A 2
 F6A F -0.0314(13) 0.9726(14) 0.2792(7) 0.186(4) Uani 0.514(5) 1 d D U P A 2
 F2A F 0.1965(12) 0.8373(16) 0.2620(6) 0.178(4) Uani 0.514(5) 1 d D U P A 2
 S1A S 0.3675(14) 0.3176(12) 0.3673(7) 0.077(2) Uani 0.15 1 d D U P C -2
 N4A N 0.646(3) 0.231(3) 0.3676(13) 0.073(5) Uani 0.15 1 d D U P C -2
 C39A C 0.596(3) 0.180(5) 0.4339(15) 0.076(5) Uani 0.15 1 d D U P C -2
 C38A C 0.533(3) 0.308(7) 0.324(2) 0.072(6) Uani 0.15 1 d D U P C -2
 C40A C 0.455(3) 0.218(7) 0.4467(17) 0.074(5) Uani 0.15 1 d D U P C -2
 C41A C 0.532(4) 0.105(10) 0.5604(16) 0.070(6) Uani 0.15 1 d D U P C -2
 S2A S 0.6920(11) 0.0921(15) 0.5132(7) 0.075(3) Uani 0.15 1 d D U P C -2
 N5A N 0.421(3) 0.168(4) 0.5163(13) 0.071(6) Uani 0.15 1 d D U P C -2

loop_
  _atom_site_aniso_label
  _atom_site_aniso_U_11
  _atom_site_aniso_U_22
  _atom_site_aniso_U_33
  _atom_site_aniso_U_23
  _atom_site_aniso_U_13
  _atom_site_aniso_U_12
 P1 0.100(4) 0.129(4) 0.103(4) -0.035(3) 0.029(3) -0.065(3)
 P2 0.086(4) 0.084(3) 0.123(3) -0.046(3) -0.026(3) -0.004(3)
 F7 0.114(6) 0.081(5) 0.188(9) -0.043(6) -0.045(7) -0.025(4)
 F9 0.146(8) 0.077(4) 0.160(8) -0.052(5) -0.028(6) -0.003(5)
 N2 0.067(4) 0.060(4) 0.060(4) -0.005(4) 0.010(4) -0.029(3)
 C48 0.061(5) 0.056(5) 0.059(5) -0.010(4) 0.017(4) -0.025(4)
 F11 0.114(5) 0.125(6) 0.225(8) -0.062(6) -0.054(6) -0.016(5)
 C53 0.052(5) 0.061(7) 0.070(6) -0.015(5) 0.008(4) -0.019(5)
 C1 0.084(5) 0.061(6) 0.046(6) -0.009(4) 0.016(5) -0.036(4)
 N3 0.099(5) 0.094(6) 0.070(6) -0.032(5) 0.003(5) -0.046(5)
 F5 0.146(6) 0.176(8) 0.106(5) -0.048(6) 0.029(5) -0.032(7)
 C52 0.064(5) 0.059(6) 0.064(5) -0.015(5) 0.013(4) -0.017(5)
 F4 0.138(6) 0.153(7) 0.194(8) -0.067(6) 0.012(6) -0.084(5)
 C49 0.060(5) 0.056(6) 0.052(6) -0.009(5) -0.001(4) -0.022(5)
 C56 0.089(4) 0.097(4) 0.102(4) -0.042(3) 0.017(3) -0.051(3)
 C23 0.060(5) 0.066(5) 0.057(5) -0.005(5) 0.007(4) -0.032(4)
 N7 0.095(4) 0.136(5) 0.127(4) -0.054(4) 0.023(3) -0.060(3)
 C51 0.078(5) 0.060(5) 0.052(5) -0.015(4) 0.008(4) -0.026(4)
 C50 0.072(5) 0.061(6) 0.051(4) -0.014(5) 0.006(4) -0.026(5)
 F3 0.105(5) 0.124(6) 0.134(6) -0.029(5) 0.007(5) -0.020(5)
 C24 0.061(5) 0.070(5) 0.064(6) -0.007(5) 0.008(5) -0.019(4)
 N1 0.089(5) 0.064(4) 0.044(4) -0.012(3) 0.007(4) -0.034(4)
 C55 0.083(4) 0.107(4) 0.121(5) -0.043(4) 0.016(3) -0.044(3)
 F2 0.146(6) 0.174(7) 0.190(8) -0.046(6) -0.014(6) -0.100(5)
 C47 0.069(5) 0.064(5) 0.072(6) -0.013(5) 0.021(5) -0.031(4)
 C5 0.082(5) 0.061(5) 0.046(5) -0.004(4) -0.004(5) -0.036(5)
 C22 0.055(4) 0.066(4) 0.058(4) -0.009(3) 0.011(3) -0.031(3)
 C21 0.049(4) 0.079(5) 0.068(4) -0.017(4) 0.009(3) -0.029(3)
 C20 0.050(4) 0.076(5) 0.067(4) -0.014(4) 0.002(3) -0.028(4)
 C19 0.047(4) 0.065(5) 0.065(5) -0.018(4) 0.007(4) -0.028(4)
 C18 0.040(4) 0.060(4) 0.058(4) -0.016(3) 0.006(3) -0.020(3)
 C17 0.050(4) 0.064(4) 0.060(5) -0.013(4) 0.007(4) -0.023(3)
 C16 0.058(4) 0.073(5) 0.064(5) -0.011(4) 0.009(4) -0.020(4)
 C15 0.052(4) 0.096(5) 0.072(5) -0.004(4) 0.006(4) -0.012(4)
 C14 0.042(4) 0.091(6) 0.067(5) -0.009(4) 0.012(4) -0.017(4)
 C13 0.036(5) 0.071(5) 0.069(5) -0.009(5) 0.007(4) -0.016(4)
 F1 0.161(7) 0.133(6) 0.166(7) -0.058(6) 0.001(6) 0.019(6)
 F12 0.084(5) 0.141(7) 0.214(8) -0.007(7) 0.002(6) -0.002(5)
 F6 0.187(7) 0.151(7) 0.094(5) -0.033(5) 0.017(5) 0.017(6)
 C4 0.070(4) 0.064(4) 0.050(4) -0.009(4) -0.003(3) -0.029(3)
 C7 0.052(4) 0.074(5) 0.063(4) -0.008(4) -0.008(4) -0.021(4)
 C8 0.050(4) 0.060(4) 0.062(4) -0.017(4) -0.001(4) -0.026(3)
 C9 0.055(4) 0.056(4) 0.055(4) -0.012(3) 0.007(4) -0.026(3)
 C3 0.067(4) 0.056(4) 0.053(5) -0.014(4) 0.003(4) -0.030(3)
 C2 0.076(4) 0.060(4) 0.049(4) -0.015(3) 0.013(4) -0.029(3)
 C12 0.061(4) 0.077(5) 0.060(4) -0.007(4) 0.012(4) -0.024(4)
 C11 0.053(5) 0.079(5) 0.060(5) -0.004(4) 0.010(5) -0.012(5)
 C10 0.049(4) 0.063(4) 0.060(5) -0.010(4) 0.005(4) -0.021(4)
 F8 0.168(8) 0.143(7) 0.149(7) -0.020(6) -0.035(7) 0.026(7)
 F10 0.130(6) 0.136(5) 0.131(6) -0.036(5) -0.044(5) -0.017(5)
 S1 0.087(4) 0.105(4) 0.078(3) -0.028(3) -0.005(3) -0.040(4)
 N4 0.098(7) 0.087(7) 0.084(7) -0.022(6) -0.008(7) -0.045(7)
 C39 0.089(6) 0.091(6) 0.083(6) -0.035(6) -0.010(5) -0.042(6)
 C37 0.099(6) 0.102(7) 0.084(6) -0.021(6) 0.000(6) -0.060(5)
 C35 0.104(6) 0.085(5) 0.076(6) -0.024(5) -0.002(5) -0.053(5)
 C38 0.095(6) 0.089(6) 0.076(6) -0.030(5) -0.010(6) -0.050(6)
 C33 0.100(6) 0.087(6) 0.075(6) -0.038(5) 0.008(5) -0.036(5)
 C32 0.091(5) 0.094(6) 0.060(5) -0.026(5) 0.007(4) -0.036(5)
 C40 0.084(6) 0.093(6) 0.077(6) -0.035(6) -0.003(6) -0.038(5)
 C36 0.102(6) 0.100(7) 0.088(8) -0.016(6) -0.007(7) -0.065(6)
 C34 0.106(6) 0.082(7) 0.076(8) -0.031(6) 0.002(6) -0.039(6)
 C54 0.093(5) 0.065(5) 0.046(5) -0.014(4) 0.009(5) -0.030(4)
 C46 0.057(4) 0.069(5) 0.078(6) -0.023(5) 0.010(4) -0.027(4)
 C42 0.073(5) 0.074(5) 0.081(5) -0.040(4) 0.002(4) -0.027(4)
 C43 0.070(5) 0.084(6) 0.086(6) -0.036(5) 0.001(5) -0.034(5)
 C44 0.070(5) 0.072(6) 0.087(6) -0.033(5) 0.006(5) -0.034(5)
 N6 0.065(4) 0.063(4) 0.078(6) -0.025(4) 0.012(4) -0.027(3)
 C45 0.059(4) 0.065(5) 0.078(6) -0.018(5) 0.010(5) -0.027(4)
 C41 0.078(6) 0.084(6) 0.086(6) -0.037(6) -0.003(6) -0.031(6)
 S2 0.073(3) 0.103(4) 0.090(3) -0.032(3) -0.005(2) -0.036(3)
 N5 0.085(7) 0.089(7) 0.079(7) -0.031(6) -0.008(6) -0.043(6)
 C25 0.078(5) 0.058(5) 0.056(5) -0.001(5) 0.015(5) -0.023(4)
 C27 0.065(6) 0.069(6) 0.055(6) -0.002(5) 0.007(4) -0.019(5)
 C28 0.069(5) 0.076(8) 0.051(5) -0.013(6) 0.000(4) -0.024(6)
 C29 0.077(5) 0.084(6) 0.049(4) -0.019(4) 0.010(4) -0.031(5)
 C30 0.068(5) 0.077(7) 0.061(5) -0.014(5) 0.010(4) -0.028(6)
 C31 0.069(6) 0.072(7) 0.063(5) -0.012(5) 0.010(4) -0.025(5)
 C26 0.066(5) 0.060(6) 0.055(5) -0.002(5) 0.012(4) -0.024(4)
 C6 0.060(4) 0.074(5) 0.065(4) -0.005(4) -0.009(4) -0.024(4)
 F7A 0.101(5) 0.104(6) 0.161(7) -0.071(5) -0.004(5) -0.009(5)
 P2A 0.084(3) 0.081(3) 0.135(4) -0.034(3) -0.029(3) -0.009(3)
 F10A 0.090(5) 0.143(6) 0.133(6) -0.060(5) -0.043(5) 0.027(5)
 F11A 0.164(7) 0.143(6) 0.183(7) -0.008(6) -0.013(6) -0.043(6)
 F12A 0.120(6) 0.172(6) 0.173(7) 0.018(6) 0.006(5) -0.076(5)
 F9A 0.142(8) 0.130(6) 0.151(7) -0.082(5) -0.027(6) 0.026(6)
 F8A 0.098(5) 0.088(4) 0.164(7) -0.029(5) -0.059(5) -0.026(4)
 P1A 0.097(3) 0.126(3) 0.095(3) -0.045(3) 0.018(3) -0.064(3)
 F1A 0.167(6) 0.140(6) 0.139(6) 0.008(5) 0.018(6) -0.087(5)
 F4A 0.096(5) 0.207(8) 0.152(7) 0.002(6) -0.002(5) -0.062(6)
 F5A 0.156(6) 0.145(7) 0.142(7) -0.078(5) 0.037(5) -0.040(6)
 F3A 0.137(6) 0.152(6) 0.147(6) 0.007(5) 0.003(5) -0.094(5)
 F6A 0.186(7) 0.194(8) 0.143(7) -0.075(6) 0.032(6) -0.029(6)
 F2A 0.156(6) 0.192(8) 0.162(7) -0.014(7) -0.042(6) -0.053(7)
 S1A 0.080(7) 0.079(6) 0.083(6) -0.018(5) -0.012(5) -0.039(6)
 N4A 0.071(10) 0.079(10) 0.080(10) -0.024(8) -0.012(9) -0.035(9)
 C39A 0.063(8) 0.084(8) 0.083(8) -0.024(7) -0.006(8) -0.028(8)
 C38A 0.075(10) 0.076(10) 0.079(10) -0.026(9) -0.014(9) -0.037(9)
 C40A 0.069(8) 0.080(8) 0.081(8) -0.023(8) -0.010(8) -0.033(8)
 C41A 0.054(9) 0.083(10) 0.082(10) -0.030(9) -0.010(8) -0.026(9)
 S2A 0.047(6) 0.091(6) 0.083(6) -0.022(5) -0.002(5) -0.022(5)
 N5A 0.065(10) 0.081(10) 0.076(10) -0.028(8) -0.012(9) -0.028(9)

_geom_special_details
;
 All esds (except the esd in the dihedral angle between two l.s. planes)
 are estimated using the full covariance matrix.  The cell esds are taken
 into account individually in the estimation of esds in distances, angles
 and torsion angles; correlations between esds in cell parameters are only
 used when they are defined by crystal symmetry.  An approximate (isotropic)
 treatment of cell esds is used for estimating esds involving l.s. planes.
;
loop_
  _geom_bond_atom_site_label_1
  _geom_bond_atom_site_label_2
  _geom_bond_distance
  _geom_bond_site_symmetry_2
  _geom_bond_publ_flag
 P1 F5 1.558(11) . ?
 P1 F4 1.550(13) . ?
 P1 F3 1.578(14) . ?
 P1 F2 1.494(14) . ?
 P1 F1 1.591(15) . ?
 P1 F6 1.576(13) . ?
 P2 F7 1.566(10) . ?
 P2 F9 1.555(10) . ?
 P2 F11 1.588(12) . ?
 P2 F12 1.529(12) . ?
 P2 F8 1.567(11) . ?
 P2 F10 1.582(11) . ?
 N2 C23 1.362(15) . ?
 N2 C24 1.350(15) . ?
 N2 C25 1.487(12) . ?
 C48 C53 1.40(2) . ?
 C48 C49 1.403(19) . ?
 C48 C47 1.459(16) . ?
 C53 H53 0.9500 . ?
 C53 C52 1.356(17) . ?
 C1 H1 0.9500 . ?
 C1 N1 1.374(17) . ?
 C1 C2 1.407(13) . ?
 N3 C37 1.322(17) . ?
 N3 C33 1.314(16) . ?
 N3 C32 1.509(15) . ?
 C52 H52 0.9500 . ?
 C52 C51 1.390(18) . ?
 C49 H49 0.9500 . ?
 C49 C50 1.372(15) . ?
 C56 N7 1.122(6) . ?
 C56 C55 1.441(7) . ?
 C23 H23 0.9500 . ?
 C23 C22 1.398(12) . ?
 C51 C50 1.352(16) . ?
 C51 C54 1.488(16) . ?
 C50 H50 0.9500 . ?
 C24 H24 0.9500 . ?
 C24 C16 1.394(12) . ?
 N1 C5 1.321(16) . ?
 N1 C54 1.501(12) . ?
 C55 H55A 0.9800 . ?
 C55 H55B 0.9800 . ?
 C55 H55C 0.9800 . ?
 C47 H47A 0.9900 . ?
 C47 H47B 0.9900 . ?
 C47 N6 1.474(14) . ?
 C5 H5 0.9500 . ?
 C5 C4 1.413(13) . ?
 C22 C21 1.3900 . ?
 C22 C17 1.3900 . ?
 C21 H21 0.9500 . ?
 C21 C20 1.3900 . ?
 C20 H20 0.9500 . ?
 C20 C19 1.3900 . ?
 C19 C18 1.3900 . ?
 C19 C8 1.450(11) . ?
 C18 C17 1.3900 . ?
 C18 C13 1.3900 . ?
 C17 C16 1.3900 . ?
 C16 C15 1.3900 . ?
 C15 H15 0.9500 . ?
 C15 C14 1.3900 . ?
 C14 H14 0.9500 . ?
 C14 C13 1.3900 . ?
 C13 C10 1.457(12) . ?
 C4 C3 1.375(14) . ?
 C4 C6 1.431(12) . ?
 C7 H7 0.9500 . ?
 C7 C8 1.464(14) . ?
 C7 C6 1.333(12) . ?
 C8 C9 1.421(13) . ?
 C9 C3 1.439(13) . ?
 C9 C10 1.403(13) . ?
 C3 C2 1.393(14) . ?
 C2 C12 1.436(13) . ?
 C12 H12 0.9500 . ?
 C12 C11 1.369(15) . ?
 C11 H11 0.9500 . ?
 C11 C10 1.455(13) . ?
 S1 C38 1.77(2) . ?
 S1 C40 1.70(2) . ?
 N4 C39 1.352(19) . ?
 N4 C38 1.340(19) . ?
 C39 C40 1.347(9) . ?
 C39 S2 1.725(17) . ?
 C37 H37 0.9500 . ?
 C37 C36 1.383(17) . ?
 C35 C38 1.51(2) . ?
 C35 C36 1.37(2) . ?
 C35 C34 1.31(2) . ?
 C33 H33 0.9500 . ?
 C33 C34 1.382(17) . ?
 C32 H32A 0.9900 . ?
 C32 H32B 0.9900 . ?
 C32 C29 1.519(16) . ?
 C40 N5 1.331(18) . ?
 C36 H36 0.9500 . ?
 C34 H34 0.9500 . ?
 C54 H54A 0.9900 . ?
 C54 H54B 0.9900 . ?
 C46 H46 0.9500 . ?
 C46 C42 1.374(14) . ?
 C46 C45 1.350(15) . ?
 C42 C43 1.411(16) . ?
 C42 C41 1.404(18) . ?
 C43 H43 0.9500 . ?
 C43 C44 1.322(17) . ?
 C44 H44 0.9500 . ?
 C44 N6 1.365(16) . ?
 N6 C45 1.362(15) . ?
 C45 H45 0.9500 . ?
 C41 S2 1.75(2) . ?
 C41 N5 1.337(19) . ?
 C25 H25A 0.9900 . ?
 C25 H25B 0.9900 . ?
 C25 C26 1.525(17) . ?
 C27 H27 0.9500 . ?
 C27 C28 1.383(17) . ?
 C27 C26 1.378(19) . ?
 C28 H28 0.9500 . ?
 C28 C29 1.414(18) . ?
 C29 C30 1.371(19) . ?
 C30 H30 0.9500 . ?
 C30 C31 1.407(19) . ?
 C31 H31 0.9500 . ?
 C31 C26 1.35(2) . ?
 C6 H6 0.9500 . ?
 F7A P2A 1.569(10) . ?
 P2A F10A 1.573(10) . ?
 P2A F11A 1.571(12) . ?
 P2A F12A 1.534(11) . ?
 P2A F9A 1.551(10) . ?
 P2A F8A 1.566(10) . ?
 P1A F1A 1.546(13) . ?
 P1A F4A 1.566(12) . ?
 P1A F5A 1.554(11) . ?
 P1A F3A 1.589(13) . ?
 P1A F6A 1.556(13) . ?
 P1A F2A 1.514(14) . ?
 S1A C38A 1.76(3) . ?
 S1A C40A 1.70(3) . ?
 N4A C39A 1.34(2) . ?
 N4A C38A 1.34(2) . ?
 C39A C40A 1.341(9) . ?
 C39A S2A 1.72(2) . ?
 C40A N5A 1.33(2) . ?
 C41A S2A 1.74(3) . ?
 C41A N5A 1.33(2) . ?

loop_
  _geom_angle_atom_site_label_1
  _geom_angle_atom_site_label_2
  _geom_angle_atom_site_label_3
  _geom_angle
  _geom_angle_site_symmetry_1
  _geom_angle_site_symmetry_3
  _geom_angle_publ_flag
 F5 P1 F3 92.5(8) . . ?
 F5 P1 F1 89.7(9) . . ?
 F5 P1 F6 172.3(12) . . ?
 F4 P1 F5 89.3(9) . . ?
 F4 P1 F3 87.1(9) . . ?
 F4 P1 F1 89.9(10) . . ?
 F4 P1 F6 97.5(9) . . ?
 F3 P1 F1 176.3(12) . . ?
 F2 P1 F5 91.5(9) . . ?
 F2 P1 F4 177.8(12) . . ?
 F2 P1 F3 90.9(9) . . ?
 F2 P1 F1 92.1(10) . . ?
 F2 P1 F6 81.9(9) . . ?
 F6 P1 F3 91.6(8) . . ?
 F6 P1 F1 86.6(8) . . ?
 F7 P2 F11 86.7(9) . . ?
 F7 P2 F8 85.6(8) . . ?
 F7 P2 F10 94.4(8) . . ?
 F9 P2 F7 170.9(10) . . ?
 F9 P2 F11 84.2(7) . . ?
 F9 P2 F8 93.5(8) . . ?
 F9 P2 F10 86.0(7) . . ?
 F12 P2 F7 87.8(9) . . ?
 F12 P2 F9 101.3(8) . . ?
 F12 P2 F11 174.2(9) . . ?
 F12 P2 F8 92.8(9) . . ?
 F12 P2 F10 91.1(8) . . ?
 F8 P2 F11 88.7(8) . . ?
 F8 P2 F10 176.1(11) . . ?
 F10 P2 F11 87.4(8) . . ?
 C23 N2 C25 118.5(10) . . ?
 C24 N2 C23 119.9(9) . . ?
 C24 N2 C25 121.5(11) . . ?
 C53 C48 C49 116.9(11) . . ?
 C53 C48 C47 120.0(13) . . ?
 C49 C48 C47 122.9(12) . . ?
 C48 C53 H53 120.1 . . ?
 C52 C53 C48 119.9(13) . . ?
 C52 C53 H53 120.1 . . ?
 N1 C1 H1 121.3 . . ?
 N1 C1 C2 117.3(12) . . ?
 C2 C1 H1 121.3 . . ?
 C37 N3 C32 119.3(13) . . ?
 C33 N3 C37 121.9(15) . . ?
 C33 N3 C32 118.5(12) . . ?
 C53 C52 H52 118.7 . . ?
 C53 C52 C51 122.6(12) . . ?
 C51 C52 H52 118.7 . . ?
 C48 C49 H49 119.2 . . ?
 C50 C49 C48 121.6(13) . . ?
 C50 C49 H49 119.2 . . ?
 N7 C56 C55 179.1(7) . . ?
 N2 C23 H23 119.5 . . ?
 N2 C23 C22 121.0(9) . . ?
 C22 C23 H23 119.5 . . ?
 C52 C51 C54 121.3(11) . . ?
 C50 C51 C52 117.9(11) . . ?
 C50 C51 C54 120.6(11) . . ?
 C49 C50 H50 119.5 . . ?
 C51 C50 C49 120.9(14) . . ?
 C51 C50 H50 119.5 . . ?
 N2 C24 H24 119.2 . . ?
 N2 C24 C16 121.6(10) . . ?
 C16 C24 H24 119.2 . . ?
 C1 N1 C54 118.0(10) . . ?
 C5 N1 C1 123.2(10) . . ?
 C5 N1 C54 118.5(10) . . ?
 C56 C55 H55A 109.5 . . ?
 C56 C55 H55B 109.5 . . ?
 C56 C55 H55C 109.5 . . ?
 H55A C55 H55B 109.5 . . ?
 H55A C55 H55C 109.5 . . ?
 H55B C55 H55C 109.5 . . ?
 C48 C47 H47A 109.8 . . ?
 C48 C47 H47B 109.8 . . ?
 C48 C47 N6 109.3(9) . . ?
 H47A C47 H47B 108.3 . . ?
 N6 C47 H47A 109.8 . . ?
 N6 C47 H47B 109.8 . . ?
 N1 C5 H5 119.5 . . ?
 N1 C5 C4 120.9(11) . . ?
 C4 C5 H5 119.5 . . ?
 C21 C22 C23 121.2(5) . . ?
 C21 C22 C17 120.0 . . ?
 C17 C22 C23 118.8(5) . . ?
 C22 C21 H21 120.0 . . ?
 C20 C21 C22 120.0 . . ?
 C20 C21 H21 120.0 . . ?
 C21 C20 H20 120.0 . . ?
 C21 C20 C19 120.0 . . ?
 C19 C20 H20 120.0 . . ?
 C20 C19 C8 119.5(5) . . ?
 C18 C19 C20 120.0 . . ?
 C18 C19 C8 120.4(5) . . ?
 C19 C18 C17 120.0 . . ?
 C19 C18 C13 120.0 . . ?
 C17 C18 C13 120.0 . . ?
 C18 C17 C22 120.0 . . ?
 C16 C17 C22 120.0 . . ?
 C16 C17 C18 120.0 . . ?
 C17 C16 C24 118.7(5) . . ?
 C15 C16 C24 121.2(5) . . ?
 C15 C16 C17 120.0 . . ?
 C16 C15 H15 120.0 . . ?
 C16 C15 C14 120.0 . . ?
 C14 C15 H15 120.0 . . ?
 C15 C14 H14 120.0 . . ?
 C13 C14 C15 120.0 . . ?
 C13 C14 H14 120.0 . . ?
 C18 C13 C10 121.0(5) . . ?
 C14 C13 C18 120.0 . . ?
 C14 C13 C10 118.9(5) . . ?
 C5 C4 C6 121.1(9) . . ?
 C3 C4 C5 117.7(10) . . ?
 C3 C4 C6 121.1(9) . . ?
 C8 C7 H7 118.8 . . ?
 C6 C7 H7 118.8 . . ?
 C6 C7 C8 122.3(9) . . ?
 C19 C8 C7 123.0(7) . . ?
 C9 C8 C19 119.4(9) . . ?
 C9 C8 C7 117.6(9) . . ?
 C8 C9 C3 119.1(10) . . ?
 C10 C9 C8 120.1(9) . . ?
 C10 C9 C3 120.8(10) . . ?
 C4 C3 C9 120.2(9) . . ?
 C4 C3 C2 120.9(10) . . ?
 C2 C3 C9 118.9(10) . . ?
 C1 C2 C12 118.8(10) . . ?
 C3 C2 C1 119.9(11) . . ?
 C3 C2 C12 121.3(9) . . ?
 C2 C12 H12 120.4 . . ?
 C11 C12 C2 119.3(9) . . ?
 C11 C12 H12 120.4 . . ?
 C12 C11 H11 119.3 . . ?
 C12 C11 C10 121.5(11) . . ?
 C10 C11 H11 119.3 . . ?
 C9 C10 C13 118.8(9) . . ?
 C9 C10 C11 118.2(10) . . ?
 C11 C10 C13 122.9(9) . . ?
 C40 S1 C38 88.0(9) . . ?
 C38 N4 C39 107(2) . . ?
 N4 C39 S2 128.3(16) . . ?
 C40 C39 N4 119.6(18) . . ?
 C40 C39 S2 112.0(17) . . ?
 N3 C37 H37 119.7 . . ?
 N3 C37 C36 120.6(16) . . ?
 C36 C37 H37 119.7 . . ?
 C36 C35 C38 121.6(16) . . ?
 C34 C35 C38 116.8(16) . . ?
 C34 C35 C36 121.4(15) . . ?
 N4 C38 S1 115.2(16) . . ?
 N4 C38 C35 119.8(18) . . ?
 C35 C38 S1 125.0(14) . . ?
 N3 C33 H33 120.7 . . ?
 N3 C33 C34 118.6(15) . . ?
 C34 C33 H33 120.7 . . ?
 N3 C32 H32A 110.1 . . ?
 N3 C32 H32B 110.1 . . ?
 N3 C32 C29 108.0(9) . . ?
 H32A C32 H32B 108.4 . . ?
 C29 C32 H32A 110.1 . . ?
 C29 C32 H32B 110.1 . . ?
 C39 C40 S1 110.1(15) . . ?
 N5 C40 S1 133.7(17) . . ?
 N5 C40 C39 116(2) . . ?
 C37 C36 H36 121.6 . . ?
 C35 C36 C37 116.8(16) . . ?
 C35 C36 H36 121.6 . . ?
 C35 C34 C33 120.5(17) . . ?
 C35 C34 H34 119.8 . . ?
 C33 C34 H34 119.8 . . ?
 C51 C54 N1 111.3(10) . . ?
 C51 C54 H54A 109.4 . . ?
 C51 C54 H54B 109.4 . . ?
 N1 C54 H54A 109.4 . . ?
 N1 C54 H54B 109.4 . . ?
 H54A C54 H54B 108.0 . . ?
 C42 C46 H46 119.6 . . ?
 C45 C46 H46 119.6 . . ?
 C45 C46 C42 120.8(10) . . ?
 C46 C42 C43 117.7(10) . . ?
 C46 C42 C41 123.1(15) . . ?
 C41 C42 C43 119.1(14) . . ?
 C42 C43 H43 120.6 . . ?
 C44 C43 C42 118.7(12) . . ?
 C44 C43 H43 120.6 . . ?
 C43 C44 H44 117.9 . . ?
 C43 C44 N6 124.2(14) . . ?
 N6 C44 H44 117.9 . . ?
 C44 N6 C47 121.4(11) . . ?
 C45 N6 C47 121.3(10) . . ?
 C45 N6 C44 116.7(12) . . ?
 C46 C45 N6 121.7(11) . . ?
 C46 C45 H45 119.1 . . ?
 N6 C45 H45 119.1 . . ?
 C42 C41 S2 124.1(16) . . ?
 N5 C41 C42 121(2) . . ?
 N5 C41 S2 115.0(12) . . ?
 C39 S2 C41 86.7(9) . . ?
 C40 N5 C41 110.0(18) . . ?
 N2 C25 H25A 109.9 . . ?
 N2 C25 H25B 109.9 . . ?
 N2 C25 C26 108.7(9) . . ?
 H25A C25 H25B 108.3 . . ?
 C26 C25 H25A 109.9 . . ?
 C26 C25 H25B 109.9 . . ?
 C28 C27 H27 118.8 . . ?
 C26 C27 H27 118.8 . . ?
 C26 C27 C28 122.4(14) . . ?
 C27 C28 H28 121.4 . . ?
 C27 C28 C29 117.1(13) . . ?
 C29 C28 H28 121.4 . . ?
 C28 C29 C32 119.5(12) . . ?
 C30 C29 C32 120.3(12) . . ?
 C30 C29 C28 120.1(13) . . ?
 C29 C30 H30 119.7 . . ?
 C29 C30 C31 120.7(15) . . ?
 C31 C30 H30 119.7 . . ?
 C30 C31 H31 120.4 . . ?
 C26 C31 C30 119.3(16) . . ?
 C26 C31 H31 120.4 . . ?
 C27 C26 C25 120.8(12) . . ?
 C31 C26 C25 119.1(12) . . ?
 C31 C26 C27 120.1(14) . . ?
 C4 C6 H6 120.2 . . ?
 C7 C6 C4 119.6(9) . . ?
 C7 C6 H6 120.2 . . ?
 F7A P2A F10A 88.2(8) . . ?
 F7A P2A F11A 84.1(8) . . ?
 F11A P2A F10A 90.0(8) . . ?
 F12A P2A F7A 93.0(8) . . ?
 F12A P2A F10A 93.5(8) . . ?
 F12A P2A F11A 175.4(9) . . ?
 F12A P2A F9A 88.8(9) . . ?
 F12A P2A F8A 88.9(7) . . ?
 F9A P2A F7A 173.1(10) . . ?
 F9A P2A F10A 85.1(7) . . ?
 F9A P2A F11A 94.5(8) . . ?
 F9A P2A F8A 95.1(7) . . ?
 F8A P2A F7A 91.6(8) . . ?
 F8A P2A F10A 177.6(10) . . ?
 F8A P2A F11A 87.6(8) . . ?
 F1A P1A F4A 92.4(8) . . ?
 F1A P1A F5A 93.7(9) . . ?
 F1A P1A F3A 177.3(9) . . ?
 F1A P1A F6A 82.3(9) . . ?
 F4A P1A F3A 88.6(8) . . ?
 F5A P1A F4A 88.6(8) . . ?
 F5A P1A F3A 88.8(8) . . ?
 F5A P1A F6A 175.1(11) . . ?
 F6A P1A F4A 88.8(8) . . ?
 F6A P1A F3A 95.3(8) . . ?
 F2A P1A F1A 93.0(9) . . ?
 F2A P1A F4A 174.3(11) . . ?
 F2A P1A F5A 89.4(9) . . ?
 F2A P1A F3A 86.0(8) . . ?
 F2A P1A F6A 93.6(8) . . ?
 C40A S1A C38A 88.6(13) . . ?
 C38A N4A C39A 107(2) . . ?
 N4A C39A S2A 126(2) . . ?
 C40A C39A N4A 120(2) . . ?
 C40A C39A S2A 113(2) . . ?
 N4A C38A S1A 115(2) . . ?
 C39A C40A S1A 109.4(19) . . ?
 N5A C40A S1A 138(2) . . ?
 N5A C40A C39A 113(3) . . ?
 N5A C41A S2A 112.7(17) . . ?
 C39A S2A C41A 87.5(13) . . ?
 C41A N5A C40A 114(2) . . ?

loop_
  _geom_torsion_atom_site_label_1
  _geom_torsion_atom_site_label_2
  _geom_torsion_atom_site_label_3
  _geom_torsion_atom_site_label_4
  _geom_torsion
  _geom_torsion_site_symmetry_1
  _geom_torsion_site_symmetry_2
  _geom_torsion_site_symmetry_3
  _geom_torsion_site_symmetry_4
  _geom_torsion_publ_flag
 N2 C23 C22 C21 177.1(8) . . . . ?
 N2 C23 C22 C17 -0.6(14) . . . . ?
 N2 C24 C16 C17 -2.2(15) . . . . ?
 N2 C24 C16 C15 -178.5(9) . . . . ?
 N2 C25 C26 C27 89.6(13) . . . . ?
 N2 C25 C26 C31 -89.1(15) . . . . ?
 C48 C53 C52 C51 2(2) . . . . ?
 C48 C49 C50 C51 -1(2) . . . . ?
 C48 C47 N6 C44 -97.6(13) . . . . ?
 C48 C47 N6 C45 73.3(14) . . . . ?
 C53 C48 C49 C50 -2.3(19) . . . . ?
 C53 C48 C47 N6 82.8(14) . . . . ?
 C53 C52 C51 C50 -5.0(19) . . . . ?
 C53 C52 C51 C54 170.8(14) . . . . ?
 C1 N1 C5 C4 0.4(18) . . . . ?
 C1 N1 C54 C51 96.1(13) . . . . ?
 C1 C2 C12 C11 -177.0(12) . . . . ?
 N3 C37 C36 C35 -1(2) . . . . ?
 N3 C33 C34 C35 -2(2) . . . . ?
 N3 C32 C29 C28 -88.2(13) . . . . ?
 N3 C32 C29 C30 87.5(13) . . . . ?
 C52 C51 C50 C49 4.5(19) . . . . ?
 C52 C51 C54 N1 -82.9(14) . . . . ?
 C49 C48 C53 C52 2(2) . . . . ?
 C49 C48 C47 N6 -91.2(13) . . . . ?
 C23 N2 C24 C16 -0.7(18) . . . . ?
 C23 N2 C25 C26 87.0(13) . . . . ?
 C23 C22 C21 C20 -177.7(8) . . . . ?
 C23 C22 C17 C18 177.7(8) . . . . ?
 C23 C22 C17 C16 -2.3(8) . . . . ?
 C50 C51 C54 N1 92.8(14) . . . . ?
 C24 N2 C23 C22 2.1(17) . . . . ?
 C24 N2 C25 C26 -90.9(13) . . . . ?
 C24 C16 C15 C14 176.2(8) . . . . ?
 N1 C1 C2 C3 0.5(18) . . . . ?
 N1 C1 C2 C12 179.0(10) . . . . ?
 N1 C5 C4 C3 -0.2(17) . . . . ?
 N1 C5 C4 C6 177.3(9) . . . . ?
 C47 C48 C53 C52 -172.5(13) . . . . ?
 C47 C48 C49 C50 171.9(13) . . . . ?
 C47 N6 C45 C46 -168.7(11) . . . . ?
 C5 N1 C54 C51 -77.9(14) . . . . ?
 C5 C4 C3 C9 -178.3(10) . . . . ?
 C5 C4 C3 C2 0.2(16) . . . . ?
 C5 C4 C6 C7 -179.5(10) . . . . ?
 C22 C21 C20 C19 0.0 . . . . ?
 C22 C17 C16 C24 3.7(8) . . . . ?
 C22 C17 C16 C15 180.0 . . . . ?
 C21 C22 C17 C18 0.0 . . . . ?
 C21 C22 C17 C16 180.0 . . . . ?
 C21 C20 C19 C18 0.0 . . . . ?
 C21 C20 C19 C8 177.4(7) . . . . ?
 C20 C19 C18 C17 0.0 . . . . ?
 C20 C19 C18 C13 180.0 . . . . ?
 C20 C19 C8 C7 -1.7(10) . . . . ?
 C20 C19 C8 C9 179.2(6) . . . . ?
 C19 C18 C17 C22 0.0 . . . . ?
 C19 C18 C17 C16 180.0 . . . . ?
 C19 C18 C13 C14 180.0 . . . . ?
 C19 C18 C13 C10 1.9(7) . . . . ?
 C19 C8 C9 C3 -180.0(9) . . . . ?
 C19 C8 C9 C10 -0.3(13) . . . . ?
 C18 C19 C8 C7 175.7(7) . . . . ?
 C18 C19 C8 C9 -3.4(10) . . . . ?
 C18 C17 C16 C24 -176.3(8) . . . . ?
 C18 C17 C16 C15 0.0 . . . . ?
 C18 C13 C10 C9 -5.6(11) . . . . ?
 C18 C13 C10 C11 176.4(9) . . . . ?
 C17 C22 C21 C20 0.0 . . . . ?
 C17 C18 C13 C14 0.0 . . . . ?
 C17 C18 C13 C10 -178.1(7) . . . . ?
 C17 C16 C15 C14 0.0 . . . . ?
 C16 C15 C14 C13 0.0 . . . . ?
 C15 C14 C13 C18 0.0 . . . . ?
 C15 C14 C13 C10 178.2(7) . . . . ?
 C14 C13 C10 C9 176.3(6) . . . . ?
 C14 C13 C10 C11 -1.7(13) . . . . ?
 C13 C18 C17 C22 180.0 . . . . ?
 C13 C18 C17 C16 0.0 . . . . ?
 C4 C3 C2 C1 -0.4(17) . . . . ?
 C4 C3 C2 C12 -178.8(10) . . . . ?
 C7 C8 C9 C3 0.8(13) . . . . ?
 C7 C8 C9 C10 -179.6(9) . . . . ?
 C8 C19 C18 C17 -177.4(7) . . . . ?
 C8 C19 C18 C13 2.6(7) . . . . ?
 C8 C7 C6 C4 -0.6(15) . . . . ?
 C8 C9 C3 C4 -3.5(15) . . . . ?
 C8 C9 C3 C2 177.9(9) . . . . ?
 C8 C9 C10 C13 4.7(13) . . . . ?
 C8 C9 C10 C11 -177.2(11) . . . . ?
 C9 C3 C2 C1 178.2(11) . . . . ?
 C9 C3 C2 C12 -0.3(15) . . . . ?
 C3 C4 C6 C7 -2.1(15) . . . . ?
 C3 C9 C10 C13 -175.7(9) . . . . ?
 C3 C9 C10 C11 2.4(16) . . . . ?
 C3 C2 C12 C11 1.5(16) . . . . ?
 C2 C1 N1 C5 -0.6(19) . . . . ?
 C2 C1 N1 C54 -174.2(11) . . . . ?
 C2 C12 C11 C10 -0.7(19) . . . . ?
 C12 C11 C10 C13 176.8(11) . . . . ?
 C12 C11 C10 C9 -1(2) . . . . ?
 C10 C9 C3 C4 176.9(10) . . . . ?
 C10 C9 C3 C2 -1.7(15) . . . . ?
 S1 C40 N5 C41 177(3) . . . . ?
 N4 C39 C40 S1 -2(4) . . . . ?
 N4 C39 C40 N5 179(2) . . . . ?
 N4 C39 S2 C41 -176(3) . . . . ?
 C39 N4 C38 S1 3(3) . . . . ?
 C39 N4 C38 C35 -176(2) . . . . ?
 C39 C40 N5 C41 -4(3) . . . . ?
 C37 N3 C33 C34 -2.7(18) . . . . ?
 C37 N3 C32 C29 79.0(13) . . . . ?
 C38 S1 C40 C39 3(2) . . . . ?
 C38 S1 C40 N5 -179(3) . . . . ?
 C38 N4 C39 C40 0(4) . . . . ?
 C38 N4 C39 S2 176(3) . . . . ?
 C38 C35 C36 C37 172.5(17) . . . . ?
 C38 C35 C34 C33 -171.4(17) . . . . ?
 C33 N3 C37 C36 4.0(19) . . . . ?
 C33 N3 C32 C29 -95.1(12) . . . . ?
 C32 N3 C37 C36 -169.9(13) . . . . ?
 C32 N3 C33 C34 171.2(12) . . . . ?
 C32 C29 C30 C31 -172.7(12) . . . . ?
 C40 S1 C38 N4 -3(2) . . . . ?
 C40 S1 C38 C35 175(2) . . . . ?
 C40 C39 S2 C41 0(3) . . . . ?
 C36 C35 C38 S1 -169.3(16) . . . . ?
 C36 C35 C38 N4 9(3) . . . . ?
 C36 C35 C34 C33 5(2) . . . . ?
 C34 C35 C38 S1 7(3) . . . . ?
 C34 C35 C38 N4 -174.7(19) . . . . ?
 C34 C35 C36 C37 -4(2) . . . . ?
 C54 C51 C50 C49 -171.3(13) . . . . ?
 C54 N1 C5 C4 174.0(10) . . . . ?
 C46 C42 C43 C44 -0.8(16) . . . . ?
 C46 C42 C41 S2 -164.3(19) . . . . ?
 C46 C42 C41 N5 13(5) . . . . ?
 C42 C46 C45 N6 -0.3(16) . . . . ?
 C42 C43 C44 N6 3.4(18) . . . . ?
 C42 C41 S2 C39 175(4) . . . . ?
 C42 C41 N5 C40 -174(3) . . . . ?
 C43 C42 C41 S2 12(4) . . . . ?
 C43 C42 C41 N5 -170(2) . . . . ?
 C43 C44 N6 C47 167.0(12) . . . . ?
 C43 C44 N6 C45 -4.3(17) . . . . ?
 C44 N6 C45 C46 2.7(15) . . . . ?
 C45 C46 C42 C43 -0.7(16) . . . . ?
 C45 C46 C42 C41 176(2) . . . . ?
 C41 C42 C43 C44 -178(2) . . . . ?
 S2 C39 C40 S1 -178.8(16) . . . . ?
 S2 C39 C40 N5 2(3) . . . . ?
 S2 C41 N5 C40 4(3) . . . . ?
 N5 C41 S2 C39 -2(3) . . . . ?
 C25 N2 C23 C22 -175.8(10) . . . . ?
 C25 N2 C24 C16 177.2(10) . . . . ?
 C27 C28 C29 C32 173.0(11) . . . . ?
 C27 C28 C29 C30 -2.7(18) . . . . ?
 C28 C27 C26 C25 -173.8(13) . . . . ?
 C28 C27 C26 C31 5(2) . . . . ?
 C28 C29 C30 C31 3.0(19) . . . . ?
 C29 C30 C31 C26 1(2) . . . . ?
 C30 C31 C26 C25 174.1(14) . . . . ?
 C30 C31 C26 C27 -5(2) . . . . ?
 C26 C27 C28 C29 -1.2(19) . . . . ?
 C6 C4 C3 C9 4.2(16) . . . . ?
 C6 C4 C3 C2 -177.3(9) . . . . ?
 C6 C7 C8 C19 -177.9(9) . . . . ?
 C6 C7 C8 C9 1.2(14) . . . . ?
 S1A C40A N5A C41A -173(8) . . . . ?
 N4A C39A C40A S1A 6(8) . . . . ?
 N4A C39A C40A N5A -175(5) . . . . ?
 N4A C39A S2A C41A 171(6) . . . . ?
 C39A N4A C38A S1A 1(7) . . . . ?
 C39A C40A N5A C41A 8(10) . . . . ?
 C38A S1A C40A C39A -4(6) . . . . ?
 C38A S1A C40A N5A 177(9) . . . . ?
 C38A N4A C39A C40A -4(8) . . . . ?
 C38A N4A C39A S2A -171(5) . . . . ?
 C40A S1A C38A N4A 1(6) . . . . ?
 C40A C39A S2A C41A 3(6) . . . . ?
 S2A C39A C40A S1A 174(4) . . . . ?
 S2A C39A C40A N5A -6(8) . . . . ?
 S2A C41A N5A C40A -5(9) . . . . ?
 N5A C41A S2A C39A 1(7) . . . . ?

_smtbx_masks_special_details       ?
loop_
  _smtbx_masks_void_nr
  _smtbx_masks_void_average_x
  _smtbx_masks_void_average_y
  _smtbx_masks_void_average_z
  _smtbx_masks_void_volume
  _smtbx_masks_void_count_electrons
  _smtbx_masks_void_content
 1 0.432 0.500 0.500 378.9 103.3 ?

_smtbx_masks_void_probe_radius     1.2
_smtbx_masks_void_truncation_radius  1.2
_shelx_res_file
;
TITL cu_box_0m_a.res in P-1
    cu_box_0m.res
    created by SHELXL-2018/3 at 16:49:19 on 11-Feb-2025
REM Old TITL cu_box_0m in P-1
REM SHELXT solution in P-1: R1 0.435, Rweak 0.125, Alpha 0.217
REM <I/s> 0.000 for 0 systematic absences, Orientation as input
REM Formula found by SHELXT: C40 F7 N8 O5 S2
CELL 1.54178 10.2837 10.9759 18.8668 73.684 82.116 65.826
ZERR 2 0.0006 0.0006 0.0011 0.004 0.004 0.004
LATT 1
SFAC C H F N P S
UNIT 58 42 24 8 4 2
SIMU 0.01 0.02 2 C13 N2 C23 C24 C25 C22 C16 C26 C21 C17 C15 C27 C31 C20 C18 =
 C14 C28 C30 C19 C29 C8 C10 C32 C7 C9 C11 N3 C6 C3 C12 C37 C33 C4 C2 C36 C34 =
 C5 C1 C35 N1 C38 C54 S1 N4 C51 C40 C39 C50 C52 N5 S2 C49 C53 C41 C48 C42 =
 C47 C43 C46 N6 C44 C45
RIGU 0.01 0.02 C10 N2 C23 C24 C25 C22 C16 C26 C21 C17 C15 C27 C31 C20 C18 =
 C14 C28 C30 C19 C13 C29 C8 C32 C7 C9 C11 N3 C6 C3 C12 C37 C33 C4 C2 C36 C34 =
 C5 C1 C35 N1 C38 C54 S1 N4 C51 C40 C39 C50 C52 N5 S2 C49 C53 C41 C48 C42 =
 C47 C43 C46 N6 C44 C45
SADI P2 F9 P2A F9A
SADI P2 F7 P2A F7A
SADI P2 F12 P2A F12A
SADI P2 F11 P2A F11A
SADI 0.04 F11 F8 F11A F8A
SADI 0.04 F9 F11 F9A F11A
SADI P2 F8 P2A F8A
SADI P2 F10 P2A F10A
SADI 0.04 F9 F8 F9A F8A
SADI 0.04 F12 F10 F12A F10A
SADI 0.04 F8 F10 F8A F10A
SIMU 0.01 0.02 2 F10 P2 F11 F12 F7 F9 F8 P2A F12A F8A F9A F11A F10A F7A
SADI 0.04 F9 F12 F9A F12A
SADI 0.04 F9 F10 F9A F10A
SADI 0.04 F11 F12 F11A F12A
SADI 0.04 F11 F10 F11A F10A
SADI 0.04 F12 F8 F12A F8A
SADI 0.04 F7 F9 F7A F9A
SADI 0.04 F7 F11 F7A F11A
SADI 0.04 F7 F12 F7A F12A
SADI 0.04 F7 F8 F7A F8A
SADI 0.04 F7 F10 F7A F10A
SADI 0.04 F4 F1 F4A F1A
SADI 0.04 F5 F6 F5A F6A
SADI 0.04 F4 F3 F4A F3A
SADI 0.04 F5 F2 F5A F2A
SADI P1 F5 P1A F5A
SADI 0.04 F3 F1 F3A F1A
SADI P1 F4 P1A F4A
SADI P1 F3 P1A F3A
SADI 0.04 F2 F6 F2A F6A
SADI 0.04 F1 F6 F1A F6A
SADI 0.04 F5 F1 F5A F1A
SADI 0.04 F4 F2 F4A F2A
SADI 0.04 F4 F6 F4A F6A
SADI 0.04 F3 F2 F3A F2A
SADI 0.04 F3 F6 F3A F6A
SADI 0.04 F2 F1 F2A F1A
SADI 0.04 P1 F2 P1A F2A
SADI 0.04 P1 F1 P1A F1A
SADI 0.04 P1 F6 P1A F6A
SIMU 0.01 0.02 2 F5 P1 F1 F4 F3 F6 F2 P1A F4A F1A F5A F3A F6A F2A
SADI 0.04 F5 F4 F5A F4A
SADI 0.04 F5 F3 F5A F3A
SADI N4 C38 N4 C39
SADI N5 C40 N5 C41
SADI S1 C40 S1A C40A
SADI 0.04 C39 C38 C39A C38A
SADI 0.04 C38 C40 C38A C40A
SADI S1 C38 S1A C38A
SADI 0.04 C40 C41 C40A C41A
SADI N4 C39 N4A C39A
SADI C39 C40 C39A C40A
SADI 0.04 C42 N5 C42 N5A
SADI N4 C38 N4A C38A
SADI 0.04 C39 N5 C39A N5A
SADI C35 C38 C35 C38A
SIMU 0.01 0.02 2 C38A S1A C40A N4A C39A C41A N5A S2A
SADI C40 N5 C40A N5A
SADI 0.04 S2 N5 S2A N5A
SADI C39 S2 C39A S2A
SADI C42 C41 C42 C41A
SADI C41 N5 C41A N5A
SADI 0.04 C39 C41 C39A C41A
SADI 0.04 C40 S2 C40A S2A
SADI 0.04 S1 N4 S1A N4A
SADI 0.04 S1 C39 S1A C39A
SADI 0.04 C42 S2 C42 S2A
SADI 0.04 S1 C35 S1A C35
SADI 0.04 S1 N5 S1A N5A
SADI 0.04 N4 C35 N4A C35
SADI C41 S2 C41A S2A
SADI 0.04 N4 C40 N4A C40A
SADI 0.04 N4 S2 N4A S2A
DFIX 1.33 0.01 C40 C39 C40A C39A

L.S. 10 0 0
PLAN  8
SIZE 0.11 0.12 0.13
TEMP -70.15
CONF
FREE C41 C40
BIND C38A C35
BIND C41A C42
list 4
MORE -1
ABIN
BOND $H
fmap 2 53
acta
SHEL 999 0.83
OMIT 0 0 1
OMIT 4 0 1
OMIT 0 1 0
OMIT 1 1 1
REM <olex2.extras>
REM <HklSrc "%.\\cu_box_0m.hkl">
REM </olex2.extras>

WGHT    0.020000    4.000000
EXTI    0.001565
FVAR       0.71131   0.48567
PART 1
P1    5    0.064945    0.894205    0.221239    21.00000    0.10032    0.12855 =
         0.10286   -0.03516    0.02928   -0.06484

P2    5    0.127886    0.407800    0.129972    21.00000    0.08627    0.08414 =
         0.12301   -0.04552   -0.02645   -0.00401
F7    3    0.177336    0.261010    0.116150    21.00000    0.11397    0.08131 =
         0.18812   -0.04283   -0.04543   -0.02526
F9    3    0.104394    0.548795    0.143501    21.00000    0.14557    0.07695 =
         0.15989   -0.05243   -0.02788   -0.00253
PART -1
N2    4    0.528776    1.033780    0.246676    10.50000    0.06743    0.05997 =
         0.06004   -0.00531    0.00996   -0.02852
C48   1    0.453267    0.048926    0.894101    10.50000    0.06066    0.05588 =
         0.05873   -0.00978    0.01728   -0.02492

PART 1
F11   3    0.291217    0.385844    0.121650    21.00000    0.11409    0.12480 =
         0.22484   -0.06202   -0.05423   -0.01617

PART -1
C53   1    0.321187    0.159859    0.890041    10.50000    0.05178    0.06118 =
         0.07047   -0.01519    0.00835   -0.01916
AFIX  43
H53   2    0.238386    0.151447    0.878875    10.50000   -1.20000
AFIX   0
C1    1    0.308518    0.614097    0.806621    10.50000    0.08425    0.06088 =
         0.04557   -0.00909    0.01602   -0.03595
AFIX  43
H1    2    0.217896    0.629731    0.830806    10.50000   -1.20000
AFIX   0
N3    4    0.582261    0.529472    0.117319    10.50000    0.09911    0.09403 =
         0.07039   -0.03244    0.00288   -0.04573

PART 1
F5    3    0.110664    0.898177    0.138662    21.00000    0.14631    0.17588 =
         0.10566   -0.04846    0.02906   -0.03191

PART -1
C52   1    0.311465    0.279488    0.902070    10.50000    0.06359    0.05850 =
         0.06418   -0.01497    0.01324   -0.01695
AFIX  43
H52   2    0.220417    0.352841    0.900470    10.50000   -1.20000
AFIX   0

PART 1
F4    3   -0.027353    0.814823    0.217123    21.00000    0.13786    0.15339 =
         0.19407   -0.06688    0.01234   -0.08357

PART -1
C49   1    0.570112    0.067371    0.912979    10.50000    0.06004    0.05639 =
         0.05216   -0.00875   -0.00067   -0.02151
AFIX  43
H49   2    0.660839   -0.006962    0.918014    10.50000   -1.20000
AFIX   0

PART 0
C56   1   -0.154758    1.224020    0.025818    11.00000    0.08870    0.09747 =
         0.10181   -0.04223    0.01727   -0.05148

PART -1
C23   1    0.648356    0.957780    0.287282    10.50000    0.05986    0.06557 =
         0.05748   -0.00549    0.00720   -0.03236
AFIX  43
H23   2    0.739318    0.945033    0.263973    10.50000   -1.20000
AFIX   0

PART 0
N7    4   -0.271341    1.256553    0.040999    11.00000    0.09500    0.13642 =
         0.12734   -0.05365    0.02343   -0.06050

PART -1
C51   1    0.429494    0.298977    0.916647    10.50000    0.07782    0.06009 =
         0.05191   -0.01539    0.00795   -0.02558
C50   1    0.556447    0.190199    0.924339    10.50000    0.07191    0.06120 =
         0.05142   -0.01413    0.00581   -0.02622
AFIX  43
H50   2    0.637312    0.198967    0.937799    10.50000   -1.20000
AFIX   0

PART 1
F3    3   -0.072929    1.030691    0.200420    21.00000    0.10460    0.12369 =
         0.13431   -0.02908    0.00723   -0.02033

PART -1
C24   1    0.398990    1.056090    0.279797    10.50000    0.06053    0.07014 =
         0.06399   -0.00675    0.00807   -0.01948
AFIX  43
H24   2    0.316247    1.110067    0.251043    10.50000   -1.20000
AFIX   0
N1    4    0.432042    0.522404    0.842362    10.50000    0.08867    0.06425 =
         0.04401   -0.01218    0.00691   -0.03412

PART 0
C55   1   -0.005420    1.184592    0.005945    11.00000    0.08349    0.10736 =
         0.12111   -0.04286    0.01635   -0.04371
AFIX 137
H55A  2    0.010432    1.171330   -0.044253    11.00000   -1.50000
H55B  2    0.049891    1.098358    0.040608    11.00000   -1.50000
H55C  2    0.025009    1.257267    0.007962    11.00000   -1.50000
AFIX   0

PART 1
F2    3    0.148888    0.975350    0.225423    21.00000    0.14567    0.17398 =
         0.18993   -0.04602   -0.01438   -0.09971

PART -1
C47   1    0.467392   -0.073531    0.872431    10.50000    0.06938    0.06355 =
         0.07229   -0.01288    0.02059   -0.03132
AFIX  23
H47A  2    0.380840   -0.093556    0.888251    10.50000   -1.20000
H47B  2    0.550337   -0.153906    0.896758    10.50000   -1.20000
AFIX   0
C5    1    0.559996    0.496834    0.810583    10.50000    0.08211    0.06115 =
         0.04640   -0.00444   -0.00410   -0.03591
AFIX  43
H5    2    0.641704    0.431852    0.837944    10.50000   -1.20000
AFIX 116
C22   1    0.639258    0.898223    0.362777    10.50000    0.05515    0.06632 =
         0.05816   -0.00936    0.01082   -0.03073
C21   1    0.761124    0.815426    0.403741    10.50000    0.04944    0.07910 =
         0.06774   -0.01749    0.00897   -0.02936
AFIX  43
H21   2    0.852678    0.801217    0.380913    10.50000   -1.20000
AFIX 115
C20   1    0.749034    0.753419    0.478107    10.50000    0.04967    0.07588 =
         0.06717   -0.01389    0.00164   -0.02804
AFIX  43
H20   2    0.832325    0.696832    0.506104    10.50000   -1.20000
AFIX 115
C19   1    0.615077    0.774209    0.511508    10.50000    0.04660    0.06456 =
         0.06516   -0.01832    0.00711   -0.02831
C18   1    0.493210    0.857005    0.470545    10.50000    0.03995    0.06001 =
         0.05812   -0.01554    0.00613   -0.01997
C17   1    0.505298    0.919013    0.396179    10.50000    0.04969    0.06382 =
         0.05959   -0.01273    0.00687   -0.02259
C16   1    0.383435    1.001811    0.355213    10.50000    0.05810    0.07294 =
         0.06405   -0.01104    0.00915   -0.02039
C15   1    0.249478    1.022602    0.388613    10.50000    0.05178    0.09580 =
         0.07194   -0.00440    0.00597   -0.01184
AFIX  43
H15   2    0.166188    1.079190    0.360615    10.50000   -1.20000
AFIX 115
C14   1    0.237384    0.960597    0.462978    10.50000    0.04180    0.09139 =
         0.06718   -0.00913    0.01209   -0.01653
AFIX  43
H14   2    0.145829    0.974807    0.485805    10.50000   -1.20000
AFIX 115
C13   1    0.359248    0.877800    0.503944    10.50000    0.03628    0.07105 =
         0.06901   -0.00863    0.00749   -0.01638
AFIX   0

PART 1
F1    3    0.197371    0.751859    0.245361    21.00000    0.16082    0.13306 =
         0.16581   -0.05847    0.00082    0.01891

F12   3   -0.025452    0.417431    0.133860    21.00000    0.08392    0.14149 =
         0.21403   -0.00684    0.00162   -0.00229
F6    3    0.038813    0.890444    0.305987    21.00000    0.18736    0.15108 =
         0.09356   -0.03254    0.01653    0.01673
PART -1
C4    1    0.576989    0.564813    0.736456    10.50000    0.06991    0.06390 =
         0.04982   -0.00942   -0.00285   -0.02854
C7    1    0.727880    0.608556    0.632904    10.50000    0.05192    0.07430 =
         0.06264   -0.00779   -0.00786   -0.02083
AFIX  43
H7    2    0.820494    0.593280    0.611296    10.50000   -1.20000
AFIX   0
C8    1    0.603718    0.704377    0.588277    10.50000    0.04956    0.05952 =
         0.06250   -0.01738   -0.00066   -0.02611
C9    1    0.466577    0.727318    0.622500    10.50000    0.05519    0.05601 =
         0.05477   -0.01216    0.00708   -0.02646
C3    1    0.456036    0.657748    0.698728    10.50000    0.06717    0.05557 =
         0.05299   -0.01441    0.00261   -0.02976
C2    1    0.321592    0.683906    0.732782    10.50000    0.07555    0.05964 =
         0.04924   -0.01529    0.01344   -0.02850
C12   1    0.194527    0.778932    0.693367    10.50000    0.06143    0.07747 =
         0.06025   -0.00680    0.01178   -0.02392
AFIX  43
H12   2    0.103680    0.797425    0.717586    10.50000   -1.20000
AFIX   0
C11   1    0.205804    0.842555    0.620507    10.50000    0.05327    0.07900 =
         0.06049   -0.00434    0.01019   -0.01161
AFIX  43
H11   2    0.121683    0.904603    0.594285    10.50000   -1.20000
AFIX   0
C10   1    0.343698    0.817307    0.582314    10.50000    0.04851    0.06318 =
         0.06025   -0.01029    0.00498   -0.02144

PART 1
F8    3    0.152127    0.330500    0.213619    21.00000    0.16787    0.14337 =
         0.14947   -0.02034   -0.03545    0.02605
F10   3    0.114338    0.484745    0.045068    21.00000    0.13023    0.13596 =
         0.13067   -0.03613   -0.04400   -0.01682

PART -1
S1    6    0.722618    0.180973    0.382541    10.35000    0.08674    0.10498 =
         0.07803   -0.02773   -0.00488   -0.04009
N4    4    0.444772    0.288492    0.365386    10.35000    0.09846    0.08651 =
         0.08427   -0.02246   -0.00809   -0.04519
C39   1    0.477031    0.213159    0.435551    10.35000    0.08914    0.09112 =
         0.08338   -0.03472   -0.01002   -0.04176
C37   1    0.455319    0.542710    0.148127    10.50000    0.09941    0.10246 =
         0.08390   -0.02094   -0.00018   -0.06039
AFIX  43
H37   2    0.371903    0.608837    0.122540    10.50000   -1.20000
AFIX   0
C35   1    0.566948    0.366805    0.250742    10.50000    0.10409    0.08509 =
         0.07633   -0.02409   -0.00192   -0.05280
C38   1    0.568087    0.284054    0.329783    10.35000    0.09537    0.08870 =
         0.07642   -0.03025   -0.01006   -0.05002
C33   1    0.700351    0.434202    0.148645    10.50000    0.10016    0.08671 =
         0.07504   -0.03787    0.00837   -0.03577
AFIX  43
H33   2    0.790420    0.423663    0.124678    10.50000   -1.20000
AFIX   0
C32   1    0.593569    0.634804    0.048042    10.50000    0.09080    0.09382 =
         0.06035   -0.02551    0.00699   -0.03612
AFIX  23
H32A  2    0.516106    0.659312    0.014281    10.50000   -1.20000
H32B  2    0.686086    0.596772    0.022137    10.50000   -1.20000
AFIX   0
C40   1    0.614081    0.151462    0.455962    10.35000    0.08377    0.09307 =
         0.07688   -0.03496   -0.00350   -0.03829
C36   1    0.442906    0.461110    0.217294    10.50000    0.10162    0.10037 =
         0.08764   -0.01554   -0.00694   -0.06472
AFIX  43
H36   2    0.352503    0.470154    0.240460    10.50000   -1.20000
AFIX   0
C34   1    0.690667    0.349665    0.217223    10.50000    0.10560    0.08243 =
         0.07645   -0.03082    0.00188   -0.03864
AFIX  43
H34   2    0.774653    0.278578    0.240127    10.50000   -1.20000
AFIX   0
C54   1    0.419451    0.437124    0.918580    10.50000    0.09258    0.06521 =
         0.04595   -0.01433    0.00895   -0.03046
AFIX  23
H54A  2    0.496348    0.425805    0.949242    10.50000   -1.20000
H54B  2    0.326930    0.485638    0.941661    10.50000   -1.20000
AFIX   0
C46   1    0.623960   -0.004569    0.683398    10.50000    0.05666    0.06922 =
         0.07781   -0.02306    0.01008   -0.02668
AFIX  43
H46   2    0.712788   -0.004667    0.661366    10.50000   -1.20000
AFIX   0
C42   1    0.509028    0.040445    0.639495    10.50000    0.07291    0.07395 =
         0.08099   -0.04021    0.00210   -0.02749
C43   1    0.379508    0.037505    0.674404    10.50000    0.07019    0.08365 =
         0.08583   -0.03625    0.00093   -0.03359
AFIX  43
H43   2    0.296935    0.068748    0.646309    10.50000   -1.20000
AFIX   0
C44   1    0.375331   -0.009559    0.746943    10.50000    0.06999    0.07208 =
         0.08689   -0.03293    0.00628   -0.03404
AFIX  43
H44   2    0.289061   -0.015799    0.769482    10.50000   -1.20000
AFIX   0
N6    4    0.486959   -0.049776    0.791563    10.50000    0.06492    0.06289 =
         0.07752   -0.02481    0.01191   -0.02747
C45   1    0.612248   -0.048665    0.757456    10.50000    0.05913    0.06451 =
         0.07825   -0.01823    0.00970   -0.02729
AFIX  43
H45   2    0.693488   -0.079722    0.786531    10.50000   -1.20000
AFIX   0
C41   1    0.513257    0.094819    0.562781    10.35000    0.07788    0.08382 =
         0.08564   -0.03723   -0.00300   -0.03124
S2    6    0.361910    0.189262    0.508652    10.35000    0.07331    0.10332 =
         0.08996   -0.03216   -0.00517   -0.03590
N5    4    0.637378    0.080738    0.526176    10.35000    0.08481    0.08883 =
         0.07918   -0.03060   -0.00760   -0.04324
C25   1    0.545390    1.086324    0.165679    10.50000    0.07757    0.05766 =
         0.05611   -0.00105    0.01476   -0.02299
AFIX  23
H25A  2    0.631613    1.107978    0.154805    10.50000   -1.20000
H25B  2    0.461620    1.171753    0.147188    10.50000   -1.20000
AFIX   0
C27   1    0.439360    0.971555    0.104848    10.50000    0.06468    0.06934 =
         0.05512   -0.00238    0.00682   -0.01927
AFIX  43
H27   2    0.349427    1.043769    0.108714    10.50000   -1.20000
AFIX   0
C28   1    0.445694    0.865854    0.076562    10.50000    0.06865    0.07627 =
         0.05088   -0.01250   -0.00034   -0.02435
AFIX  43
H28   2    0.362214    0.863352    0.061932    10.50000   -1.20000
AFIX   0
C29   1    0.581733    0.761640    0.070341    10.50000    0.07696    0.08424 =
         0.04930   -0.01890    0.00994   -0.03056
C30   1    0.701019    0.770975    0.088984    10.50000    0.06803    0.07720 =
         0.06085   -0.01353    0.00950   -0.02829
AFIX  43
H30   2    0.792456    0.702884    0.082427    10.50000   -1.20000
AFIX   0
C31   1    0.689403    0.880358    0.117723    10.50000    0.06865    0.07189 =
         0.06251   -0.01178    0.01037   -0.02485
AFIX  43
H31   2    0.772430    0.886948    0.130026    10.50000   -1.20000
AFIX   0
C26   1    0.558665    0.976028    0.127637    10.50000    0.06646    0.06043 =
         0.05467   -0.00165    0.01199   -0.02357
C6    1    0.715595    0.541992    0.702770    10.50000    0.05967    0.07380 =
         0.06527   -0.00493   -0.00924   -0.02435
AFIX  43
H6    2    0.798379    0.479762    0.730042    10.50000   -1.20000
AFIX   0

PART 2
F7A   3    0.194541    0.287560    0.092361   -21.00000    0.10066    0.10394 =
         0.16144   -0.07067   -0.00422   -0.00902
P2A   5    0.122038    0.405137    0.134074   -21.00000    0.08413    0.08108 =
         0.13495   -0.03398   -0.02928   -0.00901
F10A  3   -0.005020    0.469981    0.079377   -21.00000    0.09045    0.14324 =
         0.13279   -0.06023   -0.04320    0.02656
F11A  3    0.207374    0.480012    0.075959   -21.00000    0.16446    0.14287 =
         0.18322   -0.00809   -0.01313   -0.04251
F12A  3    0.050013    0.321954    0.192193   -21.00000    0.11983    0.17244 =
         0.17337    0.01818    0.00584   -0.07648
F9A   3    0.037713    0.530552    0.167495   -21.00000    0.14217    0.13017 =
         0.15141   -0.08201   -0.02706    0.02568
F8A   3    0.251995    0.343834    0.186067   -21.00000    0.09787    0.08812 =
         0.16366   -0.02900   -0.05941   -0.02639

P1A   5    0.060134    0.897412    0.219665   -21.00000    0.09690    0.12559 =
         0.09499   -0.04468    0.01774   -0.06371
F1A   3    0.010214    0.782407    0.264939   -21.00000    0.16695    0.13978 =
         0.13882    0.00813    0.01801   -0.08677
F4A   3   -0.073788    0.968076    0.169816   -21.00000    0.09619    0.20654 =
         0.15227    0.00230   -0.00160   -0.06184
F5A   3    0.141925    0.816893    0.160691   -21.00000    0.15569    0.14518 =
         0.14205   -0.07845    0.03693   -0.04013
F3A   3    0.110175    1.018207    0.176466   -21.00000    0.13732    0.15228 =
         0.14720    0.00743    0.00291   -0.09379
F6A   3   -0.031434    0.972625    0.279168   -21.00000    0.18578    0.19361 =
         0.14282   -0.07472    0.03241   -0.02857
F2A   3    0.196472    0.837292    0.262037   -21.00000    0.15590    0.19176 =
         0.16223   -0.01360   -0.04172   -0.05315
PART -2
S1A   6    0.367515    0.317589    0.367350    10.15000    0.07990    0.07895 =
         0.08273   -0.01811   -0.01209   -0.03879
N4A   4    0.645876    0.230548    0.367633    10.15000    0.07149    0.07929 =
         0.07994   -0.02445   -0.01222   -0.03470
C39A  1    0.595547    0.179884    0.433912    10.15000    0.06257    0.08419 =
         0.08310   -0.02394   -0.00620   -0.02840
C38A  1    0.532978    0.307643    0.324021    10.15000    0.07513    0.07630 =
         0.07904   -0.02557   -0.01422   -0.03711
C40A  1    0.454573    0.217990    0.446706    10.15000    0.06912    0.07961 =
         0.08099   -0.02254   -0.00975   -0.03338
C41A  1    0.531583    0.104540    0.560446    10.15000    0.05424    0.08265 =
         0.08204   -0.03040   -0.00986   -0.02621
S2A   6    0.691981    0.092076    0.513241    10.15000    0.04728    0.09061 =
         0.08304   -0.02204   -0.00239   -0.02219
N5A   4    0.421022    0.167689    0.516279    10.15000    0.06530    0.08126 =
         0.07610   -0.02836   -0.01213   -0.02828
HKLF 4


REM  cu_box_0m_a.res in P-1
REM wR2 = 0.2137, GooF = S = 0.995, Restrained GooF = 1.028 for all data
REM R1 = 0.1018 for 4353 Fo > 4sig(Fo) and 0.1322 for all 6786 data
REM 889 parameters refined using 1630 restraints

END

WGHT      0.1253      2.0539

REM Highest difference peak  0.409,  deepest hole -0.304,  1-sigma level  0.052
Q1    1  -0.0137  0.4394  0.1970  11.00000  0.05    0.41
Q2    1   0.1124  0.9376  0.2806  11.00000  0.05    0.39
Q3    1   0.3090  0.4253  0.0759  11.00000  0.05    0.34
Q4    1   0.0196  0.8641  0.1588  11.00000  0.05    0.34
Q5    1  -0.0470  0.8729  0.2840  11.00000  0.05    0.32
Q6    1  -0.0576  0.8777  0.1761  11.00000  0.05    0.31
Q7    1  -0.0854  1.0379  0.2468  11.00000  0.05    0.30
Q8    1   0.1305  0.7160  0.2799  11.00000  0.05    0.27
;
_shelx_res_checksum                71959
_shelx_hkl_file
;
  -1   0   0  455.05   15.40
  -1   0   0  435.86   15.70
   1   0   0  423.66   15.00
   1   0   0  454.85   15.00
  -2   0   0 2677.53   90.99
  -3   0   0   93.39    5.30
  -3   0   0   90.69    5.90
   3   0   0   91.29    4.20
  -4   0   0    5.80    2.50
  -4   0   0    1.70    3.10
  -4   0   0    2.40    1.70
   4   0   0    4.00    1.50
  -5   0   0    0.60    0.80
  -5   0   0    4.80    2.00
  -5   0   0    2.10    3.90
  -5   0   0    2.00    2.60
   5   0   0    1.90    1.70
  -6   0   0   11.80    3.60
  -6   0   0   21.60    1.80
  -6   0   0   19.10    1.60
  -6   0   0   18.30    1.60
  -6   0   0   21.50    2.70
  -6   0   0   14.10    2.70
  -6   0   0   21.30    5.10
   6   0   0   19.80    3.30
  -7   0   0   27.60    2.20
  -7   0   0   26.80    2.20
  -7   0   0   25.20    3.50
  -7   0   0   19.80    3.00
  -7   0   0   24.60    5.40
  -7   0   0   28.80    2.10
  -7   0   0   20.60    5.70
   7   0   0   26.60    2.30
   7   0   0   22.00    4.20
  -8   0   0    5.60    1.40
  -8   0   0    2.60    5.90
  -8   0   0    4.00    2.40
  -8   0   0    4.40    1.40
  -8   0   0    6.20    2.90
  -8   0   0    2.70    3.90
   8   0   0    5.50    1.40
   8   0   0    9.70    3.70
  -9   0   0    0.80    1.10
  -9   0   0   -0.70    5.60
  -9   0   0   -0.80    4.40
  -9   0   0    1.10   11.90
  -9   0   0    0.00    1.80
   9   0   0   -0.70    1.30
   9   0   0    3.20    4.60
 -10   0   0    1.00    1.10
 -10   0   0    3.30    0.80
  10   0   0    0.20    1.30
 -11   0   0    0.50    0.80
  11   0   0    0.80    0.60
  10  -1   0   -1.70    1.40
 -10   1   0    0.70    2.00
 -10   1   0    0.90    1.20
   9  -1   0    9.50    1.40
  -9   1   0   12.40    1.30
  -9   1   0   10.80    3.10
  -9   1   0    9.80    1.50
  -9   1   0   10.60    1.40
   8  -1   0    3.60    3.10
   8  -1   0    4.50    1.30
  -8   1   0    3.60    1.10
  -8   1   0    5.10    4.10
  -8   1   0    7.50    3.00
  -8   1   0    4.10    1.20
  -8   1   0    4.10    1.30
   7  -1   0  613.94   24.60
   7  -1   0  571.84   21.10
  -7   1   0  629.54   21.10
  -7   1   0  595.34   22.10
  -7   1   0  620.24   22.00
  -7   1   0  614.54   22.00
  -7   1   0  619.34   23.80
  -7   1   0  568.84   27.00
   6  -1   0   23.40    3.50
  -6   1   0   23.10    4.60
  -6   1   0   26.10    2.90
  -6   1   0   24.40    2.70
  -6   1   0   22.10    1.80
  -6   1   0   17.40    4.20
  -6   1   0   23.60    1.90
  -6   1   0   24.20    2.00
   5  -1   0   93.09    5.20
  -5   1   0   85.99    3.60
  -5   1   0   87.19    4.80
  -5   1   0   81.49    6.70
  -5   1   0   86.89    8.40
  -5   1   0   75.49    5.90
  -5   1   0   89.79    7.20
   4  -1   0    8.70    1.80
  -4   1   0   15.60    3.40
  -4   1   0   11.10    1.80
  -4   1   0    7.50    4.10
   3  -1   0   52.09    3.00
   3  -1   0   65.09    3.10
  -3   1   0   61.49    4.60
  -3   1   0   61.99    3.30
  -3   1   0   58.19    4.80
   2  -1   0   67.19    2.70
   2  -1   0   59.89    2.60
  -2   1   0   65.99    4.20
  -2   1   0   62.49    3.80
  -2   1   0   64.69    3.10
  -1   1   0  491.45   16.30
  -1   1   0  483.55   17.00
  -1   1   0  468.85   16.20
  -1   1   0  460.35   16.20
  -1   1   0  461.45   16.30
   0   1   0  195.98    7.10
   0   1   0  194.18    6.90
  -1  -1   0  387.86   14.50
   1   1   0  366.96   13.00
  -2  -1   0 2942.91  100.29
  -3  -1   0   51.89    7.20
  -3  -1   0   45.90    3.50
  -3  -1   0   44.40    2.60
  -3  -1   0   44.40    3.40
   3   1   0   41.50    2.90
  -4  -1   0    3.50    2.30
  -4  -1   0   -1.50    3.60
  -4  -1   0    0.50    1.10
  -4  -1   0    1.50    1.70
   4   1   0    0.20    2.10
  -5  -1   0   29.40    4.00
  -5  -1   0   27.20    3.30
   5   1   0   26.50    3.10
  -6  -1   0   11.50    3.50
  -6  -1   0   10.10    1.30
  -6  -1   0    7.90    2.60
  -6  -1   0    0.50    4.90
   6   1   0   10.00    2.60
  -7  -1   0  109.19    7.60
  -7  -1   0  105.79    4.50
  -7  -1   0  105.19    4.50
  -7  -1   0  102.49    4.50
  -7  -1   0  111.09    5.80
  -7  -1   0  104.79   10.70
  -7  -1   0   86.59    8.30
   7   1   0  102.29    4.60
   7   1   0  112.19    7.60
  -8  -1   0   -0.30    1.60
  -8  -1   0    3.60    2.50
  -8  -1   0    0.60    3.10
  -8  -1   0    3.20    3.30
  -8  -1   0    8.40    7.00
  -8  -1   0    0.60    1.10
   8   1   0    1.50    2.90
   8   1   0    1.80    1.90
  -9  -1   0   16.80    3.10
  -9  -1   0   13.10    3.40
  -9  -1   0   17.90    1.80
  -9  -1   0   19.40    1.90
  -9  -1   0   14.10    8.20
  -9  -1   0   10.20    4.70
   9   1   0   16.50    4.60
   9   1   0   19.10    1.80
 -10  -1   0   18.80    1.70
 -10  -1   0   14.70    1.70
  10   1   0   16.80    1.70
 -11  -1   0    1.60    0.60
 -11  -1   0    0.30    1.10
  11   1   0    0.30    0.80
 -10   2   0    1.10    1.00
  -9   2   0   -0.60    2.40
  -9   2   0    0.10    0.60
  -9   2   0    0.30    1.10
   8  -2   0    3.80    4.30
  -8   2   0    2.50    1.30
  -8   2   0    0.10    2.90
  -8   2   0    6.30    1.70
  -8   2   0    7.50    5.20
   7  -2   0   11.80    4.00
  -7   2   0    8.90    2.60
  -7   2   0    8.90    1.60
  -7   2   0   12.50    1.40
  -7   2   0   14.10    2.00
  -7   2   0    8.10    4.50
   6  -2   0   -0.20    2.10
  -6   2   0    2.20    3.80
  -6   2   0    1.00    1.20
  -6   2   0    0.70    1.00
  -6   2   0    1.20    0.90
  -6   2   0    0.30    1.80
  -6   2   0   -0.20    1.20
   5  -2   0  111.09    6.20
  -5   2   0  113.09    5.30
  -5   2   0  114.09    9.40
  -5   2   0  113.19    4.50
  -5   2   0  115.59    4.70
  -5   2   0  113.29    5.90
  -5   2   0  116.39    6.60
  -5   2   0  110.19    4.60
  -5   2   0  105.19    4.70
  -5   2   0  107.49    4.70
   4  -2   0    1.60    1.40
   4  -2   0   -1.10    1.60
  -4   2   0    1.10    2.50
  -4   2   0    1.90    2.40
  -4   2   0    1.90    0.90
  -4   2   0    1.80    0.90
  -4   2   0    1.60    0.80
  -4   2   0    2.30    2.00
   3  -2   0  223.08    9.00
   3  -2   0  236.08    9.70
  -3   2   0  248.58    9.40
  -3   2   0  251.57    9.40
  -3   2   0  253.07   11.50
  -3   2   0  241.48    9.10
  -3   2   0  253.47    8.80
   2  -2   0  344.17   11.60
  -2   2   0  336.67   11.90
  -2   2   0  327.77   13.70
  -2   2   0  351.56   11.60
  -2   2   0  326.97   11.80
  -2   2   0  353.26   11.80
   0   2   0 1555.44   52.69
  -3  -2   0  359.26   13.20
  -3  -2   0  370.56   14.20
  -3  -2   0  339.67   15.80
   3   2   0  366.06   13.40
  -4  -2   0  911.91   32.30
  -4  -2   0  936.11   32.90
  -4  -2   0  921.71   35.10
   4   2   0  916.91   32.60
  -5  -2   0   38.60    6.70
  -5  -2   0   36.40    4.20
  -5  -2   0   37.00    3.60
  -5  -2   0   29.00    1.90
  -5  -2   0   34.70    4.00
   5   2   0   31.30    3.50
  -6  -2   0  308.47   16.90
  -6  -2   0  281.67   13.80
  -6  -2   0  300.07   13.70
  -6  -2   0  294.47   10.60
   6   2   0  301.87   13.20
  -7  -2   0   28.70    4.20
  -7  -2   0   20.90    1.80
  -7  -2   0   21.40    7.50
  -7  -2   0   14.50    5.10
  -7  -2   0   24.30    2.00
  -7  -2   0   26.30    2.00
  -7  -2   0   28.20    3.40
   7   2   0   22.70    4.20
   7   2   0   30.00    2.30
  -8  -2   0   13.00    1.60
  -8  -2   0   13.80    8.10
  -8  -2   0    9.70    4.30
  -8  -2   0   12.80    1.60
  -8  -2   0   19.80    4.10
   8   2   0   15.00    4.30
   8   2   0   16.40    2.00
  -9  -2   0   -0.20    1.10
  -9  -2   0   -1.40   12.40
  -9  -2   0    2.50    3.40
  -9  -2   0    5.40    2.60
  -9  -2   0    1.00    1.10
  -9  -2   0   -3.10    2.80
   9   2   0    2.20    3.50
   9   2   0    0.90    1.20
 -10  -2   0    3.20    1.20
 -10  -2   0    3.30    1.20
 -10  -2   0   -4.50   11.80
  10   2   0    2.90    1.20
 -11  -2   0    0.40    0.70
 -11  -2   0    0.60    0.80
  11   2   0    0.70    1.00
  -9   3   0    1.40    1.10
  -9   3   0    0.20    2.20
  -8   3   0    9.00    1.60
  -8   3   0    5.90    2.50
   7  -3   0   44.70    5.60
  -7   3   0   45.50    3.00
  -7   3   0   48.90    4.10
  -7   3   0   32.70    6.80
  -7   3   0   52.59    2.70
   6  -3   0  116.59    7.40
  -6   3   0  121.09    5.10
  -6   3   0   96.29    9.90
  -6   3   0  119.09    4.80
  -6   3   0  119.39    4.70
  -6   3   0  117.29    5.90
   5  -3   0  169.78    8.20
  -5   3   0  167.88    6.70
  -5   3   0  174.58    6.40
  -5   3   0  164.78   11.20
  -5   3   0  168.78    6.50
  -5   3   0  166.78    7.30
   4  -3   0   99.69    4.90
  -4   3   0   95.49    3.80
  -4   3   0   89.89    4.10
  -4   3   0   93.09    7.60
   3  -3   0  360.96   13.80
   3  -3   0  415.66   14.00
  -3   3   0  395.86   17.00
  -2   3   0   19.80    3.40
  -1   3   0  219.08    9.60
   0  -3   0   14.80    1.00
   0  -3   0   12.00    1.00
   0   3   0   14.50    1.30
   0   3   0   18.00    2.30
   0   3   0   16.10    2.30
  -1  -3   0 1295.07   44.10
  -2  -3   0  152.98    5.90
   2   3   0  141.39    6.10
  -3  -3   0   74.79    8.00
  -3  -3   0   80.79    4.00
  -3  -3   0   75.89    4.90
   3   3   0   80.09    4.40
  -4  -3   0   20.70    7.40
  -4  -3   0   24.10    2.40
  -4  -3   0   21.50    3.40
   4   3   0   22.30    2.70
  -5  -3   0   74.09    5.50
  -5  -3   0   71.19    5.80
  -5  -3   0   80.79    9.80
  -5  -3   0   75.79    4.70
  -5  -3   0   71.29    3.10
   5   3   0   73.39    5.20
  -6  -3   0    7.70    7.60
  -6  -3   0    1.80    2.20
  -6  -3   0    4.20    1.70
  -6  -3   0    4.90    2.60
  -6  -3   0    1.70    0.90
   6   3   0    0.20    2.00
  -7  -3   0   73.69    3.40
  -7  -3   0   74.59    4.60
  -7  -3   0   71.89   10.80
  -7  -3   0   72.69    6.60
  -7  -3   0   68.29    6.10
   7   3   0   56.09    9.60
   7   3   0   68.19    3.50
  -8  -3   0    8.10    1.50
  -8  -3   0   13.70    9.30
  -8  -3   0    5.70    3.20
  -8  -3   0    6.90    1.10
  -8  -3   0    6.70    3.50
   8   3   0    7.50    1.60
   8   3   0    6.00    3.60
  -9  -3   0    3.60    2.90
  -9  -3   0   26.60   11.10
  -9  -3   0    1.40    3.70
  -9  -3   0    7.10    1.40
   9   3   0    6.20    4.00
   9   3   0    8.50    1.50
 -10  -3   0    0.70    2.30
 -10  -3   0    1.40    1.10
 -10  -3   0    4.50   11.30
  10   3   0    1.10    1.20
 -11  -3   0    0.60    0.80
  11   3   0    1.10    1.00
  12   3   0    3.50    0.80
  -9   4   0    2.40    0.90
  -9   4   0    0.90    1.50
  -8   4   0    1.10    1.10
  -8   4   0    3.90    2.00
  -7   4   0    1.90    4.30
  -7   4   0    2.00    1.30
  -7   4   0   -1.90    1.90
  -7   4   0   -0.20    0.60
   6  -4   0   15.40    3.30
  -6   4   0    9.60    4.50
  -6   4   0   24.10    1.80
  -6   4   0   22.10    2.80
  -6   4   0   16.80    1.80
   5  -4   0   76.69    5.30
  -5   4   0   72.19    4.40
  -5   4   0   72.49    3.30
  -5   4   0   62.49    8.00
   4  -4   0    0.00    1.60
  -4   4   0    0.00    1.60
  -4   4   0   -0.30    2.90
  -4   4   0    0.30    0.90
  -4   4   0    0.50    1.10
   3  -4   0  139.89    5.60
   3  -4   0  128.49    5.40
  -3   4   0  141.09    9.00
  -2   4   0    6.50    2.90
  -1   4   0   14.30    3.00
   0  -4   0  221.78    8.40
   0  -4   0  233.58    8.20
   0   4   0  236.38    9.90
  -1  -4   0   71.69    3.10
  -1  -4   0   62.29    3.50
   1   4   0   61.19    7.20
   1   4   0   72.39    4.00
  -2  -4   0    9.70    1.40
   2   4   0   17.90    7.70
  -3  -4   0   76.89   10.50
  -3  -4   0   63.69    3.80
   3   4   0   66.39    4.00
  -4  -4   0    6.00    2.50
  -4  -4   0   -0.80    8.10
  -4  -4   0   11.70    2.10
   4   4   0    9.10    2.20
  -5  -4   0  565.54   26.70
  -5  -4   0  592.74   21.80
  -5  -4   0  564.94   23.10
  -5  -4   0  554.34   19.90
  -5  -4   0  603.64   23.60
   5   4   0  606.54   22.40
  -6  -4   0  239.68    8.90
  -6  -4   0  239.18   11.40
  -6  -4   0  246.58   11.00
  -6  -4   0  231.78   12.50
  -6  -4   0  216.28   25.60
   6   4   0  261.77    9.70
   6   4   0  249.78   11.80
  -7  -4   0   55.99    2.90
  -7  -4   0   68.19    7.10
  -7  -4   0   54.59    2.80
  -7  -4   0   52.99    5.60
  -7  -4   0   57.99   12.00
   7   4   0   54.69    6.00
   7   4   0   58.79    3.10
  -8  -4   0   -1.40    2.60
  -8  -4   0   -3.30    2.50
  -8  -4   0   -0.30    0.90
  -8  -4   0    0.60    1.00
  -8  -4   0   15.50   11.80
   8   4   0    0.20    3.10
   8   4   0    0.30    1.60
  -9  -4   0    7.70    1.20
  -9  -4   0    8.10    1.50
  -9  -4   0   -6.80   13.00
  -9  -4   0    6.10    4.50
  -9  -4   0    8.20    3.90
   9   4   0    3.80    4.00
   9   4   0    7.50    1.60
 -10  -4   0    2.30    1.20
 -10  -4   0   -8.30   14.30
 -10  -4   0   -0.20    2.60
  10   4   0    1.20    1.10
 -11  -4   0    2.50    1.00
  11   4   0    4.80    1.10
  12   4   0    0.70    0.70
  -8   5   0   13.70    1.40
  -7   5   0    0.80    1.10
  -7   5   0    0.90    1.70
   6  -5   0    0.00    2.20
  -6   5   0    1.30    2.00
  -6   5   0   -1.00    3.80
  -6   5   0    0.60    1.60
  -6   5   0    0.30    0.70
   5  -5   0    6.20    2.30
  -5   5   0    8.60    1.60
  -5   5   0   12.60    4.60
  -5   5   0    7.40    2.30
  -5   5   0   12.30    1.50
   4  -5   0   57.99    4.10
  -4   5   0   60.49    3.90
  -4   5   0   63.49    3.30
  -4   5   0   46.30    6.20
  -4   5   0   60.19    3.00
   3  -5   0   18.30    2.10
  -3   5   0   18.10    2.40
  -3   5   0   21.80    1.80
  -3   5   0   22.20    4.80
  -3   5   0   16.60    1.50
  -2   5   0  327.57   12.20
  -2   5   0  326.27   15.20
   1  -5   0  103.79    4.20
   1  -5   0  105.79    4.10
  -1   5   0  111.79    7.00
   0  -5   0   86.19    3.70
   0  -5   0   82.59    4.10
   0   5   0   92.59    5.80
  -1  -5   0   11.60    1.50
  -1  -5   0    4.20    2.50
   1   5   0    5.30    4.70
   1   5   0   10.90    2.20
   2   5   0    1.60    8.40
  -3  -5   0    8.10    1.90
  -4  -5   0   15.60   13.70
  -5  -5   0   63.69   14.30
  -5  -5   0   78.69    5.20
  -5  -5   0   67.19    6.40
  -5  -5   0   76.59    3.20
   5   5   0   76.99    5.50
  -6  -5   0   23.20    3.70
  -6  -5   0   24.60    3.40
  -6  -5   0   31.10    2.10
  -6  -5   0   15.10   13.00
  -6  -5   0   28.80    1.90
  -6  -5   0   27.60    4.70
   6   5   0   25.60    2.00
   6   5   0   27.20    3.80
   6   5   0   32.30    2.20
  -7  -5   0  193.88    7.10
  -7  -5   0  177.08   10.00
  -7  -5   0  183.38    7.10
  -7  -5   0  197.88   12.10
  -7  -5   0  233.68   25.00
   7   5   0  184.28    7.20
  -8  -5   0  128.19   20.10
  -8  -5   0  137.49    5.50
  -8  -5   0  125.89    8.90
  -8  -5   0  134.29    5.40
  -8  -5   0  128.59   10.40
   8   5   0  130.79    5.50
  -9  -5   0   36.80    2.40
  -9  -5   0   35.90    2.50
  -9  -5   0   30.40    5.90
  -9  -5   0   62.99   18.90
   9   5   0   40.30    2.80
 -10  -5   0    3.30    1.10
 -10  -5   0   -2.70   22.50
 -10  -5   0    3.00    1.20
  10   5   0    3.00    1.20
 -11  -5   0    1.20    0.90
  11   5   0    2.10    1.00
  12   5   0    0.30    0.70
  12   5   0    0.00    0.70
  -7   6   0    4.50    1.60
  -7   6   0    4.50    1.10
  -6   6   0    0.30    1.10
  -6   6   0    1.70    1.70
  -5   6   0   13.90    2.40
  -5   6   0   11.10    2.90
  -5   6   0    7.30    5.20
  -4   6   0   28.70    2.20
  -4   6   0   32.40    3.30
  -4   6   0   32.60    2.60
  -3   6   0   98.59    4.30
  -3   6   0  105.49    4.50
  -3   6   0  100.89    8.70
  -2   6   0    0.50    2.60
  -2   6   0    4.90    1.20
  -2   6   0    3.50    1.70
  -2   6   0    4.30    1.10
   1  -6   0   29.30    1.90
   1  -6   0   25.50    2.00
  -1   6   0   25.40    1.90
  -1   6   0   22.80    3.90
  -1   6   0   32.40    3.90
   0  -6   0   12.30    1.50
   0   6   0   14.10    2.50
  -1  -6   0   44.30    2.90
   2   6   0  -11.50    8.60
   3   6   0   32.90   17.20
  -4  -6   0  163.58    7.90
  -5  -6   0   40.10    2.40
  -5  -6   0   39.60    2.10
  -5  -6   0   45.10    4.40
   5   6   0   42.40    2.40
  -6  -6   0   39.20    2.20
  -6  -6   0   40.70    4.30
  -6  -6   0   38.20    2.40
  -6  -6   0   34.20    5.80
   6   6   0   39.70    2.40
   6   6   0   39.40    2.40
  -7  -6   0  -13.90   22.00
  -7  -6   0   14.30    1.50
  -7  -6   0   10.30    3.00
  -7  -6   0   14.60    1.60
   7   6   0   13.50    1.50
  -8  -6   0   28.10    2.10
  -8  -6   0   47.80   24.50
  -8  -6   0   26.10    2.20
   8   6   0   26.00    2.30
  -9  -6   0    0.30    1.10
  -9  -6   0    1.70    1.10
  -9  -6   0    6.60   28.00
   9   6   0    1.90    1.20
 -10  -6   0  -58.29   39.70
 -11  -6   0    2.10    0.90
 -11  -6   0   -0.40    0.60
  11   6   0    2.80    0.90
  11   6   0    1.20    0.80
  12   6   0    0.10    0.60
  12   6   0   -1.40    1.00
  -6   7   0    4.00    1.50
  -6   7   0    6.50    1.10
  -5   7   0   -0.90    1.50
  -5   7   0    0.50    1.10
  -4   7   0   12.40    2.30
  -4   7   0   10.90    1.50
  -3   7   0    3.30    3.60
  -3   7   0   -1.00    1.10
  -3   7   0    1.10    1.70
  -3   7   0   -0.10    1.10
  -2   7   0   34.70    2.60
  -2   7   0   36.40    3.40
  -2   7   0   39.20    2.80
   1  -7   0   12.70    1.50
  -1   7   0   13.40    1.40
  -1   7   0   14.10    2.10
  -1   7   0    7.40    1.30
   0  -7   0    2.20    1.30
   0   7   0    3.10    1.00
   0   7   0    1.20    1.60
  -1  -7   0   18.80    2.20
   1   7   0   17.30    2.10
   1   7   0   15.10    2.00
  -2  -7   0    7.70    1.90
   2   7   0    7.30    1.30
  -3  -7   0   65.29    4.60
  -4  -7   0  141.39    5.80
  -4  -7   0  151.18    7.80
   4   7   0  152.98    5.80
  -5  -7   0   45.10    2.60
  -5  -7   0   47.20    4.70
   5   7   0   47.10    2.70
  -6  -7   0  182.48    9.80
  -6  -7   0  185.48    7.10
   6   7   0  177.88    6.80
   6   7   0  185.28    7.00
  -7  -7   0    0.20    1.10
  -7  -7   0    1.30    2.50
  -7  -7   0    1.10    0.90
  -8  -7   0   -0.80    2.50
  -8  -7   0    0.90    1.00
  -8  -7   0    0.60    1.10
   8   7   0    0.80    1.00
   8   7   0    0.30    1.40
  -9  -7   0    1.40    1.10
  -9  -7   0    1.20    1.10
   9   7   0    0.60    1.00
   9   7   0    0.10    0.70
 -10  -7   0    6.70    1.30
 -10  -7   0    7.50    1.20
  10   7   0    6.80    1.10
 -11  -7   0    1.40    1.00
 -11  -7   0    2.80    0.90
  11   7   0    2.40    0.80
  -5   8   0   -0.20    1.20
  -5   8   0    1.50    0.90
  -4   8   0    1.60    1.50
  -4   8   0   -0.20    1.00
  -3   8   0   11.40    2.10
  -3   8   0   12.60    1.50
  -2   8   0    0.10    1.10
  -2   8   0   -2.60    1.60
  -2   8   0    1.50    0.90
  -1   8   0   63.49    3.30
  -1   8   0   64.79    4.20
   0  -8   0    9.00    1.80
   0   8   0    5.40    1.90
   0   8   0    9.60    1.40
  -1  -8   0    2.70    1.70
   1   8   0    2.60    1.20
   1   8   0    5.40    2.60
  -2  -8   0   77.99    5.00
   2   8   0   72.99    4.20
   2   8   0   74.19    3.60
  -3  -8   0   58.29    4.70
  -3  -8   0   58.59    3.60
   3   8   0   56.69    3.10
  -4  -8   0   16.60    1.60
  -4  -8   0   13.40    2.90
   4   8   0   20.40    1.80
  -5  -8   0    1.60    1.00
  -5  -8   0    0.20    2.00
   5   8   0    1.90    1.40
  -6  -8   0    4.70    2.60
  -6  -8   0    3.60    1.20
   6   8   0    4.80    1.30
  -7  -8   0   12.80    3.60
  -7  -8   0   12.70    1.70
   7   8   0   11.60    1.50
  -8  -8   0    4.50    3.40
  -8  -8   0    5.60    1.40
   8   8   0    3.20    1.00
  -9  -8   0    0.60    1.00
   9   8   0    1.30    0.90
 -10  -8   0    1.80    1.00
  10   8   0    0.80    0.80
 -11  -8   0    1.90    1.00
  11   8   0    1.80    0.80
  -4   9   0   -1.30    1.00
  -3   9   0    1.30    1.40
  -2   9   0    1.20    0.60
  -2   9   0    3.40    1.70
  -1   9   0    5.30    1.30
  -1   9   0    4.90    1.90
   0  -9   0    2.90    1.60
   0   9   0    1.20    1.80
   0   9   0    1.60    1.20
  -1  -9   0   20.40    2.80
   1   9   0   13.50    1.60
   1   9   0   16.90    2.40
  -2  -9   0    5.30    2.30
   2   9   0    6.20    1.80
   2   9   0    4.40    1.30
  -3  -9   0   53.59    4.90
   3   9   0   55.49    3.10
   3   9   0   52.69    3.70
  -4  -9   0   24.90    2.10
  -4  -9   0   26.10    3.80
   4   9   0   28.30    2.30
  -5  -9   0    1.90    1.10
  -5  -9   0    1.80    2.40
   5   9   0    0.00    1.20
  -6  -9   0    8.20    2.80
  -6  -9   0    7.80    1.40
   6   9   0    5.60    1.30
  -7  -9   0   18.50    1.90
  -7  -9   0   14.10    3.70
   7   9   0   14.20    1.70
  -8  -9   0    4.60    1.20
  -9  -9   0    1.00    1.00
 -10  -9   0    6.90    1.10
 -11  -9   0    1.10    0.90
  -3  10   0    0.40    1.00
  -2  10   0    0.00    1.10
  -1  10   0    6.60    1.50
   0  10   0    1.80    1.60
   0  10   0    4.80    1.20
   1  10   0    5.20    1.30
   1  10   0    6.10    1.90
  -2 -10   0    5.00    2.20
   2  10   0    7.60    2.40
   2  10   0    4.80    1.20
  -3 -10   0    3.40    3.00
   3  10   0    4.50    1.80
   3  10   0    3.60    1.80
  -4 -10   0   10.10    2.00
  -4 -10   0   10.00    3.10
   4  10   0    6.40    1.80
   4  10   0    6.10    1.30
  -5 -10   0    2.50    3.40
  -5 -10   0    5.90    1.60
   5  10   0    5.00    1.60
  -6 -10   0    7.70    3.00
  -6 -10   0    9.50    1.60
   6  10   0   10.60    1.50
  -7 -10   0    0.70    1.10
  -8 -10   0    0.00    1.00
  -9 -10   0    0.50    0.90
 -10 -10   0    1.70    0.90
  -1  11   0    0.50    0.90
   0  11   0    0.50    1.10
   1  11   0    0.90    1.20
   1  11   0   -0.20    0.90
   2  11   0    0.00    1.00
   2  11   0    1.50    1.30
   3  11   0    8.50    1.30
   3  11   0    5.50    1.60
   4  11   0    6.10    1.20
   4  11   0    7.10    1.60
  -5 -11   0    1.30    1.10
   5  11   0    0.60    1.30
   5  11   0    2.30    1.00
  -6 -11   0    0.30    1.10
   6  11   0   -0.50    1.00
   6  11   0   -0.50    1.20
  -7 -11   0    1.70    1.10
  -8 -11   0    1.80    1.10
  -9 -11   0    1.10    0.90
   1  12   0    1.10    0.90
   2  12   0    1.00    1.00
   2  12   0   -0.30    0.80
   3  12   0    0.60    0.80
   3  12   0    1.50    1.10
   4  12   0    0.10    1.00
   4  12   0    2.00    0.90
   5  12   0   -0.40    1.00
   5  12   0    0.20    0.90
  -6 -12   0    0.80    1.60
   6  12   0   -0.40    0.90
  -7 -12   0    0.10    0.80
   7  12   0   -0.60    0.80
  -8 -12   0   -0.20    0.90
   8  12   0    0.40    0.80
   7  12  -1    0.40    0.80
  -7 -12   1    1.30    0.80
   6  12  -1   -0.20    0.80
  -6 -12   1   -0.20    0.80
   5  12  -1    0.20    0.80
   5  12  -1    1.60    1.00
   4  12  -1    1.40    0.90
   4  12  -1   -0.80    0.90
   3  12  -1    1.30    0.80
   3  12  -1    0.50    1.00
   2  12  -1    0.30    0.90
   2  12  -1    1.20    0.70
  -9 -11   1    0.60    0.90
  -8 -11   1    0.30    0.90
  -7 -11   1    3.70    1.40
   6  11  -1    2.90    1.40
   6  11  -1    3.50    1.10
  -6 -11   1    4.30    2.00
   5  11  -1    1.10    1.00
   5  11  -1    1.00    1.30
  -5 -11   1   -0.10    1.10
   4  11  -1    1.70    1.00
   4  11  -1    1.10    1.30
   3  11  -1    1.00    1.00
   3  11  -1    0.90    1.30
   2  11  -1    0.50    1.30
   2  11  -1   -0.20    1.00
   1  11  -1   -0.10    0.90
   1  11  -1   -0.70    2.00
   0  11  -1    0.90    1.00
   0  11  -1    2.50    0.80
  -1  11  -1    0.20    0.80
 -10 -10   1    0.30    0.90
  -9 -10   1    2.50    1.10
  -8 -10   1    0.20    1.00
   7  10  -1    0.80    1.10
  -7 -10   1    2.20    1.10
   6  10  -1    2.10    1.10
  -6 -10   1    2.30    1.20
   5  10  -1    2.00    1.20
  -5 -10   1    1.40    2.20
  -5 -10   1    0.90    1.10
   4  10  -1    1.10    1.50
   4  10  -1   -1.00    2.10
  -4 -10   1    1.00    1.00
  -4 -10   1   -0.30    2.20
   3  10  -1    1.60    1.50
   3  10  -1    0.60    1.20
  -3 -10   1    0.20    1.90
   2  10  -1    0.20    1.50
   2  10  -1    1.70    1.20
   1  10  -1   16.20    1.60
   1  10  -1   21.50    2.50
   0  10  -1    1.20    1.50
   0  10  -1    0.60    1.10
  -1  10  -1    5.10    1.50
  -1  10  -1    2.10    1.00
  -2  10  -1    0.00    1.00
  -3  10  -1   -0.50    0.80
 -11  -9   1    2.20    0.90
 -10  -9   1    1.40    1.10
  -9  -9   1    7.40    1.30
  -8  -9   1    0.20    1.00
   7   9  -1    2.10    1.10
  -7  -9   1    3.20    1.30
  -7  -9   1    1.00    4.20
   6   9  -1   16.90    1.80
  -6  -9   1   13.80    3.70
  -6  -9   1   15.20    1.80
   5   9  -1   11.80    1.60
  -5  -9   1   18.20    1.80
  -5  -9   1   12.20    3.30
   4   9  -1   94.19    4.30
  -4  -9   1   98.89    6.80
  -4  -9   1   93.39    4.30
   3   9  -1    2.10    1.30
   3   9  -1    0.50    1.70
  -3  -9   1   -0.60    1.80
   2   9  -1    6.70    1.40
   2   9  -1    8.40    2.00
  -2  -9   1    7.20    2.30
   1   9  -1    1.60    1.80
   1   9  -1    4.20    1.30
  -1  -9   1    2.40    1.70
   0   9  -1    4.70    1.80
   0   9  -1    6.50    1.50
  -1   9  -1    0.90    1.60
  -1   9  -1    0.60    1.20
  -2   9  -1    3.40    1.20
  -2   9  -1    2.90    1.40
  -3   9  -1    0.40    1.20
  -4   9  -1    0.80    1.10
  11   8  -1    1.00    0.70
 -11  -8   1    1.30    0.90
  10   8  -1   -0.30    0.70
 -10  -8   1    0.40    1.00
   9   8  -1   10.80    1.20
  -9  -8   1   12.30    1.50
   8   8  -1    2.50    0.90
  -8  -8   1    5.80    3.80
  -8  -8   1    3.20    1.20
   7   8  -1   11.40    1.60
  -7  -8   1   13.30    3.50
  -7  -8   1    7.10    1.50
   6   8  -1    3.20    1.30
  -6  -8   1    2.50    2.80
  -6  -8   1    3.00    1.30
   5   8  -1    1.80    1.20
  -5  -8   1    0.40    2.00
  -5  -8   1    2.00    1.10
   4   8  -1   -0.60    1.10
  -4  -8   1    0.70    1.00
  -4  -8   1   -0.30    1.80
   3   8  -1   15.00    1.70
  -3  -8   1   15.20    1.60
  -3  -8   1   12.10    2.70
   2   8  -1    2.20    1.70
   2   8  -1    0.20    1.20
  -2  -8   1    2.40    1.90
   1   8  -1    8.30    2.10
  -1  -8   1   11.40    2.30
   0   8  -1   40.20    2.70
   0   8  -1   39.00    3.40
   0  -8   1   37.30    3.10
  -1   8  -1   47.80    3.70
  -1   8  -1   48.20    2.90
  -2   8  -1   -0.20    1.70
  -2   8  -1    1.30    1.20
  -2   8  -1    1.80    1.30
  -3   8  -1   13.20    2.20
  -3   8  -1   10.10    1.50
  -3   8  -1   11.00    1.50
  -4   8  -1    5.10    1.80
  -4   8  -1    5.50    1.60
  -5   8  -1    1.20    1.10
  -5   8  -1    1.60    0.90
  11   7  -1    1.10    0.80
 -11  -7   1    2.70    0.90
 -11  -7   1    0.70    0.90
  10   7  -1    4.30    1.10
 -10  -7   1    3.60    1.00
 -10  -7   1    4.50    1.20
   9   7  -1    4.10    1.60
  -9  -7   1    3.10    1.20
   8   7  -1   22.20    2.00
  -8  -7   1   20.70    1.90
  -8  -7   1   20.30    1.90
   7   7  -1   46.20    2.60
   7   7  -1   43.90    2.70
  -7  -7   1   42.10    5.10
  -7  -7   1   48.40    2.80
  -7  -7   1   44.00    2.50
   6   7  -1   27.50    2.10
   6   7  -1   26.90    1.90
  -6  -7   1   21.40    3.80
  -6  -7   1   28.20    2.10
  -6  -7   1   24.70    1.90
   5   7  -1  214.38    8.00
  -5  -7   1  212.08   10.50
  -5  -7   1  211.58    8.10
   4   7  -1   12.40    1.50
  -4  -7   1   12.40    1.40
  -4  -7   1   14.60    2.90
   3   7  -1  319.47   11.60
  -3  -7   1  328.97   13.40
   2   7  -1    1.90    1.10
  -2  -7   1    0.70    1.50
   1   7  -1   13.60    1.90
   1   7  -1   17.60    1.50
  -1  -7   1   16.60    2.30
   0   7  -1   32.20    2.90
   0   7  -1   30.40    2.20
   0  -7   1   29.90    2.70
  -1   7  -1    6.40    1.30
  -1   7  -1    5.40    1.80
  -1   7  -1    4.70    1.20
   1  -7   1    4.90    1.20
  -2   7  -1   11.70    1.50
  -2   7  -1   13.80    1.60
  -2   7  -1   12.20    2.20
  -3   7  -1    3.60    1.20
  -3   7  -1    1.90    3.60
  -3   7  -1    4.40    1.40
  -3   7  -1    3.50    2.00
  -4   7  -1    2.90    1.20
  -4   7  -1    4.10    1.30
  -4   7  -1    3.60    1.80
  -4   7  -1    6.50    6.00
  -5   7  -1    3.40    1.60
  -5   7  -1    0.10    0.60
  -5   7  -1    1.30    1.10
  -6   7  -1    0.90    0.80
  -6   7  -1    1.30    1.20
  12   6  -1   -0.30    0.60
  11   6  -1    1.20    0.70
  11   6  -1    0.00    0.80
 -11  -6   1   -0.50    0.80
 -11  -6   1   -0.80    0.60
  10   6  -1    0.40    1.00
 -10  -6   1   -0.80    1.00
 -10  -6   1    2.20    1.40
   9   6  -1    7.30    1.40
  -9  -6   1    8.00    1.40
  -9  -6   1   -1.70   31.80
  -9  -6   1   10.30    1.50
   8   6  -1   13.90    1.60
  -8  -6   1   13.60    1.60
  -8  -6   1   14.50    1.60
   7   6  -1   15.00    1.70
  -7  -6   1   20.30    3.90
  -7  -6   1   19.00    1.80
  -7  -6   1   18.00    1.70
   6   6  -1    4.90    1.30
   6   6  -1    3.90    1.10
  -6  -6   1    3.30    1.00
  -6  -6   1    3.30    1.10
  -6  -6   1    3.00    2.30
   5   6  -1  192.88    8.50
  -5  -6   1  199.18    7.40
  -5  -6   1  195.18    7.20
  -5  -6   1  207.58    9.80
  -5  -6   1  191.68    8.70
   4   6  -1   84.89    3.80
  -4  -6   1   88.09    5.50
   3   6  -1    7.30   17.80
  -2  -6   1    1.60    1.40
  -1  -6   1   20.70    2.20
   0   6  -1    2.40    1.40
   0  -6   1    5.40    1.30
  -1   6  -1   19.40    1.70
  -1   6  -1   18.90    2.10
  -1   6  -1   23.50    3.90
   1  -6   1   19.70    2.00
   1  -6   1   20.40    1.70
  -2   6  -1  129.49    6.00
  -2   6  -1  127.49    5.20
  -2   6  -1  131.59    8.80
  -2   6  -1  126.89    5.10
  -3   6  -1   28.30    5.30
  -3   6  -1   41.60    3.60
  -3   6  -1   35.80    3.50
  -3   6  -1   29.70    2.50
  -4   6  -1   25.00    2.10
  -4   6  -1   26.20    2.80
  -4   6  -1   25.60    2.00
  -4   6  -1   26.80    5.40
  -5   6  -1    5.40    1.90
  -5   6  -1    3.10    4.30
  -5   6  -1    6.70    1.50
  -5   6  -1    6.80    1.30
  -6   6  -1    4.30    1.30
  -6   6  -1    4.10    1.60
  -7   6  -1    3.30    1.00
  -7   6  -1    3.10    1.40
  12   5  -1   -0.60    0.70
  12   5  -1    0.70    0.60
 -12  -5   1    0.40    0.60
  11   5  -1    0.30    0.90
 -11  -5   1    0.00    0.80
  10   5  -1   13.70    1.60
 -10  -5   1   17.00    1.60
 -10  -5   1   19.30    1.90
   9   5  -1   27.40    2.50
  -9  -5   1   19.70    5.10
  -9  -5   1   26.90    2.20
  -9  -5   1   24.90    2.10
   8   5  -1   21.60    2.00
  -8  -5   1   42.30   19.10
  -8  -5   1   32.30    6.40
  -8  -5   1   24.70    2.10
  -8  -5   1   23.40    2.00
   7   5  -1   10.30    1.50
  -7  -5   1   11.80    4.20
  -7  -5   1    7.00    3.10
  -7  -5   1    7.30    1.20
  -7  -5   1    8.00    1.20
  -7  -5   1  -10.40   14.60
   6   5  -1   60.39    4.10
   6   5  -1   55.79    4.10
  -6  -5   1   66.09    3.10
  -6  -5   1   73.99   17.00
  -6  -5   1   52.39    6.30
  -6  -5   1   65.09    5.20
  -6  -5   1   62.49    2.90
  -6  -5   1   64.29    4.90
  -5  -5   1  229.28    8.60
  -5  -5   1  243.48   10.30
  -5  -5   1  220.28   24.20
  -5  -5   1  256.77   10.90
   4   5  -1  183.28    9.00
  -4  -5   1  205.08    8.80
  -4  -5   1  197.88   22.30
   3   5  -1  190.18   28.60
  -3  -5   1  285.27   10.90
   2   5  -1   26.20    9.30
   2   5  -1   35.90    3.90
  -2  -5   1   38.50    2.90
  -1  -5   1   32.00    2.40
  -1  -5   1   28.70    3.10
   0   5  -1    5.00    2.30
   0  -5   1    1.80    2.00
   0  -5   1    4.00    1.00
  -1   5  -1    0.80    2.30
   1  -5   1    0.00    0.70
  -2   5  -1  215.38    8.50
  -2   5  -1  220.58   11.70
  -3   5  -1    5.70    1.10
  -3   5  -1    6.10    1.80
  -3   5  -1    3.90    1.20
  -3   5  -1    5.40    3.40
  -4   5  -1    8.60    2.10
  -4   5  -1   10.30    4.30
  -4   5  -1    9.00    1.40
  -5   5  -1   -0.10    1.70
  -5   5  -1    0.90    3.80
  -5   5  -1    1.30    1.20
  -5   5  -1   -0.30    1.20
  -6   5  -1   45.10    2.90
  -6   5  -1   45.60    2.60
  -6   5  -1   28.00    6.10
  -6   5  -1   38.50    3.50
  -7   5  -1    8.40    1.90
  -7   5  -1   14.70    1.60
  -8   5  -1    0.00    1.60
  -8   5  -1    3.20    1.00
  12   4  -1    1.20    0.70
 -12  -4   1   -0.20    0.60
 -12  -4   1    0.10    0.70
  11   4  -1    8.90    1.30
 -11  -4   1    8.00    1.20
  10   4  -1   11.90    1.60
 -10  -4   1   13.10    1.70
 -10  -4   1   11.80   16.20
   9   4  -1    1.40    1.30
   9   4  -1    2.30    3.90
  -9  -4   1    1.50   14.50
  -9  -4   1    1.60    1.10
  -9  -4   1    0.80    1.20
  -9  -4   1    2.30    3.50
   8   4  -1   -1.20    3.00
   8   4  -1    1.80    1.30
  -8  -4   1   -3.40   11.60
  -8  -4   1    0.80    1.40
  -8  -4   1    0.10    2.90
  -8  -4   1    1.50    1.10
  -8  -4   1    3.70    3.20
   7   4  -1    6.40    1.30
   7   4  -1    3.90    2.90
  -7  -4   1    1.30    1.60
  -7  -4   1    4.00    2.70
  -7  -4   1   15.00   11.90
  -7  -4   1    5.70    1.10
  -7  -4   1    2.00    2.90
  -7  -4   1    5.50    1.20
   6   4  -1    7.30    1.30
   6   4  -1    4.40    2.60
  -6  -4   1    8.30    3.40
  -6  -4   1   21.00   17.50
  -6  -4   1    7.20    1.20
  -6  -4   1    8.50    2.60
  -6  -4   1    4.90    2.10
  -6  -4   1    5.00    1.00
   5   4  -1   56.69    4.80
  -5  -4   1   47.30   11.00
  -5  -4   1   50.39    4.10
  -5  -4   1   52.89    2.80
  -5  -4   1   60.79    5.50
  -5  -4   1   46.20    3.90
   4   4  -1   40.90    3.90
  -4  -4   1   27.10   10.00
  -4  -4   1   32.10    3.20
  -4  -4   1   38.50    4.60
   3   4  -1  332.67   13.00
  -3  -4   1  312.07   18.80
  -3  -4   1  348.37   12.80
   2   4  -1  177.18   14.10
  -2  -4   1  181.68    7.30
   1   4  -1  135.39    9.30
   1   4  -1  138.39    6.50
  -1  -4   1  132.89    6.20
  -1  -4   1  147.19    5.60
   0   4  -1  368.16   14.40
   0  -4   1  370.46   12.70
   0  -4   1  362.06   13.10
  -1   4  -1    9.30    2.90
  -2   4  -1  165.48    9.20
  -3   4  -1    1.40    3.10
   3  -4   1    2.30    0.80
   3  -4   1    2.00    0.90
  -4   4  -1   55.29    6.50
  -4   4  -1   64.39    3.00
  -4   4  -1   61.39    3.20
  -4   4  -1   61.59    3.80
   4  -4   1   65.69    4.00
  -5   4  -1   79.89    4.80
  -5   4  -1   76.59    8.90
  -5   4  -1   82.69    3.70
  -5   4  -1   85.99    4.10
   5  -4   1   78.49    5.20
  -6   4  -1    4.90    2.10
  -6   4  -1    3.80    1.30
  -6   4  -1    5.60    1.50
  -6   4  -1    5.60    4.80
   6  -4   1    3.90    2.60
  -7   4  -1    0.20    1.20
  -7   4  -1    1.20    5.00
  -7   4  -1   -1.80    1.80
  -7   4  -1    1.70    1.10
  -8   4  -1    3.90    2.10
  -8   4  -1    4.80    1.20
  -9   4  -1   -0.60    0.80
  12   3  -1   -0.20    0.70
  11   3  -1    3.40    1.10
 -11  -3   1    1.40    0.90
  10   3  -1   21.90    1.90
 -10  -3   1   37.80   13.10
 -10  -3   1   16.60    1.60
   9   3  -1    2.50    3.80
   9   3  -1    3.30    1.40
  -9  -3   1   -0.10    2.70
  -9  -3   1   -0.80    0.80
  -9  -3   1   -0.70    1.10
  -9  -3   1    4.70   11.50
  -9  -3   1   -0.60    3.80
   8   3  -1  139.99    9.80
  -8  -3   1  136.99    9.70
  -8  -3   1  131.79    9.60
  -8  -3   1  139.19    5.50
  -8  -3   1  146.79    5.80
  -8  -3   1  154.58   17.60
   7   3  -1   20.10    4.90
   7   3  -1   21.30    1.90
  -7  -3   1   20.00    3.00
  -7  -3   1   19.80    1.70
  -7  -3   1   12.70    9.90
  -7  -3   1   21.10    1.80
  -7  -3   1   25.40    4.20
  -7  -3   1   22.50    4.20
   6   3  -1  118.29    7.40
  -6  -3   1  109.29    6.40
  -6  -3   1  116.39    8.00
  -6  -3   1  117.49    4.70
  -6  -3   1  118.49    7.20
  -6  -3   1  112.59   12.70
   5   3  -1  157.08    8.30
  -5  -3   1  166.18    6.10
  -5  -3   1  165.08   13.10
  -5  -3   1  163.38    7.70
  -5  -3   1  157.28    8.00
  -5  -3   1  168.18    9.30
   4   3  -1   16.10    2.60
  -4  -3   1   13.40    2.10
  -4  -3   1   15.90    2.30
  -4  -3   1   14.20    3.10
   3   3  -1  245.68    9.90
  -3  -3   1  236.78   13.50
  -3  -3   1  247.78    9.50
  -3  -3   1  240.18   10.80
   2   3  -1  359.56   13.50
  -2  -3   1  377.56   13.30
   1   3  -1  441.56   18.00
  -1  -3   1  477.85   15.70
  -1  -3   1  429.66   16.00
   0   3  -1  174.68    7.50
   0  -3   1  171.48    6.20
   0  -3   1  167.18    5.90
  -1   3  -1  191.58    8.70
  -2   3  -1  353.46   14.90
  -3   3  -1   88.49    7.00
   3  -3   1   88.89    3.80
   3  -3   1   97.89    3.90
  -4   3  -1    0.60    1.00
  -4   3  -1    0.80    0.70
  -4   3  -1    0.60    3.10
   4  -3   1    0.40    1.20
  -5   3  -1   21.60    2.50
  -5   3  -1   22.90    1.60
  -5   3  -1   20.50    5.30
  -5   3  -1   21.60    1.90
   5  -3   1   22.20    3.00
  -6   3  -1   28.80    6.40
  -6   3  -1   33.10    2.50
  -6   3  -1   28.80    3.10
   6  -3   1   27.40    3.80
  -7   3  -1    8.40    2.40
  -7   3  -1    7.20    4.80
  -7   3  -1    8.70    1.60
  -7   3  -1    9.10    1.40
   7  -3   1    5.00    2.80
  -8   3  -1    2.30    1.00
  -8   3  -1    0.80    2.00
  -8   3  -1    2.50    1.30
  -9   3  -1    6.20    2.00
  -9   3  -1    8.40    1.60
  11   2  -1    0.10    1.00
 -11  -2   1    2.40    0.70
 -11  -2   1    0.80    0.80
  10   2  -1   10.60    1.60
 -10  -2   1    8.50    1.40
 -10  -2   1   12.60    1.40
   9   2  -1    4.90    3.90
   9   2  -1   13.00    1.80
  -9  -2   1   10.40    3.50
  -9  -2   1   11.30    4.40
  -9  -2   1   13.00    1.60
  -9  -2   1   11.80    1.50
  -9  -2   1   13.20    3.50
   8   2  -1   33.90    5.30
  -8  -2   1   47.40    4.40
  -8  -2   1   39.80    2.60
  -8  -2   1   40.20    2.70
  -8  -2   1   35.50    9.80
  -8  -2   1   50.89    5.80
  -8  -2   1   37.00    5.80
   7   2  -1  104.39    7.40
   7   2  -1   89.09    4.20
  -7  -2   1   83.49    3.90
  -7  -2   1   89.99   11.20
  -7  -2   1   84.79    3.70
  -7  -2   1   98.69    7.30
  -7  -2   1   88.59    4.00
  -7  -2   1   93.59    4.00
  -7  -2   1   92.59    5.40
  -7  -2   1   84.69    7.90
   6   2  -1  253.57   11.90
  -6  -2   1  255.27    9.20
  -6  -2   1  250.97   16.10
  -6  -2   1  245.68   12.10
  -6  -2   1  255.37   12.40
   5   2  -1   75.59    5.40
  -5  -2   1   70.19    5.40
  -5  -2   1   83.09    3.60
  -5  -2   1   88.79    6.10
  -5  -2   1   81.59    4.80
  -5  -2   1   92.09    9.90
   4   2  -1  732.83   26.40
  -4  -2   1  733.53   31.30
  -4  -2   1  738.53   26.00
  -4  -2   1  718.63   29.20
  -4  -2   1  728.63   26.40
   3   2  -1    3.50    1.60
  -3  -2   1    5.20    1.40
  -3  -2   1    4.50    1.90
  -3  -2   1    3.30    4.20
  -3  -2   1    5.90    1.40
   2   2  -1  977.70   33.40
  -2  -2   1  954.10   36.50
   1   2  -1  329.77   12.30
  -1  -2   1  349.67   11.90
  -2   2  -1  146.19    7.40
  -3   2  -1  497.85   16.40
  -3   2  -1  505.05   16.40
  -3   2  -1  490.35   19.60
   3  -2   1  439.46   16.80
  -4   2  -1    1.90    2.80
  -4   2  -1    1.10    1.30
  -4   2  -1    1.80    0.60
  -4   2  -1    1.40    0.90
   4  -2   1    0.10    1.10
   4  -2   1    1.20    1.20
  -5   2  -1   46.30   10.50
  -5   2  -1   47.10    3.30
  -5   2  -1   45.50    2.70
  -5   2  -1   42.80    2.40
  -5   2  -1   45.20    2.30
   5  -2   1   48.00    3.90
  -6   2  -1   21.20    1.80
  -6   2  -1   16.60    4.90
  -6   2  -1   17.80    2.70
  -6   2  -1   15.30    1.60
  -6   2  -1   18.20    1.60
   6  -2   1   16.30    3.20
  -7   2  -1   16.90    1.60
  -7   2  -1    9.20    5.40
  -7   2  -1   16.80    2.00
  -7   2  -1   11.50    2.50
   7  -2   1   13.10    3.40
  -8   2  -1    0.00    1.30
  -8   2  -1   -2.40    5.80
  -8   2  -1    0.40    1.40
   8  -2   1    0.40    4.60
  -9   2  -1    0.90    2.60
  -9   2  -1   -0.80    1.00
  -9   2  -1    3.60    0.90
 -10   2  -1    2.50    1.00
  11   1  -1    1.50    0.90
 -11  -1   1   -0.10    1.20
  10   1  -1    0.50    1.10
 -10  -1   1    0.20    1.00
 -10  -1   1   -0.60    1.10
   9   1  -1    8.00    4.10
   9   1  -1   16.00    1.80
  -9  -1   1   11.90    1.60
  -9  -1   1   12.40    4.60
  -9  -1   1   12.30    3.50
  -9  -1   1   12.00    3.00
  -9  -1   1    9.50    8.40
  -9  -1   1   14.20    1.70
   8   1  -1    2.80    3.10
   8   1  -1    0.30    1.20
  -8  -1   1    1.60    1.20
  -8  -1   1    1.40    1.30
  -8  -1   1    5.20    7.40
  -8  -1   1    2.70    3.00
  -8  -1   1    2.00    3.30
  -8  -1   1    3.40    2.60
   7   1  -1    2.50    1.30
   7   1  -1    0.90    2.60
  -7  -1   1    3.30    1.20
  -7  -1   1    3.40    2.60
  -7  -1   1    3.70    3.20
  -7  -1   1    4.40    6.40
  -7  -1   1    3.00    1.30
  -7  -1   1    2.60    1.10
  -7  -1   1    1.60    2.40
   6   1  -1   49.20    4.80
  -6  -1   1   50.19    5.10
  -6  -1   1   52.19    5.70
  -6  -1   1   53.39    2.60
  -6  -1   1   49.80    7.70
   5   1  -1   70.99    4.90
  -5  -1   1   60.79    5.30
  -5  -1   1   66.59    5.20
  -5  -1   1   64.29    2.90
   4   1  -1    4.60    2.90
  -4  -1   1    4.40    2.10
  -4  -1   1    4.00    1.30
  -4  -1   1   15.90    4.60
  -4  -1   1    3.60    2.00
   3   1  -1   29.10    2.60
  -3  -1   1   36.10    3.10
  -3  -1   1   32.90    2.90
  -3  -1   1   31.30    2.30
   2   1  -1  127.29    5.40
  -2  -1   1  117.09    7.20
  -2  -1   1  129.89    5.20
  -2  -1   1  123.79    6.00
  -2  -1   1  124.09    5.10
  -1  -1   1 1657.63   57.59
   0  -1   1  620.14   21.10
   0  -1   1  638.74   21.10
  -1   1  -1    4.00    1.70
  -1   1  -1    5.80    0.70
  -1   1  -1    6.80    0.60
  -2   1  -1   12.80    1.20
  -2   1  -1   11.70    1.60
  -2   1  -1   14.30    2.50
   2  -1   1   13.10    0.90
   2  -1   1   10.90    1.00
  -3   1  -1  375.56   14.70
  -3   1  -1  413.96   16.00
  -3   1  -1  380.06   14.00
   3  -1   1  400.26   13.90
  -4   1  -1   24.80    2.30
  -4   1  -1   32.40    4.40
  -4   1  -1   24.80    1.60
   4  -1   1   24.00    2.70
   4  -1   1   25.90    2.50
  -5   1  -1   49.40    2.40
  -5   1  -1   49.99    5.30
  -5   1  -1   50.19    3.60
  -5   1  -1   54.39    3.40
  -5   1  -1   54.09    6.50
  -5   1  -1   62.39    6.30
   5  -1   1   45.50    3.80
  -6   1  -1  189.98   12.10
  -6   1  -1  195.38    7.20
  -6   1  -1  190.78    9.90
  -6   1  -1  215.58   14.00
  -6   1  -1  179.38    7.20
  -6   1  -1  192.08    7.90
  -6   1  -1  171.88    9.20
  -6   1  -1  183.88    8.10
  -6   1  -1  191.38    7.10
   6  -1   1  187.68    9.40
  -7   1  -1   66.09    4.20
  -7   1  -1   61.09    6.60
  -7   1  -1   68.09    4.40
  -7   1  -1   65.79    3.20
  -7   1  -1   68.99    4.60
  -7   1  -1   64.89    3.70
   7  -1   1   59.29    6.00
  -8   1  -1   85.59    3.90
  -8   1  -1   86.69    5.50
  -8   1  -1   90.29    4.00
  -8   1  -1   92.39    4.20
  -8   1  -1   96.99    9.80
   8  -1   1   74.39    7.40
   8  -1   1   84.09    4.00
  -9   1  -1   -0.10    1.10
  -9   1  -1   -0.10    1.00
  -9   1  -1    1.10    2.90
   9  -1   1   -0.60    1.00
 -10   1  -1    0.70    0.60
 -10   1  -1    0.80    1.30
  11   0  -1    0.20    0.70
 -11   0   1    0.50    0.70
  10   0  -1    1.30    1.10
 -10   0   1    1.30    0.90
 -10   0   1   -0.80    0.50
 -10   0   1    0.50    2.20
 -10   0   1    0.70    1.00
   9   0  -1   29.40    7.00
   9   0  -1   37.90    2.80
  -9   0   1   18.90    7.10
  -9   0   1   30.00    6.00
  -9   0   1   36.90    2.50
  -9   0   1   36.80    3.00
  -9   0   1   52.69    8.00
   8   0  -1   21.60    4.50
   8   0  -1   22.60    2.20
  -8   0   1   31.70    2.60
  -8   0   1   15.10    6.70
  -8   0   1   17.70    5.30
  -8   0   1   25.50    2.10
  -8   0   1   24.50    4.80
  -8   0   1   15.60    3.30
   7   0  -1   95.39    7.20
   7   0  -1   78.09    4.10
  -7   0   1   92.19    6.20
  -7   0   1   95.79    9.70
  -7   0   1   91.99    5.20
  -7   0   1   81.79    3.90
  -7   0   1   83.89    8.10
  -7   0   1   87.99    4.00
  -7   0   1   89.49    4.10
   6   0  -1    1.90    2.70
  -6   0   1   -0.40    2.80
  -6   0   1   -0.30    1.80
  -6   0   1    5.90    4.80
  -6   0   1   -1.00    0.80
  -6   0   1    1.10    1.00
  -6   0   1    1.40    1.00
  -6   0   1    2.60    2.00
   5   0  -1   62.59    4.60
  -5   0   1   57.19    5.60
  -5   0   1   80.59    7.90
  -5   0   1   22.30   18.20
  -5   0   1   63.89    4.80
  -5   0   1   63.09    2.90
   4   0  -1   74.19    4.40
  -4   0   1   70.09    4.70
  -4   0   1   65.89    6.60
  -4   0   1   68.79    5.30
   3   0  -1    1.70    1.20
  -3   0   1    2.60    1.80
  -3   0   1    1.20    2.90
  -3   0   1    2.10    1.10
  -2   0   1 7266.67  244.38
  -1   0   1 4241.18  142.79
   0   0  -1  381.76   13.30
  -1   0  -1  774.12   25.00
  -1   0  -1  662.83   24.80
  -1   0  -1  772.12   25.30
   1   0   1  739.93   24.80
  -2   0  -1 2578.84   87.39
  -3   0  -1 1171.18   42.70
  -3   0  -1 1227.68   42.00
  -3   0  -1 1257.87   43.00
  -4   0  -1   60.99    5.50
  -4   0  -1   65.49    4.10
  -4   0  -1   69.89    5.60
   4   0   1   64.39    3.80
  -5   0  -1   15.70    3.80
  -5   0  -1   15.20    2.40
  -5   0  -1    9.10    3.80
  -5   0  -1   17.10    1.40
   5   0   1   11.70    2.20
  -6   0  -1   14.10    2.60
  -6   0  -1   17.80    4.50
  -6   0  -1   18.20    1.70
  -6   0  -1   13.80    4.40
  -6   0  -1   10.00    2.30
  -6   0  -1   18.20    1.60
  -6   0  -1   16.90    1.50
   6   0   1   15.90    3.30
  -7   0  -1  826.92   28.50
  -7   0  -1  820.52   29.80
  -7   0  -1  815.02   27.70
  -7   0  -1  795.92   33.70
  -7   0  -1  779.52   27.70
  -7   0  -1  803.62   31.60
   7   0   1  851.31   31.20
   7   0   1  759.42   27.70
  -8   0  -1  170.08    7.90
  -8   0  -1  159.28    6.50
  -8   0  -1  169.68    8.60
  -8   0  -1  154.18   12.20
  -8   0  -1  167.98    6.50
  -8   0  -1  150.08   11.70
   8   0   1  159.88    6.50
   8   0   1  168.78   10.40
  -9   0  -1    5.20    5.90
  -9   0  -1   23.90    4.30
  -9   0  -1   23.30    1.90
   9   0   1   18.00    7.00
   9   0   1   22.30    2.00
 -10   0  -1    0.20    1.00
 -10   0  -1    0.80    1.00
  10   0   1    0.00    1.60
 -11   0  -1    0.50    0.90
  10  -1  -1   -1.60    0.80
 -10   1   1    0.80    2.10
 -10   1   1   -0.40    1.10
   9  -1  -1   34.20    2.40
  -9   1   1   35.10    2.60
  -9   1   1   32.30    2.20
  -9   1   1   30.50    3.90
   8  -1  -1   26.40    5.00
   8  -1  -1   33.60    2.60
  -8   1   1   39.60    2.20
  -8   1   1   28.90    2.40
  -8   1   1   37.50    2.40
  -8   1   1   35.40    2.30
  -8   1   1   37.10   11.20
  -8   1   1   36.00    2.60
  -8   1   1   33.50    6.60
  -8   1   1   33.30    3.90
   7  -1  -1   13.20    3.70
   7  -1  -1   14.00    1.80
  -7   1   1   19.00    2.40
  -7   1   1   16.40    1.60
  -7   1   1   15.00    2.50
  -7   1   1   13.00    4.40
  -7   1   1   15.40    5.10
  -7   1   1    8.10   11.00
  -7   1   1    8.60    4.00
  -7   1   1   17.40    2.80
   6  -1  -1    7.30    2.60
  -6   1   1    4.40    1.10
  -6   1   1    0.00    3.10
  -6   1   1    6.60    2.00
  -6   1   1    8.10    4.40
   5  -1  -1   15.30    2.60
  -5   1   1   10.80    2.10
  -5   1   1   11.70    4.00
  -5   1   1   12.20    1.20
  -5   1   1   14.20    2.30
  -5   1   1    8.50    3.10
  -5   1   1    5.60    7.20
   4  -1  -1    9.80    2.00
  -4   1   1   12.50    4.90
  -4   1   1    8.90    2.80
  -4   1   1    9.80    1.90
   3  -1  -1    6.80    1.40
  -3   1   1    4.70    2.60
  -3   1   1    3.90    2.00
  -3   1   1    9.70    3.20
  -3   1   1    6.60    1.60
  -3   1   1    6.10    1.30
   2  -1  -1  742.23   27.20
   2  -1  -1  820.12   26.80
  -2   1   1  759.02   27.50
  -2   1   1  753.72   27.90
  -2   1   1  825.12   28.00
  -2   1   1  794.62   27.30
  -1   1   1  936.61   32.60
  -1   1   1  958.10   33.10
  -1   1   1  971.20   32.60
  -1  -1  -1  122.19    5.30
  -1  -1  -1  121.09    4.40
   1   1   1  117.49    4.40
  -2  -1  -1  744.83   26.60
  -2  -1  -1  761.32   25.30
  -2  -1  -1  704.53   26.10
  -3  -1  -1   15.60    3.30
  -3  -1  -1   19.40    1.80
  -3  -1  -1   19.70    2.30
  -3  -1  -1   21.00    2.60
   3   1   1   18.50    1.90
  -4  -1  -1   12.90    1.50
  -4  -1  -1   13.60    3.90
  -4  -1  -1   15.90    2.90
  -4  -1  -1   12.50    2.30
  -5  -1  -1   23.40    3.80
  -5  -1  -1   22.70    3.20
   5   1   1   24.20    2.90
  -6  -1  -1   64.79    6.50
  -6  -1  -1   64.59    3.00
  -6  -1  -1   66.39    7.90
  -6  -1  -1   61.49    5.00
   6   1   1   63.69    5.10
  -7  -1  -1   45.60    5.10
  -7  -1  -1   40.40    2.60
  -7  -1  -1   46.70    2.60
  -7  -1  -1   46.80    6.20
  -7  -1  -1   47.20    7.30
  -7  -1  -1   43.80    4.00
   7   1   1   47.30    3.10
   7   1   1   38.40    4.90
  -8  -1  -1  177.28    9.70
  -8  -1  -1  190.08    7.20
  -8  -1  -1  179.48   12.60
  -8  -1  -1  198.28    8.70
  -8  -1  -1  166.98    8.30
  -8  -1  -1  187.98   14.20
   8   1   1  196.28   11.10
  -9  -1  -1   29.80    2.30
  -9  -1  -1   23.80    3.70
  -9  -1  -1   30.50    2.50
  -9  -1  -1   25.00    7.70
  -9  -1  -1   24.00    5.50
  -9  -1  -1   29.00    3.70
   9   1   1   32.50    2.50
   9   1   1   30.60    5.40
 -10  -1  -1   18.90    2.20
 -10  -1  -1   25.80    2.10
  10   1   1   24.00    2.10
 -11  -1  -1    0.20    1.30
 -11  -1  -1    0.00    0.70
  11   1   1    0.80    0.80
 -10   2   1    1.40    1.70
 -10   2   1    3.90    1.00
  -9   2   1   -0.50    2.40
  -9   2   1   -0.10    1.00
   8  -2  -1    6.30    4.00
  -8   2   1    5.30    5.00
  -8   2   1    4.50    2.80
  -8   2   1    4.60    1.20
  -8   2   1    5.70    1.60
   7  -2  -1    6.70    3.60
  -7   2   1    0.10    4.70
  -7   2   1   11.20    1.70
  -7   2   1   11.10    1.40
  -7   2   1    8.50    1.90
  -7   2   1    4.30    2.50
   6  -2  -1   18.70    3.50
  -6   2   1   17.10    1.40
  -6   2   1   14.30    1.80
  -6   2   1   16.20    1.60
  -6   2   1   13.50    3.60
  -6   2   1   16.90    4.10
  -6   2   1   14.60    1.60
  -6   2   1   15.80    4.70
  -6   2   1   15.60    1.70
  -6   2   1   14.60    2.40
  -6   2   1   15.00    1.50
   5  -2  -1   49.30    4.10
  -5   2   1   40.40    2.60
  -5   2   1   40.90    2.40
  -5   2   1   37.50    4.20
  -5   2   1   42.00    3.30
  -5   2   1   42.80    3.10
  -5   2   1   42.50    2.20
  -5   2   1   48.80    6.20
  -5   2   1   46.10    3.00
   4  -2  -1  120.09    5.90
  -4   2   1  116.09    4.50
  -4   2   1  121.19    7.30
  -4   2   1  122.49    5.40
  -4   2   1  115.89    5.20
  -4   2   1  117.89    6.80
  -4   2   1  121.29    7.90
   3  -2  -1  100.09    4.40
   3  -2  -1   82.89    4.20
  -3   2   1   92.29    5.40
  -3   2   1   98.49    6.40
  -3   2   1   94.69    4.10
   2  -2  -1  137.69    5.20
  -2   2   1  127.99    5.30
  -2   2   1  131.39    6.10
  -2   2   1  141.69    5.80
  -2   2   1  143.59    7.10
  -2   2   1  133.59    5.10
  -1   2   1  848.62   28.30
  -1   2   1  870.61   28.60
  -1   2   1  784.42   28.50
  -1   2   1  848.72   29.60
   0   2   1 9999.00  334.37
  -2  -2  -1 4459.75  151.08
  -3  -2  -1  805.92   28.30
  -3  -2  -1  770.52   27.40
  -3  -2  -1  782.72   29.50
   3   2   1  796.02   27.60
  -4  -2  -1  796.82   29.20
  -4  -2  -1  829.32   29.00
  -4  -2  -1  763.42   30.60
  -4  -2  -1  787.02   28.10
   4   2   1  807.72   28.40
  -5  -2  -1   58.29    5.10
  -5  -2  -1   55.39    2.60
  -5  -2  -1   63.19    4.90
  -5  -2  -1   50.49    6.60
  -5  -2  -1   56.09    3.80
   5   2   1   54.39    4.40
  -6  -2  -1   44.90    4.60
  -6  -2  -1   45.60    2.30
  -6  -2  -1   36.40    4.60
  -6  -2  -1   38.50    7.10
   6   2   1   41.10    4.30
  -7  -2  -1    8.70    6.30
  -7  -2  -1    6.20    2.60
  -7  -2  -1    7.70    1.80
  -7  -2  -1    8.30    1.30
  -7  -2  -1   10.10    3.10
  -7  -2  -1    4.20    3.50
   7   2   1    8.10    1.40
   7   2   1    5.50    2.90
  -8  -2  -1   62.99    5.80
  -8  -2  -1   59.79    5.10
  -8  -2  -1   56.09    3.10
  -8  -2  -1   60.19    7.60
  -8  -2  -1   51.49    3.00
  -8  -2  -1   57.59    9.60
   8   2   1   53.99    3.20
   8   2   1   53.19    6.20
  -9  -2  -1   28.10    4.10
  -9  -2  -1   24.60   10.00
  -9  -2  -1   16.80    5.20
  -9  -2  -1   24.70    3.80
  -9  -2  -1   25.70    2.00
  -9  -2  -1   22.60    2.00
   9   2   1   17.40    4.60
   9   2   1   27.20    2.20
 -10  -2  -1   25.60    2.10
 -10  -2  -1   27.20    2.20
 -10  -2  -1   34.20   11.60
  10   2   1   32.40    2.40
 -11  -2  -1    1.40    0.80
  11   2   1    2.40    1.00
  -9   3   1    0.20    2.10
  -9   3   1    0.90    1.00
  -8   3   1    4.40    1.20
  -8   3   1    7.20    2.50
   7  -3  -1  283.77   14.60
  -7   3   1  264.77   17.00
  -7   3   1  313.07   11.10
  -7   3   1  309.27   12.00
   6  -3  -1    0.10    2.40
  -6   3   1    1.30    1.00
  -6   3   1    1.70    1.10
  -6   3   1    0.20    1.20
  -6   3   1   -1.10    1.20
  -6   3   1   -1.90    2.00
  -6   3   1    0.00    3.80
   5  -3  -1  189.58    9.00
  -5   3   1  183.78    7.10
  -5   3   1  179.68   11.50
  -5   3   1  187.48    7.00
  -5   3   1  172.48    6.70
  -5   3   1  180.08    7.00
  -5   3   1  190.08    7.80
   4  -3  -1   20.10    2.50
  -4   3   1   22.80    2.30
  -4   3   1   18.70    3.60
  -4   3   1   22.70    1.50
   3  -3  -1  252.67    9.10
   3  -3  -1  209.48    8.80
  -3   3   1  237.68   11.50
   2  -3  -1    4.90    1.00
  -2   3   1    6.40    2.70
   1  -3  -1  123.79    4.50
  -1   3   1  128.59    6.60
   0  -3  -1   18.50    1.50
   0  -3  -1   17.10    1.30
   0   3   1   21.30    1.60
   0   3   1   25.10    2.70
   0   3   1   24.10    2.70
  -1  -3  -1 1306.67   45.20
   1   3   1 1357.46   46.70
  -2  -3  -1   63.69    3.10
   2   3   1   59.49    3.30
  -3  -3  -1  551.34   22.90
  -3  -3  -1  561.84   21.00
  -3  -3  -1  558.34   19.90
   3   3   1  570.94   20.20
  -4  -3  -1   99.09    5.00
  -4  -3  -1  100.99    8.90
  -4  -3  -1   99.19    6.00
   4   3   1   99.79    5.40
  -5  -3  -1  233.68   13.80
  -5  -3  -1  223.38    9.70
  -5  -3  -1  227.48   10.60
  -5  -3  -1  220.98    8.10
  -5  -3  -1  242.58   11.10
   5   3   1  223.78   10.10
  -6  -3  -1   38.10    4.40
  -6  -3  -1   36.10    2.10
  -6  -3  -1   33.60    8.00
  -6  -3  -1   42.20    3.60
  -6  -3  -1   38.10    4.50
   6   3   1   43.10    4.60
  -7  -3  -1   -0.10    0.80
  -7  -3  -1    1.60    1.00
  -7  -3  -1    3.40    2.60
  -7  -3  -1    1.60    7.40
  -7  -3  -1    2.20    2.80
  -7  -3  -1   -0.20    2.30
   7   3   1    0.00    1.10
   7   3   1    3.70    3.90
  -8  -3  -1  119.99    8.60
  -8  -3  -1  119.89    4.80
  -8  -3  -1  137.39   16.00
  -8  -3  -1  124.29    5.10
  -8  -3  -1  124.09    9.40
   8   3   1  116.99    9.00
   8   3   1  120.89    5.20
  -9  -3  -1  104.49    8.00
  -9  -3  -1   93.29    9.20
  -9  -3  -1  113.19   13.30
  -9  -3  -1  115.29    4.80
   9   3   1  104.39    9.00
   9   3   1  111.89    4.90
 -10  -3  -1   17.80   11.10
 -10  -3  -1   24.80    2.10
 -10  -3  -1   23.90    3.90
  10   3   1   28.60    2.40
  10   3   1   16.80    6.60
 -11  -3  -1    0.20    0.80
  11   3   1    1.50    1.00
 -12  -3  -1    0.00    0.50
  12   3   1   -0.60    0.70
  -9   4   1   -1.10    1.70
  -9   4   1    0.90    0.90
  -8   4   1    3.10    2.00
  -8   4   1    3.50    1.20
   7  -4  -1   13.60    4.60
  -7   4   1   20.70    2.90
  -7   4   1   20.00    1.80
  -7   4   1   10.30    4.90
   6  -4  -1   59.69    5.80
  -6   4   1   62.19    4.30
  -6   4   1   37.00    6.60
  -6   4   1   59.09    3.40
   5  -4  -1    3.10    2.40
  -5   4   1    1.00    1.00
  -5   4   1   -0.30    1.10
  -5   4   1    1.70    1.90
  -5   4   1    0.60    1.50
  -5   4   1    1.70    3.80
   4  -4  -1   25.10    3.00
  -4   4   1   24.50    2.50
  -4   4   1   26.10    2.20
  -4   4   1   33.20    5.40
   3  -4  -1   29.40    2.30
   3  -4  -1   34.30    2.70
  -3   4   1   26.00    4.00
   2  -4  -1   93.39    3.70
   2  -4  -1   88.19    4.00
  -2   4   1   90.39    6.60
   1  -4  -1   85.89    3.70
   1  -4  -1   79.19    3.20
  -1   4   1   79.29    5.70
   0  -4  -1   20.20    1.60
   0  -4  -1   20.70    1.60
   0   4   1   25.50    3.10
   0   4   1   26.80    3.20
   0   4   1   22.00    1.80
  -1  -4  -1    2.10    1.00
  -1  -4  -1    1.00    0.80
   1   4   1    0.30    1.60
   1   4   1   -3.50    4.10
  -2  -4  -1   19.90    2.00
  -3  -4  -1   74.09    9.40
  -3  -4  -1   70.09    4.10
   3   4   1   68.89    4.10
  -4  -4  -1  199.68    9.80
  -4  -4  -1  199.48   14.20
  -4  -4  -1  202.18    8.60
   4   4   1  207.78    9.00
  -5  -4  -1   -0.80    1.50
  -5  -4  -1    0.90    0.80
  -5  -4  -1   -8.60    7.50
  -5  -4  -1    0.10    2.20
   5   4   1    2.30    2.00
  -6  -4  -1    0.60    2.00
  -6  -4  -1    2.40    0.80
  -6  -4  -1    0.50    1.60
  -6  -4  -1    4.00    2.50
   6   4   1    3.30    2.40
  -7  -4  -1    5.10    3.30
  -7  -4  -1    5.50    1.10
  -7  -4  -1    5.00    1.00
  -7  -4  -1    1.90    2.60
  -7  -4  -1    9.30    9.40
   7   4   1    6.00    1.20
   7   4   1    0.90    2.80
  -8  -4  -1   12.30    1.40
  -8  -4  -1    0.90    9.60
  -8  -4  -1   15.20    3.90
  -8  -4  -1   18.30    1.80
  -8  -4  -1   15.10    4.20
   8   4   1   14.70    4.20
   8   4   1   12.80    1.70
  -9  -4  -1   23.20   12.40
  -9  -4  -1   21.30    2.00
  -9  -4  -1   21.20    1.90
  -9  -4  -1   21.00    4.30
  -9  -4  -1   15.10    4.80
   9   4   1   19.30    1.90
   9   4   1   24.90    5.50
 -10  -4  -1    4.10    1.20
 -10  -4  -1   10.80   13.50
 -10  -4  -1    5.90    3.00
  10   4   1    5.50    6.20
  10   4   1    4.40    1.30
 -11  -4  -1   -0.80    0.80
  11   4   1   -0.10    0.90
  12   4   1    0.10    0.70
  -8   5   1    0.70    1.00
  -8   5   1   -3.20    1.50
  -7   5   1   -1.80    1.70
  -7   5   1   -0.10    1.10
   6  -5  -1    8.40    2.70
  -6   5   1   13.20    2.80
  -6   5   1    6.90    2.80
  -6   5   1   -1.20    4.30
   5  -5  -1   84.49    5.90
  -5   5   1   76.89    8.90
  -5   5   1   90.49    4.30
  -5   5   1   89.99    5.00
   4  -5  -1   89.99    5.50
  -4   5   1   85.89    8.40
  -4   5   1   85.89    3.80
  -4   5   1   93.69    5.00
  -4   5   1   94.59    4.20
   3  -5  -1    6.10    1.90
  -3   5   1    3.40    1.20
  -3   5   1    9.80    1.90
  -3   5   1    4.70    1.50
  -3   5   1    5.80    1.30
  -3   5   1    8.00    3.90
   2  -5  -1    4.20    0.90
   2  -5  -1    6.40    1.40
  -2   5   1    8.70    3.10
  -2   5   1    4.80    1.60
   1  -5  -1   28.20    2.10
   1  -5  -1   28.00    1.80
  -1   5   1   30.50    4.40
   0  -5  -1    3.70    1.00
   0  -5  -1    2.80    1.00
   0   5   1    3.30    2.40
  -1  -5  -1  370.16   12.80
  -1  -5  -1  336.07   13.20
   1   5   1  346.47   13.60
   1   5   1  357.46   15.90
  -2  -5  -1   41.60    2.80
   2   5   1   30.80    3.50
   2   5   1   34.90    9.00
  -3  -5  -1   10.60    2.00
  -4  -5  -1  185.08    8.10
  -4  -5  -1  159.78   16.40
   4   5   1  180.18    8.40
  -5  -5  -1  124.29    7.90
  -5  -5  -1  124.49    6.50
  -5  -5  -1  109.99    4.80
  -5  -5  -1  105.39   13.10
   5   5   1  130.39    7.10
  -6  -5  -1  371.46   15.90
  -6  -5  -1  376.46   15.60
  -6  -5  -1  382.36   17.40
  -6  -5  -1  359.36   13.20
  -6  -5  -1  373.06   13.10
  -6  -5  -1  364.16   24.80
   6   5   1  380.86   13.20
   6   5   1  371.56   16.20
  -7  -5  -1   80.79   15.00
  -7  -5  -1  108.49    4.60
  -7  -5  -1  111.19    8.30
  -7  -5  -1  116.49    4.60
  -7  -5  -1  101.59    7.50
   7   5   1  117.39    8.10
   7   5   1  110.99    4.70
  -8  -5  -1   30.50    2.20
  -8  -5  -1   30.90    5.30
  -8  -5  -1   26.60   15.90
  -8  -5  -1   27.30    4.80
   8   5   1   33.90    2.60
   8   5   1   30.10    5.10
  -9  -5  -1    6.10    1.40
  -9  -5  -1    5.90    1.30
  -9  -5  -1    2.10    3.60
  -9  -5  -1   11.80   15.30
  -9  -5  -1    5.50    5.20
   9   5   1    7.90    1.50
   9   5   1    5.70    3.90
 -10  -5  -1   41.10   17.40
 -10  -5  -1   25.50    1.90
 -10  -5  -1   10.70    4.20
 -10  -5  -1   20.00    1.80
  10   5   1   18.60    1.80
 -11  -5  -1    4.50    1.00
  11   5   1    4.60    1.10
  12   5   1    0.30    0.70
  12   5   1    0.70    0.70
  -7   6   1    0.10    1.00
  -7   6   1    0.70    1.50
  -6   6   1   -1.10    1.00
  -6   6   1   -0.30    1.60
  -5   6   1   18.00    6.20
  -5   6   1   33.80    3.80
  -5   6   1   33.30    2.70
  -4   6   1   26.50    3.00
  -4   6   1   26.40    2.30
  -4   6   1   21.80    5.00
   3  -6  -1    2.30    1.20
  -3   6   1    3.60    2.00
  -3   6   1    1.20    3.30
  -3   6   1    2.90    1.10
  -3   6   1    3.40    1.30
   2  -6  -1    3.00    1.20
  -2   6   1    1.50    1.10
  -2   6   1    1.00    2.90
  -2   6   1    0.10    1.50
  -2   6   1    1.00    1.00
   1  -6  -1  157.78    6.50
   1  -6  -1  161.98    6.20
  -1   6   1  152.38    8.10
  -1   6   1  160.58    9.30
   0  -6  -1  239.58    9.00
  -1  -6  -1    3.90    1.30
  -2  -6  -1   67.29    3.90
   2   6   1   64.69    4.80
  -3  -6  -1  136.69    6.40
   3   6   1  105.79   19.80
  -4  -6  -1   66.69    4.60
  -5  -6  -1  136.99    7.20
  -5  -6  -1  127.49    5.30
   5   6   1  130.79    5.10
  -6  -6  -1   86.59    3.80
  -6  -6  -1   77.79    5.90
  -6  -6  -1   91.69    6.30
  -6  -6  -1   26.20   19.60
  -6  -6  -1   82.99    3.60
   6   6   1   92.59    3.80
   6   6   1   83.59    3.70
  -7  -6  -1   52.19    5.40
  -7  -6  -1   59.99    3.00
  -7  -6  -1   55.99    2.80
  -7  -6  -1   49.90   18.00
  -7  -6  -1   57.49    5.50
   7   6   1   55.79    3.00
  -8  -6  -1    1.90    1.10
  -8  -6  -1    1.80    1.00
  -8  -6  -1   19.60   21.30
  -8  -6  -1    2.70    4.60
   8   6   1    0.60    1.10
  -9  -6  -1   13.20   27.60
  -9  -6  -1   21.40    1.90
  -9  -6  -1   18.80    1.80
   9   6   1   15.80    1.70
 -10  -6  -1  -14.40   43.10
 -10  -6  -1    1.10    1.00
 -10  -6  -1   -0.60    1.00
  10   6   1    0.60    1.00
 -11  -6  -1    0.30    0.80
  11   6   1    0.30    0.80
  12   6   1   -0.10    0.70
  12   6   1    0.30    0.60
  -6   7   1   -1.10    0.90
  -6   7   1   -0.90    1.40
  -5   7   1    3.80    1.90
  -5   7   1    2.50    1.10
  -4   7   1   33.10    2.80
  -3   7   1   14.40    2.50
  -3   7   1   21.50    5.30
  -3   7   1   16.70    1.70
  -2   7   1    7.30    1.50
  -2   7   1    4.80    1.30
  -2   7   1    9.70    2.30
   1  -7  -1   12.70    1.60
  -1   7   1   12.50    1.30
  -1   7   1   14.00    2.30
  -1   7   1   11.20    1.40
   0  -7  -1    9.50    1.60
   0   7   1    9.70    1.80
   0   7   1    7.40    1.60
  -1  -7  -1   12.50    1.90
   1   7   1   11.70    1.80
   1   7   1   13.40    1.40
  -2  -7  -1   47.00    4.40
   2   7   1   42.60    2.40
  -3  -7  -1   11.20    2.40
   3   7   1   23.80   17.10
   3   7   1   16.50    1.50
  -4  -7  -1   -1.20    1.50
  -4  -7  -1    1.40    1.10
  -5  -7  -1   20.50    1.90
  -5  -7  -1   21.10    3.20
   5   7   1   21.30    1.70
  -6  -7  -1  102.79    6.90
  -6  -7  -1  113.89    4.80
  -6  -7  -1  105.69    7.20
   6   7   1  113.59    4.70
   6   7   1  114.49    4.50
  -7  -7  -1   38.90    2.60
  -7  -7  -1   34.30    2.20
  -7  -7  -1   33.50    4.60
   7   7   1   41.00    2.40
   7   7   1   39.90    2.50
  -8  -7  -1    0.70    2.80
  -8  -7  -1    3.00    1.20
  -8  -7  -1    4.40    1.10
   8   7   1    5.90    1.20
   8   7   1    4.20    1.20
  -9  -7  -1   19.00    1.80
  -9  -7  -1   15.90    1.60
   9   7   1   13.10    1.60
   9   7   1   15.70    1.60
 -10  -7  -1    0.70    0.90
 -10  -7  -1    2.40    1.10
  10   7   1    1.40    1.00
  10   7   1    1.50    0.90
 -11  -7  -1    0.80    1.00
 -11  -7  -1    1.00    1.00
  11   7   1    1.20    0.70
  11   7   1    0.20    0.80
  12   7   1    1.20    0.70
  -5   8   1   -0.60    1.30
  -5   8   1    0.80    0.90
  -4   8   1    0.30    1.40
  -4   8   1   -0.50    1.00
  -3   8   1   10.00    1.30
  -3   8   1    6.30    2.10
  -2   8   1    3.10    2.10
  -2   8   1    3.50    1.00
  -1   8   1    2.60    1.90
  -1   8   1    0.40    1.20
   0  -8  -1   16.60    2.20
   0   8   1   17.80    1.70
   0   8   1   18.90    2.50
  -1  -8  -1  125.19    6.20
   1   8   1  119.19    5.00
   1   8   1  125.19    5.80
  -2  -8  -1  272.37   11.60
   2   8   1  269.87    9.90
   2   8   1  277.17   10.60
  -3  -8  -1    1.10    1.70
  -3  -8  -1    0.20    1.50
   3   8   1    1.40    1.20
  -4  -8  -1    0.20    0.90
  -4  -8  -1    1.30    1.80
   4   8   1   -1.00    1.00
  -5  -8  -1    1.00    1.00
  -5  -8  -1   -0.10    2.00
   5   8   1   -0.90    0.90
  -6  -8  -1   16.50    3.50
  -6  -8  -1   23.70    2.10
   6   8   1   24.20    2.00
  -7  -8  -1    4.80    3.40
  -7  -8  -1    2.20    1.20
  -8  -8  -1    2.80    3.40
  -8  -8  -1    2.70    1.20
   8   8   1    4.30    1.00
  -9  -8  -1    2.40    1.10
   9   8   1    2.80    1.00
 -10  -8  -1    0.30    1.00
 -11  -8  -1   -0.30    0.90
  11   8   1    1.60    0.80
  -4   9   1   -0.20    1.10
  -3   9   1    0.40    0.70
  -3   9   1   -0.30    1.40
  -2   9   1    6.20    1.70
  -1   9   1    0.20    0.60
   0  -9  -1   -0.40    1.40
   0   9   1    1.10    1.10
   0   9   1    2.50    1.80
  -1  -9  -1   -0.40    1.50
   1   9   1    1.10    1.70
   1   9   1    2.20    1.20
  -2  -9  -1    6.30    2.20
   2   9   1    4.50    1.80
   2   9   1    4.10    1.30
  -3  -9  -1    7.30    3.60
   3   9   1   11.90    2.20
   3   9   1   12.60    1.60
  -4  -9  -1   12.70    1.50
  -4  -9  -1    7.10    3.40
   4   9   1   12.10    1.70
  -5  -9  -1   40.50    4.90
  -5  -9  -1   48.20    2.90
   5   9   1   46.10    2.80
  -6  -9  -1   15.30    3.50
  -6  -9  -1   21.00    1.90
   6   9   1   19.50    1.80
  -7  -9  -1    6.20    3.10
  -7  -9  -1    6.90    1.40
  -8  -9  -1    8.20    1.50
  -9  -9  -1    3.40    1.20
   9   9   1   -0.50    0.50
 -10  -9  -1    1.60    1.00
  10   9   1    1.30    0.70
 -11  -9  -1   -0.20    0.80
  11   9   1   -0.70    0.90
  -3  10   1   -0.10    1.00
  -2  10   1    1.50    1.30
  -1  10   1    1.00    1.40
   0  10   1   -0.60    1.50
   1  10   1    1.70    1.10
   1  10   1    1.50    1.70
   2  10   1   -0.30    1.70
  -3 -10  -1   33.40    4.10
   3  10   1   34.60    2.50
   3  10   1   29.20    2.80
  -4 -10  -1    1.60    1.20
  -4 -10  -1    2.70    2.30
   4  10   1    2.30    1.60
   4  10   1    3.60    1.20
  -5 -10  -1    9.80    1.50
  -5 -10  -1    3.40    2.50
   5  10   1    7.70    1.50
  -6 -10  -1    1.70    1.20
  -6 -10  -1   -0.10    2.30
   6  10   1    0.60    1.20
  -7 -10  -1    3.60    1.30
  -8 -10  -1    0.80    1.10
  -9 -10  -1   -0.40    1.00
 -10 -10  -1    0.90    0.90
 -11 -10  -1    0.60    0.90
  -1  11   1    0.30    1.00
   0  11   1    2.90    2.00
   1  11   1   -0.30    1.30
   1  11   1   -0.50    0.60
   2  11   1   -0.20    0.90
   2  11   1    1.30    1.40
   3  11   1    6.90    1.30
   3  11   1    7.70    1.80
  -4 -11  -1    1.50    1.20
   4  11   1    0.70    1.00
   4  11   1   -0.60    1.40
  -5 -11  -1    1.10    1.10
   5  11   1   -0.40    1.30
   5  11   1    0.80    1.10
  -6 -11  -1    0.50    1.00
   6  11   1    1.20    1.00
   6  11   1    1.20    1.40
  -7 -11  -1   11.30    1.60
  -8 -11  -1    0.80    1.00
  -9 -11  -1    1.90    0.90
 -10 -11  -1    0.40    0.80
   1  12   1   -1.10    0.80
   2  12   1   -0.60    1.00
   3  12   1    0.00    0.80
   3  12   1    1.70    1.20
   4  12   1   -0.40    0.90
  -5 -12  -1   -0.70    1.00
   5  12   1    0.70    1.50
  -6 -12  -1   -0.90    0.90
   6  12   1    0.60    1.00
  -7 -12  -1    1.80    1.00
   7  12   1    0.60    1.00
  -8 -12  -1    0.90    0.90
   8  12   1    0.10    0.80
   7  12  -2    0.70    0.80
  -7 -12   2    0.60    0.70
   6  12  -2    1.10    0.90
  -6 -12   2    0.50    1.10
   5  12  -2    0.00    0.80
   5  12  -2    0.20    0.90
   4  12  -2   -0.60    0.80
   4  12  -2    0.70    0.80
   3  12  -2   -0.10    0.80
   3  12  -2    0.60    1.10
   2  12  -2    1.70    0.80
   2  12  -2    0.90    0.80
  -9 -11   2   11.40    1.20
  -8 -11   2    0.40    0.90
   7  11  -2   -0.60    1.30
  -7 -11   2   -0.10    0.90
   6  11  -2    1.60    0.90
   6  11  -2    1.70    1.10
  -6 -11   2    0.00    1.00
   5  11  -2    0.30    0.90
   5  11  -2    0.10    1.10
  -5 -11   2   -0.50    1.00
   4  11  -2    0.60    1.20
   4  11  -2    0.90    1.00
   3  11  -2    0.80    1.00
   3  11  -2    1.10    1.20
   2  11  -2    1.80    1.40
   2  11  -2    1.70    1.40
   1  11  -2    0.10    1.10
   1  11  -2    0.20    1.00
   0  11  -2   -0.60    0.80
   0  11  -2    0.70    0.90
 -10 -10   2    2.90    0.90
  -9 -10   2    1.40    1.00
  -8 -10   2    4.60    1.20
   7  10  -2    1.40    1.00
  -7 -10   2    2.50    1.10
   6  10  -2   -0.20    1.00
  -6 -10   2    0.50    1.10
   5  10  -2    2.90    1.20
  -5 -10   2    4.20    1.20
   4  10  -2    3.60    1.70
   4  10  -2    0.50    1.10
  -4 -10   2    0.60    1.00
  -4 -10   2    2.00    2.50
   3  10  -2   -0.90    1.30
   3  10  -2    0.30    1.10
   2  10  -2    0.80    1.50
   2  10  -2    2.20    1.20
   1  10  -2   -1.00    1.00
   1  10  -2   -1.30    1.30
   0  10  -2    0.00    1.30
   0  10  -2   -0.90    1.00
  -1  10  -2    1.10    1.00
  -1  10  -2   -1.50    1.00
  -2  10  -2    4.00    1.20
  -2  10  -2    2.90    1.10
 -11  -9   2    0.50    0.80
 -10  -9   2    0.40    0.90
  -9  -9   2    2.80    1.10
  -8  -9   2   -0.40    1.00
   7   9  -2    4.40    1.20
  -7  -9   2    4.10    1.40
  -7  -9   2    1.70    2.70
   6   9  -2    6.00    1.40
  -6  -9   2    7.00    1.50
  -6  -9   2    5.70    2.70
   5   9  -2    5.10    1.30
  -5  -9   2    3.90    2.60
  -5  -9   2    6.40    1.40
   4   9  -2    4.50    1.30
  -4  -9   2    4.30    2.40
  -4  -9   2    6.60    1.30
   3   9  -2    3.00    1.70
   3   9  -2    0.90    1.30
  -3  -9   2   -0.30    1.80
   2   9  -2    4.90    1.80
   2   9  -2    5.50    1.40
  -2  -9   2    5.20    2.20
   1   9  -2   31.20    2.90
   1   9  -2   25.70    2.10
  -1  -9   2   30.70    3.20
   0   9  -2   28.00    3.00
   0   9  -2   37.70    4.40
  -1   9  -2    2.90    1.60
  -1   9  -2    2.50    1.30
  -2   9  -2    1.00    1.10
  -2   9  -2   -1.00    1.20
  -3   9  -2    5.90    1.00
  -3   9  -2    2.00    1.20
  -4   9  -2    0.20    1.10
  11   8  -2    1.20    0.60
 -11  -8   2    1.70    0.80
 -10  -8   2    1.50    1.00
   9   8  -2    3.10    0.80
  -9  -8   2    2.40    1.10
  -9  -8   2    3.30    1.40
   8   8  -2    0.80    0.80
  -8  -8   2    0.30    1.70
  -8  -8   2   -0.70    3.30
   7   8  -2    0.80    1.20
  -7  -8   2   -0.10    1.10
  -7  -8   2    0.00    2.70
   6   8  -2   29.90    2.40
  -6  -8   2   32.70    4.60
  -6  -8   2   33.10    2.40
   5   8  -2    1.50    1.20
  -5  -8   2    0.50    1.00
  -5  -8   2   -0.70    1.90
   4   8  -2   12.90    1.70
  -4  -8   2   12.10    2.90
  -4  -8   2   12.40    1.50
   3   8  -2   21.70    2.70
  -3  -8   2   23.10    2.00
  -3  -8   2   16.50    3.20
   2   8  -2    1.90    1.40
   2   8  -2    0.60    1.60
  -2  -8   2    4.00    1.90
   1   8  -2   20.50    1.90
   1   8  -2   26.90    2.80
  -1  -8   2   25.50    3.10
   0   8  -2    2.60    1.20
   0   8  -2    1.80    1.70
   0  -8   2   -1.20    2.00
  -1   8  -2   40.80    3.40
  -1   8  -2   37.30    2.70
  -2   8  -2    1.50    1.80
  -2   8  -2    0.60    0.80
  -2   8  -2    2.20    2.50
  -3   8  -2   21.80    1.80
  -3   8  -2   24.10    2.50
  -3   8  -2   20.00    1.90
  -4   8  -2    3.80    1.00
  -4   8  -2   -0.20    1.20
  -4   8  -2    1.80    1.10
  -5   8  -2    1.90    1.30
  -5   8  -2    2.60    1.00
  11   7  -2    1.70    0.70
 -11  -7   2    3.60    0.90
 -11  -7   2    4.00    0.90
  10   7  -2    1.60    0.90
 -10  -7   2    3.90    1.10
 -10  -7   2    4.10    1.10
   9   7  -2    1.50    1.00
  -9  -7   2    1.50    1.10
  -9  -7   2    0.80    1.00
   8   7  -2    1.40    1.00
  -8  -7   2    2.40    1.10
  -8  -7   2    1.00    3.00
  -8  -7   2    2.40    1.20
   7   7  -2   20.60    1.70
   7   7  -2   21.50    1.90
  -7  -7   2   15.80    3.50
  -7  -7   2   18.40    1.70
  -7  -7   2   21.10    2.00
   6   7  -2    1.20    0.90
  -6  -7   2    1.50    0.90
  -6  -7   2    0.40    1.20
  -6  -7   2    2.60    2.40
   5   7  -2   53.89    3.00
  -5  -7   2   46.80    4.90
  -5  -7   2   58.69    3.00
   4   7  -2  110.19    4.60
  -4  -7   2  103.29    4.50
  -4  -7   2  106.39    6.70
   3   7  -2   65.79    3.40
  -3  -7   2   73.89    5.10
   2   7  -2  116.39    5.00
  -2  -7   2  124.69    6.50
   1   7  -2    5.00    1.20
   1   7  -2    6.40    1.70
  -1  -7   2    5.90    1.80
   0   7  -2   85.09    3.90
   0   7  -2   94.49    4.60
   0  -7   2   86.29    4.60
  -1   7  -2    1.10    2.50
  -1   7  -2    2.10    1.20
  -1   7  -2    2.20    1.70
   1  -7   2    1.00    1.00
  -2   7  -2   35.70    3.20
  -2   7  -2   33.90    2.40
  -2   7  -2   30.80    2.50
  -3   7  -2    2.30    1.20
  -3   7  -2    2.30    1.40
  -3   7  -2    3.40    4.00
  -3   7  -2    3.80    1.70
  -4   7  -2   40.80    2.50
  -4   7  -2   39.40    2.70
  -4   7  -2   38.30    3.10
  -5   7  -2    0.40    0.90
  -5   7  -2    4.60    1.00
  -5   7  -2   -0.40    2.00
  -6   7  -2    1.20    1.00
  -6   7  -2   -1.40    0.80
  12   6  -2   -0.60    0.60
  11   6  -2    8.50    1.10
 -11  -6   2   12.30    1.20
  10   6  -2    6.60    1.20
 -10  -6   2    7.60    1.30
 -10  -6   2    6.50    1.20
   9   6  -2    4.30    1.20
  -9  -6   2    4.00    1.20
  -9  -6   2    4.60    1.30
   8   6  -2   17.70    1.80
  -8  -6   2   18.90    1.90
  -8  -6   2   17.90    1.80
   7   6  -2   15.60    1.70
  -7  -6   2   14.60    3.30
  -7  -6   2   18.60    1.80
  -7  -6   2   12.60    1.70
   6   6  -2    2.80    1.10
   6   6  -2    2.60    1.10
  -6  -6   2    2.50    2.30
  -6  -6   2    2.40    1.10
  -6  -6   2    2.40    1.00
   5   6  -2   31.60    2.20
   5   6  -2   33.20    2.20
  -5  -6   2   29.40    1.90
  -5  -6   2   30.40    2.50
  -5  -6   2   27.30    3.50
   4   6  -2    1.10    1.00
  -4  -6   2    1.40    1.80
  -4  -6   2    1.20    0.80
   3   6  -2   10.00    1.30
  -3  -6   2    9.00    2.20
  -2  -6   2  100.69    5.30
   1   6  -2   48.90    2.70
  -1  -6   2   54.59    3.40
   0   6  -2   24.60    2.40
   0   6  -2   21.30    1.80
   0  -6   2   24.50    2.20
  -1   6  -2   23.00    2.40
  -1   6  -2   20.40    1.60
  -1   6  -2   20.20    3.70
  -1   6  -2   19.00    1.60
   1  -6   2   18.60    1.80
   1  -6   2   20.20    2.00
  -2   6  -2   32.90    2.30
  -2   6  -2   31.10    2.30
  -2   6  -2   26.70    4.70
  -2   6  -2   30.10    2.80
  -3   6  -2   19.50    2.50
  -3   6  -2   16.00    1.70
  -3   6  -2   17.80    1.80
  -3   6  -2   10.80    4.30
  -4   6  -2    7.20    4.30
  -4   6  -2    7.80    1.60
  -4   6  -2    9.50    2.20
  -4   6  -2   11.40    1.60
  -5   6  -2   28.60    2.80
  -5   6  -2   39.60    2.70
  -5   6  -2   25.70    6.60
  -5   6  -2   36.20    2.40
  -6   6  -2    2.50    1.80
  -6   6  -2    4.50    0.90
  -6   6  -2    0.50    1.10
  -7   6  -2    1.20    0.60
  -7   6  -2    3.40    1.10
  12   5  -2    0.10    0.70
 -12  -5   2    0.80    0.60
  11   5  -2    1.00    0.90
 -11  -5   2    0.20    0.80
  10   5  -2    0.60    1.10
 -10  -5   2   -1.50   28.90
 -10  -5   2    1.30    1.00
 -10  -5   2   -1.10    1.00
   9   5  -2    7.70    1.50
  -9  -5   2  -17.40   23.30
  -9  -5   2    3.20    4.40
   8   5  -2    3.80    1.40
   8   5  -2    1.70    5.10
  -8  -5   2    4.20    4.20
  -8  -5   2    3.20    1.20
  -8  -5   2    3.50    1.20
  -8  -5   2   23.00   21.20
   7   5  -2  159.78    6.40
  -7  -5   2  157.58    6.30
  -7  -5   2  165.88   12.40
  -7  -5   2  163.18    6.30
  -7  -5   2  131.59   22.20
   6   5  -2   62.59    3.20
   6   5  -2   64.39    3.10
  -6  -5   2   63.69    3.00
  -6  -5   2   64.49    5.30
  -6  -5   2   58.59    3.10
  -6  -5   2   98.69   19.50
   5   5  -2  202.08    7.90
  -5  -5   2  181.08    8.00
  -5  -5   2  184.78    8.90
  -5  -5   2  181.28   20.80
  -5  -5   2  172.78    6.80
  -4  -5   2    5.20    1.00
  -4  -5   2    8.60    2.20
  -4  -5   2    7.60    1.70
  -3  -5   2   27.40    2.90
  -2  -5   2  104.09    5.10
  -1  -5   2  163.48    6.70
   0   5  -2   30.40    3.60
   0  -5   2   31.10    2.20
   0  -5   2   40.40    4.50
  -1   5  -2    1.90    2.40
   1  -5   2    1.10    0.90
   1  -5   2    0.90    0.70
  -2   5  -2   27.10    2.00
  -2   5  -2   27.30    2.00
  -2   5  -2   30.90    2.70
  -2   5  -2   32.10    4.70
  -3   5  -2    2.00    1.00
  -3   5  -2    2.40    3.10
  -3   5  -2    1.50    1.00
  -3   5  -2    2.60    1.70
  -4   5  -2    3.70    1.30
  -4   5  -2    2.80    3.50
  -5   5  -2   23.80    1.90
  -5   5  -2   28.60    3.00
  -5   5  -2   23.50    5.60
  -5   5  -2   25.60    2.20
  -6   5  -2   47.90    3.00
  -6   5  -2   36.00    3.40
  -6   5  -2   46.20    2.60
  -6   5  -2   31.50    6.60
  -7   5  -2    2.00    1.10
  -7   5  -2    0.00    1.60
  -7   5  -2    2.90    0.80
  -8   5  -2    0.00    0.70
  12   4  -2    0.40    0.70
 -12  -4   2    1.10    0.70
  11   4  -2    1.10    1.00
 -11  -4   2    0.80    0.90
 -10  -4   2   27.00   22.40
   9   4  -2   27.10    2.50
   9   4  -2   26.70    5.70
  -9  -4   2   24.90    2.10
  -9  -4   2   22.00    5.10
  -9  -4   2   20.20    1.90
   8   4  -2   53.99    7.10
   8   4  -2   47.90    3.00
  -8  -4   2   48.00    2.70
  -8  -4   2   45.50    2.80
  -8  -4   2   39.00    6.30
  -8  -4   2   26.70   14.50
   7   4  -2   28.30    5.10
   7   4  -2   24.40    2.20
  -7  -4   2   26.80    5.00
  -7  -4   2   26.20    2.10
  -7  -4   2   29.80   14.40
  -7  -4   2   26.70    4.00
  -7  -4   2   26.20    2.00
   6   4  -2   51.49    5.30
   6   4  -2   50.39    2.90
  -6  -4   2   47.70    5.80
  -6  -4   2   50.09    4.60
  -6  -4   2   54.59    5.00
  -6  -4   2   51.39    2.60
  -6  -4   2   52.89    2.70
   5   4  -2  410.36   16.90
  -5  -4   2  420.66   18.50
  -5  -4   2  411.46   15.70
  -5  -4   2  417.26   16.30
  -5  -4   2  392.76   14.30
  -5  -4   2  415.66   25.00
   4   4  -2  161.08    8.10
  -4  -4   2  162.98    6.90
  -4  -4   2  160.18    9.40
  -4  -4   2  170.58   17.80
  -4  -4   2  170.38    7.70
   3   4  -2  158.88    7.40
  -3  -4   2  137.79   16.00
  -3  -4   2  185.08    7.50
  -2  -4   2  305.87   11.50
  -1  -4   2   56.69    3.70
  -1  -4   2   64.39    3.20
   0   4  -2   92.39    5.40
   0  -4   2   91.19    4.30
  -1   4  -2   50.99    4.80
  -2   4  -2   78.79    6.30
  -3   4  -2  106.59    4.50
  -3   4  -2  116.89    8.20
  -4   4  -2   71.99    4.20
  -4   4  -2   71.39    7.60
  -4   4  -2   76.59    3.60
  -4   4  -2   74.89    3.40
   4  -4   2   79.39    4.00
  -5   4  -2    0.70    1.20
  -5   4  -2    1.00    4.00
   5  -4   2    0.50    1.70
  -6   4  -2   37.80    2.90
  -6   4  -2   33.80    6.80
  -6   4  -2   32.30    3.20
  -6   4  -2   35.90    2.40
   6  -4   2   36.20    4.00
  -7   4  -2   12.50    1.70
  -7   4  -2   10.70    2.10
  -7   4  -2   11.00    1.50
  -8   4  -2    2.90    1.20
  -8   4  -2    0.10    1.50
  -9   4  -2    0.40    0.80
  12   3  -2    0.40    0.60
  11   3  -2    0.30    1.00
 -11  -3   2   -0.10    0.80
  10   3  -2   28.50    2.40
 -10  -3   2   30.50    2.30
   9   3  -2   -0.70    1.20
   9   3  -2    2.00    3.70
  -9  -3   2    1.00    1.30
  -9  -3   2    3.10    3.10
  -9  -3   2   -0.10    0.60
  -8  -3   2   44.30   12.60
   7   3  -2   -2.60    2.30
   7   3  -2    2.90    1.30
  -7  -3   2    6.70    9.20
  -7  -3   2    1.20    0.90
  -7  -3   2   -1.60    2.80
  -7  -3   2    2.50    1.20
  -7  -3   2    2.00    1.20
  -7  -3   2    5.00    2.80
  -7  -3   2    1.40    2.60
   6   3  -2   10.00    1.60
   6   3  -2    9.80    3.10
  -6  -3   2   11.70    1.30
  -6  -3   2    7.10    3.10
  -6  -3   2   -2.00    7.80
  -6  -3   2   10.90    2.60
  -6  -3   2   14.40    2.50
  -6  -3   2    9.30    2.70
   5   3  -2  490.35   18.90
  -5  -3   2  470.55   20.10
  -5  -3   2  514.65   24.70
  -5  -3   2  460.35   18.10
  -5  -3   2  445.46   16.40
  -5  -3   2  476.35   18.20
   4   3  -2    5.10    2.20
  -4  -3   2    9.80    2.80
  -4  -3   2   11.60    1.90
  -4  -3   2    6.60    1.80
   3   3  -2  243.18   11.00
  -3  -3   2  252.97    9.40
  -3  -3   2  261.27   11.70
  -3  -3   2  264.67   16.00
  -3  -3   2  257.77   10.00
  -2  -3   2  410.16   14.80
  -1  -3   2    0.70    0.80
  -1  -3   2    1.60    1.30
   0   3  -2   72.29    4.20
   0  -3   2   69.99    3.40
   0  -3   2   75.09    2.90
  -1   3  -2   17.80    2.60
  -2   3  -2  304.67   13.40
  -3   3  -2   32.40    4.30
   3  -3   2   36.60    2.00
   3  -3   2   38.10    2.10
  -4   3  -2  120.09    5.00
  -4   3  -2  129.69    9.20
   4  -3   2  123.89    5.50
  -5   3  -2   14.20    4.90
  -5   3  -2   11.00    2.00
  -5   3  -2    8.60    1.40
  -5   3  -2   10.30    1.20
   5  -3   2    9.90    2.10
  -6   3  -2    7.70    1.50
  -6   3  -2    7.70    2.30
  -6   3  -2    9.50    1.40
  -6   3  -2    5.60    4.30
   6  -3   2    6.30    2.50
  -7   3  -2   18.00    1.70
  -7   3  -2   18.30    2.70
  -7   3  -2   24.00    6.40
  -7   3  -2   18.10    1.80
   7  -3   2   14.70    3.40
  -8   3  -2    1.00    1.00
  -8   3  -2    2.30    1.20
  -8   3  -2   -3.20    1.80
  -9   3  -2   -0.90    0.70
  -9   3  -2    2.90    1.90
  -9   3  -2    1.30    1.60
  11   2  -2    0.20    0.90
 -11  -2   2    0.40    0.80
  10   2  -2   25.60    2.20
 -10  -2   2   26.40    2.20
 -10  -2   2   24.10    2.00
 -10  -2   2   27.10   14.20
   9   2  -2    2.60    1.40
   9   2  -2    0.80    3.50
  -9  -2   2    3.00    1.30
  -9  -2   2    3.10    2.90
  -9  -2   2    1.30    2.50
  -9  -2   2   -2.70   11.00
  -9  -2   2    4.50    4.00
  -9  -2   2    1.90    1.20
   8   2  -2   17.10    2.00
   8   2  -2   11.70    4.20
  -8  -2   2   16.20    1.80
  -8  -2   2   14.90    4.10
  -8  -2   2   12.60    1.70
  -8  -2   2    8.00    3.60
  -8  -2   2    7.30    9.50
  -8  -2   2   14.30    1.70
  -8  -2   2   16.70    3.60
   7   2  -2   86.49    4.10
   7   2  -2   89.19    7.20
  -7  -2   2   83.39    3.80
  -7  -2   2   86.89   11.80
  -7  -2   2   85.09    7.30
  -7  -2   2   82.89    7.00
  -7  -2   2   86.49    5.40
  -7  -2   2   80.59    3.80
  -7  -2   2   87.69    3.90
  -7  -2   2   75.49    4.30
   6   2  -2    7.10    2.80
  -6  -2   2   12.40    2.80
  -6  -2   2    7.40    2.80
  -6  -2   2    6.50    7.20
  -6  -2   2    8.90    1.20
  -6  -2   2   12.20    3.50
   5   2  -2  207.58    9.80
  -5  -2   2  221.28   14.60
  -5  -2   2  205.38    7.60
  -5  -2   2  195.48   10.60
  -5  -2   2  213.48   10.90
  -5  -2   2  202.98    9.10
   4   2  -2  454.15   17.40
  -4  -2   2  450.95   16.90
  -4  -2   2  457.65   20.80
  -4  -2   2  438.46   21.20
  -4  -2   2  461.45   17.10
   3   2  -2   39.00    3.20
  -3  -2   2   42.50    6.30
  -3  -2   2   38.70    2.80
  -3  -2   2   35.60    3.20
  -3  -2   2   42.20    3.90
   2   2  -2  298.37   11.20
  -2  -2   2  296.87   15.90
  -2  -2   2  291.87   10.30
  -2  -2   2  287.77   10.80
   1   2  -2  467.35   17.10
  -1  -2   2  509.25   17.00
  -1   2  -2   22.90    2.60
  -2   2  -2  895.31   32.50
  -3   2  -2  339.37   14.80
   3  -2   2  318.07   11.80
   3  -2   2  346.87   11.80
  -4   2  -2   70.99    2.90
  -4   2  -2   71.19    6.70
   4  -2   2   72.49    3.80
   4  -2   2   61.29    3.60
  -5   2  -2  336.37   12.10
  -5   2  -2  318.17   16.10
  -5   2  -2  280.87   12.10
  -5   2  -2  303.97   10.90
   5  -2   2  310.87   12.80
  -6   2  -2  102.79    5.20
  -6   2  -2  105.49    4.20
  -6   2  -2  104.29    4.20
  -6   2  -2   88.49    9.40
  -6   2  -2   98.69    4.50
   6  -2   2   99.69    6.30
  -7   2  -2   14.20    1.80
  -7   2  -2   14.50    2.70
  -7   2  -2   17.30    6.00
  -7   2  -2   16.40    1.60
   7  -2   2   14.40    3.40
  -8   2  -2    3.90    2.00
  -8   2  -2    9.60    6.10
  -8   2  -2    4.40    1.20
  -8   2  -2    7.20    2.40
   8  -2   2    2.90    3.10
  -9   2  -2    0.70    1.30
  -9   2  -2    0.60    2.30
  -9   2  -2    0.80    1.10
 -10   2  -2    1.40    1.00
  11   1  -2    4.40    1.00
 -11  -1   2    2.40    0.80
 -11  -1   2    3.60    0.90
  10   1  -2    0.90    1.10
 -10  -1   2    0.80    1.00
 -10  -1   2   -0.40    0.70
 -10  -1   2    1.30    1.00
   9   1  -2   20.10    2.10
   9   1  -2   18.20    4.80
  -9  -1   2    9.80    3.30
  -9  -1   2   17.80    1.80
  -9  -1   2   13.30    4.80
  -9  -1   2   12.00    9.40
  -9  -1   2   21.10    1.90
  -9  -1   2   15.20    3.20
   8   1  -2  178.18   11.60
   8   1  -2  187.48    7.50
  -8  -1   2  183.88   10.70
  -8  -1   2  194.98    8.90
  -8  -1   2  166.48   11.50
  -8  -1   2  197.08    7.40
  -8  -1   2  191.48    7.40
  -8  -1   2  174.78    7.30
  -8  -1   2  204.58   16.50
   7   1  -2   14.50    1.90
   7   1  -2    9.90    3.50
  -7  -1   2   11.60    1.50
  -7  -1   2   14.10    3.50
  -7  -1   2   14.40    1.60
  -7  -1   2   23.10   11.60
  -7  -1   2   12.50    3.60
  -7  -1   2   14.30    1.70
  -7  -1   2   14.80    2.90
   6   1  -2  122.89    7.50
  -6  -1   2  123.79   11.30
  -6  -1   2  123.49    7.70
  -6  -1   2  119.29    4.80
  -6  -1   2  109.19    5.40
  -6  -1   2  114.49    5.80
  -6  -1   2  124.39    7.90
   5   1  -2   59.19    4.80
  -5  -1   2   50.59    3.60
  -5  -1   2   55.39    8.00
  -5  -1   2   57.29    2.70
  -5  -1   2   61.19    5.30
  -5  -1   2   58.59    5.00
   4   1  -2  691.93   25.10
  -4  -1   2  679.23   27.70
  -4  -1   2  674.13   24.40
  -4  -1   2  691.23   26.00
  -4  -1   2  701.33   25.20
   3   1  -2  744.83   26.60
  -3  -1   2  752.92   26.30
  -3  -1   2  737.43   26.50
  -3  -1   2  777.32   30.40
  -3  -1   2  750.42   27.50
  -2  -1   2 2925.41   99.49
  -2  -1   2 2921.81  100.69
   1   1  -2  620.94   21.40
  -1  -1   2  608.34   23.30
   0   1  -2  848.22   28.40
   0   1  -2  845.72   28.20
   0  -1   2  785.52   28.20
  -1   1  -2  342.37   12.20
  -1   1  -2  355.56   12.00
  -1   1  -2  359.76   13.00
   1  -1   2  346.97   11.80
   1  -1   2  331.47   11.70
  -2   1  -2  106.49    4.10
  -2   1  -2  105.59    4.50
  -2   1  -2  105.89    5.80
   2  -1   2  109.79    3.90
   2  -1   2   96.89    3.90
  -3   1  -2    7.50    1.90
  -3   1  -2    6.60    3.20
  -3   1  -2    7.40    1.10
   3  -1   2    9.00    1.10
   3  -1   2    8.60    1.20
  -4   1  -2   58.49    4.60
  -4   1  -2   53.29    3.00
  -4   1  -2   51.49    2.30
  -4   1  -2   45.90    5.00
   4  -1   2   50.19    3.20
   4  -1   2   45.10    3.10
  -5   1  -2    2.40    2.50
  -5   1  -2    1.50    1.10
  -5   1  -2    2.70    0.90
  -5   1  -2    3.60    3.20
   5  -1   2    2.90    1.70
  -6   1  -2   21.90    3.60
  -6   1  -2   12.10    4.60
  -6   1  -2   25.00    6.30
  -6   1  -2   15.00    1.90
  -6   1  -2   12.50    1.60
  -6   1  -2   14.80    2.30
  -6   1  -2   14.50    1.40
   6  -1   2   12.70    2.70
  -7   1  -2   19.20    1.80
  -7   1  -2   15.90    3.00
  -7   1  -2   19.30    4.60
  -7   1  -2   19.50    1.90
  -7   1  -2   20.10    1.80
  -7   1  -2   16.30    2.70
  -7   1  -2   17.60    5.50
  -7   1  -2   18.40    2.20
   7  -1   2   17.90    3.60
  -8   1  -2   -0.80    1.20
  -8   1  -2    1.80    1.00
  -8   1  -2    2.10    1.10
  -8   1  -2   -1.10    4.20
  -8   1  -2   -0.60    2.40
   8  -1   2   -0.40    2.60
   8  -1   2    1.50    1.20
  -9   1  -2   22.20    3.20
  -9   1  -2   17.20    1.70
  -9   1  -2   23.30    1.80
   9  -1   2   18.30    1.90
 -10   1  -2    0.40    0.80
 -10   1  -2   -0.20    1.10
  11   0  -2    0.60    0.70
 -11   0   2   -1.00    0.70
  10   0  -2    2.30    1.10
 -10   0   2    1.70    1.00
 -10   0   2    0.20    2.10
 -10   0   2    2.60    1.10
   9   0  -2   20.70    2.00
   9   0  -2   21.90    5.20
  -9   0   2   13.80    7.80
  -9   0   2   13.20    2.80
  -9   0   2   16.00    5.10
  -9   0   2   10.40    3.30
  -9   0   2   18.50    1.80
  -9   0   2   21.10    2.00
   8   0  -2    4.80    1.50
   8   0  -2    6.90    3.80
  -8   0   2    4.70    3.80
  -8   0   2    7.40    3.10
  -8   0   2    6.20    1.30
  -8   0   2    6.90    1.50
  -8   0   2    5.80    1.50
  -8   0   2   11.10    3.70
  -8   0   2   -0.10    7.00
   7   0  -2    2.20    2.80
   7   0  -2    0.70    1.30
  -7   0   2   -7.70    6.00
  -7   0   2    1.30    2.20
  -7   0   2    1.20    1.20
  -7   0   2   -0.10    1.00
  -7   0   2   -0.30    2.50
  -7   0   2    0.70    1.20
  -7   0   2    0.00    2.90
   6   0  -2    8.60    4.50
  -6   0   2    8.40    1.70
  -6   0   2    9.50    5.70
  -6   0   2    8.50    2.60
  -6   0   2   12.30    2.70
  -6   0   2   14.30    3.90
  -6   0   2   12.60    1.70
   5   0  -2   45.40    4.20
  -5   0   2   48.10    5.00
  -5   0   2   43.90    4.50
  -5   0   2   45.40    2.40
  -5   0   2   47.90    6.70
   4   0  -2   15.50    2.40
  -4   0   2   15.20    2.70
  -4   0   2   21.20    4.90
  -4   0   2   19.20    4.00
   3   0  -2  245.68    9.60
  -3   0   2  237.88   10.10
  -3   0   2  235.78    9.00
  -3   0   2  252.37   12.00
  -3   0   2  248.08   10.50
  -2   0   2 1213.38   43.80
  -2   0   2 1237.08   42.80
  -2   0   2 1241.68   42.30
   1   0  -2    0.20    1.10
  -1   0   2    0.50    0.70
  -1   0   2    1.10    0.90
  -1   0  -2 4475.25  149.99
  -2   0  -2 6825.42  228.78
  -3   0  -2   62.59    4.30
  -3   0  -2   63.79    3.40
  -3   0  -2   66.79    4.80
   3   0   2   58.69    3.00
  -4   0  -2  135.79    7.90
   4   0   2  127.59    5.80
  -5   0  -2  333.67   13.60
  -5   0  -2  376.96   16.40
  -5   0  -2  339.57   12.20
  -5   0  -2  330.77   15.00
   5   0   2  368.56   13.80
  -6   0  -2  113.59    8.30
  -6   0  -2  122.09    6.20
  -6   0  -2  111.59    4.70
  -6   0  -2  109.39   11.40
  -6   0  -2  110.49    4.70
   6   0   2  118.59   10.00
  -7   0  -2   43.40    2.60
  -7   0  -2   41.10    2.80
  -7   0  -2   47.10    7.30
  -7   0  -2   48.70    6.10
  -7   0  -2   47.00    3.90
  -7   0  -2   43.20    4.00
   7   0   2   43.30    2.80
   7   0   2   47.00    5.20
  -8   0  -2   87.39    5.60
  -8   0  -2   85.19    6.90
  -8   0  -2   95.79    4.20
  -8   0  -2   92.99    9.20
  -8   0  -2   83.39    9.70
  -8   0  -2   97.29    4.30
   8   0   2   90.59    7.70
   8   0   2   88.59    4.20
  -9   0  -2    0.80    4.40
  -9   0  -2    0.90    0.90
  -9   0  -2    2.20    3.10
  -9   0  -2    3.90    1.70
   9   0   2    3.40    4.00
   9   0   2    3.90    1.20
 -10   0  -2    1.80    0.90
 -10   0  -2    2.50    1.10
  10   0   2    1.70    1.00
 -11   0  -2    0.10    0.90
 -11   0  -2    0.00    0.90
  10  -1  -2    1.30    0.90
 -10   1   2    2.30    1.00
 -10   1   2    0.70    2.40
   9  -1  -2    2.10    1.30
  -9   1   2    0.50    1.00
  -9   1   2    1.00    3.00
  -9   1   2    2.30    1.30
   8  -1  -2   20.90    2.00
   8  -1  -2   13.10    4.10
  -8   1   2   18.80    3.60
  -8   1   2   21.00    2.10
  -8   1   2   16.70    1.80
  -8   1   2   17.40    2.30
  -8   1   2    7.30    4.40
   7  -1  -2  116.59    8.40
   7  -1  -2  109.19    5.00
  -7   1   2  124.19   10.60
  -7   1   2  114.49    4.90
  -7   1   2  114.79    6.40
  -7   1   2  107.89    6.50
  -7   1   2  116.29    5.00
  -7   1   2  119.19    6.20
  -7   1   2  100.59    9.20
   6  -1  -2   79.39    6.30
  -6   1   2   84.09    4.60
  -6   1   2   83.99    5.70
  -6   1   2   83.69    3.80
  -6   1   2   82.19    7.50
  -6   1   2   91.99    9.20
  -6   1   2   76.59    3.80
  -6   1   2   80.69    3.60
   5  -1  -2    6.80    2.30
  -5   1   2    5.50    2.00
  -5   1   2  -20.20   13.80
  -5   1   2    4.10    4.10
  -5   1   2    5.30    3.10
  -5   1   2    4.70    1.00
   4  -1  -2    1.30    1.70
  -4   1   2    1.70    0.80
  -4   1   2    0.30    1.70
  -4   1   2    5.70    6.00
  -4   1   2   -0.90    2.30
  -4   1   2   -0.80    1.10
   3  -1  -2   82.39    4.20
  -3   1   2   72.99    6.20
  -3   1   2   75.29    5.10
  -3   1   2   79.99    4.60
  -3   1   2   76.39    7.90
   2  -1  -2  942.71   32.50
  -2   1   2  940.21   33.10
  -2   1   2  962.30   33.40
  -2   1   2  920.01   34.00
  -2   1   2  961.10   33.30
   0  -1  -2  228.48    8.40
   0   1   2  236.18    8.10
  -2  -1  -2  773.52   27.80
  -2  -1  -2  780.02   27.10
  -2  -1  -2  787.22   26.70
  -3  -1  -2  193.18    8.40
  -3  -1  -2  184.28    7.20
  -3  -1  -2  182.58    8.70
  -3  -1  -2  185.98    7.80
   3   1   2  185.68    7.30
  -4  -1  -2   88.59    9.30
  -4  -1  -2  123.19    7.50
  -4  -1  -2  106.09    5.60
   4   1   2  101.79    5.10
  -5  -1  -2   10.90    3.10
  -5  -1  -2   10.60    3.90
  -5  -1  -2   10.60    2.30
  -5  -1  -2    8.40    1.40
   5   1   2    7.90    2.10
  -6  -1  -2  274.17   11.90
  -6  -1  -2  264.57    9.70
  -6  -1  -2  265.27   14.00
  -6  -1  -2  269.67   13.90
   6   1   2  272.47   11.90
  -7  -1  -2   44.60    2.50
  -7  -1  -2   45.60    4.00
  -7  -1  -2   36.00    6.70
  -7  -1  -2   42.60    2.60
  -7  -1  -2   30.20    5.50
  -7  -1  -2   53.49    4.60
   7   1   2   40.50    5.00
   7   1   2   45.40    3.00
  -8  -1  -2   87.99    9.50
  -8  -1  -2  100.89    4.80
  -8  -1  -2   90.99    6.50
  -8  -1  -2  108.09    4.50
  -8  -1  -2  113.79   11.70
  -8  -1  -2   91.89    6.30
   8   1   2   94.29    8.00
  -9  -1  -2   81.69    3.90
  -9  -1  -2   62.09    8.10
  -9  -1  -2   70.39    8.90
  -9  -1  -2   73.89    5.40
  -9  -1  -2   77.09    5.30
  -9  -1  -2   85.29    3.80
   9   1   2   66.19    7.60
   9   1   2   82.19    3.90
 -10  -1  -2   -0.10    1.10
  10   1   2    1.00    1.00
 -11  -1  -2    3.90    0.80
 -11  -1  -2    2.00    1.10
  11   1   2    2.40    0.80
 -10   2   2    1.60    1.70
 -10   2   2   -0.20    0.90
  -9   2   2   19.10    1.70
  -9   2   2   16.70    3.00
   8  -2  -2   -1.50    3.70
   8  -2  -2   -0.50    1.20
  -8   2   2    2.50    1.30
  -8   2   2    2.00    1.10
  -8   2   2    1.80    2.90
  -8   2   2    4.90    5.60
   7  -2  -2   13.60    3.90
  -7   2   2   13.30    1.80
  -7   2   2   10.30    4.70
  -7   2   2   13.30    2.90
  -7   2   2   17.80    2.00
   6  -2  -2    2.80    2.50
  -6   2   2    2.10    1.30
  -6   2   2   -4.00    3.80
  -6   2   2    3.70    1.10
  -6   2   2    3.80    3.30
  -6   2   2    1.10    1.30
  -6   2   2   -0.50    2.10
  -6   2   2    1.10    1.20
  -6   2   2    6.90    1.90
  -6   2   2    3.50    1.20
  -6   2   2   -1.30    5.70
   5  -2  -2   46.50    4.70
  -5   2   2   48.50    6.10
  -5   2   2   45.70    2.60
  -5   2   2   53.89    5.50
  -5   2   2   49.80    3.50
  -5   2   2   48.00    2.40
  -5   2   2   45.10    2.70
  -5   2   2   50.59    3.40
   4  -2  -2  254.37   10.10
  -4   2   2  241.88   11.80
  -4   2   2  211.18   10.00
  -4   2   2  243.08    9.80
  -4   2   2  246.38   11.30
  -4   2   2  230.58    8.40
  -4   2   2  223.58   11.50
   3  -2  -2    8.80    1.70
   3  -2  -2    4.70    1.40
  -3   2   2    5.90    3.20
  -3   2   2    5.70    1.20
  -3   2   2    4.90    2.50
   2  -2  -2   11.40    1.50
   2  -2  -2   10.80    1.20
  -2   2   2   12.90    2.80
  -2   2   2   12.50    1.70
  -2   2   2   12.70    1.30
  -2   2   2   13.10    2.60
  -2   2   2    8.80    2.40
  -1   2   2 2303.77   77.89
   0  -2  -2  217.28    7.90
   0  -2  -2  206.98    7.60
   0   2   2  212.88    8.50
   0   2   2  219.18    8.50
  -2  -2  -2 8622.04  289.57
  -3  -2  -2  431.26   18.00
  -3  -2  -2  452.55   16.70
  -3  -2  -2  466.05   16.00
   3   2   2  434.16   16.10
  -4  -2  -2  116.29    6.40
  -4  -2  -2  102.39    7.40
  -4  -2  -2  112.79    6.00
   4   2   2  106.29    5.40
  -5  -2  -2   10.80    1.10
  -5  -2  -2   11.30    1.90
  -5  -2  -2    9.30    4.30
  -5  -2  -2   11.80    3.20
  -5  -2  -2   16.90    2.80
   5   2   2   12.60    2.40
  -6  -2  -2   26.60    4.20
  -6  -2  -2   30.00    3.70
  -6  -2  -2   32.30    2.00
  -6  -2  -2   38.90    6.40
   6   2   2   31.70    3.80
  -7  -2  -2  184.88    8.70
  -7  -2  -2  197.48    7.20
  -7  -2  -2  163.18    7.30
  -7  -2  -2  192.38   11.80
  -7  -2  -2  185.58   13.40
  -7  -2  -2  198.68   10.10
   7   2   2  207.48   10.40
   7   2   2  201.48    7.80
  -8  -2  -2   60.79    4.90
  -8  -2  -2   50.79    8.80
  -8  -2  -2   56.59    3.00
  -8  -2  -2   65.79    5.80
  -8  -2  -2   61.89    3.20
  -8  -2  -2   57.39    7.40
   8   2   2   69.49    6.70
   8   2   2   59.39    3.20
  -9  -2  -2   57.29    5.40
  -9  -2  -2   63.69    3.30
  -9  -2  -2   46.00    7.10
  -9  -2  -2   62.49   11.20
  -9  -2  -2   63.99    3.20
   9   2   2   51.79    6.80
   9   2   2   65.19    3.40
 -10  -2  -2    2.00   10.40
 -10  -2  -2    0.70    1.10
 -10  -2  -2    1.60    1.10
  10   2   2   -0.10    1.00
 -11  -2  -2    2.10    0.90
  11   2   2    2.20    0.90
  -9   3   2    2.80    1.00
  -9   3   2   -1.30    2.10
  -8   3   2   28.70    3.50
  -8   3   2   40.80    2.60
   7  -3  -2   31.40    5.20
  -7   3   2   41.00    3.10
  -7   3   2   27.20    6.00
  -7   3   2   40.70    3.90
  -7   3   2   36.50    2.30
   6  -3  -2  232.78   12.00
  -6   3   2  227.48    8.50
  -6   3   2  235.88    9.00
  -6   3   2  238.88    9.70
  -6   3   2  226.28   14.00
  -6   3   2  233.08    8.80
   5  -3  -2  137.59    7.70
  -5   3   2  134.89    5.70
  -5   3   2  139.39    5.50
  -5   3   2  130.69    5.80
  -5   3   2  138.99    6.30
  -5   3   2  134.89    9.70
   4  -3  -2  279.47   11.40
  -4   3   2  262.87   13.40
  -4   3   2  265.67    9.60
  -4   3   2  268.87    9.60
  -4   3   2  264.17   10.20
  -4   3   2  271.67   10.30
  -4   3   2  280.07    9.60
  -4   3   2  252.27   11.10
  -4   3   2  291.07   10.30
   3  -3  -2   46.50    3.10
   3  -3  -2   53.29    3.50
  -3   3   2   50.19    3.90
  -3   3   2   48.10    3.70
  -3   3   2   53.19    5.20
  -3   3   2   51.59    2.40
  -3   3   2   51.39    2.60
   2  -3  -2   53.39    2.80
   2  -3  -2   57.49    3.70
  -2   3   2   59.69    4.90
  -2   3   2   66.99    3.80
  -2   3   2   56.89    2.90
  -2   3   2   58.39    4.10
   1  -3  -2   11.30    1.00
   1  -3  -2   15.70    1.60
  -1   3   2   12.80    1.20
  -1   3   2    6.60    2.00
  -1   3   2   13.60    2.60
   0   3   2 7638.74  256.07
   1   3   2 8716.33  293.27
  -3  -3  -2  222.98    8.40
  -3  -3  -2  192.98   10.90
  -3  -3  -2  206.98   10.00
   3   3   2  219.78    8.60
  -4  -3  -2   22.40    2.40
  -4  -3  -2   21.20    5.60
  -4  -3  -2   24.80    3.10
   4   3   2   26.40    2.60
  -5  -3  -2   70.29    3.20
  -5  -3  -2   76.59    4.70
  -5  -3  -2   86.39    5.90
  -5  -3  -2   81.39    9.40
  -5  -3  -2   82.79    5.70
   5   3   2   78.79    5.10
  -6  -3  -2   84.09   10.00
  -6  -3  -2  108.59    7.50
  -6  -3  -2  112.99    4.40
  -6  -3  -2  111.19    7.20
   6   3   2  114.69    6.80
  -7  -3  -2   61.79    9.30
  -7  -3  -2   61.89    2.80
  -7  -3  -2   58.89    3.00
  -7  -3  -2   58.79    5.60
   7   3   2   59.09    3.10
   7   3   2   57.39    6.50
  -8  -3  -2  334.27   20.20
  -8  -3  -2  332.87   11.90
  -8  -3  -2  306.57   17.10
  -8  -3  -2  346.87   12.20
  -8  -3  -2  332.67   15.90
   8   3   2  344.07   12.20
   8   3   2  344.17   16.40
  -9  -3  -2    7.10    1.40
  -9  -3  -2    0.50    3.60
  -9  -3  -2   -0.80    9.30
  -9  -3  -2    1.10    2.50
   9   3   2    4.00    3.80
   9   3   2    4.40    1.40
 -10  -3  -2   13.20    1.50
 -10  -3  -2   -0.80   10.10
 -10  -3  -2   12.30    3.00
  10   3   2   10.00    5.50
  10   3   2   15.20    1.70
 -11  -3  -2    0.10    0.70
  11   3   2   -0.20    0.90
 -12  -3  -2    2.40    0.70
  -9   4   2   -0.20    1.60
  -9   4   2    0.10    0.80
  -8   4   2    1.80    1.10
  -8   4   2    3.00    2.10
   7  -4  -2  139.89   10.40
  -7   4   2  151.18    7.10
  -7   4   2  154.28    6.20
   6  -4  -2   23.20    4.20
  -6   4   2   21.60    5.90
  -6   4   2   22.60    2.90
  -6   4   2   27.30    2.40
   5  -4  -2   24.70    3.90
  -5   4   2   21.40    2.80
  -5   4   2   18.80    4.50
  -5   4   2   26.80    1.80
  -5   4   2   24.40    2.40
  -5   4   2   23.60    1.90
   4  -4  -2   20.50    3.00
  -4   4   2    7.70    3.60
  -4   4   2   13.70    2.10
  -4   4   2   15.80    1.80
  -4   4   2   16.90    1.80
  -4   4   2   14.90    1.30
   3  -4  -2   14.10    2.20
  -3   4   2    8.40    3.00
   2  -4  -2   20.50    1.80
   2  -4  -2   25.50    2.40
  -2   4   2   20.70    3.70
   1  -4  -2   12.90    1.30
  -1   4   2   12.00    3.00
   0  -4  -2    8.70    1.10
   0  -4  -2    9.70    1.40
   0   4   2    9.00    1.40
   0   4   2   11.50    3.60
   0   4   2   11.80    2.60
   1   4   2 1272.57   45.10
   1   4   2 1253.77   43.80
  -2  -4  -2  385.66   13.10
   2   4   2  332.67   13.20
  -3  -4  -2   22.00    6.90
  -3  -4  -2   27.60    2.40
   3   4   2   24.70    2.60
  -4  -4  -2   19.00    3.00
  -4  -4  -2   19.70    6.40
  -4  -4  -2   18.60    2.90
   4   4   2   22.60    2.90
  -5  -4  -2    2.80    2.40
  -5  -4  -2    0.50    2.00
  -5  -4  -2   -1.80    6.10
   5   4   2    3.70    3.00
  -6  -4  -2   70.59    5.80
  -6  -4  -2   59.69    2.80
  -6  -4  -2   65.79    5.30
  -6  -4  -2   65.29    5.70
   6   4   2   62.79    5.30
  -7  -4  -2   56.69    2.80
  -7  -4  -2   51.09    5.60
  -7  -4  -2   58.99    6.50
  -7  -4  -2   53.89   10.40
  -7  -4  -2   52.59    2.70
   7   4   2   55.29    2.90
   7   4   2   47.80    5.40
  -8  -4  -2   25.60    4.50
  -8  -4  -2   24.40    9.90
  -8  -4  -2   23.90    1.90
  -8  -4  -2   25.00    2.00
  -8  -4  -2   17.70    4.60
   8   4   2   27.30    2.30
   8   4   2   22.40    4.40
  -9  -4  -2    8.60    1.50
  -9  -4  -2   10.30    1.40
  -9  -4  -2   10.30   10.90
  -9  -4  -2    6.20    3.40
  -9  -4  -2    9.20    4.40
   9   4   2    4.20    4.00
   9   4   2   11.10    1.60
 -10  -4  -2   15.80    3.60
 -10  -4  -2   20.20    1.80
 -10  -4  -2   13.30   12.40
  10   4   2    5.90    5.00
  10   4   2   18.90    1.80
 -11  -4  -2    3.70    1.00
  11   4   2    1.90    1.00
  12   4   2   -0.30    0.70
  -8   5   2    3.10    1.80
  -8   5   2    4.60    1.00
  -7   5   2    0.80    1.10
  -7   5   2    1.20    1.90
   6  -5  -2   68.79    6.30
  -6   5   2   84.29    6.80
  -6   5   2   85.59    4.60
   5  -5  -2    2.60    2.60
  -5   5   2    4.10    4.00
  -5   5   2    2.50    1.40
  -5   5   2    1.20    2.00
   4  -5  -2    4.30    2.40
  -4   5   2    7.10    1.30
  -4   5   2    8.40    1.50
  -4   5   2    4.80    1.90
  -4   5   2    3.30    3.50
   3  -5  -2   31.30    4.50
  -3   5   2   30.80    5.10
  -3   5   2   30.70    2.00
  -3   5   2   28.60    2.20
  -3   5   2   31.90    2.80
   2  -5  -2  195.08    8.00
   2  -5  -2  183.08    7.40
  -2   5   2  186.78    7.60
  -2   5   2  194.88   10.40
   1  -5  -2   19.90    2.10
   1  -5  -2   22.80    2.20
  -1   5   2   17.80    3.20
   0  -5  -2   39.10    2.50
   0  -5  -2   36.20    2.50
   0   5   2   39.20    4.10
   0   5   2   39.20    3.90
   0   5   2   37.30    2.40
  -1  -5  -2   75.89    3.60
  -1  -5  -2   64.79    4.70
   1   5   2   75.39    4.50
   1   5   2   77.39    8.40
  -2  -5  -2   71.19    3.70
   2   5   2   69.19    7.30
   2   5   2   62.79    9.90
  -3  -5  -2   15.70    2.20
  -4  -5  -2   78.59   11.90
  -4  -5  -2   71.49    5.80
  -4  -5  -2   80.29    4.70
   4   5   2   78.09    5.40
  -5  -5  -2   61.99    5.40
  -5  -5  -2   61.69    4.40
  -5  -5  -2   53.99   10.40
   5   5   2   60.19    4.80
  -6  -5  -2   40.40    2.30
  -6  -5  -2   38.60   11.70
  -6  -5  -2   43.40    5.10
  -6  -5  -2   47.20    4.30
  -6  -5  -2   43.90    2.20
  -6  -5  -2   47.90    4.90
   6   5   2   42.30    2.40
   6   5   2   41.60    4.60
  -7  -5  -2    8.80   11.00
  -7  -5  -2   13.70    1.40
  -7  -5  -2   10.40    3.30
  -7  -5  -2   14.30    3.90
  -7  -5  -2   12.60    1.40
   7   5   2   13.40    1.50
   7   5   2    8.20    3.40
  -8  -5  -2   44.90    2.80
  -8  -5  -2   54.39   13.90
  -8  -5  -2   41.80    2.50
  -8  -5  -2   56.59    6.70
  -8  -5  -2   36.10    5.70
   8   5   2   35.20    5.50
   8   5   2   37.10    3.50
  -9  -5  -2   -8.70   13.90
  -9  -5  -2    8.40    1.40
  -9  -5  -2   13.80    1.60
  -9  -5  -2    8.90    3.90
  -9  -5  -2    4.80    3.90
   9   5   2   10.50    4.80
   9   5   2   13.40    1.70
 -10  -5  -2   46.30    5.80
 -10  -5  -2   10.30   17.50
 -10  -5  -2   45.00    2.60
  10   5   2   50.09    2.80
 -11  -5  -2    8.10    1.20
  11   5   2    8.20    1.20
  12   5   2   -0.20    0.60
  12   5   2   -0.40    0.60
  -7   6   2    4.10    1.10
  -7   6   2    4.80    1.70
  -6   6   2   -1.40    1.00
  -6   6   2    1.20    1.90
   5  -6  -2   73.79    5.90
  -5   6   2   86.99    4.00
  -5   6   2   79.59    4.80
   4  -6  -2    2.00    1.70
  -4   6   2    1.20    2.10
  -4   6   2    5.10    1.40
  -4   6   2    2.70    3.50
   3  -6  -2   44.30    3.40
  -3   6   2   51.39    3.90
  -3   6   2   46.00    6.40
  -3   6   2   49.80    2.90
   2  -6  -2   96.29    4.80
  -2   6   2   97.69    7.70
  -2   6   2  105.49    5.00
  -2   6   2   95.19    4.30
  -2   6   2  104.99    4.70
   1  -6  -2    8.80    1.50
  -1   6   2    6.40    1.70
  -1   6   2    8.60    3.10
   0  -6  -2  178.48    7.10
  -1  -6  -2   75.49    3.90
   1   6   2   80.39    7.60
   1   6   2   73.19    4.40
  -2  -6  -2  320.07   11.70
   2   6   2  277.07   13.00
  -3  -6  -2  116.79    5.80
  -4  -6  -2  133.19    6.80
  -5  -6  -2   -0.10    1.60
   5   6   2    0.60    0.90
  -6  -6  -2  155.48    5.90
  -6  -6  -2  127.79   18.90
  -6  -6  -2  147.09    8.20
  -6  -6  -2  139.09    5.60
   6   6   2  155.88    5.90
   6   6   2  152.98    5.90
  -7  -6  -2   42.30    5.40
  -7  -6  -2   36.50   17.60
  -7  -6  -2   42.90    2.40
  -7  -6  -2   44.50    2.60
   7   6   2   42.90    2.60
  -8  -6  -2    3.00    1.00
  -8  -6  -2    0.00    2.90
  -8  -6  -2    2.70    1.10
  -8  -6  -2    0.70    5.60
  -8  -6  -2   16.70   17.30
   8   6   2    0.90    1.10
  -9  -6  -2    9.80    1.50
  -9  -6  -2   18.90   26.80
  -9  -6  -2   12.50    1.50
  -9  -6  -2    5.70    3.90
   9   6   2    9.00    1.40
 -10  -6  -2    0.60    1.10
 -10  -6  -2    0.50    1.00
  10   6   2    0.10    1.00
 -11  -6  -2    0.70    0.80
  11   6   2    0.20    0.90
  11   6   2    1.00    0.90
  12   6   2    0.60    0.70
  -6   7   2    9.20    1.20
  -6   7   2    8.20    1.90
  -5   7   2    4.60    1.80
  -5   7   2    4.30    1.20
  -4   7   2    8.60    2.50
  -3   7   2    0.70    1.70
  -3   7   2    1.20    1.20
   2  -7  -2   25.60    2.20
  -2   7   2   28.60    2.90
  -2   7   2   27.40    2.20
   1  -7  -2   15.00    1.80
  -1   7   2   15.00    1.50
  -1   7   2   15.50    1.50
  -1   7   2   18.80    2.40
   0  -7  -2  184.58    7.40
   0   7   2  178.98    7.40
   0   7   2  173.58    6.70
  -1  -7  -2    8.00    2.10
   1   7   2    8.20    1.60
  -2  -7  -2   26.40    3.70
   3   7   2    5.50    1.60
  -4  -7  -2  139.09    7.40
   4   7   2  134.59    5.30
  -5  -7  -2   68.69    3.30
  -5  -7  -2   74.99    5.30
   5   7   2   70.59    3.30
  -6  -7  -2  159.18    8.90
  -6  -7  -2  163.38    6.30
   6   7   2  160.58    6.10
   6   7   2  165.18    6.20
   6   7   2  150.88    6.30
  -7  -7  -2   13.30    1.30
  -7  -7  -2    6.50    3.00
  -7  -7  -2   11.40    3.60
   7   7   2   12.80    1.40
   7   7   2   11.10    1.60
  -8  -7  -2    6.40    1.10
  -8  -7  -2    5.10    1.20
  -8  -7  -2    0.20    2.40
   8   7   2    8.00    1.30
   8   7   2    5.00    1.40
  -9  -7  -2    3.60    1.20
  -9  -7  -2    5.90    1.20
   9   7   2    7.00    1.30
   9   7   2    6.50    1.40
 -10  -7  -2    0.80    0.90
 -10  -7  -2    1.00    1.00
  10   7   2    0.00    1.00
  10   7   2   -0.70    0.90
 -11  -7  -2    0.10    0.90
  11   7   2    0.80    0.80
  11   7   2   -0.30    0.80
  12   7   2    1.00    0.70
  12   7   2   -0.70    0.90
  -5   8   2    1.90    0.90
  -5   8   2   -0.10    1.30
  -4   8   2    2.70    1.60
  -4   8   2    3.80    1.10
  -3   8   2   -0.60    1.70
  -3   8   2    1.40    1.10
  -2   8   2    0.50    1.90
  -1   8   2   85.59    3.70
   0  -8  -2    2.90    1.50
   0   8   2    2.80    1.80
   0   8   2    4.70    1.30
  -1  -8  -2   59.59    4.00
   1   8   2   55.89    2.90
   1   8   2   51.49    3.60
  -2  -8  -2   12.20    2.40
   2   8   2   11.20    1.90
   2   8   2   12.30    1.40
  -3  -8  -2    3.60    1.90
  -3  -8  -2    3.80    1.10
   3   8   2    5.30   16.20
   3   8   2    1.00    1.10
  -4  -8  -2  191.58    7.50
  -4  -8  -2  207.58    9.80
   4   8   2  196.58    7.40
  -5  -8  -2   28.20    3.80
  -5  -8  -2   28.40    2.20
   5   8   2   30.30    2.20
  -6  -8  -2   23.10    3.80
   6   8   2   16.60    1.80
   6   8   2   19.90    1.70
  -7  -8  -2    0.70    2.50
  -7  -8  -2    1.00    1.20
  -8  -8  -2    1.70    1.20
  -8  -8  -2    5.80    3.40
   8   8   2   -0.80    0.80
  -9  -8  -2    1.60    1.10
   9   8   2   -0.40    0.60
   9   8   2    2.00    1.00
 -10  -8  -2    2.40    1.10
  10   8   2    0.30    1.00
 -11  -8  -2    1.40    1.00
  11   8   2    1.00    0.80
  12   8   2    0.20    0.60
  -4   9   2   -0.30    0.90
  -4   9   2   -0.80    1.20
  -3   9   2    4.80    1.60
  -2   9   2    2.90    1.80
  -1   9   2   10.80    2.30
   0  -9  -2   -0.40    1.50
   0   9   2   -0.50    1.80
   0   9   2    1.70    1.00
  -1  -9  -2    1.40    1.60
   1   9   2    0.20    1.10
   1   9   2    1.00    1.80
   2   9   2   -0.10    1.10
   2   9   2   -1.10    1.70
  -3  -9  -2   41.50    2.60
  -3  -9  -2   40.60    4.20
   3   9   2   40.60    2.60
   3   9   2   48.00    3.30
  -4  -9  -2   10.20    2.80
   4   9   2    6.20    1.30
  -5  -9  -2   31.40    2.40
  -5  -9  -2   33.40    5.00
   5   9   2   34.60    2.40
  -6  -9  -2   23.10    4.00
  -6  -9  -2   24.30    2.10
   6   9   2   27.90    2.10
  -7  -9  -2   -0.30    2.40
  -7  -9  -2    0.10    1.20
  -8  -9  -2    8.00    4.00
  -8  -9  -2    5.50    1.70
  -9  -9  -2    1.70    1.00
   9   9   2    3.80    1.00
 -10  -9  -2    0.40    0.90
  10   9   2    1.00    0.80
 -11  -9  -2   -0.20    0.90
  11   9   2   -0.10    0.70
  -3  10   2    1.00    1.10
  -2  10   2    1.30    1.40
  -1  10   2    1.30    1.60
   0  10   2    2.80    1.80
  -1 -10  -2   18.70    2.80
   1  10   2   19.30    2.70
  -2 -10  -2    2.60    2.00
   2  10   2   -0.60    1.70
   2  10   2    2.00    1.20
  -3 -10  -2    2.80    2.20
   3  10   2    3.20    1.20
   3  10   2    3.70    1.90
  -4 -10  -2    6.30    2.70
  -4 -10  -2    9.80    1.50
   4  10   2    7.90    1.40
   4  10   2    8.10    1.90
  -5 -10  -2    1.60    2.40
  -5 -10  -2    3.10    1.20
   5  10   2    2.20    1.10
  -6 -10  -2   31.90    2.80
  -6 -10  -2   16.50    4.80
   6  10   2   25.50    2.10
  -7 -10  -2    1.10    1.10
  -8 -10  -2    1.10    1.10
  -9 -10  -2    4.00    1.10
 -10 -10  -2    1.20    0.90
 -11 -10  -2    0.30    0.80
  -1  11   2    0.70    1.10
   0  11   2    1.30    1.30
   1  11   2    1.90    1.40
   2  11   2    2.00    1.60
   2  11   2    3.90    1.00
   3  11   2    0.30    1.50
   3  11   2   -0.50    1.00
  -4 -11  -2    2.00    1.30
   4  11   2    2.70    1.60
   4  11   2    4.10    1.20
   5  11   2   11.20    2.00
   5  11   2    7.90    1.30
  -6 -11  -2    1.10    1.10
   6  11   2    2.40    1.50
  -7 -11  -2    1.70    1.20
  -8 -11  -2    0.50    1.00
  -9 -11  -2   -0.10    0.90
 -10 -11  -2    4.80    1.00
   1  12   2    0.50    1.00
   2  12   2   -0.70    1.10
   3  12   2    1.00    1.50
   4  12   2    1.80    1.30
  -5 -12  -2    4.30    1.20
   5  12   2    4.10    1.30
  -6 -12  -2    1.10    1.00
   6  12   2    0.80    1.20
  -7 -12  -2    0.30    1.00
   7  12   2    0.10    1.00
  -8 -12  -2   -1.10    0.80
   8  12   2    1.40    0.90
  -9 -12  -2    0.20    0.80
   9  12   2   -1.10    0.60
   5  13   2    0.10    0.80
   6  12  -3    0.70    0.80
   5  12  -3    1.00    0.80
   5  12  -3    0.80    0.70
   4  12  -3    0.20    0.80
   4  12  -3    0.70    1.50
   3  12  -3    1.20    0.80
   3  12  -3    0.60    0.70
   8  11  -3    4.60    1.00
  -8 -11   3    7.00    1.10
   7  11  -3    0.90    1.00
  -7 -11   3    0.00    0.90
   6  11  -3    1.40    0.90
   6  11  -3    2.40    1.50
  -6 -11   3    2.40    1.00
   5  11  -3    0.20    0.80
   5  11  -3   -0.10    1.00
  -5 -11   3    1.70    1.00
   4  11  -3    1.50    1.20
   4  11  -3    3.30    1.00
   3  11  -3   -0.80    0.90
   3  11  -3   -0.10    1.20
   2  11  -3    3.20    1.00
   2  11  -3    1.90    1.10
   1  11  -3    7.80    1.10
   1  11  -3    5.30    1.20
   0  11  -3    1.50    0.80
   0  11  -3    0.30    0.80
 -10 -10   3    1.90    0.80
  -9 -10   3    1.90    1.00
  -8 -10   3   20.60    1.90
   7  10  -3    3.30    1.10
  -7 -10   3    3.40    1.20
   6  10  -3    4.50    1.20
  -6 -10   3    2.00    1.10
   5  10  -3   -0.40    1.30
   5  10  -3    1.20    1.10
  -5 -10   3    3.70    1.20
   4  10  -3    5.10    1.50
   4  10  -3    4.30    1.30
  -4 -10   3    4.70    1.20
   3  10  -3    2.70    1.40
   3  10  -3    4.00    1.20
   2  10  -3    0.50    1.40
   2  10  -3    2.10    1.10
   1  10  -3   10.40    1.40
   1  10  -3    6.50    1.60
   0  10  -3    1.80    1.30
   0  10  -3    1.80    1.10
  -1  10  -3    1.10    1.00
  -1  10  -3    0.40    1.00
  -2  10  -3    0.30    0.90
  -2  10  -3   -0.30    0.80
 -10  -9   3    0.60    0.90
  -9  -9   3    3.50    1.10
  -8  -9   3    2.30    1.20
   7   9  -3   -0.50    1.10
  -7  -9   3   -0.10    1.20
   6   9  -3    4.30    1.30
  -6  -9   3    4.10    3.40
  -6  -9   3    1.20    2.10
   5   9  -3   11.90    1.70
  -5  -9   3    9.30    1.40
  -5  -9   3    9.00    2.90
   4   9  -3   22.60    2.00
  -4  -9   3   17.60    3.50
  -4  -9   3   20.50    1.90
   3   9  -3   16.20    2.30
   3   9  -3   14.90    1.70
  -3  -9   3   13.00    2.90
   2   9  -3   35.90    3.10
   2   9  -3   39.70    2.60
  -2  -9   3   36.50    4.00
   1   9  -3    8.70    2.00
   1   9  -3    5.90    1.40
   0   9  -3    9.80    1.50
   0   9  -3   12.30    2.00
  -1   9  -3    1.10    1.20
  -1   9  -3    1.20    1.40
  -2   9  -3    3.90    2.80
  -2   9  -3    3.70    1.30
  -3   9  -3   -2.00    1.50
  -3   9  -3    0.20    0.90
 -11  -8   3    1.80    0.80
 -10  -8   3    1.40    1.00
   9   8  -3    1.50    0.70
  -9  -8   3    0.40    1.10
  -9  -8   3    0.40    1.10
   8   8  -3    0.10    0.40
  -8  -8   3    0.70    1.20
   7   8  -3    0.90    1.10
  -7  -8   3    1.00    1.20
  -7  -8   3   -0.20    2.60
   6   8  -3    3.80    1.30
  -6  -8   3    5.00    1.30
  -6  -8   3    4.80    2.90
   5   8  -3    7.30    1.40
  -5  -8   3    9.70    2.90
  -5  -8   3    7.40    1.40
   4   8  -3   21.40    1.90
  -4  -8   3   16.90    3.30
   3   8  -3    5.00    1.40
  -3  -8   3    3.30    2.10
  -3  -8   3    3.40    1.10
   2   8  -3   23.70    2.00
   2   8  -3   25.00    2.60
  -2  -8   3   25.90    3.40
   1   8  -3    4.50    1.90
   1   8  -3    9.20    1.60
   0   8  -3    0.20    1.30
   0   8  -3   -0.80    1.60
   0  -8   3    0.90    1.40
  -1   8  -3    2.70    1.40
  -1   8  -3    0.30    0.70
  -1   8  -3    3.20    1.70
  -2   8  -3   14.50    2.20
  -2   8  -3   19.70    1.90
  -3   8  -3    9.00    1.40
  -3   8  -3   12.20    1.50
  -3   8  -3   13.70    1.90
  -4   8  -3    2.70    1.00
  -4   8  -3    0.90    1.10
  -4   8  -3    2.80    1.10
  -5   8  -3   -0.10    0.80
  11   7  -3    0.60    0.60
 -11  -7   3    0.10    0.70
 -11  -7   3    0.40    0.80
  10   7  -3    2.60    0.90
 -10  -7   3    2.80    1.00
 -10  -7   3    0.20    0.90
   9   7  -3   -0.30    0.80
  -9  -7   3   -0.60    1.00
  -9  -7   3    0.10    1.10
   8   7  -3    4.60    1.10
  -8  -7   3    5.30    1.30
  -8  -7   3    4.10    1.20
   7   7  -3    2.30    1.20
   7   7  -3    1.50    1.00
  -7  -7   3    0.70    1.00
  -7  -7   3    3.30    2.80
   6   7  -3   59.09    2.90
   6   7  -3   63.69    3.30
  -6  -7   3   59.59    3.30
  -6  -7   3   61.79    5.90
  -6  -7   3   60.49    3.00
   5   7  -3   39.00    2.70
  -5  -7   3   44.90    2.70
  -5  -7   3   49.00    4.90
  -5  -7   3   43.60    2.40
   4   7  -3   46.60    2.70
  -4  -7   3   43.70    2.60
  -4  -7   3   44.60    4.50
   3   7  -3   85.19    3.80
  -3  -7   3   89.19    5.70
  -3  -7   3   75.09    3.70
   2   7  -3   63.29    3.40
  -2  -7   3   73.89    4.90
   1   7  -3   67.69    3.50
   1   7  -3   74.69    3.90
  -1  -7   3   73.59    4.60
   0   7  -3  106.49    5.10
   0   7  -3  101.79    4.50
   0  -7   3  102.69    5.20
  -1   7  -3   47.80    3.40
  -1   7  -3   44.70    2.90
  -1   7  -3   45.40    2.70
   1  -7   3   42.90    2.60
  -2   7  -3    3.90    1.40
  -2   7  -3    6.10    1.40
  -2   7  -3    3.50    1.90
  -3   7  -3   31.10    2.30
  -3   7  -3   23.30    2.50
  -3   7  -3   27.40    2.50
  -4   7  -3    4.90    1.30
  -4   7  -3    3.00    1.20
  -4   7  -3    5.00    1.60
  -5   7  -3    3.80    1.10
  -5   7  -3    3.30    1.10
  -5   7  -3    4.60    1.30
  -6   7  -3    1.60    1.00
  11   6  -3    0.60    0.80
 -11  -6   3   -0.80    0.80
 -11  -6   3    0.20    0.90
  10   6  -3   12.40    1.40
 -10  -6   3   13.40    1.50
 -10  -6   3   15.50    1.60
   9   6  -3   17.60    2.70
  -9  -6   3   11.60    2.00
  -9  -6   3   17.50    1.80
   8   6  -3    8.30    1.50
  -8  -6   3    9.10    1.40
  -8  -6   3    7.80    1.40
   7   6  -3   34.20    2.50
   7   6  -3   34.10    2.40
  -7  -6   3   33.40    2.40
  -7  -6   3   34.80    4.70
  -7  -6   3   34.50    2.50
   6   6  -3   83.49    3.90
   6   6  -3   87.29    4.00
  -6  -6   3   89.89    3.90
  -6  -6   3   89.99    4.10
  -6  -6   3   84.79    6.50
   5   6  -3   14.30    1.40
   5   6  -3   12.70    1.60
  -5  -6   3   16.20    3.00
  -5  -6   3   12.80    1.50
  -5  -6   3   10.30    1.30
   4   6  -3   19.80    1.70
  -4  -6   3   17.10    1.60
  -4  -6   3   23.30    3.30
  -4  -6   3   20.00    1.50
   3   6  -3  501.05   17.60
  -3  -6   3  553.64   21.10
  -3  -6   3  474.15   17.40
   2   6  -3   39.00    2.40
  -2  -6   3   40.40    3.40
   1   6  -3   87.79    3.90
  -1  -6   3   95.59    5.00
   0   6  -3    1.10    1.30
   0   6  -3    0.10    0.90
   0  -6   3    1.00    2.00
  -1   6  -3    7.50    1.20
  -1   6  -3   10.90    1.50
  -1   6  -3    8.30    3.60
  -1   6  -3    9.40    1.80
   1  -6   3    7.90    1.30
  -2   6  -3    3.30    1.20
  -2   6  -3    3.70    1.70
  -2   6  -3    3.80    1.30
  -2   6  -3    0.90    3.00
  -3   6  -3   17.30    1.80
  -3   6  -3   15.60    2.20
  -3   6  -3   19.80    1.90
  -3   6  -3   10.20    4.20
  -4   6  -3   19.40    1.80
  -4   6  -3   21.00    2.50
  -4   6  -3   20.70    2.00
  -4   6  -3    9.80    4.50
  -5   6  -3   42.30    2.60
  -5   6  -3   34.30    3.00
  -5   6  -3   44.50    2.80
  -6   6  -3   -0.40    1.20
  -6   6  -3    3.00    1.10
  -6   6  -3   -0.60    0.90
  -7   6  -3    0.60    0.90
  11   5  -3    1.50    0.90
 -11  -5   3   -0.10    0.80
  10   5  -3   17.50    1.70
 -10  -5   3   17.30    1.60
   9   5  -3    5.10    1.40
  -9  -5   3    5.60    1.30
  -9  -5   3   -3.00   27.30
  -9  -5   3    4.10    1.40
   8   5  -3   15.50    1.70
  -8  -5   3   15.70    1.70
  -8  -5   3   12.50   25.20
  -8  -5   3   14.90    2.30
  -7  -5   3   58.79   24.70
   6   5  -3   20.00    1.80
   6   5  -3   22.20    1.90
  -6  -5   3   21.10    1.80
  -6  -5   3   39.30   21.40
  -6  -5   3   21.40    3.50
  -6  -5   3   16.10    1.60
   5   5  -3   41.40    2.50
  -5  -5   3   41.50    4.20
  -5  -5   3   40.90    2.40
  -5  -5   3   45.70    2.50
  -4  -5   3  299.37   12.60
  -3  -5   3  226.78    9.80
  -2  -5   3   27.70    2.80
  -1  -5   3   51.79    3.30
   0   5  -3   -0.70    1.90
   0  -5   3    0.40    1.00
   0  -5   3    1.40    1.50
  -1   5  -3   67.69    3.30
  -1   5  -3   72.69    5.70
   1  -5   3   71.39    3.20
   1  -5   3   67.09    3.80
  -2   5  -3  125.39    8.50
  -2   5  -3  133.29    5.40
  -2   5  -3  121.79    5.00
  -2   5  -3  130.29    5.60
  -3   5  -3   13.60    2.10
  -3   5  -3   10.70    3.80
  -3   5  -3   12.60    1.50
  -3   5  -3   11.80    1.50
  -4   5  -3   26.30    5.60
  -4   5  -3   28.60    2.50
  -4   5  -3   35.90    3.10
  -4   5  -3   29.60    2.30
  -5   5  -3   12.80    2.20
  -5   5  -3   14.00    1.80
  -5   5  -3    4.90    4.50
  -5   5  -3   14.90    1.60
  -6   5  -3   19.30    2.30
  -6   5  -3   26.30    2.00
  -6   5  -3   28.60    2.50
  -7   5  -3    1.20    1.00
  -7   5  -3    1.10    1.20
  -7   5  -3    0.60    0.60
  -8   5  -3    0.90    0.80
  11   4  -3    3.10    1.00
 -11  -4   3    2.60    1.00
  10   4  -3    5.80    1.40
 -10  -4   3  -25.00   20.40
 -10  -4   3   -0.20    0.70
   9   4  -3   50.29    3.10
  -9  -4   3   49.60    3.10
  -9  -4   3   41.10   18.40
  -9  -4   3   50.99    2.80
  -9  -4   3   47.20    6.90
   8   4  -3   15.30    1.80
   8   4  -3   15.50    4.80
  -8  -4   3  -18.80   17.50
  -8  -4   3   17.40    5.20
  -8  -4   3   15.50    1.60
  -8  -4   3   15.60    1.80
   7   4  -3    3.50    1.40
   7   4  -3    3.30    3.30
  -7  -4   3    5.00    1.20
  -7  -4   3    1.50    1.00
  -7  -4   3   17.00   16.00
  -7  -4   3    0.60    3.40
  -7  -4   3    0.50    1.60
   6   4  -3   94.39    7.30
   6   4  -3  101.09    4.70
   6   4  -3  103.19    4.30
  -6  -4   3  101.09   16.90
  -6  -4   3   99.79    6.50
  -6  -4   3  102.89    4.50
  -6  -4   3  108.09   12.10
  -6  -4   3  101.19    4.30
   5   4  -3   55.09    5.00
  -5  -4   3   40.20   12.90
  -5  -4   3   47.40    5.80
  -5  -4   3   46.50    2.50
  -5  -4   3   52.09    4.20
   4   4  -3    5.70    2.20
  -4  -4   3    7.20    1.10
  -4  -4   3    6.00    3.10
  -4  -4   3    9.20   13.30
  -4  -4   3    8.00    2.00
  -3  -4   3   45.10   17.40
  -3  -4   3   16.40    2.30
  -2  -4   3   85.29    4.50
  -1  -4   3   30.60    2.40
   0   4  -3   42.40    3.80
   0  -4   3   39.20    3.10
  -1   4  -3   88.39    5.90
   1  -4   3   89.39    3.60
   1  -4   3   86.59    4.10
  -2   4  -3  379.66   16.30
   2  -4   3  368.86   13.00
  -3   4  -3   48.30    5.90
  -3   4  -3   37.80    2.20
  -3   4  -3   37.40    2.40
   3  -4   3   38.90    2.10
   3  -4   3   39.10    2.60
  -4   4  -3   56.19    3.00
  -4   4  -3   54.69    3.50
  -4   4  -3   60.59    7.20
  -4   4  -3   53.39    2.80
   4  -4   3   57.19    3.30
  -5   4  -3   49.00    7.80
  -5   4  -3   49.50    3.90
  -5   4  -3   50.79    3.10
  -5   4  -3   52.59    2.80
   5  -4   3   54.39    3.90
  -6   4  -3   32.30    6.80
  -6   4  -3   25.20    2.60
  -6   4  -3   33.20    2.60
  -6   4  -3   32.30    2.40
   6  -4   3   22.70    3.20
  -7   4  -3   17.40    1.70
  -7   4  -3   10.10    2.00
  -7   4  -3   16.10    1.60
  -8   4  -3    0.70    0.90
  -8   4  -3   -0.70    0.70
  -8   4  -3   -0.90    1.00
  -9   4  -3    0.40    0.90
  11   3  -3    2.00    1.10
 -11  -3   3    1.30    0.90
 -10  -3   3   10.70   15.70
   9   3  -3   30.10    2.70
  -9  -3   3   30.80    2.50
  -9  -3   3   33.00    5.20
  -9  -3   3   39.90   14.80
   8   3  -3    6.90    1.60
   8   3  -3    3.20    3.40
  -8  -3   3  -15.70   12.50
  -8  -3   3    6.50    3.60
  -8  -3   3   11.60    1.40
  -8  -3   3    8.10    1.50
  -8  -3   3    9.50    1.50
   7   3  -3  144.99    6.10
   7   3  -3  139.39    9.60
  -7  -3   3  137.99    8.40
  -7  -3   3  154.48    7.00
  -7  -3   3  142.69    5.70
  -7  -3   3  149.88   10.30
  -7  -3   3  150.68    5.90
  -7  -3   3  175.98   19.70
  -7  -3   3  142.89    5.80
   6   3  -3   21.50    4.10
   6   3  -3   23.30    2.10
  -6  -3   3   16.90    4.00
  -6  -3   3   20.80    1.70
  -6  -3   3   23.60    3.40
  -6  -3   3   19.40    2.70
  -6  -3   3   26.10    3.10
  -6  -3   3   22.30    1.80
  -6  -3   3   24.20   10.70
   5   3  -3   20.00    3.40
  -5  -3   3   20.10    2.80
  -5  -3   3    1.50    8.50
  -5  -3   3   20.00    2.70
  -5  -3   3   13.30    3.60
  -5  -3   3   19.50    1.60
   4   3  -3  159.28    8.00
  -4  -3   3  156.18    9.10
  -4  -3   3  160.38    7.30
  -4  -3   3  162.48   14.10
  -4  -3   3  147.09    6.00
  -3  -3   3  113.49    7.10
  -3  -3   3  101.69   11.70
  -3  -3   3   95.99    6.20
  -2  -3   3    8.30    1.50
  -1  -3   3   56.79    3.00
   0   3  -3  245.78    9.60
   0  -3   3  223.28    9.10
   0  -3   3  237.98    8.50
  -1   3  -3   20.40    3.00
   1  -3   3   17.10    1.20
   1  -3   3   16.40    1.30
  -2   3  -3   68.19    5.60
   2  -3   3   69.49    2.70
   2  -3   3   65.69    2.90
  -3   3  -3  438.16   18.90
   3  -3   3  422.46   15.20
   3  -3   3  449.16   15.30
  -4   3  -3  123.49    4.80
  -4   3  -3  106.79   10.50
   4  -3   3  129.49    5.50
  -5   3  -3    1.70    1.30
  -5   3  -3    1.30    1.70
  -5   3  -3    3.20    1.10
  -5   3  -3    3.50    4.20
   5  -3   3    2.20    1.60
  -6   3  -3    3.50    5.20
  -6   3  -3    4.50    1.30
  -6   3  -3    3.30    1.30
  -6   3  -3    4.30    2.10
   6  -3   3    3.20    2.40
  -7   3  -3    1.70    1.20
  -7   3  -3    4.00    1.90
  -7   3  -3    2.30    1.40
  -7   3  -3    1.00    4.50
   7  -3   3    2.60    2.50
  -8   3  -3    7.00    1.80
  -8   3  -3    2.30    1.10
  -8   3  -3    4.70    1.30
  -9   3  -3    0.70    1.00
  -9   3  -3    0.00    0.90
  11   2  -3    0.20    0.90
 -11  -2   3    0.20    0.80
  10   2  -3    0.20    1.10
 -10  -2   3   -1.10    1.00
 -10  -2   3    0.10    1.20
 -10  -2   3   -2.30   12.80
   9   2  -3   37.40    6.40
   9   2  -3   47.20    3.20
  -9  -2   3   48.70    3.00
  -9  -2   3   40.50   12.80
  -9  -2   3   43.20    2.80
  -9  -2   3   48.60    4.50
  -9  -2   3   37.90    5.50
   8   2  -3    2.80    3.60
   8   2  -3    1.30    1.40
  -8  -2   3    0.80    3.00
  -8  -2   3    2.30    1.30
  -8  -2   3    1.00    3.10
  -8  -2   3    1.50    1.30
  -8  -2   3    5.70    3.40
  -8  -2   3    0.90   10.30
  -8  -2   3    4.20    1.00
   7   2  -3  134.49    5.80
   7   2  -3  128.89    9.00
  -7  -2   3  143.39    5.60
  -7  -2   3  127.99    5.20
  -7  -2   3  133.49    6.80
  -7  -2   3  113.99   12.80
  -7  -2   3  135.69    5.50
  -7  -2   3  128.59    8.40
  -7  -2   3  136.59   16.30
   6   2  -3    9.70    3.00
   6   2  -3   13.40    1.80
  -6  -2   3   15.40    8.50
  -6  -2   3   12.70    2.50
  -6  -2   3   13.00    2.90
  -6  -2   3   11.90    1.40
  -6  -2   3   16.40    4.00
   5   2  -3  238.58   11.10
  -5  -2   3  232.58   10.50
  -5  -2   3  237.58    8.60
  -5  -2   3  243.18   12.30
  -5  -2   3  237.88   10.20
  -5  -2   3  231.28   15.60
   4   2  -3   58.29    4.70
  -4  -2   3   55.59    5.60
  -4  -2   3   53.29    3.80
  -4  -2   3   58.69    8.90
  -4  -2   3   56.69    3.90
   3   2  -3   12.40    2.30
  -3  -2   3   12.30    2.80
  -3  -2   3   15.20    1.60
  -3  -2   3   14.50    1.90
  -3  -2   3   17.20    6.90
   2   2  -3  735.13   26.40
  -2  -2   3  758.82   26.10
   1   2  -3 1356.76   46.50
   0   2  -3  629.84   21.20
   0  -2   3  598.84   20.40
   0  -2   3  557.44   20.80
  -1   2  -3  109.79    5.50
   1  -2   3  101.69    3.80
   1  -2   3  100.89    3.80
  -2   2  -3  327.47   13.30
   2  -2   3  306.57   11.00
  -3   2  -3 1487.95   53.39
   3  -2   3 1533.35   50.29
   3  -2   3 1443.56   50.39
  -4   2  -3  168.98   10.60
   4  -2   3  185.48    7.40
  -5   2  -3   43.60    2.60
  -5   2  -3   43.80    6.50
   5  -2   3   42.80    3.90
  -6   2  -3    2.90    4.30
  -6   2  -3    2.10    1.30
  -6   2  -3    2.40    1.90
  -6   2  -3    3.70    1.20
   6  -2   3    3.80    2.20
  -7   2  -3   34.00    3.40
  -7   2  -3   34.50    7.10
  -7   2  -3   44.00    2.50
  -7   2  -3   42.30    2.90
   7  -2   3   36.30    4.50
  -8   2  -3    0.50    2.10
  -8   2  -3   -2.60    4.40
  -8   2  -3    2.30    1.40
  -8   2  -3    2.00    1.10
   8  -2   3    2.50    2.80
  -9   2  -3    8.90    1.40
  -9   2  -3    5.80    1.20
 -10   2  -3    0.80    0.90
  11   1  -3    2.30    0.90
 -11  -1   3    1.90    0.80
 -11  -1   3    2.40    0.90
  10   1  -3    0.90    1.20
 -10  -1   3    2.00    1.10
 -10  -1   3    1.40    1.00
   9   1  -3   -4.10    3.10
   9   1  -3    2.30    1.40
  -9  -1   3    0.30    1.20
  -9  -1   3    6.90    5.80
  -9  -1   3    1.50    1.30
  -9  -1   3   21.00   10.50
  -9  -1   3    2.40    3.10
  -9  -1   3   -1.80    2.20
   8   1  -3   31.70    7.00
   8   1  -3   43.80    3.10
  -8  -1   3   52.29   10.80
  -8  -1   3   39.40    5.60
  -8  -1   3   43.90    2.80
  -8  -1   3   46.80    4.30
  -8  -1   3   40.10    5.30
  -8  -1   3   42.10    2.90
   7   1  -3   -0.40    2.60
   7   1  -3    3.40    1.40
  -7  -1   3    5.00    1.40
  -7  -1   3    3.20    1.20
  -7  -1   3    3.70    3.00
  -7  -1   3    4.40    2.60
  -7  -1   3   -2.00   12.50
  -7  -1   3    1.50    2.70
   6   1  -3    8.80    1.70
   6   1  -3    7.80    2.70
  -6  -1   3   14.20    3.30
  -6  -1   3   11.40    1.50
  -6  -1   3    8.80    1.20
  -6  -1   3   17.00    3.40
  -6  -1   3    0.60    6.70
  -6  -1   3   10.70    2.50
   5   1  -3  953.50   34.10
  -5  -1   3  962.30   37.80
  -5  -1   3  907.41   31.60
  -5  -1   3  932.71   34.10
  -5  -1   3  941.11   35.50
  -5  -1   3  882.01   32.80
   4   1  -3  143.49    7.30
  -4  -1   3  156.38   11.60
  -4  -1   3  142.39    6.50
  -4  -1   3  148.49    8.10
  -4  -1   3  143.79    7.20
   3   1  -3   20.20    2.50
  -3  -1   3   22.90    2.30
  -3  -1   3   17.90    5.20
  -3  -1   3   23.20    2.20
  -3  -1   3   20.40    3.10
   2   1  -3  652.43   23.40
  -2  -1   3  685.03   26.50
  -2  -1   3  637.34   26.10
  -2  -1   3  657.33   23.00
  -2  -1   3  658.83   22.60
  -1  -1   3 2478.25   85.99
   0   1  -3  124.39    4.90
   0   1  -3  119.79    4.80
   0   1  -3  122.99    5.50
   0   1  -3  114.69    4.50
   0  -1   3  113.99    5.30
   0  -1   3  118.79    4.60
  -2   1  -3  127.09    6.50
  -2   1  -3  123.99    4.80
  -2   1  -3  121.49    5.20
   2  -1   3  127.39    4.60
   2  -1   3  114.79    4.60
  -3   1  -3  121.59    5.70
  -3   1  -3  129.99    5.10
  -3   1  -3  132.39    7.60
   3  -1   3  131.19    5.30
   3  -1   3  122.69    5.20
  -4   1  -3  229.88    8.50
  -4   1  -3  251.67   12.40
  -4   1  -3  249.48    9.90
   4  -1   3  243.88    9.30
   4  -1   3  219.18    9.30
  -5   1  -3   13.20    2.70
  -5   1  -3    9.30    3.90
  -5   1  -3   14.20    1.70
  -5   1  -3   16.80    1.40
   5  -1   3   13.40    2.20
  -6   1  -3   28.40    2.20
  -6   1  -3   25.20    3.50
  -6   1  -3   28.90    3.50
  -6   1  -3   34.60    6.00
  -6   1  -3   29.70    2.70
  -6   1  -3   27.80    2.00
  -6   1  -3   24.20    5.60
   6  -1   3   32.00    3.70
  -7   1  -3    3.80    1.40
  -7   1  -3    3.00    4.40
  -7   1  -3    3.70    2.20
  -7   1  -3    3.90    1.10
   7  -1   3    2.10    2.50
  -8   1  -3   51.19    2.70
  -8   1  -3   28.70    6.30
  -8   1  -3   47.40    3.10
  -8   1  -3   39.50    3.80
   8  -1   3   42.10    5.50
  -9   1  -3    4.60    1.30
  -9   1  -3    4.70    1.10
  -9   1  -3    7.30    2.50
 -10   1  -3   -0.20    1.00
 -10   1  -3    0.70    0.80
  11   0  -3    3.30    0.80
 -11   0   3    3.00    0.80
  10   0  -3    1.00    1.10
 -10   0   3    3.10    2.30
 -10   0   3    1.40    0.90
 -10   0   3    0.40    1.00
   9   0  -3    0.60    3.20
   9   0  -3    0.80    1.30
  -9   0   3   -1.30    8.10
  -9   0   3   -1.00    1.70
  -9   0   3    4.30    3.20
  -9   0   3   -0.20    1.10
  -9   0   3   -0.50    1.10
   8   0  -3   -3.10    2.90
   8   0  -3    0.20    1.30
  -8   0   3    1.90    1.30
  -8   0   3    1.90    3.70
  -8   0   3   -5.80    7.70
  -8   0   3    1.90    1.20
  -8   0   3   -1.10    2.70
  -8   0   3   -1.30    2.10
  -8   0   3    0.60    1.20
   7   0  -3    3.50    3.30
  -7   0   3    1.70    7.10
  -7   0   3    7.60    1.40
  -7   0   3    6.20    2.90
  -7   0   3    4.80    1.30
  -7   0   3    6.10    3.40
  -7   0   3    7.30    2.90
  -7   0   3    6.20    1.40
   6   0  -3    3.00    2.60
   6   0  -3    2.90    1.50
  -6   0   3   -3.50    5.60
  -6   0   3    4.10    1.20
  -6   0   3    2.70    2.10
  -6   0   3    4.10    2.70
  -6   0   3    4.30    2.50
  -6   0   3    2.90    1.00
   5   0  -3   77.29    5.60
  -5   0   3   76.49    3.30
  -5   0   3   76.99    5.90
  -5   0   3   73.79    5.70
  -5   0   3   75.29    8.50
   4   0  -3   18.40    2.90
  -4   0   3   16.50    3.10
  -4   0   3   13.40    4.00
  -4   0   3   19.10    5.60
   3   0  -3  106.19    5.60
  -3   0   3  111.19    4.90
  -3   0   3  110.89    6.30
  -3   0   3  119.29    8.40
  -3   0   3  113.99    5.70
   2   0  -3   50.69    3.40
  -2   0   3   57.39    6.70
  -2   0   3   54.69    3.20
  -2   0   3   53.69    4.00
  -2   0   3   49.20    2.80
   1   0  -3 1271.27   44.10
   0   0  -3 4493.55  151.08
  -1   0  -3  202.28    7.60
  -1   0  -3  211.58    8.10
   1   0   3  203.98    7.40
  -2   0  -3 1059.19   36.00
  -2   0  -3 1031.40   36.50
  -2   0  -3 1076.49   37.00
  -3   0  -3   35.10    2.40
  -3   0  -3   39.80    4.10
  -3   0  -3   30.50    3.30
   3   0   3   33.90    2.20
  -4   0  -3  451.55   18.40
   4   0   3  428.66   16.00
  -5   0  -3  570.04   22.30
  -5   0  -3  596.04   24.20
  -5   0  -3  549.35   19.70
  -5   0  -3  571.94   21.10
   5   0   3  597.44   21.30
  -6   0  -3  106.99    4.60
  -6   0  -3  128.19    9.50
  -6   0  -3  115.59    8.00
  -6   0  -3  109.09    4.80
  -6   0  -3  111.19    5.80
   6   0   3  115.29    6.60
  -7   0  -3    9.20    2.10
  -7   0  -3    5.30    2.50
  -7   0  -3    9.00    1.40
  -7   0  -3   -9.50   12.30
  -7   0  -3    3.20    4.10
  -7   0  -3    6.70    4.60
  -7   0  -3    6.60    1.20
   7   0   3    7.60    2.90
   7   0   3    5.30    1.30
  -8   0  -3   31.60    3.70
  -8   0  -3   24.50    5.90
  -8   0  -3   35.20    2.70
  -8   0  -3   38.40    5.60
  -8   0  -3   35.20    2.40
  -8   0  -3   31.80    3.80
  -8   0  -3   15.00   11.00
   8   0   3   38.20    2.50
   8   0   3   33.70    5.00
  -9   0  -3   32.80    2.30
  -9   0  -3   28.20    6.80
  -9   0  -3   26.80    3.40
  -9   0  -3   35.30    2.50
   9   0   3   30.70    5.30
   9   0   3   33.90    2.30
 -10   0  -3    1.10    0.90
 -10   0  -3    1.30    1.10
  10   0   3    2.10    0.90
 -11   0  -3    0.50    0.60
 -11   0  -3   -0.40    0.80
  10  -1  -3    2.30    1.00
 -10   1   3    2.50    1.00
 -10   1   3    3.30    2.00
   9  -1  -3   12.70    1.70
  -9   1   3    9.70    1.50
  -9   1   3   10.60    3.10
  -9   1   3   10.00    1.70
   8  -1  -3    2.80    1.40
   8  -1  -3    2.60    3.50
  -8   1   3    0.60    2.60
  -8   1   3    2.10    1.20
  -8   1   3    1.70    1.40
  -8   1   3    1.00    1.30
  -8   1   3   -0.50   10.10
  -8   1   3    2.60    1.70
  -8   1   3   -0.80    3.20
   7  -1  -3   57.69    3.60
   7  -1  -3   50.69    6.20
  -7   1   3   70.79    4.90
  -7   1   3   65.49    3.40
  -7   1   3   68.49    8.60
  -7   1   3   65.39    3.60
  -7   1   3   62.29    7.30
  -7   1   3   66.49    3.30
  -7   1   3   62.39    5.10
   6  -1  -3   14.60    1.90
   6  -1  -3   13.60    3.40
  -6   1   3   16.10    1.50
  -6   1   3   16.40    4.00
  -6   1   3   17.40    2.60
  -6   1   3    7.10    5.50
  -6   1   3   14.70    4.00
  -6   1   3   18.80    1.90
   5  -1  -3  162.88    8.40
  -5   1   3  150.38    9.20
  -5   1   3  161.68    8.40
  -5   1   3  160.58   11.20
  -5   1   3  163.38    6.10
   4  -1  -3   20.00    3.00
  -4   1   3   20.00    3.00
  -4   1   3   20.00    3.30
  -4   1   3    9.90    8.00
  -4   1   3   24.90    1.60
  -4   1   3   26.60    5.20
   3  -1  -3  715.93   25.40
  -3   1   3  739.93   26.10
  -3   1   3  706.53   25.90
  -3   1   3  667.13   27.00
  -3   1   3  699.83   27.50
   2  -1  -3  780.92   27.10
  -2   1   3  803.62   27.90
  -2   1   3  795.32   29.20
  -2   1   3  805.12   27.60
  -2   1   3  692.13   27.10
   0  -1  -3   59.79    3.40
   0  -1  -3   61.79    4.10
   0   1   3   66.39    2.80
  -1  -1  -3   77.39    3.60
  -1  -1  -3   79.79    4.50
  -1  -1  -3   75.99    3.40
   1   1   3   77.29    3.30
  -2  -1  -3 1578.14   54.99
  -2  -1  -3 1615.44   54.29
  -3  -1  -3   80.99    3.70
  -3  -1  -3   83.69    5.50
  -3  -1  -3   81.69    4.20
   3   1   3   82.19    3.90
  -4  -1  -3   25.00    3.50
  -4  -1  -3   27.80    4.10
  -4  -1  -3   22.60    2.50
   4   1   3   23.90    2.50
  -5  -1  -3   65.09    6.50
  -5  -1  -3   66.19    6.00
  -5  -1  -3   66.49    6.20
  -5  -1  -3   59.59    2.80
   5   1   3   71.89    4.50
  -6  -1  -3   43.30    5.80
  -6  -1  -3   46.90    6.00
  -6  -1  -3   50.69    2.50
  -6  -1  -3   54.99    4.20
   6   1   3   48.80    4.40
  -7  -1  -3   27.10    3.00
  -7  -1  -3   27.80    2.00
  -7  -1  -3   30.20    3.60
  -7  -1  -3   31.80    5.70
  -7  -1  -3   23.60    2.00
   7   1   3   28.90    2.30
   7   1   3   28.30    4.10
  -8  -1  -3   18.10    1.80
  -8  -1  -3    6.70    4.20
  -8  -1  -3   17.40    3.00
  -8  -1  -3   13.80    1.60
  -8  -1  -3   12.20    6.10
  -8  -1  -3   16.40    3.50
   8   1   3   20.60    2.70
   8   1   3   16.50    4.00
  -9  -1  -3   35.40    2.40
  -9  -1  -3   34.20    6.80
  -9  -1  -3   36.10    3.70
  -9  -1  -3   37.30    2.60
  -9  -1  -3   24.00    6.80
  -9  -1  -3   30.00    3.30
   9   1   3   33.40    2.50
   9   1   3   29.60    5.10
 -10  -1  -3    2.50    1.20
  10   1   3    2.50    1.00
 -11  -1  -3   -1.00    1.20
 -11  -1  -3    0.80    0.80
 -10   2   3    1.10    1.70
 -10   2   3    3.40    0.90
   9  -2  -3    2.10    1.10
  -9   2   3    1.10    2.60
  -9   2   3    3.10    1.20
   8  -2  -3    6.40    1.60
   8  -2  -3    7.70    4.70
  -8   2   3    8.60    2.40
  -8   2   3    1.20    4.00
  -8   2   3    7.40    1.30
   7  -2  -3   47.30    6.20
   7  -2  -3   44.50    3.10
  -7   2   3   47.20    3.20
  -7   2   3   46.30    5.20
  -7   2   3   38.00    6.10
  -7   2   3   42.80    3.00
  -7   2   3   49.50    3.00
  -7   2   3   38.90    3.80
  -7   2   3   50.79    3.20
  -7   2   3   41.60    2.80
  -7   2   3   38.60    6.00
   6  -2  -3    1.20    2.70
  -6   2   3    3.90    1.40
  -6   2   3    0.40    3.20
  -6   2   3    1.90    8.20
  -6   2   3    0.90    2.10
  -6   2   3   -0.20    1.60
  -6   2   3    1.80    1.00
  -6   2   3    2.10    1.20
   5  -2  -3    5.80    2.90
  -5   2   3    5.80    1.90
  -5   2   3    3.80    1.00
  -5   2   3    3.60    2.90
  -5   2   3   -5.20    7.60
  -5   2   3    5.10    1.90
  -5   2   3    3.00    4.20
   4  -2  -3    5.70    2.10
  -4   2   3    5.30    1.50
  -4   2   3   10.40    2.10
  -4   2   3    3.60    5.50
  -4   2   3    6.50    2.70
  -4   2   3    9.40    4.00
   3  -2  -3   15.20    2.30
  -3   2   3    3.10    4.20
  -3   2   3   16.60    3.30
  -3   2   3   15.00    1.90
   2  -2  -3    5.00    1.50
  -2   2   3    1.90    2.10
  -2   2   3    4.00    1.10
  -2   2   3    2.80    1.50
  -2   2   3    1.20    3.00
  -2   2   3    9.10    3.10
   1  -2  -3   41.50    2.90
   1  -2  -3   42.30    2.80
  -1   2   3   43.40    4.10
  -1   2   3   44.50    3.50
  -1  -2  -3 1591.74   54.79
  -2  -2  -3 3798.02  128.79
  -3  -2  -3   12.90    2.00
  -3  -2  -3    8.40    3.30
  -3  -2  -3   13.30    1.60
   3   2   3   14.30    1.70
  -4  -2  -3  539.35   19.50
  -4  -2  -3  533.15   21.70
  -4  -2  -3  536.45   20.20
   4   2   3  553.54   19.80
  -5  -2  -3    2.50    0.80
  -5  -2  -3   -0.90    1.60
  -5  -2  -3    5.10    4.10
  -5  -2  -3    2.20    1.40
  -5  -2  -3    0.00    2.40
   5   2   3    1.70    1.70
  -6  -2  -3  361.66   15.30
  -6  -2  -3  358.56   17.60
  -6  -2  -3  370.86   16.90
  -6  -2  -3  355.96   12.80
   6   2   3  377.66   15.20
  -7  -2  -3   -1.50    3.80
  -7  -2  -3   -0.80    3.40
  -7  -2  -3    0.90    1.00
  -7  -2  -3    2.40    1.10
  -7  -2  -3    9.50    5.30
  -7  -2  -3    0.30    1.90
   7   2   3   -0.70    1.10
   7   2   3   -0.50    2.20
  -8  -2  -3  349.77   12.70
  -8  -2  -3  329.67   18.50
  -8  -2  -3  366.86   19.20
  -8  -2  -3  366.56   13.70
  -8  -2  -3  374.46   16.00
  -8  -2  -3  368.76   12.90
   8   2   3  345.97   16.80
   8   2   3  354.56   12.90
  -9  -2  -3   60.59    3.20
  -9  -2  -3   65.19    5.40
  -9  -2  -3   50.69    7.70
  -9  -2  -3   57.79    3.20
   9   2   3   61.59    3.30
   9   2   3   56.79    6.70
 -10  -2  -3   -0.10    1.10
 -10  -2  -3    1.80    0.90
  10   2   3    2.70    1.10
 -11  -2  -3    0.60    0.80
  11   2   3   -0.40    0.80
  -9   3   3    2.40    1.30
  -9   3   3    1.70    2.40
  -8   3   3    1.80    2.30
  -8   3   3    1.00    1.30
   7  -3  -3    2.70    3.30
  -7   3   3    0.70    1.00
  -7   3   3   -0.90    2.20
  -7   3   3    2.20    3.70
  -7   3   3    0.50    1.40
  -7   3   3    1.00    1.30
   6  -3  -3   52.39    5.90
  -6   3   3   51.89    7.20
  -6   3   3   46.40    2.60
  -6   3   3   49.20    3.00
  -6   3   3   51.39    3.30
  -6   3   3   49.70    4.10
   5  -3  -3  182.58    9.40
  -5   3   3  171.28    8.00
  -5   3   3  180.08    6.60
  -5   3   3  167.48   10.80
  -5   3   3  167.38    6.70
  -5   3   3  176.08    7.40
  -5   3   3  168.28    6.60
  -5   3   3  169.48    7.00
  -5   3   3  166.48    6.80
  -5   3   3  158.88    8.10
   4  -3  -3   30.00    3.50
  -4   3   3   29.20    2.50
  -4   3   3   23.90    3.90
  -4   3   3   32.70    2.80
  -4   3   3   28.50    2.10
  -4   3   3   25.20    1.70
  -4   3   3   29.00    4.60
  -4   3   3   26.80    2.30
   3  -3  -3   27.50    3.00
  -3   3   3   27.90    2.00
  -3   3   3   30.10    3.90
  -3   3   3   26.60    2.50
  -3   3   3   30.70    3.90
  -3   3   3   23.20    3.60
   2  -3  -3  104.19    5.20
  -2   3   3  104.29    4.50
  -2   3   3  109.29    6.60
   1  -3  -3  163.28    6.50
   1  -3  -3  138.19    6.50
  -1   3   3  145.79    7.20
  -1   3   3  157.48    7.50
  -1   3   3  157.88    6.10
  -3  -3  -3   43.10    5.20
  -3  -3  -3   45.60    3.40
  -3  -3  -3   46.50    2.90
   3   3   3   46.30    3.20
  -4  -3  -3  426.26   15.80
  -4  -3  -3  426.86   18.50
  -4  -3  -3  427.86   16.70
   4   3   3  421.86   16.10
  -5  -3  -3   58.99    4.70
  -5  -3  -3   52.69    3.80
  -5  -3  -3   49.80    2.40
  -5  -3  -3   51.89    6.70
   5   3   3   52.99    4.20
  -6  -3  -3   36.80    6.70
  -6  -3  -3   35.70    2.00
  -6  -3  -3   34.10    4.20
  -6  -3  -3   33.60    4.80
   6   3   3   35.00    3.80
  -7  -3  -3   94.89    4.10
  -7  -3  -3  101.79    7.10
  -7  -3  -3   99.49   11.60
  -7  -3  -3  100.79    8.20
  -7  -3  -3   99.59    4.20
   7   3   3  110.39    7.30
   7   3   3   97.59    4.30
  -8  -3  -3   10.10    1.40
  -8  -3  -3   19.70    8.10
  -8  -3  -3    4.10    4.10
  -8  -3  -3   11.40    3.40
  -8  -3  -3    7.70    1.20
   8   3   3    9.60    1.50
   8   3   3    9.50    3.70
  -9  -3  -3    2.50    8.70
  -9  -3  -3   12.30    3.30
  -9  -3  -3   15.50    5.00
  -9  -3  -3   15.10    1.60
   9   3   3   10.70    1.60
   9   3   3   10.70    4.10
 -10  -3  -3   22.10    3.70
 -10  -3  -3   27.20    2.10
 -10  -3  -3   19.50   10.00
  10   3   3   26.20    2.20
  10   3   3   29.20    8.20
  11   3   3    5.40    1.00
 -12  -3  -3    0.50    0.80
  12   3   3    0.30    0.60
  -9   4   3    1.40    0.90
  -9   4   3    2.60    1.80
  -8   4   3    1.70    1.20
  -8   4   3    4.10    2.20
   7  -4  -3    2.30    3.70
  -7   4   3    1.40    1.20
  -7   4   3    1.90    2.10
  -7   4   3    2.40    3.60
   6  -4  -3  197.68   11.50
  -6   4   3  217.28    9.30
  -6   4   3  216.88    8.20
  -6   4   3  211.78   13.60
  -6   4   3  221.68    8.50
   5  -4  -3  156.28    8.90
  -5   4   3  145.49    5.90
  -5   4   3  140.49   10.70
  -5   4   3  142.99    5.60
   4  -4  -3   -3.60    1.90
  -4   4   3   -0.70    1.00
  -4   4   3    0.40    0.70
  -4   4   3   -0.20    1.30
  -4   4   3   -0.60    1.10
  -4   4   3    1.90    3.20
  -4   4   3    2.50    1.60
   3  -4  -3   64.79    4.60
  -3   4   3   67.79    6.20
   2  -4  -3   10.30    2.10
   2  -4  -3    9.40    1.40
  -2   4   3   12.00    1.30
  -2   4   3    6.50    2.70
  -2   4   3    8.10    2.30
   1  -4  -3   64.89    3.20
   1  -4  -3   64.79    4.00
  -1   4   3   63.49    5.10
  -1   4   3   66.79    5.20
   0  -4  -3 1574.54   53.99
   0   4   3 1623.24   55.29
   0   4   3 1610.74   54.39
   0   4   3 1547.15   56.49
  -1  -4  -3   54.89    3.00
  -2  -4  -3  312.47   11.50
  -3  -4  -3   32.00    6.00
  -3  -4  -3   33.90    2.70
  -3  -4  -3   29.50    3.10
  -4  -4  -3    4.60    5.80
  -4  -4  -3    3.80    2.00
  -4  -4  -3    4.10    1.70
   4   4   3    1.90    1.70
  -5  -4  -3   34.30    3.30
  -5  -4  -3   34.30    7.00
  -5  -4  -3   29.00    3.80
   5   4   3   36.30    3.80
  -6  -4  -3  149.39    5.70
  -6  -4  -3  150.88    9.00
  -6  -4  -3  149.09    9.00
  -6  -4  -3  153.48    7.70
  -6  -4  -3  152.88   13.00
   6   4   3  149.79    8.30
  -7  -4  -3   -5.60    8.10
  -7  -4  -3    4.80    1.00
  -7  -4  -3    5.30    3.60
  -7  -4  -3    7.40    1.10
  -7  -4  -3    7.30    3.20
   7   4   3    4.30    2.80
   7   4   3    4.30    1.20
  -8  -4  -3  167.78    6.50
  -8  -4  -3  171.08   16.80
  -8  -4  -3  165.98   11.50
  -8  -4  -3  172.68   10.30
  -8  -4  -3  169.18    6.40
   8   4   3  162.38    6.60
   8   4   3  168.18   10.50
  -9  -4  -3   14.30    3.60
  -9  -4  -3   19.60   10.60
  -9  -4  -3   11.70    1.40
  -9  -4  -3    6.20    4.20
  -9  -4  -3   12.50    1.60
   9   4   3    5.70    3.70
   9   4   3   14.70    1.70
 -10  -4  -3   34.90   12.20
 -10  -4  -3   11.30    8.40
 -10  -4  -3   32.80    2.30
 -10  -4  -3   29.00    4.30
  10   4   3   23.70    6.20
  10   4   3   34.40    2.50
  11   4   3    0.60    0.90
  -8   5   3    3.70    1.70
  -8   5   3    3.70    0.90
  -7   5   3   -0.70    1.90
  -7   5   3    0.10    1.00
   6  -5  -3   32.30    5.30
  -6   5   3   36.90    3.20
  -6   5   3   25.20    6.80
   5  -5  -3   54.29    5.70
  -5   5   3   68.59    3.60
  -5   5   3   59.59    4.20
  -5   5   3   61.29    3.20
   4  -5  -3  110.89    7.10
  -4   5   3  114.09    4.90
  -4   5   3  100.69    8.80
  -4   5   3  111.49    4.80
  -4   5   3  122.09    5.70
   3  -5  -3  172.78    8.10
  -3   5   3  163.98    6.40
  -3   5   3  155.98    6.50
  -3   5   3  166.68    7.00
  -3   5   3  161.78   10.00
  -3   5   3  152.78    6.20
   2  -5  -3  111.09    5.80
  -2   5   3  105.09    7.40
  -2   5   3  106.89    5.00
   1  -5  -3  102.09    5.10
   1  -5  -3   97.79    4.60
  -1   5   3  102.79    6.70
   0  -5  -3    3.30    1.20
   0  -5  -3    6.50    1.50
   0   5   3    6.00    4.00
   0   5   3    7.10    1.50
  -1  -5  -3 1133.99   38.00
   1   5   3 1055.29   38.90
   1   5   3 1120.99   40.80
  -2  -5  -3  307.67   11.20
   2   5   3  262.67   18.30
  -3  -5  -3   48.60    9.90
  -4  -5  -3   52.49   10.30
  -4  -5  -3   48.00    3.60
  -4  -5  -3   47.50    4.50
   4   5   3   47.50    3.90
  -5  -5  -3   74.99    4.80
  -5  -5  -3   80.59    8.30
  -5  -5  -3   74.09   11.20
   5   5   3   75.99    5.30
  -6  -5  -3   57.09    2.80
  -6  -5  -3   70.79   11.40
  -6  -5  -3   66.19    6.50
  -6  -5  -3   56.39    4.60
  -6  -5  -3   57.09    2.60
   6   5   3   53.89    5.20
   6   5   3   54.29    2.80
  -7  -5  -3   31.60   10.50
  -7  -5  -3   51.89    2.70
  -7  -5  -3   48.20    2.50
  -7  -5  -3   56.09    6.00
  -7  -5  -3   45.90    5.60
   7   5   3   49.00    2.70
   7   5   3   53.19    5.80
  -8  -5  -3   24.00    4.60
  -8  -5  -3   20.80    4.60
  -8  -5  -3   17.30   11.60
  -8  -5  -3   23.00    2.00
  -8  -5  -3   24.00    1.90
   8   5   3   28.70    3.00
   8   5   3   25.60    4.90
  -9  -5  -3   29.50    5.10
  -9  -5  -3   38.30    2.40
  -9  -5  -3   23.20   13.80
  -9  -5  -3   23.70    4.90
  -9  -5  -3   36.20    2.50
   9   5   3   35.20    2.60
   9   5   3   35.40    5.90
 -10  -5  -3    0.30    2.70
 -10  -5  -3    2.90    1.10
 -10  -5  -3   20.70   14.20
  10   5   3    6.00    1.20
 -11  -5  -3   -0.10    0.70
  11   5   3    0.00    0.90
  12   5   3    0.40    0.70
  -7   6   3   -0.60    0.90
  -7   6   3   -0.40    1.40
  -6   6   3    0.80    1.90
  -6   6   3    1.80    1.20
  -5   6   3   44.70    3.80
  -5   6   3   48.00    3.00
   4  -6  -3    0.80    1.80
  -4   6   3    0.40    1.20
  -4   6   3    0.80    1.10
  -4   6   3   -0.20    3.00
  -4   6   3    0.90    1.90
   3  -6  -3   30.60    3.20
  -3   6   3   29.90    2.10
  -3   6   3   40.80    4.50
  -3   6   3   28.30    5.30
  -3   6   3   31.00    2.60
  -3   6   3   33.50    2.50
   2  -6  -3    8.00    1.90
  -2   6   3    6.10    1.40
  -2   6   3    4.60    2.60
  -2   6   3    8.60    1.80
  -2   6   3    5.10    1.20
   1  -6  -3   21.00    2.30
  -1   6   3   21.60    4.10
  -1   6   3   25.60    3.30
   0  -6  -3  171.28    7.10
  -1  -6  -3  115.69    5.10
   1   6   3  104.49    5.80
   1   6   3   98.49   11.20
  -2  -6  -3  421.46   15.00
   2   6   3  400.26   22.70
   2   6   3  377.56   16.60
  -3  -6  -3    5.40    1.70
  -4  -6  -3   18.60    2.70
  -6  -6  -3   63.99    3.10
  -6  -6  -3   60.79    5.10
  -6  -6  -3   60.59    2.80
  -6  -6  -3   70.09   15.60
   6   6   3   64.19    3.00
  -7  -6  -3  118.59    8.40
  -7  -6  -3  113.89    4.70
  -7  -6  -3  122.89    5.00
  -7  -6  -3  117.39   18.10
  -7  -6  -3  125.29    7.50
   7   6   3  122.09    4.90
  -8  -6  -3    3.90    3.50
  -8  -6  -3    5.40    1.10
  -8  -6  -3    2.70    3.30
  -8  -6  -3    4.30    1.20
  -8  -6  -3   32.40   17.80
   8   6   3   -0.70    2.60
   8   6   3    5.80    1.30
  -9  -6  -3   -0.60    3.50
  -9  -6  -3    4.10    3.70
  -9  -6  -3    3.40    1.10
  -9  -6  -3    2.10    1.10
  -9  -6  -3  -15.10   19.80
   9   6   3    2.60    1.20
 -10  -6  -3    1.50    1.00
 -10  -6  -3    3.60    1.20
  10   6   3    3.00    1.10
  11   6   3    0.20    0.90
  11   6   3    1.20    1.00
  12   6   3    1.10    0.70
  -6   7   3    4.30    1.10
  -6   7   3    2.80    1.70
  -5   7   3    2.80    1.80
  -5   7   3    1.50    1.10
  -4   7   3    1.00    1.80
   3  -7  -3    0.20    1.20
  -3   7   3   -1.00    1.10
  -3   7   3    1.20    1.80
   2  -7  -3  144.09    6.50
  -2   7   3  148.39    5.90
  -2   7   3  161.18    6.90
  -2   7   3  144.79    6.10
   1  -7  -3    8.00    1.60
  -1   7   3    6.60    1.90
  -1   7   3    8.70    1.50
  -1   7   3    7.70    1.30
   0  -7  -3  140.39    6.30
   0   7   3  138.29    6.10
  -1  -7  -3  226.88    9.60
   1   7   3  233.38    9.00
   1   7   3  215.58    9.00
   1   7   3  226.68   12.20
  -2  -7  -3   53.89    4.00
   2   7   3   37.50   11.60
   2   7   3   49.20    4.50
  -3  -7  -3   12.40    2.30
  -4  -7  -3  104.39    8.90
   4   7   3  117.79    4.60
  -5  -7  -3   59.49    3.00
  -5  -7  -3   63.39    5.00
   5   7   3   55.09    2.80
  -6  -7  -3  105.29    6.90
  -6  -7  -3  104.49    4.60
   6   7   3  109.79    4.40
   6   7   3  104.89    4.50
   6   7   3  111.49    5.20
  -7  -7  -3   25.40    4.50
  -7  -7  -3   26.10    4.10
  -7  -7  -3   30.50    2.90
   7   7   3   28.00    2.10
   7   7   3   27.80    2.30
  -8  -7  -3   58.59    3.20
  -8  -7  -3   52.39    6.50
  -8  -7  -3   57.69    2.80
   8   7   3   59.59    3.10
   8   7   3   63.59    3.20
  -9  -7  -3   17.40    1.70
  -9  -7  -3   21.50    1.70
   9   7   3   15.00    1.70
   9   7   3   22.90    2.10
 -10  -7  -3    5.90    1.10
 -10  -7  -3    6.30    1.30
  10   7   3    6.80    1.20
  10   7   3    4.60    1.20
 -11  -7  -3    0.80    0.90
  11   7   3   -0.50    0.90
  12   7   3    0.70    0.60
  12   7   3    0.40    0.70
  -5   8   3   -0.10    1.40
  -5   8   3    0.50    0.90
  -4   8   3   -0.60    1.40
  -4   8   3    1.30    1.00
  -3   8   3    2.70    1.70
  -3   8   3    2.60    1.10
   2  -8  -3    3.30    1.30
  -2   8   3    3.40    2.10
  -2   8   3    6.40    1.10
   1  -8  -3   17.00    3.50
  -1   8   3   12.50    2.20
   0  -8  -3    8.80    1.90
   0   8   3   14.30    1.40
   0   8   3   13.70    2.20
  -1  -8  -3    1.60    1.60
   1   8   3    1.30    1.50
   1   8   3    1.30    1.00
  -2  -8  -3  202.78    9.00
   2   8   3  206.88    8.10
   2   8   3  186.68    7.30
  -3  -8  -3   80.89    3.70
  -3  -8  -3   92.49    5.50
   3   8   3   78.99    3.60
   3   8   3   16.60   30.50
  -4  -8  -3   37.10    2.30
  -4  -8  -3   40.30    4.20
   4   8   3   35.90    2.30
  -5  -8  -3    4.20    2.20
  -5  -8  -3    5.20    1.20
   5   8   3    4.70    1.10
  -6  -8  -3    6.90    2.90
  -6  -8  -3    8.70    1.90
   6   8   3   12.60    1.60
   6   8   3   10.70    1.30
  -7  -8  -3    5.40    3.10
  -7  -8  -3    9.20    1.50
  -7  -8  -3    3.40    3.40
   7   8   3    9.50    1.80
  -8  -8  -3    0.60    2.70
  -8  -8  -3    9.70    1.50
   8   8   3    9.60    1.50
  -9  -8  -3    4.90    1.50
   9   8   3    3.70    1.20
 -10  -8  -3    3.70    1.20
  10   8   3    3.70    1.10
 -11  -8  -3   -0.50    0.90
  11   8   3    0.70    0.70
  11   8   3    0.80    0.90
  12   8   3   -0.70    0.90
  -4   9   3    0.70    1.50
  -4   9   3    0.20    0.60
  -3   9   3    1.10    1.50
  -3   9   3   -0.10    0.50
  -2   9   3    1.40    1.50
  -1   9   3    2.50    1.80
   0  -9  -3   19.80    2.60
   0   9   3   23.80    2.80
  -1  -9  -3    0.30    1.60
   1   9   3    1.80    1.80
   1   9   3    2.60    1.10
  -2  -9  -3   24.40    4.20
   2   9   3   23.90    1.90
   2   9   3   24.40    2.80
  -3  -9  -3   12.80    2.80
  -3  -9  -3   13.30    1.50
   3   9   3   13.50    1.50
   3   9   3   14.20    2.10
  -4  -9  -3   20.00    3.20
   4   9   3   20.90    1.80
  -5  -9  -3   16.70    1.70
  -5  -9  -3   14.40    5.60
   5   9   3   15.50    1.50
  -6  -9  -3    8.80    1.50
  -6  -9  -3    3.90    2.80
   6   9   3    6.30    1.30
  -7  -9  -3    7.10    1.40
  -7  -9  -3   10.50    3.40
  -8  -9  -3    2.00    3.60
  -8  -9  -3    2.50    1.20
   8   9   3    2.50    0.90
  -9  -9  -3    3.90    1.20
   9   9   3    6.20    1.10
 -10  -9  -3    0.60    1.00
 -11  -9  -3    2.80    1.00
  11   9   3    3.50    0.80
  -3  10   3    0.30    1.10
  -2  10   3    1.50    1.50
  -1  10   3    0.50    1.50
   0  10   3    1.80    1.60
  -1 -10  -3   10.30    2.30
  -2 -10  -3    1.10    1.80
   2  10   3    2.10    1.10
   2  10   3   -0.20    1.60
  -3 -10  -3    3.00    2.20
   3  10   3    3.90    1.20
   3  10   3    2.70    1.70
  -4 -10  -3   18.10    3.30
  -4 -10  -3   20.20    1.90
   4  10   3   17.50    2.30
   4  10   3   25.30    2.00
  -5 -10  -3   13.60    3.30
  -5 -10  -3   20.50    2.00
   5  10   3   13.20    1.50
  -6 -10  -3    3.60    1.20
  -6 -10  -3    3.50    2.60
  -7 -10  -3   16.80    1.80
  -7 -10  -3   15.60    4.70
  -8 -10  -3    0.90    1.10
  -9 -10  -3   -0.30    0.90
 -10 -10  -3   -0.10    1.30
 -11 -10  -3   -0.50    0.80
  -2  11   3    0.20    1.00
  -1  11   3    0.40    1.10
   0  11   3    0.30    1.40
   1  11   3   -0.10    1.30
   2  11   3    0.60    1.50
   2  11   3   -0.30    0.90
   3  11   3   -0.20    0.90
   3  11   3    1.60    1.50
  -4 -11  -3    1.00    1.20
   4  11   3    1.70    1.40
   4  11   3    1.30    1.10
  -5 -11  -3    2.50    1.20
   5  11   3    3.20    1.10
   5  11   3    2.20    1.40
  -6 -11  -3    2.90    1.30
   6  11   3    0.80    1.30
  -7 -11  -3    3.00    1.20
  -8 -11  -3   -0.10    1.00
  -9 -11  -3    4.00    1.10
 -10 -11  -3    0.50    0.80
   0  12   3   -0.90    0.90
   1  12   3    0.60    1.10
   2  12   3    3.20    1.40
   3  12   3    0.40    1.30
   4  12   3    1.10    1.20
  -5 -12  -3   11.70    1.50
   5  12   3    6.70    1.40
  -6 -12  -3   -0.70    1.00
   6  12   3   -0.50    1.10
  -7 -12  -3    1.00    1.00
   7  12   3    1.50    1.00
  -8 -12  -3    1.30    1.00
   8  12   3   -0.10    0.80
  -9 -12  -3    1.30    0.90
   9  12   3    0.20    0.70
   4  13   3    0.60    0.90
   5  13   3    1.20    0.80
   6  13   3   -0.30    0.80
   8  11  -4    1.60    0.80
  -8 -11   4    2.70    0.80
   7  11  -4   -0.20    0.80
  -7 -11   4    0.00    0.80
   6  11  -4    1.20    1.00
   6  11  -4    0.30    0.80
  -6 -11   4    0.00    0.80
   5  11  -4    0.50    0.90
   5  11  -4    0.60    1.00
  -5 -11   4    0.70    1.00
   4  11  -4    1.80    1.00
   4  11  -4    2.40    1.00
   3  11  -4    0.80    0.90
   3  11  -4    3.20    1.00
   2  11  -4    5.00    1.00
   2  11  -4    2.30    1.00
   1  11  -4   29.20    1.80
   0  11  -4    2.00    0.80
  -9 -10   4    7.80    1.10
  -8 -10   4   36.60    2.30
   7  10  -4    2.00    1.00
  -7 -10   4    2.10    1.10
   6  10  -4   -0.50    0.90
  -6 -10   4    0.50    1.10
   5  10  -4   -0.50    1.10
   5  10  -4    1.80    1.10
  -5 -10   4    0.30    1.00
   4  10  -4    0.20    1.10
   4  10  -4   -0.40    1.20
  -4 -10   4    1.20    1.10
   3  10  -4    4.80    1.20
   3  10  -4    4.00    1.40
   2  10  -4    1.10    1.10
   2  10  -4    1.70    1.20
   1  10  -4    9.00    1.60
   1  10  -4   10.80    1.40
   0  10  -4    1.70    1.80
   0  10  -4    4.50    1.20
  -1  10  -4   -0.40    0.80
  -1  10  -4    1.00    0.90
  -2  10  -4    1.20    0.80
 -10  -9   4    1.50    0.90
  -9  -9   4    1.60    1.00
  -8  -9   4    7.00    1.30
   7   9  -4    6.90    1.30
  -7  -9   4   11.90    1.60
   6   9  -4    6.70    1.30
  -6  -9   4    9.10    1.40
  -6  -9   4    5.20    3.20
   5   9  -4    2.10    1.20
  -5  -9   4    1.50    1.70
  -5  -9   4    1.40    3.00
   4   9  -4    2.40    1.30
  -4  -9   4    1.80    2.10
  -4  -9   4    0.80    1.10
   3   9  -4   15.60    1.70
   3   9  -4   23.10    2.50
  -3  -9   4   16.90    3.20
   2   9  -4   20.70    2.80
   2   9  -4   11.90    1.60
   1   9  -4    1.00    1.20
   1   9  -4    5.40    1.70
  -1  -9   4    4.50    1.80
   0   9  -4   16.30    1.80
   0   9  -4   14.80    2.00
  -1   9  -4    6.20    1.50
  -1   9  -4   10.30    1.50
  -2   9  -4    2.20    1.10
  -2   9  -4    2.70    1.40
  -3   9  -4    0.50    1.00
 -11  -8   4    1.50    0.70
 -10  -8   4    1.20    0.90
  -9  -8   4    0.90    1.10
  -9  -8   4    1.30    1.40
  -8  -8   4    2.90    1.30
  -8  -8   4    2.20    1.00
   7   8  -4    1.30    1.10
  -7  -8   4    2.20    1.20
  -7  -8   4    0.50    4.00
   6   8  -4   43.10    2.70
  -6  -8   4   40.90    2.80
  -6  -8   4   29.70    4.70
   5   8  -4    0.70    1.30
  -5  -8   4    0.40    1.10
  -5  -8   4   -1.30    2.00
   4   8  -4    0.20    1.30
  -4  -8   4    0.70    2.10
  -4  -8   4    1.00    1.00
   3   8  -4    1.30    1.20
  -3  -8   4   -1.10    1.70
   2   8  -4   -0.80    1.30
   2   8  -4    1.60    1.50
  -2  -8   4    1.10    1.90
   1   8  -4    1.20    1.40
   1   8  -4    2.10    1.70
  -1  -8   4    0.70    1.60
   0   8  -4    5.10    1.50
   0   8  -4    5.80    1.80
   0  -8   4    6.20    1.70
  -1   8  -4    5.50    2.10
  -1   8  -4    7.30    1.60
  -2   8  -4    3.70    1.40
  -2   8  -4    9.50    1.70
  -2   8  -4    1.10    0.60
  -3   8  -4    9.60    2.70
  -3   8  -4    6.30    1.30
  -3   8  -4    8.00    1.60
  -4   8  -4    2.30    1.10
  -4   8  -4   -0.10    1.00
  -5   8  -4    0.20    0.80
  11   7  -4   -0.20    0.50
 -11  -7   4    0.00    0.60
 -11  -7   4    0.20    0.80
  10   7  -4    0.00    0.80
 -10  -7   4    0.20    0.90
 -10  -7   4   -0.60    0.90
   9   7  -4    7.30    1.10
  -9  -7   4    8.30    1.30
  -9  -7   4    8.30    1.40
  -8  -7   4    1.00    1.10
  -8  -7   4    0.00    1.10
   7   7  -4    1.40    1.00
   7   7  -4    1.60    1.20
  -7  -7   4    2.10    1.10
  -7  -7   4    2.30    2.90
  -7  -7   4    0.90    1.10
   6   7  -4   16.00    1.80
  -6  -7   4   19.00    1.90
  -6  -7   4   12.60    1.60
  -6  -7   4   21.70    4.00
   5   7  -4    0.30    1.30
  -5  -7   4    1.70    1.00
  -5  -7   4    1.30    1.20
  -5  -7   4    1.30    2.10
   4   7  -4   15.20    1.70
  -4  -7   4   13.90    3.00
  -4  -7   4   16.40    1.60
   3   7  -4   28.80    2.30
  -3  -7   4   26.60    3.60
  -3  -7   4   23.40    2.00
   2   7  -4   30.10    2.20
  -2  -7   4   25.60    3.30
   1   7  -4   47.60    3.20
   1   7  -4   43.90    2.90
  -1  -7   4   49.60    4.00
   0   7  -4  150.88    6.50
   0   7  -4  145.99    5.90
   0  -7   4  142.09    6.80
  -1   7  -4   21.00    2.00
  -1   7  -4   22.70    2.50
  -1   7  -4   20.00    1.90
  -2   7  -4   13.00    2.10
  -2   7  -4   14.70    1.80
  -2   7  -4   14.60    1.60
  -3   7  -4   13.20    1.80
  -3   7  -4    9.50    1.70
  -3   7  -4   10.30    1.90
  -4   7  -4   23.20    1.80
  -4   7  -4   18.40    1.90
  -5   7  -4    5.60    1.50
  -5   7  -4    4.60    1.10
  -6   7  -4    1.20    1.00
  11   6  -4    1.00    0.70
 -11  -6   4   -0.10    0.70
  10   6  -4   -0.50    0.90
 -10  -6   4    1.10    1.00
 -10  -6   4    0.90    1.00
   9   6  -4   13.50    1.60
  -9  -6   4   15.50    1.80
  -9  -6   4   16.50    1.70
   8   6  -4   18.50    1.80
  -8  -6   4   16.70    1.80
  -8  -6   4   15.10    1.70
   7   6  -4   14.10    1.60
   7   6  -4   16.80    1.70
  -7  -6   4   13.50    3.40
  -7  -6   4   15.00    1.70
  -7  -6   4   15.70    1.70
   6   6  -4    1.80    1.10
   6   6  -4    2.10    1.10
  -6  -6   4    3.60    2.40
  -6  -6   4    2.10    1.10
  -6  -6   4    0.90    1.10
   5   6  -4   45.40    2.70
  -5  -6   4   45.10    2.80
  -5  -6   4   48.40    2.60
  -5  -6   4   50.39    5.10
   4   6  -4   52.59    2.80
  -4  -6   4   49.10    2.60
  -4  -6   4   48.10    4.50
   3   6  -4   42.30    2.50
  -3  -6   4   40.80    2.20
  -3  -6   4   39.70    3.90
   2   6  -4   90.39    3.90
  -2  -6   4   95.79    5.40
  -2  -6   4   84.79    3.70
   1   6  -4   15.70    1.50
  -1  -6   4   13.00    1.50
  -1  -6   4   17.70    2.40
   0   6  -4   17.30    1.80
   0   6  -4   18.90    2.30
   0   6  -4   17.10    1.50
   0  -6   4   15.90    2.10
  -1   6  -4    4.40    1.60
  -1   6  -4    4.00    1.30
  -1   6  -4    2.60    3.30
  -1   6  -4    3.60    1.20
   1  -6   4    3.50    1.20
  -2   6  -4   30.30    2.80
  -2   6  -4   27.00    4.90
  -2   6  -4   30.90    2.30
  -2   6  -4   25.40    2.20
  -3   6  -4   34.80    2.50
  -3   6  -4   35.20    2.90
  -3   6  -4   30.30    2.80
  -3   6  -4   39.50    6.10
  -4   6  -4   12.30    1.50
  -4   6  -4   10.60    1.90
  -4   6  -4   15.30    1.80
  -4   6  -4    7.60    4.10
  -5   6  -4    0.10    0.80
  -5   6  -4    4.80    1.30
  -5   6  -4    1.00    1.00
  -6   6  -4    5.70    1.10
  -7   6  -4    0.90    0.90
  11   5  -4    1.40    0.90
 -11  -5   4   -1.10    0.80
  10   5  -4   -1.20    1.00
 -10  -5   4    1.00    1.00
 -10  -5   4    1.20    1.00
   9   5  -4    3.70    1.50
  -9  -5   4    4.70   31.40
  -9  -5   4    1.90    1.20
  -9  -5   4    3.80    2.40
   8   5  -4    8.80    1.50
  -8  -5   4   43.00   29.80
  -8  -5   4    9.20    1.40
  -8  -5   4    9.70    1.70
   7   5  -4    8.00    2.20
  -7  -5   4  -52.59   27.70
  -7  -5   4   -1.60    1.40
   6   5  -4  109.79    4.60
   6   5  -4  105.79    4.70
  -6  -5   4  106.59    4.70
  -6  -5   4  112.19    7.20
  -6  -5   4  111.99    4.60
   5   5  -4  433.76   15.00
  -5  -5   4  398.06   15.40
  -5  -5   4  424.56   14.90
  -5  -5   4  442.46   17.50
   4   5  -4  104.69    4.50
  -4  -5   4  102.79    4.30
  -4  -5   4  107.89    6.20
  -3  -5   4   15.60    2.60
  -3  -5   4   18.40    1.60
  -2  -5   4   10.70    1.20
  -2  -5   4   11.80    2.10
  -1  -5   4    0.40    1.10
   0   5  -4   -0.60    1.70
   0  -5   4   -0.20    1.00
  -1   5  -4   32.30    2.10
  -1   5  -4   41.70    4.50
   1  -5   4   32.50    2.30
  -2   5  -4    8.30    3.80
  -2   5  -4    7.30    1.20
  -2   5  -4    8.10    1.40
  -2   5  -4    7.10    1.70
   2  -5   4    7.40    1.80
   2  -5   4    9.20    1.10
  -3   5  -4   12.30    3.90
  -3   5  -4   10.10    1.40
  -3   5  -4    8.60    1.80
  -3   5  -4    9.60    1.50
  -4   5  -4    8.10    1.90
  -4   5  -4    6.80    5.30
  -4   5  -4    8.10    1.40
  -4   5  -4    9.40    1.70
  -5   5  -4   45.80    2.80
  -5   5  -4   48.70    3.20
  -5   5  -4   39.10    3.20
  -5   5  -4   35.30    6.20
  -6   5  -4   -0.40    0.70
  -6   5  -4    1.30    1.10
  -6   5  -4    2.30    1.30
  -7   5  -4    2.20    1.00
  -7   5  -4    2.80    1.00
  -8   5  -4   -0.20    0.80
  11   4  -4    1.30    1.10
 -11  -4   4    1.30    0.90
  10   4  -4   15.60    1.80
 -10  -4   4   16.80    2.00
  -9  -4   4    8.60    4.90
  -9  -4   4   22.90   22.00
   8   4  -4    0.10    2.90
   8   4  -4    6.10    1.50
  -8  -4   4    5.40    4.70
  -8  -4   4    7.50    1.30
  -8  -4   4   37.10   20.90
  -8  -4   4    7.60    1.50
   7   4  -4   49.00    3.20
  -7  -4   4   56.59    7.90
  -7  -4   4   52.89    2.90
  -7  -4   4   52.69    4.20
  -7  -4   4   64.29   20.20
  -7  -4   4   52.99    2.90
   6   4  -4  175.68    7.10
   6   4  -4  180.08    7.00
  -6  -4   4  180.88    9.30
  -6  -4   4  181.88    6.90
  -6  -4   4  175.88   19.80
  -6  -4   4  175.58   11.60
  -6  -4   4  187.48    7.00
   5   4  -4    3.70    2.20
  -5  -4   4   10.40    2.50
  -5  -4   4   -7.90   15.80
  -5  -4   4    7.50    3.70
   4   4  -4  135.89   10.10
  -4  -4   4  119.09    4.70
  -4  -4   4  118.29    6.40
  -4  -4   4  112.29   18.90
  -3  -4   4   41.50    3.50
  -3  -4   4   38.30    2.20
  -2  -4   4  292.37   11.50
  -1  -4   4  191.58    7.80
   0   4  -4   19.20    2.70
   0  -4   4   17.10    2.50
   0  -4   4   19.90    1.90
  -1   4  -4   77.49    5.40
   1  -4   4   71.89    3.30
   1  -4   4   65.89    4.00
  -2   4  -4   37.20    4.70
   2  -4   4   33.70    2.60
  -3   4  -4   14.80    1.50
  -3   4  -4   17.00    1.50
  -3   4  -4   13.70    4.60
   3  -4   4   16.60    1.50
  -4   4  -4   83.59    4.40
  -4   4  -4   86.09    4.00
  -4   4  -4   83.99    3.70
  -4   4  -4   85.79    8.20
   4  -4   4   83.79    4.20
  -5   4  -4   62.29    3.00
  -5   4  -4   55.99    3.30
  -5   4  -4   41.70    8.50
  -5   4  -4   49.70    3.60
   5  -4   4   48.20    3.80
  -6   4  -4    8.00    5.20
  -6   4  -4   14.00    1.80
  -6   4  -4   16.70    2.10
  -6   4  -4   13.50    1.50
   6  -4   4   11.10    2.60
  -7   4  -4    1.60    1.10
  -7   4  -4   -0.30    0.70
  -7   4  -4   -0.70    1.30
  -8   4  -4    4.70    1.00
  -8   4  -4    2.10    0.90
  11   3  -4    7.90    1.20
 -11  -3   4   11.30    1.30
  10   3  -4    5.00    1.40
 -10  -3   4    4.80    1.60
   9   3  -4    5.20    4.80
   9   3  -4    4.20    1.50
  -9  -3   4    2.90    3.60
  -9  -3   4    2.70    1.80
  -9  -3   4   21.70   16.10
  -9  -3   4    3.90    1.40
  -9  -3   4    2.80    1.00
   8   3  -4   89.49    8.70
   8   3  -4   89.49    4.40
  -8  -3   4  115.59   18.30
  -8  -3   4   86.09    4.00
  -8  -3   4   87.19    4.00
  -8  -3   4   79.79    8.80
   7   3  -4    3.90    3.30
   7   3  -4    3.90    1.50
  -7  -3   4  -21.80   12.30
  -7  -3   4    5.90    1.20
  -7  -3   4    4.20    1.10
  -7  -3   4    4.40    1.20
  -7  -3   4    9.30    4.60
   6   3  -4   11.90    3.30
   6   3  -4   13.60    1.80
  -6  -3   4   16.60    2.00
  -6  -3   4   14.10    4.20
  -6  -3   4   12.80   11.60
  -6  -3   4   15.50    2.70
  -6  -3   4   17.50    1.60
   5   3  -4  180.48    9.50
  -5  -3   4  175.88    6.70
  -5  -3   4  174.78   17.30
  -5  -3   4  174.38   10.70
  -5  -3   4  178.98    7.40
  -5  -3   4  185.68    8.60
   4   3  -4  244.88   11.10
  -4  -3   4  224.38   19.80
  -4  -3   4  239.58    8.70
  -4  -3   4  252.47   10.40
  -4  -3   4  236.28   12.50
   3   3  -4  139.39    7.50
  -3  -3   4  130.39    6.40
  -3  -3   4  138.69    8.40
  -3  -3   4  129.89   15.00
  -2  -3   4   24.10    2.50
  -1  -3   4   38.40    2.70
   0   3  -4   99.79    4.90
   0  -3   4   93.59    5.00
   0  -3   4   93.19    4.40
  -1   3  -4  147.79    7.40
   1  -3   4  129.69    5.80
   1  -3   4  145.19    5.50
  -2   3  -4   37.40    4.30
   2  -3   4   33.70    2.10
  -3   3  -4    4.70    3.00
   3  -3   4    6.10    1.20
   3  -3   4    8.00    1.10
  -4   3  -4   63.59    7.00
  -4   3  -4   70.79    3.20
  -4   3  -4   73.89    3.40
   4  -3   4   72.79    3.90
  -5   3  -4    0.60    3.70
  -5   3  -4    0.90    1.20
  -5   3  -4    0.70    1.00
  -5   3  -4    1.20    1.60
   5  -3   4    1.50    1.50
  -6   3  -4    4.80    4.30
  -6   3  -4    5.40    1.50
  -6   3  -4    7.00    2.00
  -6   3  -4    5.00    1.30
   6  -3   4    2.70    2.00
  -7   3  -4    4.80    5.30
  -7   3  -4    0.20    1.00
  -7   3  -4   -0.90    1.20
  -7   3  -4   -0.50    1.30
  -8   3  -4    2.00    1.30
  -8   3  -4    0.80    1.00
  -8   3  -4    0.20    0.80
  -9   3  -4    2.50    0.80
  -9   3  -4    3.30    0.90
  11   2  -4   10.10    1.30
 -11  -2   4    6.80    1.00
  10   2  -4    0.90    1.20
 -10  -2   4    0.60    1.10
 -10  -2   4    0.50    1.10
   9   2  -4   74.39    8.90
   9   2  -4  104.79    4.60
  -9  -2   4   60.79   14.90
  -9  -2   4   84.69    8.40
  -9  -2   4   87.79    4.30
   8   2  -4   13.20    1.90
   8   2  -4   20.30    5.00
  -8  -2   4   18.90    1.90
  -8  -2   4   18.00    3.40
  -8  -2   4   15.40    1.80
  -8  -2   4   12.10    4.10
  -8  -2   4   17.10    1.50
  -8  -2   4   15.80   12.40
   7   2  -4    3.00    1.60
   7   2  -4   -2.10    2.80
  -7  -2   4    2.00    3.00
  -7  -2   4    1.90    2.60
  -7  -2   4    1.60    0.90
  -7  -2   4    0.80    1.10
  -7  -2   4    1.40    1.10
  -7  -2   4   -0.40    2.50
  -7  -2   4   11.70   11.10
   6   2  -4   -0.50    2.30
   6   2  -4    0.90    1.40
  -6  -2   4    0.50    0.90
  -6  -2   4   -5.90    8.00
  -6  -2   4    1.00    2.10
  -6  -2   4    0.10    1.00
  -6  -2   4    4.60    3.20
  -6  -2   4    0.40    1.20
   5   2  -4   14.70    3.20
  -5  -2   4   18.20    1.60
  -5  -2   4    9.30    3.30
  -5  -2   4    9.50    8.40
  -5  -2   4   15.60    2.60
  -5  -2   4   15.10    2.40
   4   2  -4   37.70    4.20
  -4  -2   4   24.40    9.20
  -4  -2   4   37.10    2.10
  -4  -2   4   33.60    4.60
  -4  -2   4   37.30    3.50
  -4  -2   4   37.30    3.00
   3   2  -4    1.40    1.80
  -3  -2   4    0.80    1.30
  -3  -2   4   -0.10    2.20
  -3  -2   4    2.60    7.80
   2   2  -4  254.97   10.50
  -2  -2   4  257.77   18.30
  -2  -2   4  266.57   10.10
   1   2  -4   66.99    4.30
  -1  -2   4   77.89    3.60
   0  -2   4  143.89    6.60
   0  -2   4  164.78    6.10
  -1   2  -4    1.30    1.60
   1  -2   4    1.60    0.70
   1  -2   4    1.40    0.90
  -2   2  -4  176.18    6.50
  -2   2  -4  186.98    6.90
  -2   2  -4  184.28    9.00
   2  -2   4  176.18    6.70
   2  -2   4  168.08    6.60
  -3   2  -4   15.10    3.50
   3  -2   4   14.50    1.60
   3  -2   4   16.70    1.60
  -4   2  -4   42.80    5.60
   4  -2   4   43.00    2.90
  -5   2  -4  129.39    5.00
  -5   2  -4  124.89    5.20
  -5   2  -4  139.09   10.40
   5  -2   4  130.49    6.40
  -6   2  -4   26.00    6.40
  -6   2  -4   21.10    2.40
  -6   2  -4   25.50    2.00
  -6   2  -4   24.60    2.70
   6  -2   4   24.60    3.30
  -7   2  -4  100.89    4.10
  -7   2  -4   97.49    4.50
  -7   2  -4   84.89    4.90
  -7   2  -4   80.09   10.00
   7  -2   4   83.79    6.50
  -8   2  -4    7.60    1.30
  -8   2  -4    8.00    1.50
  -8   2  -4    0.80    0.80
  -8   2  -4    2.20    5.70
   8  -2   4    3.70    3.70
  -9   2  -4    0.00    0.90
  -9   2  -4    0.40    1.10
 -10   2  -4    6.40    1.20
 -10   2  -4    3.90    0.80
  11   1  -4    0.60    0.80
 -11  -1   4   -0.60    0.70
  10   1  -4    1.10    1.10
 -10  -1   4    0.00    0.90
 -10  -1   4   -0.30    1.00
   9   1  -4   59.99    4.40
   9   1  -4   43.80    7.30
  -9  -1   4   60.89    3.30
  -9  -1   4   55.89    7.30
  -9  -1   4   58.89   12.40
  -9  -1   4   60.29    3.50
   8   1  -4   19.60    2.10
   8   1  -4   22.50    5.20
  -8  -1   4   15.80    5.30
  -8  -1   4   16.50    4.60
  -8  -1   4    6.90   10.20
  -8  -1   4   17.10    1.80
  -8  -1   4   21.80    2.10
  -8  -1   4   23.80    3.90
  -8  -1   4   20.90    2.00
   7   1  -4   17.90    4.30
   7   1  -4   24.70    2.40
  -7  -1   4   21.00    2.00
  -7  -1   4   21.30    4.30
  -7  -1   4   21.80    2.10
  -7  -1   4   20.70    8.90
  -7  -1   4   22.90    3.40
  -7  -1   4   20.20    1.70
  -7  -1   4   16.50    4.00
   6   1  -4    5.20    1.60
   6   1  -4    2.90    2.70
  -6  -1   4    4.20    1.20
  -6  -1   4   18.40    7.60
  -6  -1   4    2.50    2.40
  -6  -1   4    3.80    3.00
  -6  -1   4    3.40    1.00
  -6  -1   4    2.30    2.40
   5   1  -4   68.69    5.60
  -5  -1   4   70.89    5.00
  -5  -1   4   71.19   10.00
  -5  -1   4   66.79    5.10
  -5  -1   4   67.69    3.10
  -5  -1   4   72.09    6.70
   4   1  -4   35.70    4.00
  -4  -1   4   33.50    3.30
  -4  -1   4   28.60    7.50
  -4  -1   4   27.80    4.10
  -4  -1   4   29.70    2.90
   3   1  -4  327.27   12.90
  -3  -1   4  318.87   12.10
  -3  -1   4  320.97   14.00
  -3  -1   4  307.17   16.60
  -3  -1   4  320.57   12.00
   2   1  -4    9.00    2.00
  -2  -1   4    5.90    1.30
  -2  -1   4    9.50    2.60
  -2  -1   4   11.60    5.50
  -2  -1   4    9.00    1.00
   0   1  -4  694.73   25.00
   0   1  -4  669.63   23.50
   0   1  -4  675.13   23.80
  -1   1  -4  347.67   12.90
  -1   1  -4  357.76   13.10
  -1   1  -4  338.77   12.30
   1  -1   4  317.17   12.20
   1  -1   4  353.16   12.10
  -2   1  -4    8.90    1.10
  -2   1  -4   10.70    2.60
  -2   1  -4    9.50    1.80
   2  -1   4   10.50    1.10
   2  -1   4   10.20    1.10
  -3   1  -4  154.68    8.50
   3  -1   4  151.18    5.90
   3  -1   4  138.89    6.50
  -4   1  -4   18.70    2.60
  -4   1  -4   19.80    1.40
  -4   1  -4   21.80    1.90
  -4   1  -4   20.50    4.40
   4  -1   4   20.00    2.10
  -5   1  -4    5.90    1.20
  -5   1  -4    2.70    2.20
  -5   1  -4    5.10    1.20
  -5   1  -4    3.70    3.80
  -5   1  -4    5.80    1.00
   5  -1   4    5.80    1.80
  -6   1  -4   52.29    2.90
  -6   1  -4   48.00    6.90
  -6   1  -4   48.70    2.80
  -6   1  -4   49.70    3.20
  -6   1  -4   52.39    4.40
  -6   1  -4   55.69    4.30
  -6   1  -4   44.90    5.30
   6  -1   4   52.69    4.50
  -7   1  -4   22.50    2.00
  -7   1  -4   18.90    3.20
  -7   1  -4   27.80    6.20
   7  -1   4   15.80    3.30
  -8   1  -4   13.80    1.80
  -8   1  -4    1.90    4.90
  -8   1  -4   16.00    1.60
   8  -1   4   12.40    3.50
  -9   1  -4    2.10    1.00
  -9   1  -4    0.90    1.20
 -10   1  -4    0.70    0.90
 -10   1  -4    2.50    1.10
  11   0  -4   -0.20    0.60
 -11   0   4    1.10    0.90
  10   0  -4    1.00    1.80
 -10   0   4    0.60    1.40
 -10   0   4    0.90    0.90
   9   0  -4    8.50    6.10
   9   0  -4   26.10    2.30
  -9   0   4   23.80    2.10
  -9   0   4   25.30    2.20
  -9   0   4   22.60    3.40
  -9   0   4   21.90    3.60
  -9   0   4   28.30    9.70
   8   0  -4   -1.00    3.50
   8   0  -4    1.20    1.40
  -8   0   4    1.20    3.00
  -8   0   4   -0.30    2.30
  -8   0   4    2.70    3.70
  -8   0   4    2.10    1.40
  -8   0   4    1.90    1.30
  -8   0   4   -0.20    8.80
  -8   0   4    0.30    1.10
   7   0  -4   91.39    4.60
   7   0  -4   73.39    7.50
  -7   0   4  100.89   11.70
  -7   0   4   93.69    4.20
  -7   0   4  100.39    7.40
  -7   0   4   81.49    7.30
  -7   0   4   93.59    6.00
  -7   0   4   92.69    4.30
   6   0  -4   47.50    5.60
   6   0  -4   40.40    3.00
  -6   0   4   41.70    5.10
  -6   0   4   43.50    8.40
  -6   0   4   44.40    2.50
  -6   0   4   39.30    2.50
  -6   0   4   39.30    5.00
  -6   0   4   39.70    3.50
   5   0  -4   94.09    6.50
  -5   0   4   95.89    6.90
  -5   0   4   94.29    6.40
  -5   0   4  103.69   10.80
  -5   0   4   91.49    3.90
   4   0  -4   30.50    3.70
  -4   0   4   29.00    2.50
  -4   0   4   27.20    3.90
  -4   0   4   29.90    1.90
  -4   0   4   25.90    4.30
  -4   0   4   25.90    6.60
   3   0  -4  196.18    8.70
  -3   0   4  198.18    9.70
  -3   0   4  193.58   11.70
  -3   0   4  184.58    8.30
   2   0  -4   15.30    2.20
  -2   0   4   16.30    1.90
  -2   0   4    8.80    4.60
  -2   0   4   16.30    3.00
  -2   0   4   12.80    1.50
   1   0  -4    6.40    1.50
   1   0  -4    6.90    1.70
   1   0  -4    4.30    2.40
  -1   0   4    6.30    1.10
   0   0  -4  658.73   23.40
   0   0  -4  638.54   22.70
   0   0  -4  649.24   22.60
  -1   0  -4 3742.63  126.19
  -2   0  -4  350.36   12.50
  -2   0  -4  350.56   13.60
  -2   0  -4  346.57   13.20
   2   0   4  337.37   12.20
  -3   0  -4 1053.49   37.80
  -3   0  -4 1046.70   36.10
  -3   0  -4 1045.10   36.90
  -4   0  -4    6.90    3.30
  -4   0  -4   11.50    1.00
   4   0   4   10.20    1.70
  -5   0  -4  213.88   10.10
  -5   0  -4  204.88    8.60
  -5   0  -4  193.78    7.40
  -5   0  -4  196.08   11.60
   5   0   4  211.28    8.90
  -6   0  -4    3.40    3.30
  -6   0  -4   -0.60    3.40
  -6   0  -4   -1.10    1.20
  -6   0  -4    1.50    1.30
  -6   0  -4    0.50    0.90
   6   0   4    0.70    1.70
  -7   0  -4  118.29    8.40
  -7   0  -4  100.99    5.40
  -7   0  -4  112.99    4.60
  -7   0  -4  112.89    5.70
  -7   0  -4  110.69    4.70
  -7   0  -4   93.79   10.00
   7   0   4  104.59    4.60
   7   0   4  106.09    7.20
  -8   0  -4    0.80    1.20
  -8   0  -4   -1.80    8.10
  -8   0  -4    0.70    2.80
  -8   0  -4    1.20    1.20
  -8   0  -4    0.40    4.00
  -8   0  -4    1.30    4.60
   8   0   4    0.40    2.60
   8   0   4    2.20    1.10
  -9   0  -4    3.50    4.80
  -9   0  -4    9.30    1.50
  -9   0  -4    8.90    1.30
   9   0   4    5.80    3.40
   9   0   4    7.20    1.20
 -10   0  -4    0.40    0.90
 -10   0  -4    0.60    1.10
 -11   0  -4   -0.90    0.60
 -11   0  -4    0.00    0.80
  10  -1  -4    0.50    0.90
 -10   1   4    1.50    1.00
 -10   1   4    0.10    0.80
 -10   1   4    1.10    1.90
   9  -1  -4    1.30    1.30
  -9   1   4    3.00    2.90
  -9   1   4    3.10    1.20
  -9   1   4    1.60    1.10
   8  -1  -4    3.20    1.40
   8  -1  -4    2.80    3.50
  -8   1   4    3.40    1.30
  -8   1   4    3.60    2.80
  -8   1   4   -0.70    3.60
  -8   1   4    4.20    1.50
  -8   1   4    4.70    1.50
  -8   1   4    5.80    7.60
  -8   1   4    3.60    2.10
   7  -1  -4    2.90    3.30
  -7   1   4    2.90    1.30
  -7   1   4    4.10    3.60
  -7   1   4    2.40    1.40
  -7   1   4    3.00    7.20
  -7   1   4    4.40    1.50
  -7   1   4    2.30    2.40
  -7   1   4   -2.20    2.50
   6  -1  -4   -0.30    2.40
   6  -1  -4    3.70    2.10
  -6   1   4    0.60    2.80
  -6   1   4    1.10    1.20
  -6   1   4    0.10    2.10
  -6   1   4    5.30    6.60
  -6   1   4    2.10    1.00
  -6   1   4    0.80    2.00
   5  -1  -4  140.19    8.00
  -5   1   4  137.59    5.30
  -5   1   4  133.79    7.90
  -5   1   4  143.39    8.40
  -5   1   4  128.39    5.40
  -5   1   4  139.79   11.50
  -5   1   4  135.79    6.00
   4  -1  -4  644.64   23.40
  -4   1   4  545.25   28.10
  -4   1   4  663.73   24.90
  -4   1   4  608.14   23.70
  -4   1   4  639.74   26.20
  -4   1   4  600.24   21.20
  -3   1   4 2297.27   78.79
  -3   1   4 2221.68   80.49
  -3   1   4 2307.97   78.29
   2  -1  -4   29.30    2.90
  -2   1   4   24.80    4.60
  -2   1   4   29.90    3.00
  -2   1   4   23.90    1.80
   1  -1  -4  615.34   21.70
   1  -1  -4  591.94   22.70
  -1   1   4  608.64   21.40
  -1   1   4  614.04   21.00
   0  -1  -4 3020.00  102.49
  -1  -1  -4 1943.51   66.49
  -2  -1  -4 3013.30  102.29
  -3  -1  -4    6.10    1.40
  -3  -1  -4    6.90    1.10
  -3  -1  -4    6.00    2.50
   3   1   4    5.00    1.20
  -4  -1  -4   14.90    3.40
  -4  -1  -4   15.40    3.50
  -4  -1  -4   18.10    2.30
   4   1   4   13.50    1.90
  -5  -1  -4  137.19    5.30
  -5  -1  -4  137.99    8.70
  -5  -1  -4  139.89    6.90
  -5  -1  -4  145.99    9.10
   5   1   4  148.09    7.00
  -6  -1  -4   16.40    4.60
  -6  -1  -4   19.40    4.80
  -6  -1  -4   17.90    2.70
  -6  -1  -4   21.50    1.60
   6   1   4   22.30    3.00
  -7  -1  -4   50.99    4.40
  -7  -1  -4   59.49    2.90
  -7  -1  -4   59.49    7.90
  -7  -1  -4   57.99    3.00
  -7  -1  -4   54.99    4.60
  -7  -1  -4   60.99    7.70
   7   1   4   59.39    3.10
   7   1   4   60.29    5.50
  -8  -1  -4   19.60    1.80
  -8  -1  -4   18.30    2.90
  -8  -1  -4   21.00    1.90
  -8  -1  -4   14.90    5.50
  -8  -1  -4   17.10    3.40
  -8  -1  -4   16.00    6.00
   8   1   4   20.00    5.30
   8   1   4   21.50    1.90
  -9  -1  -4    4.70    6.10
  -9  -1  -4    1.60    1.30
  -9  -1  -4    1.60    1.40
  -9  -1  -4    2.00    4.50
   9   1   4    0.30    2.90
   9   1   4    4.10    1.20
 -10  -1  -4    1.90    1.10
 -10  -1  -4    1.50    0.90
  10   1   4    1.70    1.00
 -11  -1  -4    1.00    0.80
 -11  -1  -4    0.40    1.00
  11   1   4    0.40    1.00
 -10   2   4   -0.80    0.80
 -10   2   4   -0.20    1.50
   9  -2  -4   -0.40    1.10
  -9   2   4    1.00    1.10
  -9   2   4    2.60    2.40
  -9   2   4    1.60    0.80
   8  -2  -4    0.40    1.20
   8  -2  -4   -1.60    3.00
  -8   2   4    1.60    1.30
  -8   2   4   -0.50    1.20
  -8   2   4   -2.70    2.60
  -8   2   4    0.20    3.40
  -8   2   4    0.70    1.10
   7  -2  -4   34.80    2.90
   7  -2  -4   35.70    5.50
  -7   2   4   38.60    2.50
  -7   2   4   34.40    6.50
  -7   2   4   29.60    3.40
  -7   2   4   36.40    3.60
  -7   2   4   38.20    2.70
  -7   2   4   26.30    5.20
  -7   2   4   40.80    3.00
   6  -2  -4   60.19    3.90
   6  -2  -4   73.99    6.70
  -6   2   4   61.69    7.00
  -6   2   4   78.39    8.30
  -6   2   4   68.29    5.10
  -6   2   4   80.09    3.70
  -6   2   4   73.19    4.50
  -6   2   4   72.29    3.40
   5  -2  -4   21.30    3.70
  -5   2   4   19.40    1.60
  -5   2   4   21.80    1.90
  -5   2   4   17.70    5.40
  -5   2   4   21.80    2.50
  -5   2   4   22.00    3.20
  -5   2   4    5.90    9.80
   4  -2  -4   84.59    5.70
  -4   2   4   80.69    3.50
  -4   2   4   83.09    5.50
  -4   2   4  110.49   11.40
  -4   2   4   94.89    8.70
  -4   2   4   86.29    6.40
   3  -2  -4   46.30    4.00
  -3   2   4   45.00    7.10
  -3   2   4   41.90    3.20
  -3   2   4   49.00    4.00
  -3   2   4   48.70    4.70
  -3   2   4   32.90    6.30
   2  -2  -4  211.78    8.80
  -2   2   4  209.18    9.20
  -2   2   4  202.38   11.10
  -2   2   4  188.08   10.20
  -2   2   4  200.98    9.10
   1  -2  -4   13.80    2.10
  -1   2   4   14.90    2.20
  -1   2   4   11.00    1.20
  -1  -2  -4 4183.78  141.49
  -2  -2  -4   15.10    2.90
  -2  -2  -4   10.60    1.40
  -2  -2  -4   12.80    1.80
   2   2   4   11.60    1.50
  -3  -2  -4    1.80    1.30
  -3  -2  -4    0.40    2.60
   3   2   4    2.00    1.10
  -4  -2  -4   61.49    3.60
  -4  -2  -4   60.59    4.10
  -4  -2  -4   54.69    5.90
   4   2   4   61.79    3.90
  -5  -2  -4   18.70    3.80
  -5  -2  -4   18.40    2.80
  -5  -2  -4   23.80    2.00
  -5  -2  -4   18.10    2.30
   5   2   4   15.40    2.50
  -6  -2  -4  474.15   20.80
  -6  -2  -4  463.95   20.40
  -6  -2  -4  459.15   16.10
  -6  -2  -4  464.35   18.50
   6   2   4  460.75   18.40
  -7  -2  -4   58.59    4.20
  -7  -2  -4   62.69    5.90
  -7  -2  -4   64.69    3.00
  -7  -2  -4   56.79    7.80
  -7  -2  -4   56.69    2.90
  -7  -2  -4   51.19    6.80
   7   2   4   61.09    3.10
   7   2   4   63.69    5.70
  -8  -2  -4  117.09    4.80
  -8  -2  -4  109.99   10.20
  -8  -2  -4  100.69   11.90
  -8  -2  -4  113.09    7.20
  -8  -2  -4  111.39    4.80
   8   2   4  109.69    8.40
   8   2   4  115.69    5.20
  -9  -2  -4    7.00    2.50
  -9  -2  -4   12.30    1.60
  -9  -2  -4    8.20    4.70
  -9  -2  -4   11.80    1.50
   9   2   4    7.70    1.40
   9   2   4    8.00    3.60
 -10  -2  -4   -1.00    1.10
  10   2   4    0.90    1.00
 -11  -2  -4    0.40    0.80
  -9   3   4    3.30    1.50
  -9   3   4    1.30    2.20
  -8   3   4    1.60    1.30
  -8   3   4    1.00    2.50
   7  -3  -4   32.40    5.30
  -7   3   4   40.70    2.50
  -7   3   4   44.70    2.80
  -7   3   4   42.80    3.00
  -7   3   4   35.50    3.60
  -7   3   4   34.30    6.10
   6  -3  -4   25.30    4.80
  -6   3   4   30.20    2.10
  -6   3   4   32.30    2.60
  -6   3   4   29.50    3.30
  -6   3   4   32.70    2.80
  -6   3   4   22.20    5.10
   5  -3  -4   -0.60    2.50
  -5   3   4    0.60    1.00
  -5   3   4    1.10    1.40
  -5   3   4    2.20    1.30
  -5   3   4    0.90    3.20
  -5   3   4    0.70    0.90
  -5   3   4    5.70    5.20
  -5   3   4   -1.30    1.70
   4  -3  -4   24.90    3.60
  -4   3   4   22.80    1.60
  -4   3   4   28.30    2.60
  -4   3   4   24.40    2.80
  -4   3   4   16.60    4.40
  -4   3   4   25.50    2.20
  -4   3   4   21.30    3.80
  -4   3   4   23.10    1.90
   3  -3  -4   57.59    4.40
  -3   3   4   41.90    3.70
  -3   3   4   52.29    5.80
  -3   3   4   51.49    5.10
  -3   3   4   63.49    7.00
  -3   3   4   54.69    3.80
   2  -3  -4  118.29    6.00
  -2   3   4  118.39    7.50
  -2   3   4  118.29    6.90
  -2   3   4  108.99    5.10
   1  -3  -4  578.44   20.30
  -1   3   4  560.44   20.80
  -1   3   4  539.35   19.70
  -1   3   4  545.25   20.80
   0  -3  -4  217.38    8.20
   0   3   4  179.88   10.00
  -1  -3  -4  688.33   23.20
   1   3   4  635.14   22.90
  -2  -3  -4 2358.36   82.29
  -2  -3  -4 2473.65   83.39
  -3  -3  -4   59.89    3.80
  -3  -3  -4   60.59    6.10
  -3  -3  -4   62.79    3.40
   3   3   4   54.49    3.50
  -4  -3  -4   76.69    4.90
  -4  -3  -4   80.39    4.40
  -4  -3  -4   77.99    7.10
   4   3   4   83.39    4.70
  -5  -3  -4   13.90    1.10
  -5  -3  -4   13.40    2.30
  -5  -3  -4   13.00    2.50
  -5  -3  -4    9.10    4.50
   5   3   4   10.30    2.40
  -6  -3  -4   12.50    5.20
  -6  -3  -4    9.60    2.60
  -6  -3  -4    4.40    3.10
  -6  -3  -4    8.40    1.10
   6   3   4    6.70    2.40
  -7  -3  -4    3.90    3.60
  -7  -3  -4    6.80    1.20
  -7  -3  -4    3.10    5.90
  -7  -3  -4    5.20    1.00
  -7  -3  -4    5.10    2.60
   7   3   4    3.30    1.10
   7   3   4    4.80    2.70
  -8  -3  -4    8.60    7.70
  -8  -3  -4   12.50    3.30
  -8  -3  -4    7.20    4.10
  -8  -3  -4   14.90    1.50
   8   3   4   11.90    3.50
   8   3   4   13.40    1.60
  -9  -3  -4  108.29    4.60
  -9  -3  -4  100.79   11.80
  -9  -3  -4  108.79    7.50
  -9  -3  -4  103.89    5.50
  -9  -3  -4   95.89   10.10
   9   3   4  107.29    4.70
   9   3   4   99.19    8.90
 -10  -3  -4    1.50    1.00
 -10  -3  -4   12.40    9.20
 -10  -3  -4    1.10    2.00
  10   3   4    0.80    1.10
  11   3   4   -0.90    0.80
 -12  -3  -4   -0.20    0.70
  12   3   4    1.30    0.80
  -9   4   4    0.20    0.80
  -9   4   4    0.10    1.70
  -8   4   4   10.10    2.30
  -8   4   4   12.20    1.50
  -7   4   4    0.30    2.20
  -7   4   4    0.80    1.20
  -7   4   4    2.30    5.40
   6  -4  -4    5.50    3.40
  -6   4   4    3.20    1.40
  -6   4   4    5.10    2.30
  -6   4   4    1.80    1.50
  -6   4   4    1.90    3.70
   5  -4  -4   14.90    3.70
  -5   4   4   18.40    4.90
  -5   4   4   24.60    3.00
  -5   4   4   21.70    2.70
  -5   4   4   22.30    2.30
  -5   4   4   23.30    1.70
   4  -4  -4   25.70    3.80
  -4   4   4   23.70    2.50
  -4   4   4   22.20    1.60
  -4   4   4   24.50    2.10
  -4   4   4   20.50    4.00
  -4   4   4   24.90    2.40
   3  -4  -4    0.60    1.90
  -3   4   4    0.30    4.10
  -3   4   4    1.40    1.30
  -3   4   4    1.60    1.10
  -3   4   4    0.40    2.80
  -3   4   4    1.10    2.60
   2  -4  -4   82.29    5.10
  -2   4   4   86.59    4.00
  -2   4   4   69.39    6.60
  -2   4   4   89.69    6.80
  -2   4   4   85.49    6.10
  -2   4   4   71.19    4.30
   1  -4  -4   36.90    2.60
   1  -4  -4   40.30    3.50
  -1   4   4   42.70    4.30
  -1   4   4   35.80    2.60
   0  -4  -4  231.18    9.20
   0   4   4  229.88   10.30
   1   4   4 1317.07   47.70
   2   4   4  880.51   30.70
  -3  -4  -4    3.60    1.70
  -3  -4  -4    1.60    1.40
  -3  -4  -4    2.30    5.60
   3   4   4    3.10    1.60
  -4  -4  -4   24.00    3.10
  -4  -4  -4   27.20    6.30
  -4  -4  -4   18.40    2.40
   4   4   4   19.50    2.60
  -5  -4  -4    8.40    5.60
  -5  -4  -4    8.10    1.90
  -5  -4  -4   16.90    2.80
   5   4   4   10.60    2.50
  -6  -4  -4    4.50    0.90
  -6  -4  -4    3.10    2.70
  -6  -4  -4    3.90    2.60
  -6  -4  -4   -2.80    6.50
  -6  -4  -4    7.20    2.10
   6   4   4    3.40    2.20
  -7  -4  -4  149.99    5.90
  -7  -4  -4  138.99   14.50
  -7  -4  -4  147.09   10.10
  -7  -4  -4  152.78    9.20
  -7  -4  -4  153.08    5.80
   7   4   4  155.68    6.00
  -8  -4  -4  237.08   12.60
  -8  -4  -4  235.08    8.80
  -8  -4  -4  221.28   13.90
  -8  -4  -4  254.17   19.40
  -8  -4  -4  241.98    8.90
   8   4   4  250.27    9.00
   8   4   4  227.18   13.00
  -9  -4  -4   -2.80   10.00
  -9  -4  -4    2.60    1.10
  -9  -4  -4    2.80    3.80
  -9  -4  -4   -0.40    2.60
  -9  -4  -4   -0.50    0.70
   9   4   4    0.90    3.50
   9   4   4    4.10    1.30
 -10  -4  -4   -3.40    1.90
 -10  -4  -4    6.10   11.00
 -10  -4  -4   -0.30    0.90
 -10  -4  -4    2.60    7.20
  10   4   4    3.30    4.60
  10   4   4    0.80    1.10
  11   4   4   -1.00    0.80
  12   4   4    0.40    0.70
  -8   5   4    2.30    1.00
  -8   5   4   -0.70    1.50
  -7   5   4    1.60    1.80
  -7   5   4    3.40    1.10
   6  -5  -4   11.90    3.50
  -6   5   4    8.40    3.50
  -6   5   4   10.40    3.20
  -6   5   4    8.80    2.20
   5  -5  -4   70.19    6.50
  -5   5   4   78.39    3.80
  -5   5   4   78.89    4.00
  -5   5   4   75.39    4.80
   4  -5  -4  132.49    8.00
  -4   5   4  128.79    5.40
  -4   5   4  116.59    9.20
  -4   5   4  131.59    7.30
  -4   5   4  133.29    5.60
   3  -5  -4   43.90    4.60
  -3   5   4   49.10    3.00
  -3   5   4   46.90    5.80
  -3   5   4   49.00    3.40
  -3   5   4   44.60    2.80
  -3   5   4   55.49    3.70
   2  -5  -4   -0.90    1.60
  -2   5   4    0.90    1.40
  -2   5   4    1.40    2.80
   1  -5  -4  426.16   16.40
  -1   5   4  455.15   19.30
  -1   5   4  418.66   17.80
  -1   5   4  439.36   16.50
   0  -5  -4   82.79    4.40
   0   5   4   77.79    4.50
   0   5   4   72.89    8.30
  -1  -5  -4  354.56   12.70
   1   5   4  332.17   17.40
   1   5   4  316.67   15.20
   2   5   4 3049.20  111.89
  -3  -5  -4  228.98    9.20
  -3  -5  -4  247.68   17.50
   3   5   4  210.38    9.20
  -4  -5  -4  386.96   16.40
  -4  -5  -4  411.06   15.30
  -4  -5  -4  396.36   20.80
   4   5   4  391.36   15.60
  -5  -5  -4    4.80    1.90
  -5  -5  -4    5.30    8.10
  -5  -5  -4    7.40    2.50
   5   5   4    5.50    2.10
  -6  -5  -4   19.40    3.70
  -6  -5  -4   16.20    1.30
  -6  -5  -4   14.40    2.70
  -6  -5  -4   17.80    1.50
   6   5   4   17.30    1.50
   6   5   4   17.60    3.10
  -7  -5  -4   39.60    5.30
  -7  -5  -4   39.60    2.30
  -7  -5  -4   42.10    5.50
  -7  -5  -4   41.60    2.20
  -7  -5  -4   33.10   11.00
   7   5   4   40.80    5.20
   7   5   4   35.40    2.30
  -8  -5  -4   13.50    4.20
  -8  -5  -4   13.70    3.80
  -8  -5  -4   19.40   11.80
  -8  -5  -4   18.10    1.80
  -8  -5  -4   14.80    1.50
   8   5   4   12.00    3.80
   8   5   4   19.90    2.00
  -9  -5  -4   13.70    5.00
  -9  -5  -4   45.80   13.40
  -9  -5  -4   14.60    1.60
  -9  -5  -4   15.60    1.60
  -9  -5  -4   10.50    4.00
   9   5   4   11.90    1.60
   9   5   4   10.20    4.60
 -10  -5  -4    5.90    3.20
 -10  -5  -4    5.30    1.20
 -10  -5  -4   10.00   14.10
  10   5   4    5.30    1.30
  11   5   4   12.70    1.40
  12   5   4    1.40    0.70
  12   5   4    0.10    0.70
  -7   6   4    0.70    0.90
  -7   6   4    1.10    1.60
  -6   6   4   60.09    4.10
  -6   6   4   58.59    3.10
  -5   6   4  104.79   10.70
  -5   6   4  104.09    5.00
  -5   6   4   96.19    5.50
   4  -6  -4    4.30    2.30
  -4   6   4    5.70    1.30
  -4   6   4   10.70    2.40
  -4   6   4    5.80    1.50
  -4   6   4    4.50    3.10
   3  -6  -4    0.20    1.90
  -3   6   4    1.90    1.10
  -3   6   4    2.90    2.70
  -3   6   4    2.90    1.30
  -3   6   4    2.60    1.40
   2  -6  -4    0.80    1.70
  -2   6   4    0.70    1.00
  -2   6   4    0.50    1.20
  -2   6   4    0.90    3.40
  -2   6   4    1.00    1.00
  -2   6   4   -0.70    1.40
   1  -6  -4   70.59    4.30
   0  -6  -4  471.85   17.30
   0   6   4  471.65   17.40
  -1  -6  -4   79.89    4.20
   1   6   4   70.89    6.20
   1   6   4   67.89    9.10
  -2  -6  -4  959.20   33.10
   2   6   4  923.21   40.20
  -3  -6  -4  213.68    9.10
  -4  -6  -4  170.18    7.90
  -5  -6  -4   37.20    4.00
  -5  -6  -4   19.60   13.60
  -5  -6  -4   24.70    2.00
  -6  -6  -4   87.79    3.60
  -6  -6  -4   98.19   14.10
  -6  -6  -4   89.09    3.90
  -6  -6  -4   87.39    5.90
   6   6   4   91.19    3.80
   6   6   4   97.19    4.10
  -7  -6  -4    2.90    0.90
  -7  -6  -4   -1.10    1.50
  -7  -6  -4    2.00    1.10
  -7  -6  -4   -5.60   14.50
  -7  -6  -4    1.30    2.90
  -7  -6  -4    3.20    3.30
   7   6   4    2.20    1.10
   7   6   4    1.60    2.00
  -8  -6  -4   -0.50    2.90
  -8  -6  -4    8.10    4.00
  -8  -6  -4    4.30    1.10
  -8  -6  -4   31.70   16.10
  -8  -6  -4    5.00    1.00
   8   6   4    5.40    1.20
   8   6   4    1.00    2.50
  -9  -6  -4    9.80    4.30
  -9  -6  -4   17.20    1.60
  -9  -6  -4   20.60    5.50
  -9  -6  -4   23.20   24.90
  -9  -6  -4   19.90    1.80
   9   6   4   15.80    1.60
 -10  -6  -4   35.00    2.40
 -10  -6  -4   34.60    2.10
 -10  -6  -4   36.80   29.20
  10   6   4   35.70    2.30
  11   6   4    1.80    1.00
  11   6   4    3.50    1.00
  12   6   4    0.60    0.80
  12   6   4    0.70    0.70
  -6   7   4   -1.40    1.80
  -6   7   4    0.90    0.90
  -5   7   4   11.50    2.30
  -5   7   4   15.70    1.60
   4  -7  -4   16.80    2.30
  -4   7   4   18.30    2.80
   3  -7  -4    0.10    1.50
  -3   7   4   -0.80    1.60
  -3   7   4    0.20    1.20
   2  -7  -4   57.49    3.90
  -2   7   4   55.09    3.40
  -2   7   4   59.89    4.00
  -2   7   4   55.79    3.00
   1  -7  -4   28.10    2.80
  -1   7   4   27.70    2.70
  -1   7   4   27.90    2.30
  -1   7   4   23.00    2.00
   0  -7  -4   90.89    4.80
   0   7   4   91.79    4.60
   0   7   4   90.39    4.30
  -1  -7  -4  494.65   18.40
   1   7   4  493.45   17.90
   1   7   4  516.55   22.50
   1   7   4  486.85   19.00
  -2  -7  -4    1.40    1.80
   2   7   4    4.90    1.50
   2   7   4   -7.20   12.30
  -3  -7  -4   30.90    3.20
  -4  -7  -4    2.20    1.00
   4   7   4    2.20    1.00
  -5  -7  -4   17.30    1.60
  -5  -7  -4   14.60    2.80
   5   7   4   19.50    2.00
   5   7   4   20.90    1.60
   5   7   4   18.80    1.60
  -6  -7  -4   37.70    4.60
  -6  -7  -4   30.20    2.20
   6   7   4   27.40    2.40
  -7  -7  -4   72.19    4.80
  -7  -7  -4   56.99    5.80
   7   7   4   64.59    3.50
   7   7   4   68.09    3.20
  -8  -7  -4   15.60    1.40
  -8  -7  -4   17.00    1.70
  -8  -7  -4   21.00    4.80
   8   7   4   15.00    1.50
   8   7   4   15.00    1.80
  -9  -7  -4   12.50    1.30
  -9  -7  -4   13.30    5.30
  -9  -7  -4   14.50    1.70
   9   7   4   10.00    1.70
   9   7   4   13.40    1.50
 -10  -7  -4    6.40    1.30
  10   7   4    2.70    1.20
  10   7   4    6.40    1.20
 -11  -7  -4    2.90    1.00
  11   7   4    0.50    1.10
  12   7   4   -0.50    0.70
  12   7   4    0.20    0.80
  -5   8   4    1.10    1.50
  -5   8   4    1.50    0.80
  -4   8   4    1.00    1.70
  -4   8   4    1.30    0.90
  -3   8   4    9.20    2.00
  -3   8   4   12.10    1.50
   2  -8  -4   -0.30    1.20
  -2   8   4   -0.20    1.90
  -2   8   4    2.50    1.00
  -1   8   4    5.30    1.50
  -1   8   4    8.20    2.20
   0  -8  -4   57.09    3.90
   0   8   4   61.19    3.80
   0   8   4   54.09    3.20
  -1  -8  -4   58.49    4.10
   1   8   4   54.19    2.80
   1   8   4   56.59    3.20
   1   8   4   55.09    3.60
  -2  -8  -4   45.20    3.90
   2   8   4   44.10    3.10
   2   8   4   35.50    2.80
   2   8   4   48.10    4.20
   2   8   4   45.00    2.50
   2   8   4   52.89   11.60
  -3  -8  -4    0.40    1.80
   3   8   4    2.40    1.30
   3   8   4    0.10    0.90
  -4  -8  -4   22.00    3.30
  -4  -8  -4   21.90    2.00
   4   8   4   22.30    1.70
   4   8   4   27.00    2.20
  -5  -8  -4   48.50    5.00
  -5  -8  -4   41.70    2.50
   5   8   4   43.60    2.50
   5   8   4   40.30    2.70
  -6  -8  -4   99.89    7.30
  -6  -8  -4  117.99    5.30
   6   8   4  104.19    4.80
   6   8   4  108.19    4.40
  -7  -8  -4   51.19    3.00
  -7  -8  -4   50.19    6.20
   7   8   4   47.80    3.10
   7   8   4   51.29    2.70
  -8  -8  -4   -2.90    2.50
  -8  -8  -4    3.10    1.30
   8   8   4    1.80    1.40
   9   8   4    2.70    1.30
 -10  -8  -4    0.70    1.00
  10   8   4    0.20    1.00
  10   8   4   -0.10    1.00
 -11  -8  -4   -0.20    1.00
  11   8   4    0.70    0.80
  11   8   4    0.50    0.90
  12   8   4   -0.50    0.60
  -4   9   4   -0.90    1.30
  -4   9   4    1.20    0.60
  -3   9   4    0.40    0.50
  -3   9   4   -2.20    1.30
  -2   9   4   -0.60    1.50
  -1   9   4    0.90    1.70
   0  -9  -4   40.00    3.50
   0   9   4   42.60    3.50
  -1  -9  -4    5.50    2.00
   1   9   4    5.00    1.90
  -2  -9  -4    3.90    2.20
   2   9   4    2.20    1.60
  -3  -9  -4    2.60    1.10
  -3  -9  -4    4.50    2.10
   3   9   4    1.80    1.60
   3   9   4   27.00   18.30
   3   9   4    0.90    1.80
  -4  -9  -4    3.30    2.20
   4   9   4    5.00    1.20
  -5  -9  -4   11.50    3.50
  -5  -9  -4   17.80    1.90
   5   9   4   12.90    1.50
  -6  -9  -4    2.60    1.20
  -6  -9  -4    3.10    2.60
  -7  -9  -4   17.00    1.70
  -7  -9  -4   13.30    4.00
  -8  -9  -4   11.70    1.50
  -8  -9  -4   18.40    4.80
   8   9   4   17.80    2.40
  -9  -9  -4    0.00    1.00
   9   9   4   -0.90    0.50
   9   9   4   -0.80    0.90
 -10  -9  -4    6.60    1.30
  10   9   4    9.20    1.30
 -11  -9  -4    1.70    0.90
  11   9   4    1.50    0.80
  -3  10   4   -0.30    1.10
  -2  10   4    0.00    1.30
  -1  10   4   -0.90    1.40
   0  10   4    2.30    1.60
  -1 -10  -4   19.90    3.10
   1  10   4   17.70    3.40
  -2 -10  -4    2.50    2.00
   2  10   4    0.80    0.60
   2  10   4    5.70    2.00
  -3 -10  -4   46.80    4.70
  -3 -10  -4   41.90    2.80
   3  10   4   40.20    2.50
   3  10   4   45.20    3.50
  -4 -10  -4   13.30    3.00
  -4 -10  -4   12.70    1.60
   4  10   4   14.60    1.60
   4  10   4   10.70    2.20
  -5 -10  -4    1.30    2.20
  -5 -10  -4    2.00    1.20
   5  10   4    1.00    1.10
   5  10   4    2.80    1.70
  -6 -10  -4    3.90    2.70
  -6 -10  -4    2.40    1.20
  -7 -10  -4    1.00    1.10
  -7 -10  -4    2.40    2.90
  -8 -10  -4    3.60    1.20
  -9 -10  -4    0.20    1.00
 -10 -10  -4    2.70    1.30
 -11 -10  -4    0.30    0.90
  -2  11   4   -0.70    1.00
  -1  11   4    0.40    1.10
   0  11   4    0.00    1.30
   1  11   4    0.80    1.50
   2  11   4    0.50    1.60
   3  11   4    6.70    1.80
  -4 -11  -4    1.70    1.20
   4  11   4    1.90    1.00
   4  11   4    0.20    1.40
  -5 -11  -4    4.40    1.30
   5  11   4    2.40    1.40
  -6 -11  -4    0.50    1.20
   6  11   4    1.00    1.30
  -7 -11  -4    0.00    1.10
   7  11   4   -0.20    1.20
  -8 -11  -4    1.70    1.10
  -9 -11  -4    0.30    1.70
 -10 -11  -4    0.50    1.00
   0  12   4    1.50    1.10
   1  12   4    0.90    1.10
   2  12   4    0.60    1.50
   3  12   4   -0.30    1.20
   4  12   4   -0.20    1.30
  -5 -12  -4    5.60    1.40
   5  12   4    4.10    1.40
  -6 -12  -4    1.90    1.10
   6  12   4    1.10    1.10
  -7 -12  -4    0.00    1.00
   7  12   4    1.00    1.10
  -8 -12  -4    0.20    0.90
   8  12   4   -0.40    0.80
  -9 -12  -4    0.20    0.90
   9  12   4    0.00    0.70
   3  13   4    0.00    0.80
   4  13   4    0.10    0.90
   5  13   4    0.50    0.90
  -6 -13  -4    0.60    1.00
   6  13   4    1.10    0.90
   7  11  -5    0.40    0.80
  -7 -11   5    0.40    0.80
   6  11  -5    0.30    0.80
   6  11  -5    0.30    0.70
  -6 -11   5    0.80    0.80
   5  11  -5    0.70    0.80
   5  11  -5    0.10    0.90
  -5 -11   5   -1.10    1.20
   4  11  -5    1.00    0.90
   4  11  -5    2.20    0.90
   3  11  -5    0.00    0.80
   3  11  -5    0.00    0.80
   2  11  -5    1.30    0.80
   2  11  -5    1.90    0.90
   1  11  -5    0.10    0.90
  -9 -10   5    0.50    0.80
  -8 -10   5    1.40    1.00
  -7 -10   5    2.40    1.00
   6  10  -5    1.30    1.20
   6  10  -5    2.90    1.00
  -6 -10   5    2.40    1.70
   5  10  -5    1.80    0.90
   5  10  -5    3.10    1.20
   4  10  -5   -0.10    1.10
   4  10  -5    0.40    1.00
  -4 -10   5   -0.60    0.90
   3  10  -5    0.20    1.10
   3  10  -5   -0.80    0.80
   2  10  -5    5.30    1.50
   2  10  -5    6.10    1.10
   1  10  -5   25.20    2.10
   1  10  -5   27.90    2.10
   0  10  -5   12.70    1.40
   0  10  -5   11.50    2.10
  -1  10  -5    4.30    0.90
 -10  -9   5    5.00    0.90
  -9  -9   5   -0.60    0.80
  -8  -9   5    7.70    1.30
   7   9  -5    1.60    1.10
  -7  -9   5    2.30    1.20
   6   9  -5    3.50    1.20
  -6  -9   5    2.10    1.20
   5   9  -5    1.00    1.10
  -5  -9   5    1.00    2.70
  -5  -9   5    0.50    1.00
   4   9  -5   -0.70    1.10
   4   9  -5    0.40    1.20
  -4  -9   5   -0.70    1.00
  -4  -9   5   -0.30    2.10
   3   9  -5    4.90    1.50
   3   9  -5    6.20    1.70
  -3  -9   5    3.90    2.30
   2   9  -5    4.50    1.60
   2   9  -5    5.50    1.30
  -2  -9   5    3.10    2.00
   1   9  -5    4.20    1.40
   1   9  -5    3.40    1.30
   0   9  -5   10.40    1.50
   0   9  -5    9.30    1.70
  -1   9  -5    2.60    1.10
  -1   9  -5    2.30    1.00
  -2   9  -5    3.50    1.10
  -3   9  -5    0.40    1.00
 -10  -8   5    0.80    0.80
  -9  -8   5   -1.10    1.20
  -9  -8   5    0.50    1.00
  -8  -8   5   93.09    4.20
  -8  -8   5  106.09    4.50
   7   8  -5   47.90    2.70
  -7  -8   5   32.30    2.70
  -7  -8   5   41.70    2.80
   6   8  -5   19.40    1.90
  -6  -8   5   17.10    1.90
  -6  -8   5   16.90    3.30
   5   8  -5    9.10    1.50
  -5  -8   5    9.00    1.50
  -5  -8   5    5.70    2.50
   4   8  -5    1.80    1.30
  -4  -8   5    2.20    1.10
  -4  -8   5   -1.70    1.90
   3   8  -5    4.10    1.40
  -3  -8   5    1.10    1.10
  -3  -8   5    4.30    2.20
   2   8  -5   32.30    3.00
   2   8  -5   38.60    2.70
  -2  -8   5   38.70    4.20
   1   8  -5    6.20    1.70
   1   8  -5    3.30    1.40
  -1  -8   5    5.70    1.90
   0   8  -5    2.60    1.60
   0   8  -5    3.70    1.50
  -1   8  -5   18.80    1.80
  -1   8  -5   27.90    2.50
  -2   8  -5   -1.30    0.70
  -2   8  -5    0.40    1.30
  -2   8  -5   -0.70    0.50
  -3   8  -5    0.30    1.10
  -3   8  -5    0.60    1.00
  -4   8  -5   -0.30    0.90
  -4   8  -5    0.00    0.90
 -11  -7   5   -0.10    0.60
  10   7  -5    1.10    0.70
 -10  -7   5    0.90    0.90
 -10  -7   5    2.70    1.40
   9   7  -5    0.40    0.80
  -9  -7   5    0.70    1.00
  -9  -7   5    0.10    1.00
   8   7  -5   -0.20    0.80
  -8  -7   5    3.80    1.30
  -8  -7   5    2.30    1.20
   7   7  -5    2.40    1.30
   7   7  -5    3.10    0.90
  -7  -7   5    1.10    2.80
  -7  -7   5    0.90    1.10
  -7  -7   5    3.90    1.40
   6   7  -5   13.10    1.70
  -6  -7   5   14.60    3.50
  -6  -7   5   15.50    1.90
   5   7  -5   20.30    1.90
  -5  -7   5   16.20    3.40
  -5  -7   5   17.10    1.90
  -5  -7   5   14.80    1.60
   4   7  -5    4.30    1.30
  -4  -7   5    6.60    2.60
  -4  -7   5    5.00    1.20
  -4  -7   5    5.10    1.20
  -3  -7   5   37.70    2.90
  -3  -7   5   47.00    2.70
  -3  -7   5   50.89    4.70
  -2  -7   5    1.70    1.80
   1   7  -5    4.40    1.60
   1   7  -5    4.20    1.40
  -1  -7   5    4.60    1.90
   0   7  -5   12.70    1.70
   0   7  -5    9.90    2.00
   0  -7   5   14.00    2.20
  -1   7  -5   17.90    1.80
  -1   7  -5   17.10    2.10
  -1   7  -5   14.70    2.10
   1  -7   5   18.20    1.90
  -2   7  -5   46.70    3.30
  -2   7  -5   54.89    3.40
  -2   7  -5   56.89    3.00
  -3   7  -5    5.70    1.30
  -3   7  -5    1.50    1.40
  -3   7  -5    0.60    0.80
  -4   7  -5    3.80    1.50
  -4   7  -5    6.70    1.30
  -5   7  -5    0.70    0.90
  -5   7  -5    0.30    1.10
  -6   7  -5   -0.10    0.90
  11   6  -5   -0.30    0.70
 -11  -6   5    0.10    0.70
  10   6  -5    1.10    0.90
 -10  -6   5    1.90    1.00
 -10  -6   5    1.70    1.00
   9   6  -5    2.90    1.10
  -9  -6   5    3.20    1.20
  -9  -6   5    5.10    1.30
   8   6  -5    0.00    1.10
  -8  -6   5    3.50    1.30
  -8  -6   5    0.90    1.00
   7   6  -5    0.70    1.10
   7   6  -5    1.40    1.20
  -7  -6   5    2.00    1.20
  -7  -6   5    0.80    1.20
  -7  -6   5    2.80    3.70
   6   6  -5   75.59    3.70
   6   6  -5   74.59    3.60
  -6  -6   5   74.49    6.30
  -6  -6   5   74.19    3.70
  -6  -6   5   81.19    3.90
   5   6  -5   42.70    2.40
   5   6  -5   42.80    2.70
  -5  -6   5   37.50    4.50
  -5  -6   5   45.30    2.60
  -5  -6   5   42.60    2.70
   4   6  -5    5.50    1.30
  -4  -6   5    3.70    2.20
  -4  -6   5    2.80    1.10
   3   6  -5   58.09    3.00
  -3  -6   5   56.69    4.60
  -3  -6   5   55.69    2.70
  -3  -6   5   52.39    2.90
   2   6  -5   26.60    2.10
  -2  -6   5   29.20    3.40
  -2  -6   5   22.10    1.70
   1   6  -5    3.60    1.20
   1   6  -5    2.90    1.40
  -1  -6   5    3.30    1.70
   0   6  -5   41.70    2.40
   0   6  -5   31.60    2.80
   0   6  -5   40.00    2.80
   0  -6   5   40.80    3.20
  -1   6  -5    9.30    1.80
  -1   6  -5    9.40    1.40
  -1   6  -5    8.10    1.60
   1  -6   5   11.30    1.70
  -2   6  -5   17.70    1.80
  -2   6  -5   15.00    1.90
  -3   6  -5   14.20    1.90
  -3   6  -5   14.50    1.70
  -3   6  -5   17.40    2.10
  -3   6  -5   10.80    4.30
  -4   6  -5    1.40    4.00
  -4   6  -5   -0.50    1.20
  -4   6  -5    0.10    0.90
  -4   6  -5   -0.60    1.50
  -5   6  -5   13.40    1.60
  -5   6  -5   20.80    1.70
  -6   6  -5    1.50    1.00
  -6   6  -5    2.30    1.20
  -7   6  -5    0.90    1.00
  11   5  -5    0.50    0.80
 -11  -5   5   -0.10    0.80
  10   5  -5    2.90    1.10
 -10  -5   5    4.40    1.20
 -10  -5   5    2.70    1.00
   9   5  -5   -1.10    1.00
  -9  -5   5    1.30    1.10
  -9  -5   5    0.70    1.20
   8   5  -5   12.70    1.70
  -8  -5   5   10.00    1.50
  -8  -5   5   14.70    1.80
   7   5  -5   30.70    2.50
  -7  -5   5   33.60    2.50
  -7  -5   5   29.60    2.40
   6   5  -5    4.60    1.30
   6   5  -5    6.70    1.30
  -6  -5   5    2.70    1.20
  -6  -5   5    6.80    1.40
  -6  -5   5    5.00    2.40
   5   5  -5    1.80    1.10
   5   5  -5    2.80    1.20
  -5  -5   5    1.50    2.00
  -5  -5   5    1.50    1.00
  -5  -5   5    1.60    1.00
   4   5  -5    4.40    1.20
  -4  -5   5    3.70    1.10
  -4  -5   5    1.40    2.30
  -4  -5   5    3.20    1.00
   3   5  -5   94.59    4.10
  -3  -5   5   95.19    4.00
  -3  -5   5  102.29    5.80
   2   5  -5  109.09    5.40
  -2  -5   5  104.59    4.20
  -2  -5   5  101.39    5.70
   1   5  -5   14.60    1.40
  -1  -5   5   13.70    2.10
   0   5  -5   21.20    1.70
   0  -5   5   18.80    2.20
  -1   5  -5    2.50    1.10
  -1   5  -5    2.00    2.30
  -1   5  -5    1.80    1.20
  -2   5  -5    8.00    2.20
  -2   5  -5    7.20    1.30
  -2   5  -5    6.10    1.40
  -2   5  -5    6.10    3.30
   2  -5   5    7.90    1.20
  -3   5  -5   28.10    5.30
  -3   5  -5   30.70    2.70
  -3   5  -5   40.60    3.10
   3  -5   5   30.20    2.10
  -4   5  -5   77.79    4.00
  -4   5  -5   59.39    7.50
  -4   5  -5   80.69    3.70
  -5   5  -5    6.60    5.60
  -5   5  -5    8.20    1.70
  -5   5  -5    6.20    1.30
  -6   5  -5    0.90    1.10
  -7   5  -5    0.60    0.90
  -7   5  -5   -0.10    0.90
  11   4  -5   -0.40    0.80
 -11  -4   5    0.20    0.80
  10   4  -5   16.10    1.70
 -10  -4   5   13.00    1.50
   9   4  -5    2.70    1.80
  -9  -4   5    8.90    1.40
  -9  -4   5    5.60    1.40
  -9  -4   5   17.90   25.70
  -9  -4   5    6.80    4.60
   8   4  -5   16.40    1.90
  -8  -4   5   17.80    1.70
  -8  -4   5   12.00    5.90
  -8  -4   5   61.09   24.50
  -8  -4   5   16.20    1.80
   7   4  -5   39.10    3.90
  -7  -4   5   31.30   29.20
  -7  -4   5   34.00    7.00
  -7  -4   5   28.00    2.30
   6   4  -5   25.90    2.00
   6   4  -5   29.80    2.40
  -6  -4   5   26.80    2.20
  -6  -4   5   29.30    3.90
  -6  -4   5   17.50    6.30
  -6  -4   5   27.40    2.20
  -6  -4   5   19.90   17.90
   5   4  -5   27.90    2.30
   5   4  -5   26.70    2.00
  -5  -4   5   27.80    2.00
  -5  -4   5   27.50    3.60
  -5  -4   5   26.40    2.40
  -5  -4   5   56.39   17.80
  -4  -4   5  157.18    7.80
  -4  -4   5  146.59   21.60
  -4  -4   5  158.78    6.00
  -3  -4   5    2.30    1.70
  -3  -4   5    3.40    1.10
  -2  -4   5  203.98    8.80
  -1  -4   5  261.17   10.40
   0   4  -5   13.20    2.20
   0  -4   5   10.40    1.60
  -1   4  -5  151.98    7.80
   1  -4   5  122.69    8.00
   1  -4   5  153.88    6.00
  -2   4  -5   45.40    2.60
  -2   4  -5   43.40    2.40
  -2   4  -5   52.19    5.60
   2  -4   5   43.80    2.50
  -3   4  -5   17.30    1.70
  -3   4  -5   16.30    1.50
  -3   4  -5   15.10    2.90
  -3   4  -5    9.80    3.50
   3  -4   5   17.00    1.70
  -4   4  -5    4.70    1.50
  -4   4  -5    1.50    1.10
  -4   4  -5    1.30    1.50
  -4   4  -5    2.40    3.80
   4  -4   5    2.80    1.30
  -5   4  -5   43.40    2.90
  -5   4  -5   42.90    2.60
  -5   4  -5   37.80    6.80
   5  -4   5   28.70    3.00
  -6   4  -5    5.20    1.50
  -6   4  -5    4.70    1.30
  -6   4  -5    6.40    6.10
   6  -4   5    4.60    2.50
  -7   4  -5    6.20    1.20
  -7   4  -5    3.90    1.40
  -8   4  -5    4.50    1.00
  -8   4  -5    6.70    1.50
  11   3  -5    1.90    1.00
 -11  -3   5    2.30    1.00
  10   3  -5   12.20    1.60
 -10  -3   5   13.60    1.60
   9   3  -5    8.70    5.50
   9   3  -5    9.80    1.80
  -9  -3   5    7.60    5.40
  -9  -3   5   10.60    1.70
  -9  -3   5   13.50    1.40
  -9  -3   5   -7.80   18.60
  -9  -3   5   10.30    1.80
   8   3  -5   11.70    7.10
   8   3  -5   11.00    1.80
  -8  -3   5   23.80   17.40
  -8  -3   5   12.10    1.60
  -8  -3   5   11.00    1.70
  -8  -3   5   13.10    1.70
  -8  -3   5   11.10    5.50
  -8  -3   5   10.60    1.60
   7   3  -5   20.90    4.50
   7   3  -5   18.80    2.10
  -7  -3   5   20.50    1.70
  -7  -3   5   18.20    1.90
  -7  -3   5   25.10    5.60
  -7  -3   5   19.70    1.80
   6   3  -5   38.10    5.20
   6   3  -5   31.40    2.60
  -6  -3   5   24.10    5.60
  -6  -3   5   29.10    2.20
  -6  -3   5   12.30   14.70
  -6  -3   5   31.40    2.30
   5   3  -5   18.00    2.40
   5   3  -5   15.90    3.30
  -5  -3   5   16.00    1.50
  -5  -3   5   16.60    2.60
  -5  -3   5   21.40   13.30
  -5  -3   5   15.50    1.50
  -5  -3   5   21.10    4.70
   4   3  -5    2.20    2.20
  -4  -3   5    1.40   13.00
  -4  -3   5    4.60    0.90
  -4  -3   5    3.80    2.90
  -4  -3   5    4.90    1.80
   3   3  -5  136.39    7.10
  -3  -3   5  113.49    9.10
  -3  -3   5  145.39    6.80
  -3  -3   5  141.69    5.30
  -3  -3   5  134.79   17.60
  -2  -3   5  429.86   16.10
  -1  -3   5  595.44   21.30
   0   3  -5   18.00    2.20
   0  -3   5   10.60    2.50
   0  -3   5   17.30    1.80
  -1   3  -5   51.89    4.40
   1  -3   5   52.69    2.80
   1  -3   5   50.19    3.60
  -2   3  -5  129.79    7.60
   2  -3   5  116.29    5.60
   2  -3   5  123.89    5.00
  -3   3  -5    5.30    1.00
  -3   3  -5    5.10    2.90
  -3   3  -5    4.10    1.10
   3  -3   5    5.20    1.10
  -4   3  -5    8.70    1.40
  -4   3  -5    6.90    1.10
  -4   3  -5    6.40    3.80
   4  -3   5    6.30    1.50
  -5   3  -5   19.60    5.50
  -5   3  -5   25.80    1.90
  -5   3  -5   22.80    2.50
  -5   3  -5   21.00    2.40
   5  -3   5   24.80    2.80
  -6   3  -5    1.20    1.20
  -6   3  -5    1.10    1.40
  -6   3  -5    2.40    4.40
  -6   3  -5    0.40    1.00
   6  -3   5   -0.30    1.70
  -7   3  -5    4.20    5.00
  -7   3  -5    4.60    1.80
  -7   3  -5    2.20    1.20
   7  -3   5    0.00    2.00
  -8   3  -5    0.00    0.90
  -8   3  -5    0.10    1.20
  -9   3  -5    1.00    0.80
  -9   3  -5    0.50    1.00
  11   2  -5    7.70    1.20
 -11  -2   5    6.40    1.00
  10   2  -5   -0.60    1.00
 -10  -2   5    0.10    1.00
 -10  -2   5   -0.50    0.90
   9   2  -5    1.70    4.40
  -9  -2   5    3.30    1.30
  -9  -2   5    4.50    1.40
  -9  -2   5    3.80    3.80
  -9  -2   5  -24.90   14.50
   8   2  -5   38.10    3.10
   8   2  -5   39.80    6.50
  -8  -2   5   32.60    2.70
  -8  -2   5   43.00   15.10
  -8  -2   5   18.80    6.30
  -8  -2   5   37.50    4.10
  -8  -2   5   39.90    2.60
  -8  -2   5   35.70    2.30
  -8  -2   5   35.30    2.70
   7   2  -5    2.40    1.50
   7   2  -5   -0.30    2.80
  -7  -2   5    1.30    1.30
  -7  -2   5    1.60    3.40
  -7  -2   5    2.40    1.10
  -7  -2   5    2.00    2.70
  -7  -2   5    2.40    1.10
  -7  -2   5  -10.00   11.40
   6   2  -5   81.79    4.30
   6   2  -5   73.79    6.90
  -6  -2   5   90.29    3.90
  -6  -2   5   91.49   14.30
  -6  -2   5  101.29    5.20
  -6  -2   5   85.09    8.10
  -6  -2   5   93.29    4.00
  -6  -2   5   82.09    5.70
  -6  -2   5   85.79    3.80
   5   2  -5    2.10    2.50
  -5  -2   5    6.90    3.30
  -5  -2   5    1.70    1.70
  -5  -2   5    1.10    1.40
  -5  -2   5    0.80    0.90
   4   2  -5   22.80    3.70
  -4  -2   5   26.40    2.10
  -4  -2   5   18.80    9.90
  -4  -2   5   25.20    1.80
  -4  -2   5   23.00    4.20
   3   2  -5    0.60    1.90
  -3  -2   5    4.60    9.50
  -3  -2   5    5.00    2.90
  -3  -2   5    1.20    1.90
   2   2  -5  161.58    7.30
  -2  -2   5  157.78    6.80
  -2  -2   5  134.39   11.00
  -2  -2   5  163.88   16.70
   1   2  -5  157.08    7.10
  -1  -2   5  164.18    6.70
   0   2  -5   11.20    1.90
   0  -2   5    8.50    1.30
  -1   2  -5   92.99    4.30
  -1   2  -5  101.39    5.40
   1  -2   5   90.19    5.80
   1  -2   5   93.49    4.60
  -2   2  -5    1.80    0.80
  -2   2  -5    1.10    2.20
  -2   2  -5    2.00    1.80
   2  -2   5    1.90    1.20
   2  -2   5    1.20    0.90
  -3   2  -5   58.79    2.60
  -3   2  -5   63.79    5.80
   3  -2   5   56.99    3.00
   3  -2   5   52.29    3.20
  -4   2  -5  157.68    6.20
  -4   2  -5  170.98   10.50
  -4   2  -5  158.88    6.00
   4  -2   5  169.88    7.00
  -5   2  -5  113.39    9.90
  -5   2  -5  117.09    5.00
  -5   2  -5  121.69    4.70
   5  -2   5  122.99    6.20
  -6   2  -5   35.80    2.80
  -6   2  -5   33.20    2.20
  -6   2  -5   34.50    2.70
  -6   2  -5   31.50    6.70
   6  -2   5   34.30    3.80
  -7   2  -5    5.90    1.30
  -7   2  -5    6.90    1.60
  -7   2  -5    8.50    4.90
   7  -2   5    5.80    2.80
  -8   2  -5   -0.50    1.00
  -8   2  -5    1.10    1.30
  -9   2  -5    0.80    0.90
 -10   2  -5    0.90    0.90
 -10   2  -5    0.40    0.60
  11   1  -5    0.10    0.80
 -11  -1   5    2.40    0.80
  10   1  -5    1.10    1.20
 -10  -1   5    0.20    1.00
 -10  -1   5   -1.10    1.00
   9   1  -5   19.40    5.30
   9   1  -5   37.80    2.90
  -9  -1   5   27.20    3.40
  -9  -1   5   34.50    2.60
  -9  -1   5   23.60    4.40
  -9  -1   5   28.60   12.80
  -9  -1   5   43.50    2.70
   8   1  -5    9.20    1.80
   8   1  -5    2.90    3.80
  -8  -1   5    7.50    3.60
  -8  -1   5   10.50    1.70
  -8  -1   5    7.30    1.50
  -8  -1   5   10.30    3.20
  -8  -1   5   15.20   11.90
  -8  -1   5    7.40    1.50
   7   1  -5    1.30    1.60
   7   1  -5    4.00    3.50
  -7  -1   5    2.70    3.20
  -7  -1   5    2.20    2.80
  -7  -1   5    2.90    1.00
  -7  -1   5    6.70   10.10
  -7  -1   5    4.10    3.10
  -7  -1   5    2.70    1.30
  -7  -1   5    0.90    1.20
   6   1  -5    7.50    3.30
   6   1  -5   15.10    2.00
  -6  -1   5    8.80    1.30
  -6  -1   5    9.20    1.50
  -6  -1   5    7.90    8.40
  -6  -1   5   13.50    2.70
  -6  -1   5   11.00    2.90
  -6  -1   5   12.00    1.30
  -6  -1   5    9.30    3.70
   5   1  -5  112.79    7.30
  -5  -1   5  113.39    8.30
  -5  -1   5  113.09    4.60
  -5  -1   5  105.29    6.30
  -5  -1   5  116.09   12.50
   4   1  -5   43.60    4.80
  -4  -1   5   44.60    3.60
  -4  -1   5   46.20    9.40
  -4  -1   5   35.50    5.00
  -4  -1   5   42.40    3.40
   3   1  -5   99.79    6.00
  -3  -1   5  105.59   11.20
  -3  -1   5   93.39    4.90
  -3  -1   5  100.09    7.00
  -3  -1   5   94.49    4.50
   2   1  -5  154.08    7.40
  -2  -1   5  170.68   13.50
  -2  -1   5  161.28    8.70
  -2  -1   5  164.38    6.80
   0   1  -5  360.36   13.00
   0   1  -5  363.26   14.20
   0   1  -5  358.56   13.40
   0  -1   5  360.06   13.00
  -1   1  -5   37.30    3.40
  -1   1  -5   37.20    3.20
  -1   1  -5   37.90    2.50
  -2   1  -5   15.30    2.80
  -2   1  -5   15.60    1.70
  -2   1  -5   13.40    2.50
   2  -1   5   15.30    1.50
   2  -1   5   15.30    1.70
  -3   1  -5   86.49    5.00
  -3   1  -5   86.69    4.00
  -3   1  -5   95.99    6.80
   3  -1   5   74.09    4.10
   3  -1   5   86.99    4.00
  -4   1  -5  123.69    6.30
  -4   1  -5  119.79    5.30
  -4   1  -5  114.49    8.40
   4  -1   5  124.39    5.60
  -5   1  -5   42.10    8.00
  -5   1  -5   37.00    2.50
  -5   1  -5   42.30    4.30
  -5   1  -5   36.60    2.40
   5  -1   5   31.50    3.70
  -6   1  -5   49.80    5.40
  -6   1  -5   46.20    6.90
  -6   1  -5   39.90    3.60
  -6   1  -5   50.29    2.60
  -6   1  -5   53.09    2.90
  -6   1  -5   47.60    2.80
   6  -1   5   57.89    4.70
  -7   1  -5    4.30    1.40
  -7   1  -5    3.50    1.10
  -8   1  -5    3.20    1.40
  -8   1  -5    0.80    1.10
  -8   1  -5   -0.40    4.60
   8  -1   5   -2.90    2.20
  -9   1  -5    5.10    1.40
  -9   1  -5    2.50    1.00
 -10   1  -5    0.40    1.00
 -10   1  -5    0.10    0.80
  10   0  -5   -1.20    1.00
 -10   0   5    0.10    0.90
 -10   0   5    1.00    0.90
   9   0  -5   56.69    3.40
  -9   0   5   51.59    4.70
  -9   0   5   41.20   14.10
  -9   0   5   59.89    3.20
  -9   0   5   54.89    3.20
   8   0  -5    1.10    1.50
   8   0  -5    0.40    3.50
  -8   0   5    1.40    1.30
  -8   0   5    1.00    3.20
  -8   0   5    0.50    2.70
  -8   0   5    0.50    1.20
  -8   0   5    2.20    1.40
  -8   0   5   -1.00    3.40
   7   0  -5   -0.20    3.20
   7   0  -5    1.20    1.80
  -7   0   5    0.60    2.70
  -7   0   5    8.10    8.70
  -7   0   5    1.20    1.10
  -7   0   5   -1.10    1.30
  -7   0   5   -0.20    2.80
  -7   0   5   -1.30    2.50
   6   0  -5    5.70    1.60
   6   0  -5    8.80    3.40
  -6   0   5    5.60    2.40
  -6   0   5    6.50    1.30
  -6   0   5    1.30    2.70
  -6   0   5    6.50    3.10
  -6   0   5    6.40    1.40
  -6   0   5    6.80    7.90
   5   0  -5   -0.90    2.20
  -5   0   5   -2.80    6.30
  -5   0   5    1.10    0.90
  -5   0   5   -0.40    2.30
  -5   0   5    0.90    2.20
   4   0  -5   97.39    6.40
  -4   0   5   93.29    4.80
  -4   0   5   88.49    6.90
  -4   0   5   87.59   10.10
  -4   0   5  103.49    7.10
  -4   0   5   94.49    4.80
   3   0  -5   38.10    5.00
  -3   0   5   45.20    5.00
  -3   0   5   57.79    7.70
  -3   0   5   47.30    3.70
   2   0  -5    1.70    1.60
  -2   0   5    0.60    6.00
  -2   0   5    5.30    2.40
  -2   0   5    3.60    1.40
   1   0  -5 1316.97   46.50
   1   0  -5 1368.16   46.50
   1   0  -5 1345.97   47.40
   0   0  -5  682.43   24.30
   0   0  -5  652.43   23.20
   0   0  -5  669.13   23.40
   0   0   5  640.14   22.90
  -1   0  -5 1477.45   50.69
  -1   0  -5 1416.36   49.50
  -1   0  -5 1496.75   49.99
  -2   0  -5  262.37   11.00
  -2   0  -5  251.77   10.70
  -2   0  -5  267.47    9.90
   2   0   5  262.47    9.60
  -3   0  -5    2.50    2.40
  -3   0  -5    1.60    1.00
  -3   0  -5    2.50    2.20
   3   0   5    1.50    1.10
  -4   0  -5  699.83   28.20
  -4   0  -5  717.03   26.70
  -4   0  -5  738.33   27.40
   4   0   5  740.53   25.70
  -5   0  -5  467.05   20.70
  -5   0  -5  442.96   15.80
  -5   0  -5  473.75   17.10
  -5   0  -5  445.56   18.20
   5   0   5  458.45   17.40
  -6   0  -5  141.59    5.80
  -6   0  -5  150.28    5.70
  -6   0  -5  150.18    7.00
  -6   0  -5  148.69    8.70
  -6   0  -5  155.28   11.20
   6   0   5  154.68    7.90
  -7   0  -5  183.78   10.10
  -7   0  -5  172.18   13.20
  -7   0  -5  181.48    7.00
  -7   0  -5  184.08    8.00
  -7   0  -5  165.58    7.50
   7   0   5  183.68    6.90
   7   0   5  181.68    9.80
  -8   0  -5    6.60    5.30
  -8   0  -5   13.00    1.70
   8   0   5    5.90    3.10
   8   0   5   11.90    1.40
  -9   0  -5    0.80    1.20
  -9   0  -5    0.30    0.90
 -10   0  -5    0.20    1.50
 -10   0  -5    0.30    0.90
  10   0   5   -0.90    0.70
 -11   0  -5    0.10    0.70
 -11   0  -5   -1.20    0.80
  10  -1  -5    2.40    1.00
 -10   1   5    0.70    0.90
 -10   1   5    1.80    0.80
 -10   1   5   -0.20    1.70
   9  -1  -5    0.30    1.20
  -9   1   5    0.30    2.50
  -9   1   5   -0.90    1.10
  -9   1   5    0.80    1.00
   8  -1  -5    2.30    1.50
   8  -1  -5    2.50    3.50
  -8   1   5    2.30    2.10
  -8   1   5    1.00    3.60
  -8   1   5    1.10    1.10
  -8   1   5   -1.80    2.90
  -8   1   5    1.10    8.40
  -8   1   5    1.50    1.20
  -8   1   5    1.80    1.30
   7  -1  -5    9.60    1.90
   7  -1  -5    9.40    4.50
  -7   1   5   10.20    1.60
  -7   1   5    9.00    3.00
  -7   1   5   10.20    1.60
  -7   1   5   11.90    8.50
  -7   1   5   11.80    3.30
  -7   1   5    8.50    3.80
   6  -1  -5   20.20    2.40
   6  -1  -5   21.20    4.30
  -6   1   5   20.70    2.90
  -6   1   5   24.90    8.00
  -6   1   5   22.80    4.30
  -6   1   5   22.80    2.00
  -6   1   5   24.30    2.00
  -6   1   5   18.50    4.00
   5  -1  -5   28.80    4.30
  -5   1   5   33.90    4.60
  -5   1   5   28.60    2.00
  -5   1   5   26.60    2.10
  -5   1   5   41.20    3.20
  -5   1   5   31.80    4.40
  -5   1   5   18.30    6.90
   4  -1  -5  183.28    9.10
  -4   1   5  166.98    6.50
  -4   1   5  182.58    9.60
  -4   1   5  186.18    9.10
  -4   1   5  166.08   12.70
   3  -1  -5   32.60    3.80
  -3   1   5   35.60    3.80
  -3   1   5   38.30    6.90
  -3   1   5   30.00    4.00
   2  -1  -5  367.36   14.20
  -2   1   5  366.16   13.90
  -2   1   5  356.96   13.20
   1  -1  -5  442.26   16.30
   1  -1  -5  426.56   17.50
  -1   1   5  442.46   15.90
   0  -1  -5 1785.32   62.09
   0  -1  -5 1803.32   61.29
  -1  -1  -5 3599.84  122.09
  -2  -1  -5   16.30    1.70
  -2  -1  -5   11.50    2.40
  -2  -1  -5   16.80    1.80
   2   1   5   15.90    1.70
  -3  -1  -5 1381.16   46.90
  -3  -1  -5 1341.87   47.80
  -4  -1  -5  351.96   13.00
  -4  -1  -5  368.06   15.50
  -4  -1  -5  398.36   14.50
  -4  -1  -5  377.56   16.20
   4   1   5  386.56   14.20
  -5  -1  -5  351.06   13.80
  -5  -1  -5  348.97   16.30
  -5  -1  -5  357.16   15.30
  -5  -1  -5  335.27   12.10
   5   1   5  344.27   13.70
  -6  -1  -5    9.60    2.10
  -6  -1  -5    7.10    4.60
  -6  -1  -5    9.20    2.00
  -6  -1  -5   11.20    4.10
   6   1   5   12.30    3.60
  -7  -1  -5    7.80    1.20
  -7  -1  -5   10.30    2.30
  -7  -1  -5    4.70    4.30
  -7  -1  -5    8.00    3.00
  -7  -1  -5   10.40    4.80
  -7  -1  -5    7.70    1.40
   7   1   5    9.20    3.00
   7   1   5    7.40    1.30
  -8  -1  -5   28.30    6.10
  -8  -1  -5   37.50    3.40
  -8  -1  -5   30.50    3.40
  -8  -1  -5   30.70    2.60
  -8  -1  -5   25.20    6.50
   8   1   5   29.20    2.30
   8   1   5   26.00    4.60
  -9  -1  -5    7.30    1.80
  -9  -1  -5    2.00    5.60
  -9  -1  -5   19.50    6.10
  -9  -1  -5    7.00    1.70
   9   1   5   10.80    4.00
   9   1   5   10.20    2.00
 -10  -1  -5    0.30    0.90
 -10  -1  -5   -0.40    1.10
 -11  -1  -5    0.80    0.80
 -11  -1  -5    0.40    0.90
  11   1   5    1.20    0.70
 -10   2   5    1.20    1.50
   9  -2  -5    6.70    1.30
  -9   2   5    6.90    1.40
  -9   2   5    8.40    1.10
  -9   2   5    5.60    2.60
   8  -2  -5   15.00    1.90
   8  -2  -5    7.20    4.10
  -8   2   5   17.70    2.00
  -8   2   5   18.00    1.70
  -8   2   5   11.00    2.70
  -8   2   5   19.20    2.00
   7  -2  -5   85.39    4.60
   7  -2  -5   90.39    8.30
  -7   2   5   93.29    4.20
  -7   2   5   94.59    4.40
  -7   2   5   91.49    4.60
  -7   2   5   98.59   11.50
  -7   2   5   94.59    5.70
  -7   2   5   91.29    5.60
  -7   2   5   76.89    8.10
   6  -2  -5   48.00    5.90
   6  -2  -5   41.60    3.20
  -6   2   5   46.30    2.90
  -6   2   5   43.70    5.70
  -6   2   5   42.00    3.80
  -6   2   5   43.60    4.70
  -6   2   5   39.70    8.00
  -6   2   5   45.50    2.60
   5  -2  -5   11.10    3.20
  -5   2   5    8.80    2.70
  -5   2   5   15.50    2.40
  -5   2   5    9.10    1.40
  -5   2   5    5.30    5.70
  -5   2   5    8.50    3.40
  -5   2   5   10.40    1.40
   4  -2  -5   32.60    3.90
  -4   2   5   26.40    1.80
  -4   2   5   24.60    4.00
  -4   2   5   31.10    4.00
  -4   2   5   27.40    6.20
   3  -2  -5  197.68    9.30
  -3   2   5  191.68   12.60
  -3   2   5  189.58    9.60
  -3   2   5  199.08    9.60
   2  -2  -5    4.30    2.00
  -2   2   5    2.40    2.10
   1  -2  -5  122.29    6.00
  -1   2   5  128.99    6.00
  -1   2   5  115.19    4.90
   0  -2  -5  134.19    7.80
   0  -2  -5  140.39    6.40
   0   2   5  151.58    5.70
  -1  -2  -5  613.54   22.60
  -1  -2  -5  615.24   21.60
  -1  -2  -5  581.24   21.30
   1   2   5  609.64   21.10
  -2  -2  -5  471.75   16.90
  -2  -2  -5  478.15   18.50
  -2  -2  -5  479.75   17.40
   2   2   5  479.45   17.00
  -3  -2  -5   83.49    4.60
  -3  -2  -5   86.49    4.10
  -3  -2  -5   81.29    5.80
   3   2   5   82.99    4.20
  -4  -2  -5  345.97   13.60
  -4  -2  -5  381.16   14.30
  -4  -2  -5  377.96   15.80
   4   2   5  353.26   13.90
  -5  -2  -5    8.70    2.90
  -5  -2  -5    7.70    3.30
  -5  -2  -5   11.00    4.30
  -5  -2  -5    7.30    1.00
   5   2   5    8.80    2.20
  -6  -2  -5   31.60    5.50
  -6  -2  -5   31.40    5.30
  -6  -2  -5   32.50    3.60
  -6  -2  -5   32.50    2.00
   6   2   5   34.70    3.80
  -7  -2  -5  108.19   10.50
  -7  -2  -5  102.59    6.50
  -7  -2  -5  106.59    4.30
  -7  -2  -5   98.19    9.40
   7   2   5  108.59    7.20
   7   2   5   99.59    4.40
  -8  -2  -5  199.38   14.30
  -8  -2  -5  213.98    7.90
  -8  -2  -5  207.78   10.40
  -8  -2  -5  204.68   14.10
  -8  -2  -5  208.78    8.00
   8   2   5  213.38   11.70
   8   2   5  209.08    8.30
  -9  -2  -5    4.90    4.70
  -9  -2  -5    1.70    1.70
  -9  -2  -5   -2.00    6.80
  -9  -2  -5    2.50    1.30
   9   2   5   -0.30    2.90
   9   2   5    1.40    1.10
 -10  -2  -5   16.20    1.80
 -10  -2  -5   15.10    8.70
  10   2   5   17.70    1.60
 -11  -2  -5    0.80    0.80
  11   2   5    1.50    0.80
  -9   3   5    0.50    0.90
  -9   3   5    1.60    2.10
   8  -3  -5    6.20    2.00
  -8   3   5    7.50    1.10
  -8   3   5   10.90    2.50
  -8   3   5    8.70    1.50
   7  -3  -5    1.00    1.40
   7  -3  -5   -1.30    3.00
  -7   3   5    2.20    1.40
  -7   3   5   -0.40    1.00
  -7   3   5    0.50    2.50
  -7   3   5   -1.30    1.20
  -7   3   5   -1.10    3.30
   6  -3  -5   16.40    2.50
   6  -3  -5   21.10    5.70
  -6   3   5   15.40    2.70
  -6   3   5   17.00    1.90
  -6   3   5   16.30    2.00
  -6   3   5   16.80    1.90
  -6   3   5   17.30    5.00
  -6   3   5   17.60    1.70
  -6   3   5   22.10    2.20
  -6   3   5   26.60    6.80
  -6   3   5   24.00    5.30
   5  -3  -5  225.88   11.90
   5  -3  -5  220.48   10.00
  -5   3   5  207.48   12.30
  -5   3   5  236.68    9.30
  -5   3   5  219.98   12.90
  -5   3   5  223.88    8.30
  -5   3   5  223.88   10.10
  -5   3   5  228.28    8.60
  -4   3   5   45.90    3.00
  -4   3   5   45.90    6.60
  -4   3   5   45.60    2.30
  -4   3   5   43.20    5.00
  -4   3   5   46.40    4.10
  -4   3   5   46.00    2.60
  -4   3   5   45.70    3.40
   3  -3  -5   99.99    6.20
  -3   3   5   92.49    5.80
  -3   3   5   90.09    4.90
  -3   3   5   99.59    6.60
  -3   3   5   98.49    8.80
   2  -3  -5   80.19    5.20
  -2   3   5   72.29    5.30
  -2   3   5   74.79    7.10
  -2   3   5   85.89    5.70
   1  -3  -5    9.00    2.20
  -1   3   5    8.50    2.30
  -1   3   5   12.90    4.90
   0  -3  -5   21.30    2.30
  -1  -3  -5  752.42   28.70
  -1  -3  -5  773.52   26.90
   1   3   5  777.42   26.70
  -2  -3  -5  542.55   19.00
  -2  -3  -5  537.85   19.60
  -2  -3  -5  528.05   20.90
   2   3   5  531.35   19.10
  -3  -3  -5  155.58    6.60
  -3  -3  -5  153.98    7.20
   3   3   5  161.38    6.90
  -4  -3  -5   54.89    3.70
  -4  -3  -5   59.09    6.60
  -4  -3  -5   52.19    4.10
  -5  -3  -5   46.50    3.60
  -5  -3  -5   49.00    6.60
  -5  -3  -5   45.00    2.20
  -5  -3  -5   43.60    4.10
   5   3   5   46.90    4.10
  -6  -3  -5   29.50    1.80
  -6  -3  -5   22.50    6.10
  -6  -3  -5   38.90    4.30
  -6  -3  -5   24.40    4.40
   6   3   5   29.90    3.70
  -7  -3  -5    1.90    2.10
  -7  -3  -5    4.70    3.70
  -7  -3  -5    5.70    1.00
  -7  -3  -5    4.40    1.10
  -7  -3  -5    5.90    6.10
   7   3   5    3.70    2.60
   7   3   5    6.50    1.20
  -8  -3  -5   24.70    2.00
  -8  -3  -5   16.10    3.30
  -8  -3  -5    9.40    4.40
  -8  -3  -5   20.90    7.80
  -8  -3  -5   22.50    1.90
   8   3   5   23.30    4.40
  -9  -3  -5   23.10    6.00
  -9  -3  -5   33.40   11.10
  -9  -3  -5   21.70    3.70
  -9  -3  -5   30.80    2.20
  -9  -3  -5   31.90    2.30
   9   3   5   29.90    2.40
   9   3   5   26.20    5.10
 -10  -3  -5   -3.40    9.00
 -10  -3  -5    0.20    2.40
  10   3   5    1.30    1.10
 -12  -3  -5    1.00    0.80
  12   3   5    0.50    0.70
  12   3   5    1.80    0.70
  -9   4   5    1.30    0.80
  -9   4   5    0.10    1.60
  -8   4   5    1.80    1.00
  -8   4   5   -0.40    1.90
  -7   4   5   10.20    2.40
  -7   4   5   16.20    1.90
  -7   4   5   15.60    1.80
   6  -4  -5   11.90    4.10
  -6   4   5   24.30    2.20
  -6   4   5   20.10    1.90
  -6   4   5   23.30    3.30
  -6   4   5   13.10    3.90
   5  -4  -5  130.99    8.90
  -5   4   5  123.89    5.60
  -5   4   5  133.09    6.30
  -5   4   5  118.59    9.20
  -5   4   5  128.39    5.50
   4  -4  -5   29.00    4.30
  -4   4   5   19.80    3.90
  -4   4   5   29.70    2.30
  -4   4   5   27.60    1.80
  -4   4   5   29.10    2.50
  -4   4   5   29.60    2.80
  -4   4   5   25.90    4.50
  -4   4   5   26.90    2.20
  -4   4   5   25.20    5.20
   3  -4  -5   12.10    2.90
  -3   4   5    9.70    3.30
  -3   4   5   12.90    2.40
  -3   4   5   11.70    1.90
  -3   4   5    9.50    1.60
  -3   4   5   15.60    2.30
  -3   4   5    8.50    4.10
   2  -4  -5   85.29    5.50
  -2   4   5   84.09    8.20
  -2   4   5   85.69    5.20
  -2   4   5   86.89    6.20
  -2   4   5   93.69    8.20
  -2   4   5   81.29    4.70
   1  -4  -5  183.18    8.30
  -1   4   5  182.18   10.70
  -1   4   5  183.28    9.00
  -1   4   5  175.28    7.70
   0   4   5   34.30    3.50
   0   4   5   21.90    6.10
  -1  -4  -5  226.58    9.10
  -2  -4  -5  148.19    7.80
   2   4   5  180.78    7.10
  -3  -4  -5  343.77   13.90
  -3  -4  -5  338.87   16.00
  -3  -4  -5  346.97   13.00
   3   4   5  350.06   13.40
  -4  -4  -5   33.80    3.30
  -4  -4  -5   52.89    7.00
  -4  -4  -5   46.00    4.30
   4   4   5   41.40    3.70
  -5  -4  -5   58.49    4.80
  -5  -4  -5   55.69    2.40
  -5  -4  -5   54.49    4.10
  -5  -4  -5   40.90    7.10
   5   4   5   54.39    4.40
  -6  -4  -5  169.48    8.90
  -6  -4  -5  158.48    5.90
  -6  -4  -5  155.88   12.30
   6   4   5  159.28    8.50
   6   4   5  156.78    6.10
  -7  -4  -5  264.77   12.70
  -7  -4  -5  248.98    9.30
  -7  -4  -5  266.27   14.20
  -7  -4  -5  241.98   17.30
  -7  -4  -5  256.97    9.20
   7   4   5  264.07   12.70
   7   4   5  248.48    9.30
  -8  -4  -5   14.40    4.90
  -8  -4  -5   16.10    3.60
  -8  -4  -5   21.90    8.70
  -8  -4  -5   18.30    1.70
  -8  -4  -5   19.20    1.70
   8   4   5   19.50    4.40
  -9  -4  -5   15.80    5.50
  -9  -4  -5   14.50    3.60
  -9  -4  -5   14.40    9.90
  -9  -4  -5   20.20    1.70
   9   4   5   21.90    4.90
   9   4   5   21.00    1.80
 -10  -4  -5   46.30    5.50
 -10  -4  -5   29.90   11.20
  10   4   5   53.79    2.90
  11   4   5    2.60    1.00
 -12  -4  -5   -0.10    0.60
  12   4   5    0.20    0.70
  12   4   5    0.00    0.70
  -8   5   5    1.00    1.70
  -8   5   5    0.10    0.80
  -7   5   5    5.40    1.20
  -7   5   5    1.80    1.80
  -6   5   5   28.00    3.40
  -6   5   5   20.90    5.30
  -6   5   5   30.10    2.60
  -6   5   5   30.20    2.30
   5  -5  -5    5.90    3.20
  -5   5   5    4.80    3.20
  -5   5   5   10.50    2.30
  -5   5   5    7.20    1.40
  -5   5   5   10.20    1.70
   4  -5  -5   91.09    6.90
  -4   5   5   90.89    4.10
  -4   5   5   91.09    6.10
  -4   5   5   91.99    5.30
  -4   5   5   88.99    6.20
  -4   5   5   77.39    7.70
   3  -5  -5  143.09    8.10
  -3   5   5  143.49    6.40
  -3   5   5  146.19    9.20
  -3   5   5  144.79    6.10
  -3   5   5  139.09    5.70
   2  -5  -5  352.36   14.50
  -2   5   5  354.56   13.00
  -2   5   5  333.27   12.80
  -2   5   5  354.06   14.70
  -2   5   5  345.17   13.00
  -2   5   5  376.66   14.80
  -2   5   5  343.57   13.10
   1  -5  -5  218.08    9.60
  -1   5   5  215.98    9.10
  -1   5   5  224.98   12.40
   0  -5  -5  112.49    5.60
   0   5   5   95.09    5.50
   0   5   5  104.69   11.60
  -1  -5  -5 1067.89   35.90
   1   5   5  978.00   37.00
   1   5   5 1041.40   40.10
  -2  -5  -5   75.69    4.20
  -3  -5  -5  479.35   17.70
  -3  -5  -5  488.95   23.30
   3   5   5  471.05   17.90
  -4  -5  -5   39.80    9.50
  -4  -5  -5   37.40    3.50
  -4  -5  -5   38.10    4.30
   4   5   5   36.90    3.60
  -5  -5  -5    6.10    2.20
  -5  -5  -5    3.90    2.20
  -5  -5  -5    3.90    7.90
  -6  -5  -5   72.29    3.00
  -6  -5  -5   72.89    3.30
  -6  -5  -5   72.79    5.20
  -6  -5  -5   61.59   10.80
  -6  -5  -5   86.09   11.10
   6   5   5   68.89    5.60
   6   5   5   74.49    3.30
  -7  -5  -5   31.40    1.90
  -7  -5  -5   42.50    5.90
  -7  -5  -5   46.10   10.80
  -7  -5  -5   30.50    4.70
  -7  -5  -5   28.70    2.10
   7   5   5   32.90    4.70
   7   5   5   30.30    2.20
  -8  -5  -5    2.30    1.00
  -8  -5  -5    1.50    2.60
  -8  -5  -5    0.20   10.70
  -8  -5  -5    5.40    3.90
   8   5   5    6.80    3.60
   8   5   5    0.40    1.10
  -9  -5  -5  163.48   17.20
  -9  -5  -5  135.69   11.70
  -9  -5  -5  160.58   10.40
  -9  -5  -5  168.48    6.40
  -9  -5  -5  165.08    6.40
   9   5   5  152.58   11.10
   9   5   5  169.58    6.50
 -10  -5  -5  -22.00   13.40
 -10  -5  -5    4.00    2.90
  10   5   5    2.90    1.10
  11   5   5   -0.60    0.80
  12   5   5    0.80    0.70
  12   5   5    1.70    0.80
  -7   6   5    2.10    1.50
  -7   6   5    2.80    1.00
  -6   6   5   25.60    3.00
  -6   6   5   26.30    2.20
   5  -6  -5   16.10    3.70
  -5   6   5   13.10    3.50
  -5   6   5   14.00    1.60
   4  -6  -5   28.80    3.90
  -4   6   5   31.40    2.50
  -4   6   5   31.90    2.30
  -4   6   5   30.30    3.10
   3  -6  -5    4.70    2.40
  -3   6   5    1.50    3.50
  -3   6   5    2.70    1.90
  -3   6   5    1.80    1.10
  -3   6   5    4.60    1.80
  -3   6   5    4.50    1.30
   2  -6  -5   11.70    2.60
  -2   6   5   12.40    2.10
  -2   6   5    8.50    1.40
  -2   6   5   12.70    1.90
  -2   6   5   12.50    1.50
  -1   6   5  318.27   11.90
  -1   6   5  271.37   11.80
  -1   6   5  290.27   10.90
  -1   6   5  286.57   11.60
   0  -6  -5  207.08    8.90
   0   6   5  213.48   10.80
  -1  -6  -5  838.52   28.50
   1   6   5  753.02   29.60
   1   6   5  803.32   33.50
   2   6   5 2895.61  104.59
  -3  -6  -5  899.71   32.00
  -4  -6  -5   40.20    3.70
  -5  -6  -5   60.99    2.90
  -5  -6  -5   57.69    4.60
  -5  -6  -5   55.29   12.90
  -6  -6  -5   25.50    1.90
  -6  -6  -5   23.30    3.40
  -6  -6  -5   25.10    5.60
  -6  -6  -5   25.00    1.50
   6   6   5   22.20    1.80
  -7  -6  -5  226.38   12.90
  -7  -6  -5  224.58   12.80
  -7  -6  -5  233.78   24.20
  -7  -6  -5  225.48    8.50
  -7  -6  -5  229.38    8.30
   7   6   5  230.98    8.40
  -8  -6  -5    8.30    3.80
  -8  -6  -5   10.30    1.20
  -8  -6  -5   11.40    1.50
  -8  -6  -5    9.50    4.00
  -8  -6  -5   -1.70   15.20
   8   6   5    8.00    1.30
  -9  -6  -5   81.79    8.60
  -9  -6  -5   94.89    8.40
  -9  -6  -5   95.99    4.30
  -9  -6  -5   94.19    4.00
   9   6   5   96.19    4.20
 -10  -6  -5    6.80    1.30
  11   6   5    1.70    1.00
  12   6   5    0.80    0.70
  12   6   5    0.50    0.80
  -6   7   5    7.40    1.10
  -6   7   5   10.00    2.10
  -5   7   5   30.20    2.20
  -5   7   5   21.80    2.50
   4  -7  -5    1.90    1.90
  -4   7   5    4.20    1.70
   3  -7  -5   -1.30    1.50
  -3   7   5    1.10    1.50
  -3   7   5    2.20    1.90
  -3   7   5    1.70    1.30
  -3   7   5   -0.80    0.60
   2  -7  -5    1.60    1.70
  -2   7   5    3.00    1.20
  -2   7   5    0.40    2.00
  -2   7   5    4.00    2.00
   1  -7  -5   28.00    3.00
  -1   7   5   28.90    2.10
  -1   7   5   32.60    3.00
  -1   7   5   30.10    2.50
   0  -7  -5  494.35   18.70
   0   7   5  493.05   18.00
   0   7   5  517.05   19.20
  -1  -7  -5   22.50    2.70
   1   7   5   18.50    3.20
   1   7   5   22.40    2.20
  -2  -7  -5  199.18   11.50
   2   7   5  215.68    8.20
  -3  -7  -5  209.08   11.00
  -4  -7  -5   -1.10    2.30
  -4  -7  -5   -0.20    0.90
  -5  -7  -5    1.40    1.00
  -5  -7  -5    3.40    2.10
   5   7   5    1.10    0.80
   5   7   5    2.20    1.30
  -6  -7  -5    1.90    2.20
  -6  -7  -5    0.80    1.10
   6   7   5    1.10    1.40
  -7  -7  -5    9.60    3.30
   7   7   5   13.90    1.90
  -8  -7  -5    1.60    1.10
  -8  -7  -5    5.20   28.50
   8   7   5   -0.30    1.00
   8   7   5    1.10    1.30
  -9  -7  -5   15.80    1.70
  -9  -7  -5   21.90   26.30
  -9  -7  -5   10.40    4.70
   9   7   5   16.90    1.90
   9   7   5   15.50    1.50
 -10  -7  -5    6.50    1.30
  10   7   5    4.60    1.30
  11   7   5   12.50    1.40
  12   7   5    0.40    0.70
  12   7   5    0.20    0.70
  -5   8   5    1.50    0.90
  -5   8   5    0.20    1.50
  -4   8   5    3.70    1.10
  -4   8   5    2.20    1.70
  -3   8   5    4.10    1.10
  -3   8   5    2.70    1.70
   2  -8  -5    5.40    1.70
  -2   8   5    3.50    1.80
  -2   8   5    6.10    1.20
  -2   8   5    4.50    1.50
   1  -8  -5    4.70    2.30
  -1   8   5    1.70    1.40
  -1   8   5    4.50    1.90
   0  -8  -5   13.30    2.30
   0   8   5   15.60    2.40
   0   8   5   20.40    2.20
  -1  -8  -5  152.18    7.30
   1   8   5  148.79    6.30
   1   8   5  155.08    6.60
  -2  -8  -5   24.00    2.10
  -2  -8  -5   28.40    3.20
   2   8   5   31.90    2.50
   2   8   5   24.30    1.90
   2   8   5   17.00   13.40
   2   8   5   35.00    2.90
  -3  -8  -5  109.09    6.30
  -3  -8  -5  106.99    4.70
   3   8   5   96.69    5.20
   3   8   5  110.79    5.40
   3   8   5  110.59    5.10
  -4  -8  -5  211.98    8.20
  -4  -8  -5  224.28   10.30
   4   8   5  214.58    8.40
   4   8   5  219.18    8.00
  -5  -8  -5   28.80    2.20
  -5  -8  -5   29.70    4.10
   5   8   5   27.70    2.40
   5   8   5   29.60    2.10
  -6  -8  -5   60.89    5.70
   6   8   5   56.79    3.30
   6   8   5   56.49    2.80
  -7  -8  -5   29.40    4.70
  -7  -8  -5   27.80    2.30
   7   8   5   28.80    2.50
   7   8   5   30.10    2.20
  -8  -8  -5    3.50    1.20
  -8  -8  -5    1.90    3.40
   8   8   5    2.40    1.10
   8   8   5    2.30    1.40
  -9  -8  -5   31.70    2.90
   9   8   5   23.30    2.20
   9   8   5   30.20    2.50
 -10  -8  -5    6.80    1.30
  10   8   5   10.20    1.30
  10   8   5    5.30    1.30
 -11  -8  -5    4.50    1.10
  11   8   5    4.10    1.00
  11   8   5    7.30    1.60
  12   8   5    1.40    0.70
  12   8   5   -0.30    0.50
  -4   9   5    0.80    0.60
  -4   9   5   -0.50    1.30
  -3   9   5   -0.30    0.40
  -3   9   5   -0.50    1.30
  -2   9   5    0.50    1.40
  -1   9   5    3.00    1.80
   0  -9  -5   31.00    3.20
   0   9   5   29.50    3.00
  -1  -9  -5   22.60    3.00
   1   9   5   29.80    3.00
  -3  -9  -5    1.90    2.00
  -3  -9  -5    0.90    1.10
   3   9   5   -0.30    1.10
   3   9   5    1.20    1.50
   3   9   5    1.70    1.00
  -4  -9  -5   24.80    3.60
   4   9   5   32.50    2.90
   4   9   5   26.20    2.20
  -5  -9  -5    2.90    1.10
  -5  -9  -5    3.20    2.60
   5   9   5    3.90    1.20
  -6  -9  -5    6.00    1.30
  -6  -9  -5    9.40    2.90
   6   9   5    8.70    1.50
  -7  -9  -5    9.40    1.50
  -7  -9  -5    9.70    3.40
   7   9   5    9.80    1.60
  -8  -9  -5   -1.70    3.90
  -8  -9  -5    0.90    1.10
   8   9   5    0.90    1.80
   8   9   5    0.80    1.30
  -9  -9  -5    0.00    1.00
   9   9   5   -0.70    0.90
   9   9   5    0.90    1.00
 -10  -9  -5    0.30    1.00
  10   9   5    1.20    0.80
  10   9   5    1.30    1.00
 -11  -9  -5    0.90    1.00
  11   9   5   -0.60    0.70
  11   9   5    0.20    0.60
  -3  10   5    0.30    1.20
  -2  10   5    0.60    1.40
  -1  10   5    3.50    1.80
   0  10   5    1.20    1.50
  -1 -10  -5    2.00    2.10
   1  10   5    1.90    2.10
  -2 -10  -5    6.20    2.20
   2  10   5    5.20    1.80
  -3 -10  -5   22.60    2.00
  -3 -10  -5   19.80    3.30
   3  10   5   18.60    2.40
  -4 -10  -5    0.10    2.20
  -4 -10  -5    3.50    1.30
   4  10   5    4.40    1.20
   4  10   5    1.80    1.60
  -5 -10  -5    9.50    3.00
  -5 -10  -5   11.90    1.70
   5  10   5    7.60    1.80
  -6 -10  -5   10.90    1.60
  -6 -10  -5    9.30    3.10
  -7 -10  -5   14.60    3.90
  -7 -10  -5   19.70    2.00
  -8 -10  -5    2.40    1.20
  -9 -10  -5    1.00    1.00
 -10 -10  -5    1.50    1.40
 -11 -10  -5    0.60    0.90
  -2  11   5    0.90    1.00
  -1  11   5    1.30    1.30
   0  11   5    1.60    1.40
   1  11   5    1.70    1.50
   2  11   5    0.30    1.50
   3  11   5    2.50    1.60
  -4 -11  -5    4.50    1.30
   4  11   5    2.60    1.60
  -5 -11  -5    0.50    1.20
   5  11   5   -0.40    1.40
  -6 -11  -5    1.10    1.20
   6  11   5    1.00    1.30
  -7 -11  -5    0.70    1.10
   7  11   5   -0.40    1.10
  -8 -11  -5    0.70    1.00
  -9 -11  -5    0.30    1.20
 -10 -11  -5    1.10    1.00
  10  11   5   -0.30    0.60
   0  12   5    1.40    1.00
   1  12   5   -0.10    1.00
   3  12   5    1.80    1.30
  -4 -12  -5    3.20    1.60
   4  12   5    1.90    1.30
  -5 -12  -5    1.30    1.20
   5  12   5   -0.40    1.10
  -6 -12  -5    2.10    1.20
   6  12   5    2.40    1.20
  -7 -12  -5    0.60    1.10
   7  12   5    0.70    1.00
  -8 -12  -5    0.40    1.00
   8  12   5    0.50    0.90
  -9 -12  -5    1.50    1.00
   9  12   5    0.80    0.70
   3  13   5   -0.30    0.90
   4  13   5    0.60    0.90
   5  13   5   -0.40    0.90
  -6 -13  -5   -0.20    0.90
   6  13   5    0.10    0.80
  -7 -13  -5    0.60    0.90
   7  13   5    1.50    0.80
   6  11  -6    0.70    0.70
   6  11  -6    0.60    0.60
  -6 -11   6    0.40    0.70
   5  11  -6   -0.10    0.70
   5  11  -6   -0.40    0.70
   4  11  -6   -1.10    0.70
   4  11  -6    0.00    0.70
   3  11  -6    0.40    0.80
   2  11  -6    1.10    0.70
  -8 -10   6    2.00    0.80
   7  10  -6    1.20    0.90
  -7 -10   6    1.90    0.90
   6  10  -6   -1.10    0.70
   6  10  -6   -0.30    0.90
  -6 -10   6   -0.20    0.90
   5  10  -6    1.30    1.20
   5  10  -6    1.50    0.90
  -5 -10   6    2.00    1.00
   4  10  -6    1.50    0.90
   4  10  -6    0.50    1.20
  -4 -10   6    1.50    1.10
   3  10  -6    0.20    1.00
   3  10  -6    1.10    0.90
   2  10  -6    1.60    0.90
   2  10  -6   -0.40    0.90
   1  10  -6   -1.10    0.60
   1  10  -6    3.10    1.00
   0  10  -6    0.00    0.90
  -1  10  -6   -0.20    1.00
  -9  -9   6    0.40    0.80
  -8  -9   6    0.70    1.00
   7   9  -6    1.20    0.90
  -7  -9   6    1.80    1.00
   6   9  -6    3.10    1.10
  -6  -9   6    4.70    1.20
   5   9  -6   -0.40    1.00
  -5  -9   6    0.60    1.00
   4   9  -6    3.20    1.30
   4   9  -6    3.00    1.20
  -4  -9   6    4.10    1.20
   3   9  -6    0.60    1.30
   3   9  -6    3.00    1.20
   2   9  -6    2.10    1.30
   2   9  -6    1.70    1.10
   1   9  -6    1.00    1.20
   1   9  -6   -0.60    1.00
  -1   9  -6    3.50    1.10
  -2   9  -6    0.50    0.90
  -3   9  -6    0.50    0.70
 -10  -8   6   -0.60    0.80
  -9  -8   6    2.40    1.00
  -8  -8   6    2.10    1.10
  -8  -8   6    0.60    0.90
   7   8  -6   25.70    2.10
  -7  -8   6   18.60    1.70
  -7  -8   6   23.90    2.10
   6   8  -6    2.20    1.50
  -6  -8   6    2.10    1.20
  -6  -8   6    0.10    2.40
   5   8  -6    1.90    1.30
  -5  -8   6    1.70    2.30
  -5  -8   6    2.80    1.20
   4   8  -6   28.50    2.20
  -4  -8   6   21.90    3.60
  -4  -8   6   25.30    2.20
   3   8  -6    2.40    1.30
   3   8  -6    4.10    1.60
  -3  -8   6    3.80    1.20
  -3  -8   6    2.10    2.10
   2   8  -6   17.60    2.20
   2   8  -6   12.70    1.70
  -2  -8   6   12.10    2.60
   1   8  -6   59.79    3.50
  -1  -8   6   59.89    4.40
   0   8  -6   45.90    3.00
   0   8  -6   31.10    3.50
   0  -8   6   44.10    3.20
  -1   8  -6   -1.00    0.70
  -1   8  -6   -0.80    0.60
  -2   8  -6    2.10    1.20
  -3   8  -6    1.50    1.00
  -4   8  -6    0.10    0.90
  -4   8  -6   -0.10    0.70
  10   7  -6   -0.20    0.50
 -10  -7   6    0.00    0.70
 -10  -7   6    0.20    0.80
   9   7  -6   -0.40    1.20
  -9  -7   6    0.20    0.90
  -9  -7   6    0.40    1.00
   8   7  -6   16.90    1.50
  -8  -7   6   15.20    2.70
  -8  -7   6   22.60    2.00
   7   7  -6   72.19    3.60
  -7  -7   6   69.69    9.20
  -7  -7   6   68.39    3.60
  -7  -7   6   77.19    3.90
   6   7  -6    5.00    1.30
  -6  -7   6    4.80    1.40
  -6  -7   6    4.10    1.30
  -6  -7   6    4.30    2.70
   5   7  -6    1.60    1.20
  -5  -7   6   -0.30    2.10
  -5  -7   6    0.70    1.20
  -5  -7   6   -0.10    1.00
   4   7  -6    3.70    1.40
  -4  -7   6    2.50    1.20
  -4  -7   6    3.30    3.40
  -4  -7   6    3.00    1.10
   3   7  -6    1.30    1.10
  -3  -7   6   -0.60    0.90
  -3  -7   6    1.00    2.00
  -3  -7   6   -0.60    1.00
   2   7  -6   23.60    2.50
   2   7  -6   30.10    2.20
  -2  -7   6   28.20    3.60
  -2  -7   6   24.50    2.20
   1   7  -6    9.00    1.80
   1   7  -6   11.10    1.70
  -1  -7   6    7.80    2.60
   0   7  -6   65.79    3.70
   0   7  -6   68.39    3.50
   0  -7   6   67.59    4.30
  -1   7  -6   18.50    2.10
  -1   7  -6   25.30    2.10
  -1   7  -6   18.60    1.90
   1  -7   6   23.40    2.30
  -2   7  -6   22.90    3.10
  -2   7  -6   10.90    1.70
  -3   7  -6    3.40    1.60
  -3   7  -6    4.10    1.30
  -4   7  -6    7.10    1.50
  -4   7  -6   10.30    1.40
  -5   7  -6    1.20    1.00
  -5   7  -6    0.00    1.10
  11   6  -6    0.80    0.60
 -11  -6   6    1.70    1.00
  10   6  -6   -0.40    0.90
 -10  -6   6    1.40    0.90
 -10  -6   6    0.50    1.00
   9   6  -6    1.60    1.00
  -9  -6   6    2.00    1.10
  -9  -6   6    2.70    1.10
   8   6  -6    1.30    1.30
  -8  -6   6    1.90    1.30
  -8  -6   6    0.90    1.50
   7   6  -6    7.30    1.40
   7   6  -6    7.70    1.50
  -7  -6   6    2.90    3.00
  -7  -6   6    7.20    1.50
  -7  -6   6   10.10    1.60
   6   6  -6   32.60    2.40
   6   6  -6   26.60    2.20
  -6  -6   6   23.70    2.20
  -6  -6   6   21.90    3.80
  -6  -6   6   29.70    2.40
   5   6  -6   30.70    2.50
   5   6  -6   46.30    3.40
  -5  -6   6   30.60    4.20
  -5  -6   6   37.50    2.50
  -5  -6   6   38.40    2.70
   4   6  -6    3.10    1.30
  -4  -6   6    2.40    1.10
  -4  -6   6    1.50    2.10
  -4  -6   6    5.30    1.20
   3   6  -6   33.10    2.30
  -3  -6   6   23.60    1.90
  -3  -6   6   30.50    3.80
  -3  -6   6   24.90    2.10
   2   6  -6   48.70    2.80
  -2  -6   6   40.30    2.60
  -2  -6   6   44.20    4.10
   1   6  -6    3.00    1.20
   1   6  -6    2.50    1.30
   1   6  -6    3.20    1.60
  -1  -6   6    1.90    1.70
   0   6  -6    8.60    1.30
   0   6  -6    9.50    1.70
   0   6  -6    8.60    1.60
   0  -6   6    9.00    1.90
  -1   6  -6    5.10    1.60
  -1   6  -6    4.10    1.60
  -1   6  -6    4.70    1.40
  -2   6  -6    3.60    1.60
  -2   6  -6    7.00    1.40
  -3   6  -6    0.80    1.10
  -3   6  -6    0.80    1.50
  -3   6  -6   -0.30    1.20
  -4   6  -6    6.90    1.40
  -4   6  -6    5.00    1.50
  -5   6  -6   14.70    1.40
  -5   6  -6   12.00    1.70
  -6   6  -6   -0.20    0.90
  -6   6  -6    0.40    1.10
  11   5  -6    1.50    0.70
 -11  -5   6    1.60    0.70
  10   5  -6    1.50    1.00
 -10  -5   6    0.90    1.00
 -10  -5   6    1.50    1.00
   9   5  -6    0.90    1.10
  -9  -5   6    0.50    1.00
  -9  -5   6    0.00    1.10
   8   5  -6    3.90    1.30
  -8  -5   6    7.30    1.40
  -8  -5   6    6.10    1.40
   7   5  -6   -0.80    1.10
  -7  -5   6    0.40    1.10
  -7  -5   6    0.60    1.80
  -7  -5   6    0.60    1.50
   6   5  -6   10.80    1.60
   6   5  -6    9.70    1.40
  -6  -5   6   10.60    1.50
  -6  -5   6   11.40    3.00
   5   5  -6   10.10    1.40
   5   5  -6    7.70    1.40
  -5  -5   6    7.00    2.40
  -5  -5   6    9.80    1.40
  -5  -5   6    8.10    1.30
   4   5  -6  185.78    7.10
  -4  -5   6  190.68    9.40
  -4  -5   6  183.58    7.20
   3   5  -6   56.89    4.00
  -3  -5   6   60.29    4.60
  -3  -5   6   54.89    2.80
   2   5  -6   44.50    2.60
  -2  -5   6   46.90    2.40
  -2  -5   6   51.39    4.50
  -1  -5   6    5.60    1.70
   0   5  -6   18.30    1.90
   0   5  -6   23.30    1.80
   0  -5   6   21.10    2.40
  -1   5  -6   13.10    1.40
  -1   5  -6   18.20    2.10
  -1   5  -6   15.40    1.80
   1  -5   6   15.80    2.00
  -2   5  -6  122.29    8.20
  -2   5  -6  128.99    5.40
  -2   5  -6  119.29    5.50
  -2   5  -6  125.49    5.10
   2  -5   6  129.19    5.50
  -3   5  -6    2.60    3.20
  -3   5  -6    6.80    1.30
  -3   5  -6    6.50    1.50
   3  -5   6    9.20    1.50
  -4   5  -6   -1.60    3.60
  -4   5  -6    2.60    1.20
  -4   5  -6    0.40    1.20
  -5   5  -6    3.50    1.30
  -5   5  -6    2.20    1.30
  -5   5  -6    3.90    5.60
  -6   5  -6   13.00    1.50
  -7   5  -6    1.40    1.00
  -7   5  -6    2.00    0.90
  11   4  -6    3.20    0.90
 -11  -4   6    4.00    0.90
  10   4  -6    1.10    1.00
 -10  -4   6    1.50    1.00
 -10  -4   6    0.30    0.70
   9   4  -6   10.90    1.60
  -9  -4   6   11.40    1.60
  -9  -4   6   13.30    1.60
  -8  -4   6   64.49   36.00
   7   4  -6   41.30    3.00
  -7  -4   6    7.50   23.40
  -7  -4   6   44.90    2.80
  -7  -4   6   43.00    2.70
   6   4  -6   84.39    4.20
   6   4  -6   87.39    3.90
  -6  -4   6   94.29    4.10
  -6  -4   6   87.89   25.50
  -6  -4   6   82.39    6.10
  -6  -4   6   86.29    4.00
   5   4  -6  174.88    7.00
   5   4  -6  189.08    7.00
  -5  -4   6  182.08    9.20
  -5  -4   6  183.38    7.00
  -5  -4   6  172.68    6.90
  -5  -4   6  139.59   27.90
  -4  -4   6  200.08    7.70
  -4  -4   6  215.18    9.80
  -4  -4   6  203.18    7.60
  -3  -4   6   19.20    1.60
  -3  -4   6   17.60    2.50
  -2  -4   6   11.80    2.20
  -1  -4   6    7.50    1.70
   0   4  -6   24.70    2.60
   0  -4   6   22.60    2.30
  -1   4  -6    5.00    2.30
  -1   4  -6    8.40    1.20
   1  -4   6    4.80    1.30
  -2   4  -6   55.49    3.50
  -2   4  -6   61.49    5.60
  -2   4  -6   59.29    2.90
   2  -4   6   63.19    3.90
  -3   4  -6   18.20    1.80
  -3   4  -6   18.20    3.90
  -3   4  -6   16.30    1.50
   3  -4   6   15.70    1.80
  -4   4  -6    4.50    3.60
  -4   4  -6    4.10    1.50
  -4   4  -6    3.40    1.20
   4  -4   6    1.70    1.30
  -5   4  -6   18.00    5.10
  -5   4  -6   31.10    2.40
  -5   4  -6   31.50    2.30
   5  -4   6   22.40    2.70
  -6   4  -6   -2.30    4.10
  -6   4  -6    1.50    1.10
  -6   4  -6   -1.60    1.40
  -7   4  -6    8.10    1.30
  -8   4  -6    3.30    1.30
  -8   4  -6    1.60    0.90
  11   3  -6    0.60    0.90
 -11  -3   6   -0.90    0.80
  10   3  -6   -0.20    1.00
 -10  -3   6    0.20    1.00
   9   3  -6   84.19    4.20
  -9  -3   6   69.09    4.30
  -9  -3   6   56.69    8.00
  -9  -3   6   81.89    4.00
  -9  -3   6   68.99   22.50
  -9  -3   6   87.29    3.60
   8   3  -6    7.70    4.50
   8   3  -6    6.80    1.70
  -8  -3   6    3.30    4.00
  -8  -3   6    5.70    1.40
  -8  -3   6   30.10   19.60
  -8  -3   6    9.10    1.40
  -8  -3   6    6.80    1.30
   7   3  -6    1.30    1.40
   7   3  -6    3.30    3.50
  -7  -3   6    3.10    1.20
  -7  -3   6    1.10    1.10
  -7  -3   6    4.30    1.40
  -7  -3   6    6.30    4.60
  -7  -3   6  -24.90   18.20
   6   3  -6    2.10    3.00
   6   3  -6   -1.80    1.30
  -6  -3   6    1.00    1.10
  -6  -3   6   32.90   18.10
  -6  -3   6   -0.10    3.90
  -6  -3   6   -1.00    1.10
  -6  -3   6    0.80    1.10
  -6  -3   6    1.90    1.20
   5   3  -6   -0.20    2.30
   5   3  -6    1.30    1.30
  -5  -3   6    0.70    3.40
  -5  -3   6    3.20   16.20
  -5  -3   6    0.50    1.10
  -5  -3   6    0.10    0.90
  -5  -3   6   -0.70    1.50
   4   3  -6   23.70    3.70
  -4  -3   6   12.30   16.10
  -4  -3   6   24.50    2.90
  -4  -3   6   27.20    5.70
  -4  -3   6   25.80    1.80
   3   3  -6   77.19    5.50
  -3  -3   6   87.49    5.10
  -3  -3   6   77.59   18.70
  -3  -3   6   91.69    3.70
  -2  -3   6  280.17   11.30
  -1  -3   6   57.39    3.60
   0   3  -6   38.20    2.90
   0  -3   6   35.40    2.70
  -1   3  -6    9.10    2.40
   1  -3   6    9.20    1.40
  -2   3  -6    6.70    2.60
   2  -3   6    5.40    1.20
  -3   3  -6   25.30    4.40
  -3   3  -6   36.60    3.10
   3  -3   6   26.00    2.20
  -4   3  -6   48.10    2.60
  -4   3  -6   51.39    3.00
  -4   3  -6   44.80    6.20
   4  -3   6   54.49    3.40
  -5   3  -6    8.00    4.80
  -5   3  -6   12.30    1.70
  -5   3  -6    9.20    1.40
   5  -3   6    6.80    2.00
  -6   3  -6    3.20    1.30
  -6   3  -6    1.20    4.20
  -6   3  -6    1.90    1.40
   6  -3   6    1.00    1.90
  -7   3  -6    0.10    1.10
  -7   3  -6    0.40    1.40
  -8   3  -6    1.40    0.90
  -8   3  -6    0.90    1.00
  -9   3  -6   -0.10    0.80
  -9   3  -6    1.60    1.00
  11   2  -6    0.90    0.90
 -11  -2   6    0.00    0.70
  10   2  -6    7.50    1.40
 -10  -2   6    7.60    1.20
 -10  -2   6    8.50    1.30
   9   2  -6   79.99    4.10
  -9  -2   6   72.59    3.70
  -9  -2   6   56.79   18.30
  -9  -2   6   63.39    7.70
  -9  -2   6   82.29    4.00
   8   2  -6   15.40    2.10
   8   2  -6   22.40    5.40
  -8  -2   6   19.20    1.90
  -8  -2   6   20.10    2.10
  -8  -2   6   10.70   15.70
  -8  -2   6   22.50    3.60
  -8  -2   6   14.00    4.70
  -8  -2   6   17.60    1.70
   7   2  -6   92.79    5.00
   7   2  -6   90.39    8.40
  -7  -2   6  102.19   16.60
  -7  -2   6   87.09    4.20
  -7  -2   6   93.19    4.10
  -7  -2   6  107.59    9.30
  -7  -2   6   97.89    4.40
  -7  -2   6   95.49    5.90
   6   2  -6    3.40    1.50
   6   2  -6    7.50    3.50
  -6  -2   6   -1.10   12.30
  -6  -2   6    3.30    3.70
  -6  -2   6    8.70    1.30
  -6  -2   6    8.50    2.50
  -6  -2   6    8.90    1.40
  -6  -2   6    8.20    1.40
   5   2  -6   85.79    6.90
   5   2  -6   97.29    4.60
  -5  -2   6   92.49   13.80
  -5  -2   6   94.79    5.70
  -5  -2   6  105.69    5.50
  -5  -2   6   95.09    4.10
  -5  -2   6   95.09    4.10
  -5  -2   6  105.29   11.10
   4   2  -6    7.40    2.60
  -4  -2   6    5.50    3.20
  -4  -2   6   11.80    1.30
  -4  -2   6   24.80   11.80
  -4  -2   6    9.70    2.10
   3   2  -6  145.59    7.80
  -3  -2   6  155.18    7.10
  -3  -2   6  141.59   17.80
  -3  -2   6  151.98    9.60
  -3  -2   6  149.88    5.70
   2   2  -6   13.50    2.40
  -2  -2   6   17.10   12.90
  -2  -2   6   14.00    2.00
  -2  -2   6   21.40    4.10
   1   2  -6   71.89    4.30
  -1  -2   6   83.99    4.20
   0   2  -6  352.36   13.10
   0  -2   6  357.36   13.10
  -1   2  -6    1.50    1.80
   1  -2   6    4.40    1.10
  -2   2  -6  140.89    7.80
  -2   2  -6  138.99    6.60
   2  -2   6  118.89    7.00
   2  -2   6  137.49    5.60
  -3   2  -6   48.40    2.60
  -3   2  -6   56.99    5.70
   3  -2   6   48.40    2.90
  -4   2  -6   16.50    2.40
  -4   2  -6   16.80    4.60
   4  -2   6   16.70    2.10
  -5   2  -6   81.89    3.90
  -5   2  -6   80.29    3.50
  -5   2  -6   60.79    7.70
   5  -2   6   88.99    5.10
  -6   2  -6   13.40    5.50
  -6   2  -6   14.80    1.80
  -6   2  -6   15.00    1.50
   6  -2   6   10.50    2.70
  -7   2  -6    7.90    1.40
  -7   2  -6   10.70    1.80
  -7   2  -6   15.20    5.60
   7  -2   6    9.80    2.80
  -8   2  -6    1.30    1.00
  -8   2  -6    1.20    1.30
  -9   2  -6    0.20    1.20
  -9   2  -6    0.10    0.90
  11   1  -6    0.50    0.80
 -11  -1   6   -0.20    0.60
  10   1  -6    5.30    1.30
 -10  -1   6    5.50    1.10
 -10  -1   6    6.00    1.10
   9   1  -6    5.10    1.60
  -9  -1   6    5.50    1.40
  -9  -1   6   16.30   14.20
  -9  -1   6    5.70    1.40
  -9  -1   6   -0.50    2.50
  -9  -1   6    4.10    1.30
   8   1  -6   35.70    3.10
  -8  -1   6   38.10    2.80
  -8  -1   6   30.10    3.60
  -8  -1   6   34.80    6.00
  -8  -1   6   35.90   17.20
  -8  -1   6   34.90    2.70
   7   1  -6   30.20    5.30
   7   1  -6   35.00    3.00
  -7  -1   6   40.60    2.70
  -7  -1   6   45.50    4.20
  -7  -1   6   36.30    3.40
  -7  -1   6   37.30    2.30
  -7  -1   6   26.80    5.10
  -7  -1   6   20.20   12.40
   6   1  -6    0.40    1.40
   6   1  -6    0.80    2.80
  -6  -1   6   -0.90    2.40
  -6  -1   6    4.10    2.60
  -6  -1   6   -4.20   10.10
  -6  -1   6    1.30    1.00
  -6  -1   6    1.00    3.10
  -6  -1   6    1.10    1.00
  -6  -1   6   -0.10    1.20
   5   1  -6   28.70    2.70
   5   1  -6   25.40    4.10
  -5  -1   6   25.80   10.50
  -5  -1   6   35.90    5.50
  -5  -1   6   29.90    2.10
  -5  -1   6   38.60    4.10
  -5  -1   6   33.40    5.30
   4   1  -6    2.90    2.50
  -4  -1   6    3.40    7.90
  -4  -1   6    6.50    1.70
  -4  -1   6    4.60    3.20
  -4  -1   6    5.50    1.00
  -4  -1   6    4.50    1.80
   3   1  -6  322.37   13.40
  -3  -1   6  306.27   18.90
  -3  -1   6  327.07   12.40
  -3  -1   6  291.07   15.50
   2   1  -6  297.67   12.60
  -2  -1   6  302.37   14.20
  -2  -1   6  320.37   12.00
  -2  -1   6  328.47   18.30
   1   1  -6   63.39    3.80
  -1  -1   6   57.19    3.30
   0   1  -6  221.38   10.00
   0   1  -6  237.88   10.60
   0   1  -6  232.08    9.50
   0  -1   6  247.28    9.00
  -1   1  -6    6.00    1.90
  -1   1  -6    2.70    1.20
  -1   1  -6    2.80    2.30
  -2   1  -6  633.74   23.60
   2  -1   6  613.14   21.80
  -3   1  -6   82.99    5.40
  -3   1  -6   86.79    4.70
  -3   1  -6   81.39    6.60
   3  -1   6   91.69    4.20
  -4   1  -6   -0.20    0.90
  -4   1  -6    3.00    2.90
  -4   1  -6   -1.20    2.20
   4  -1   6    0.70    1.20
  -5   1  -6   47.80    4.70
  -5   1  -6   43.00    6.30
  -5   1  -6   42.80    2.70
  -5   1  -6   45.00    2.90
   5  -1   6   49.99    3.80
  -6   1  -6  102.29    4.60
  -6   1  -6   91.59    9.50
  -6   1  -6  103.79    4.20
   6  -1   6  100.49    6.30
  -7   1  -6    8.40    1.70
  -7   1  -6    7.60    1.30
  -7   1  -6    5.30    4.40
   7  -1   6    2.20    2.40
  -8   1  -6   -3.60    5.80
  -8   1  -6    0.60    1.60
  -8   1  -6   -1.50    1.10
   8  -1   6    1.20    4.80
  -9   1  -6    0.50    0.90
  -9   1  -6    0.90    1.20
 -10   1  -6    0.70    1.10
 -10   1  -6    1.10    0.80
  10   0  -6    0.60    1.00
 -10   0   6    0.10    0.90
 -10   0   6    0.00    0.90
   9   0  -6    4.80    1.60
  -9   0   6    5.00    1.40
  -9   0   6    5.50    2.80
  -9   0   6    5.40    1.40
  -9   0   6    5.70    1.70
  -9   0   6    2.80   12.00
   8   0  -6   25.90    5.70
   8   0  -6   25.20    2.50
  -8   0   6   28.30    2.40
  -8   0   6   30.40    2.50
  -8   0   6   22.10    4.60
  -8   0   6   25.30   12.00
  -8   0   6   28.40    2.30
  -8   0   6   25.90    3.90
   7   0  -6   13.60    2.10
   7   0  -6    9.20    4.00
  -7   0   6    6.80   10.30
  -7   0   6   10.60    3.90
  -7   0   6   16.00    1.90
  -7   0   6   13.50    1.80
  -7   0   6   21.20    3.50
  -7   0   6    9.80    3.40
   6   0  -6  157.08   10.20
   6   0  -6  162.08    6.80
  -6   0   6  161.38    6.50
  -6   0   6  158.08    6.00
  -6   0   6  160.38    9.20
  -6   0   6  162.68    6.40
  -6   0   6  158.28   10.40
  -6   0   6  154.28   16.30
  -6   0   6  160.68    7.40
   5   0  -6    4.00    2.80
   5   0  -6    5.10    1.80
  -5   0   6    7.50    2.20
  -5   0   6    3.10    2.30
  -5   0   6    6.40    1.30
  -5   0   6    5.00    3.20
  -5   0   6    4.70    1.10
  -5   0   6    8.10    8.20
   4   0  -6   82.89    6.10
  -4   0   6   78.19    3.50
  -4   0   6   91.09   11.00
  -4   0   6   79.69    6.90
  -4   0   6   81.39    6.00
  -4   0   6   79.79    6.80
   3   0  -6  326.07   13.90
  -3   0   6  328.77   12.20
  -3   0   6  342.87   12.90
  -3   0   6  329.77   12.70
  -3   0   6  335.37   15.20
  -3   0   6  328.47   19.10
   2   0  -6   55.59    4.30
  -2   0   6   64.49    9.20
  -2   0   6   49.20    3.30
  -2   0   6   57.39    5.70
   1   0  -6  231.48    9.70
   1   0  -6  225.98    9.60
   1   0  -6  234.98   10.90
  -1   0   6  232.58    8.90
   0   0  -6   78.39    5.60
   0   0  -6   73.19    3.90
   0   0  -6   72.49    4.10
   0   0   6   62.79    3.40
  -1   0  -6 1089.99   37.60
  -1   0  -6 1104.29   38.50
  -1   0  -6 1054.89   37.00
  -2   0  -6  286.27   11.80
  -2   0  -6  275.77   11.80
  -2   0  -6  282.57   10.80
   2   0   6  278.47   11.90
  -3   0  -6   23.90    3.20
  -3   0  -6   25.90    3.80
  -3   0  -6   33.00    2.60
   3   0   6   27.40    2.40
  -4   0  -6  198.78    8.00
  -4   0  -6  175.38    9.00
  -4   0  -6  180.68   10.40
   4   0   6  183.68    7.90
  -5   0  -6  310.87   13.60
  -5   0  -6  289.27   15.60
  -5   0  -6  322.17   12.30
   5   0   6  312.37   12.60
  -6   0  -6   63.79    3.30
  -6   0  -6   57.09    7.20
  -6   0  -6   70.39    6.40
  -6   0  -6   70.39    4.20
   6   0   6   64.39    5.00
  -7   0  -6   36.90    5.20
  -7   0  -6   47.00    2.80
  -7   0  -6   38.60    3.20
  -7   0  -6   41.70    7.40
   7   0   6   41.80    2.50
   7   0   6   39.70    4.70
  -8   0  -6   57.99    3.30
  -8   0  -6   48.70    8.50
   8   0   6   47.80    5.70
  -9   0  -6   -0.40    0.90
  -9   0  -6    1.00    1.20
   9   0   6   -0.40    0.90
 -10   0  -6    0.70    1.20
 -10   0  -6    0.10    1.00
  10  -1  -6   -0.30    0.90
 -10   1   6   -0.10    0.70
 -10   1   6    0.70    0.80
   9  -1  -6    4.40    1.40
  -9   1   6    2.90    1.10
  -9   1   6    2.30    2.60
  -9   1   6    1.50    1.20
   8  -1  -6    2.50    1.90
   8  -1  -6    1.70    4.50
  -8   1   6    3.80    4.50
  -8   1   6    2.80    3.20
  -8   1   6    0.70    1.60
  -8   1   6    4.00    2.50
  -8   1   6   -0.40    1.20
  -8   1   6   -0.90    9.30
  -8   1   6    1.10    1.10
   7  -1  -6   34.70    3.10
   7  -1  -6   37.70    5.90
  -7   1   6   37.80    3.20
  -7   1   6   45.60    4.30
  -7   1   6   39.00    2.80
  -7   1   6   35.10   10.00
  -7   1   6   25.70    6.20
  -7   1   6   34.90    5.90
   6  -1  -6    2.00    3.10
   6  -1  -6    1.00    1.60
  -6   1   6    1.00    2.60
  -6   1   6    4.40    1.30
  -6   1   6   -9.00    7.50
  -6   1   6    1.80    2.10
  -6   1   6    2.50    1.40
  -6   1   6    3.10    2.90
   5  -1  -6   70.29    4.10
   5  -1  -6   77.09    6.60
  -5   1   6   74.39    3.50
  -5   1   6   78.29   10.30
  -5   1   6   76.99    6.20
  -5   1   6   72.29    6.60
  -5   1   6   75.29    3.60
  -5   1   6   78.49    5.90
   4  -1  -6   39.90    4.60
  -4   1   6   45.80    8.70
  -4   1   6   49.20    2.50
  -4   1   6   40.70    5.00
  -4   1   6   46.30    4.70
   3  -1  -6   22.10    3.50
  -3   1   6   24.30    4.30
  -3   1   6   13.40    6.50
  -3   1   6   16.80    2.00
  -3   1   6   17.20    3.50
   2  -1  -6  145.29    7.40
  -2   1   6  140.99    6.60
   1  -1  -6   62.89    4.90
   1  -1  -6   61.49    6.30
   1  -1  -6   74.79    4.50
  -1   1   6   69.49    3.50
   0  -1  -6 1358.26   48.50
   0  -1  -6 1334.57   47.50
   0  -1  -6 1421.76   47.30
  -1  -1  -6   24.50    2.40
  -1  -1  -6   30.80    2.50
   1   1   6   31.30    2.20
  -2  -1  -6  149.49    6.20
  -2  -1  -6  165.68    8.00
  -2  -1  -6  162.18    7.00
   2   1   6  150.78    6.30
  -3  -1  -6   13.70    3.10
  -3  -1  -6   12.10    1.90
   3   1   6    9.20    1.50
  -4  -1  -6 1208.28   43.30
  -4  -1  -6 1170.78   41.20
   4   1   6 1158.08   41.00
  -5  -1  -6  302.37   15.30
  -5  -1  -6  326.67   14.40
  -5  -1  -6  305.17   12.60
   5   1   6  316.27   12.80
  -6  -1  -6   13.40    2.40
  -6  -1  -6    8.70    1.30
  -6  -1  -6    8.10    4.10
  -6  -1  -6    9.40    3.90
   6   1   6    5.30    2.20
  -7  -1  -6    3.20    4.40
  -7  -1  -6    1.90    1.20
  -7  -1  -6   -0.10    1.40
  -7  -1  -6   -3.80    3.50
   7   1   6    0.30    1.00
   7   1   6    2.70    2.40
  -8  -1  -6    0.00    4.50
  -8  -1  -6    2.60    5.00
  -8  -1  -6    2.40    1.80
  -8  -1  -6    3.90    1.40
   8   1   6    2.80    1.10
   8   1   6    4.40    2.90
  -9  -1  -6   18.50   10.00
  -9  -1  -6   12.90    1.80
  -9  -1  -6    9.10    5.90
  -9  -1  -6    9.80    2.50
   9   1   6   12.30    1.40
   9   1   6    5.40    3.60
 -10  -1  -6    1.20    0.90
 -10  -1  -6    1.60    1.20
  10   1   6    1.00    1.30
 -11  -1  -6    1.20    0.80
 -11  -1  -6    1.20    0.90
  11   1   6    0.20    0.60
 -10   2   6    0.90    0.80
   9  -2  -6    3.80    1.20
  -9   2   6    3.80    1.20
  -9   2   6    2.40    0.90
  -9   2   6    3.00    2.10
   8  -2  -6    9.90    1.80
  -8   2   6    9.60    1.70
  -8   2   6   10.40    1.40
  -8   2   6    7.40    1.60
  -8   2   6   12.40    2.90
   7  -2  -6    2.50    1.70
   7  -2  -6   -0.30    3.20
  -7   2   6    6.80    2.70
  -7   2   6    2.70    1.20
  -7   2   6    0.10    3.30
  -7   2   6    4.20    2.40
  -7   2   6    5.30    1.50
  -7   2   6    2.40    1.60
   6  -2  -6    8.20    1.90
   6  -2  -6    4.20    3.30
  -6   2   6    6.70    1.60
  -6   2   6    7.80    3.60
  -6   2   6    6.30    2.80
  -6   2   6    3.30    7.50
  -6   2   6    3.40    2.30
  -6   2   6    7.00    1.30
   5  -2  -6   55.49    3.70
   5  -2  -6   58.89    6.20
  -5   2   6   58.19    3.50
  -5   2   6   57.89    9.00
  -5   2   6   62.59    7.90
  -5   2   6   55.29    2.90
  -5   2   6   60.79    3.20
  -5   2   6   58.39    3.90
  -5   2   6   56.09    5.90
   4  -2  -6  107.29    7.10
  -4   2   6  110.99    6.00
  -4   2   6  103.09    4.20
  -4   2   6  105.19    7.10
  -4   2   6  105.59   11.70
  -4   2   6  102.39    7.00
  -4   2   6   97.59    4.50
   3  -2  -6  254.37   11.60
  -3   2   6  252.07    9.30
  -3   2   6  269.17   11.50
  -3   2   6  254.07   12.20
  -3   2   6  239.98   15.50
   2  -2  -6   58.99    4.80
  -2   2   6   55.99    4.60
   1  -2  -6  135.69    9.60
   1  -2  -6  141.59    6.90
  -1   2   6  141.09    5.80
   0  -2  -6   20.90    2.30
   0  -2  -6   21.80    2.50
   0  -2  -6   14.90    4.30
   0   2   6   18.30    1.80
  -1  -2  -6   95.49    6.30
  -1  -2  -6   91.69    4.70
  -1  -2  -6   87.89    4.50
   1   2   6   93.09    4.20
  -2  -2  -6    3.40    1.20
  -2  -2  -6    3.30    1.40
  -2  -2  -6    3.90    2.90
   2   2   6    6.40    1.30
  -3  -2  -6   45.60    3.10
  -3  -2  -6   52.09    3.50
  -3  -2  -6   44.30    5.20
   3   2   6   44.60    3.10
  -4  -2  -6  316.67   12.60
  -4  -2  -6  345.87   14.80
  -4  -2  -6  333.57   13.20
   4   2   6  332.37   12.90
  -5  -2  -6   75.19    3.10
  -5  -2  -6   65.89    7.10
  -5  -2  -6   80.19    6.90
  -5  -2  -6   81.49    5.00
   5   2   6   74.69    4.90
  -6  -2  -6  109.79    6.40
  -6  -2  -6  117.29    9.20
  -6  -2  -6  107.59    4.40
  -6  -2  -6  114.59   13.40
   6   2   6  106.89    6.70
  -7  -2  -6  159.88   12.00
  -7  -2  -6  163.18    6.50
  -7  -2  -6  172.38    8.80
  -7  -2  -6  176.08    6.50
  -7  -2  -6  175.88   12.60
   7   2   6  168.08    6.50
   7   2   6  165.28    9.40
  -8  -2  -6   90.79    4.20
  -8  -2  -6   90.59    9.70
  -8  -2  -6   73.99   10.10
  -8  -2  -6   94.19    6.20
   8   2   6   93.19    4.10
   8   2   6   80.99    7.40
  -9  -2  -6    2.60    4.60
  -9  -2  -6    1.60    1.30
  -9  -2  -6    2.50    1.80
  -9  -2  -6    0.50    6.80
   9   2   6    2.00    1.10
   9   2   6    3.20    3.00
 -10  -2  -6    4.30    1.40
 -11  -2  -6    2.30    0.80
  11   2   6    2.50    0.80
  -9   3   6    0.10    0.90
  -9   3   6   -1.40    1.80
   8  -3  -6    7.40    2.40
  -8   3   6    6.80    1.40
  -8   3   6    4.60    1.40
  -8   3   6    6.40    2.60
  -8   3   6    7.90    1.10
   7  -3  -6   -0.30    3.10
  -7   3   6    4.50    1.50
  -7   3   6    6.40    2.50
  -7   3   6    6.30    1.70
  -7   3   6    4.30    4.70
  -7   3   6    2.70    1.10
   6  -3  -6   29.50    2.60
   6  -3  -6   19.70    4.70
  -6   3   6   20.00    5.10
  -6   3   6   31.40    6.80
  -6   3   6   27.70    3.20
  -6   3   6   25.50    2.10
  -6   3   6   26.70    3.10
  -6   3   6   26.90    2.30
  -6   3   6   -0.90   10.60
   5  -3  -6   35.50    3.00
   5  -3  -6   31.30    4.80
  -5   3   6   30.90    7.20
  -5   3   6   31.50    3.00
  -5   3   6   30.70    3.90
  -5   3   6   39.20    2.90
  -5   3   6   32.90    5.00
  -5   3   6   37.80    2.70
  -5   3   6   33.60    2.20
   4  -3  -6   15.60    3.40
  -4   3   6   13.30    1.60
  -4   3   6   17.00    2.00
  -4   3   6   10.20   10.70
  -4   3   6   15.90    6.10
  -4   3   6   15.20    3.00
  -4   3   6   13.80    1.30
  -4   3   6   13.90    2.00
   3  -3  -6    8.30    2.70
  -3   3   6    9.00    2.80
  -3   3   6   15.00    9.00
  -3   3   6    5.80    2.50
  -3   3   6   13.20    5.70
  -3   3   6    9.90    1.10
   2  -3  -6  106.49    6.40
  -2   3   6  111.39   11.70
  -2   3   6  113.39    6.60
   1  -3  -6  186.78    8.60
   0  -3  -6    5.40    1.90
   0   3   6    5.30    1.20
  -1  -3  -6   23.10    4.70
  -1  -3  -6   28.30    3.20
  -1  -3  -6   35.50    2.90
   1   3   6   33.40    2.70
  -2  -3  -6  496.45   20.30
  -2  -3  -6  513.15   18.70
  -2  -3  -6  493.65   18.00
   2   3   6  502.65   18.10
  -3  -3  -6   76.69    4.60
  -3  -3  -6   73.59    4.10
  -3  -3  -6   88.69    6.70
   3   3   6   76.89    4.30
  -4  -3  -6   92.19    5.40
  -4  -3  -6   89.79    4.90
  -4  -3  -6   92.09    8.10
   4   3   6   91.09    5.10
  -5  -3  -6  305.27   12.50
  -5  -3  -6  301.37   10.90
  -5  -3  -6  290.77   16.70
  -5  -3  -6  327.87   13.30
   5   3   6  326.37   13.00
  -6  -3  -6   36.30    6.60
  -6  -3  -6   22.60    4.60
  -6  -3  -6   26.10    1.70
  -6  -3  -6   30.30    3.70
   6   3   6   25.70    2.20
   6   3   6   25.50    3.60
  -7  -3  -6   -0.30    0.90
  -7  -3  -6   -2.10    3.20
  -7  -3  -6    0.30    1.40
  -7  -3  -6    3.20    6.10
  -7  -3  -6    0.10    0.90
   7   3   6    1.70    1.00
   7   3   6    1.60    2.60
  -8  -3  -6   -0.30    1.20
  -8  -3  -6   -3.30    3.80
  -8  -3  -6   -0.10    1.00
  -8  -3  -6   -2.10    2.00
  -8  -3  -6   -7.20    6.50
   8   3   6    2.40    2.80
   8   3   6    1.20    1.10
  -9  -3  -6   16.30    3.30
  -9  -3  -6    8.60    5.20
  -9  -3  -6   14.50    1.80
   9   3   6   15.90    1.70
   9   3   6   13.20    4.20
  10   3   6   -1.20    0.90
  11   3   6    2.00    1.00
 -12  -3  -6    1.10    0.70
  12   3   6    0.90    0.60
  12   3   6   -0.30    0.60
  -9   4   6    3.90    0.90
  -9   4   6    1.00    1.50
  -8   4   6    1.70    1.00
  -8   4   6    0.90    1.90
  -7   4   6   13.90    1.70
  -7   4   6   11.20    1.70
  -7   4   6   10.60    2.70
   6  -4  -6   17.20    4.30
  -6   4   6   26.00    3.20
  -6   4   6   24.30    2.30
  -6   4   6   23.80    2.10
  -6   4   6   12.30    3.80
   5  -4  -6   -0.40    2.80
  -5   4   6    6.10    1.50
  -5   4   6   10.70    2.60
  -5   4   6    4.50    3.40
   4  -4  -6    3.90    2.70
  -4   4   6    0.10    1.60
  -4   4   6    2.30    1.30
  -4   4   6    1.70    1.80
  -4   4   6    2.70    1.40
  -4   4   6    2.00    0.80
  -4   4   6    1.60    3.00
  -4   4   6    4.20    1.60
  -4   4   6    5.20    7.10
  -3   4   6    5.50    8.50
  -3   4   6   13.20    5.30
  -3   4   6    7.00    3.10
  -3   4   6   15.00    2.40
  -3   4   6   18.50    1.80
  -3   4   6   14.40    2.00
  -3   4   6   13.50    1.40
  -3   4   6   16.40    2.90
  -3   4   6   15.20    2.00
   2  -4  -6  103.49    6.30
  -2   4   6   91.29    6.00
  -2   4   6   96.69    6.50
  -2   4   6   92.49    5.10
  -2   4   6   86.19    9.40
  -2   4   6   98.69    9.50
   1  -4  -6    2.60    2.10
  -1   4   6   -4.20    6.80
   0  -4  -6  377.36   14.20
   0   4   6  341.67   18.50
  -1  -4  -6   14.40    2.20
  -2  -4  -6    2.70    5.70
  -2  -4  -6    8.60    1.90
  -2  -4  -6    8.90    1.70
   2   4   6    7.70    1.80
  -3  -4  -6  230.28   10.10
  -3  -4  -6  223.88   13.10
   3   4   6  236.08    9.70
  -4  -4  -6    2.40    1.70
  -4  -4  -6    4.90    4.80
  -4  -4  -6    5.00    1.90
   4   4   6    4.00    1.80
  -5  -4  -6    2.20    0.70
  -5  -4  -6    4.60    2.10
  -5  -4  -6    4.00    5.20
  -5  -4  -6    2.10    1.80
   5   4   6    3.70    2.10
  -6  -4  -6   60.69    8.60
  -6  -4  -6   43.40    2.40
  -6  -4  -6   43.70    2.20
  -6  -4  -6   50.09    5.00
   6   4   6   43.00    2.40
   6   4   6   41.60    4.50
  -7  -4  -6    2.70    1.00
  -7  -4  -6   -1.30    2.00
  -7  -4  -6   11.80    7.10
  -7  -4  -6    2.40    1.00
  -7  -4  -6    0.10    3.30
   7   4   6    2.10    2.60
   7   4   6    2.70    1.10
  -8  -4  -6   32.70    9.50
  -8  -4  -6   44.60    6.60
  -8  -4  -6   43.10    2.40
  -8  -4  -6   38.10    4.90
  -8  -4  -6   39.00    2.50
   8   4   6   39.40    5.50
   8   4   6   38.60    2.50
  -9  -4  -6   20.30   13.30
  -9  -4  -6   19.10    3.80
  -9  -4  -6   12.00    5.00
   9   4   6   23.30    2.10
   9   4   6   21.40    5.00
 -10  -4  -6    7.80   10.90
 -10  -4  -6   27.00    4.80
  10   4   6   36.20    2.30
 -12  -4  -6    0.80    0.60
  12   4   6    0.80    0.70
  12   4   6    0.50    0.70
  -8   5   6   -0.30    0.80
  -8   5   6   -1.00    1.50
  -7   5   6    0.00    1.00
  -7   5   6   -0.50    1.90
   6  -5  -6   41.60    5.60
  -6   5   6   57.89    3.10
  -6   5   6   54.09    4.20
  -6   5   6   57.39    3.30
   5  -5  -6    0.30    2.70
  -5   5   6   -0.60    1.30
  -5   5   6    1.60    1.40
  -5   5   6    0.70    3.60
  -5   5   6   -0.40    2.00
   4  -5  -6   23.70    4.10
  -4   5   6   27.90    2.30
  -4   5   6   29.70    2.80
  -4   5   6   26.90    2.90
  -4   5   6   16.10    4.00
   3  -5  -6  173.08    9.30
  -3   5   6  164.58    6.90
  -3   5   6  166.68    7.30
  -3   5   6  187.68    9.80
  -3   5   6  172.38    7.00
  -3   5   6  172.58    9.10
  -3   5   6  156.88   10.00
  -3   5   6  167.98    6.70
  -3   5   6  163.08    6.60
  -2   5   6  102.79    4.90
  -2   5   6   96.69    9.30
  -2   5   6  100.69    5.90
  -2   5   6  103.29    5.40
  -2   5   6  107.29    4.80
   1  -5  -6   69.59    5.00
  -1   5   6   65.09    8.60
  -1   5   6   72.89    4.50
   0  -5  -6   18.20    2.60
   0   5   6    6.80    8.60
   0   5   6   16.80    2.50
   1   5   6 1423.66   54.39
  -2  -5  -6  421.76   14.90
   2   5   6  357.76   16.30
  -3  -5  -6  579.34   21.10
  -3  -5  -6  544.45   22.30
   3   5   6  606.04   22.70
  -4  -5  -6   25.40    2.90
  -4  -5  -6   24.00    8.30
  -4  -5  -6   23.00    3.30
   4   5   6   28.20    3.30
  -5  -5  -6  166.28    8.60
  -5  -5  -6  157.98   13.00
  -5  -5  -6  151.38    7.70
   5   5   6  152.58    8.10
  -6  -5  -6    4.60    2.60
  -6  -5  -6    2.10    1.90
  -6  -5  -6    1.70    8.40
  -6  -5  -6    4.40    0.80
   6   5   6    4.20    1.50
   6   5   6    2.70    2.30
  -7  -5  -6    5.20    1.00
  -7  -5  -6    4.70    2.80
  -7  -5  -6   -1.20    9.00
  -7  -5  -6    0.80    3.30
  -7  -5  -6    4.40    1.10
   7   5   6    3.90    2.80
   7   5   6    4.20    1.10
  -8  -5  -6   36.50    2.20
  -8  -5  -6   39.60    2.90
  -8  -5  -6   30.50   11.60
  -8  -5  -6   39.90    6.70
  -8  -5  -6   42.90    5.60
   8   5   6   36.00    2.50
   8   5   6   34.10    5.20
  -9  -5  -6   59.29   17.20
  -9  -5  -6   71.29    6.80
  -9  -5  -6   79.99    3.70
  -9  -5  -6   80.19    9.60
   9   5   6   78.99    3.80
   9   5   6   74.99    8.20
 -10  -5  -6   63.39   14.30
 -10  -5  -6   75.39   10.70
  10   5   6   56.79    3.10
  11   5   6    3.40    1.00
  12   5   6   -0.10    0.70
  12   5   6    0.90    0.80
  -7   6   6    1.20    1.70
  -7   6   6    0.90    0.90
  -6   6   6    2.30    1.70
  -6   6   6    4.10    1.20
   5  -6  -6    6.70    2.90
  -5   6   6    6.40    2.60
  -5   6   6    8.80    1.40
  -5   6   6    9.10    1.60
   4  -6  -6   27.20    4.20
  -4   6   6   36.40    3.30
  -4   6   6   32.80    2.70
  -4   6   6   33.50    2.40
   3  -6  -6   26.70    3.90
  -3   6   6   21.90    3.40
  -3   6   6   30.60    2.30
  -3   6   6   35.70    3.30
  -3   6   6   28.40    2.60
   2  -6  -6    4.10    2.30
  -2   6   6    5.10    1.80
  -2   6   6    7.20    1.40
  -2   6   6    3.60    1.50
  -2   6   6    4.90    1.20
   1  -6  -6  195.88    9.10
  -1   6   6  198.28   11.90
  -1   6   6  190.78    8.30
  -1   6   6  189.68    8.70
  -1   6   6  194.28    7.90
  -1   6   6  198.88   12.80
   0  -6  -6    0.50    1.60
   0   6   6   14.40    8.90
   0   6   6    2.40    1.80
   0   6   6   -0.40    1.90
  -1  -6  -6  856.51   30.50
  -2  -6  -6 1145.09   40.10
  -3  -6  -6 1556.64   53.99
  -4  -6  -6  255.47   10.70
  -4  -6  -6  211.28   22.40
  -5  -6  -6  181.38    8.70
  -5  -6  -6  176.68    6.70
  -5  -6  -6  159.78   19.20
   5   6   6  180.58    6.90
   5   6   6  172.58    6.50
  -6  -6  -6   76.59   13.40
  -6  -6  -6   82.99    3.70
  -6  -6  -6   82.09    5.90
   6   6   6   83.69    3.90
   6   6   6   81.59    3.60
  -7  -6  -6   57.89    6.40
  -7  -6  -6   73.19   13.90
  -7  -6  -6   67.89    3.30
   7   6   6   65.09    3.40
   7   6   6   69.29    3.20
  -8  -6  -6    2.60    3.80
  -8  -6  -6    6.30    1.30
  -8  -6  -6  -14.40   14.90
  -8  -6  -6    6.50    3.60
   8   6   6    1.30    2.50
   8   6   6    5.80    1.20
  -9  -6  -6  -20.10   24.20
  -9  -6  -6    5.10    3.40
  -9  -6  -6    3.30    4.30
  -9  -6  -6    9.90    1.50
   9   6   6   -1.50    4.30
 -10  -6  -6    6.60    1.30
  10   6   6    5.90    1.50
  11   6   6    4.80    1.10
  11   6   6    3.80    1.10
  12   6   6    3.40    0.80
  12   6   6    1.70    0.80
  -6   7   6    2.60    0.90
  -6   7   6    0.80    1.60
  -5   7   6   17.40    2.50
  -5   7   6    9.10    1.30
   4  -7  -6   58.79    4.80
  -4   7   6   67.29    3.20
  -4   7   6   67.19    3.50
  -4   7   6   84.19    5.60
   3  -7  -6    3.70    2.10
  -3   7   6    3.00    1.30
  -3   7   6    2.60    1.60
  -3   7   6    3.40    1.10
  -3   7   6    2.50    2.00
   2  -7  -6  140.89    7.50
  -2   7   6  149.79    7.00
  -2   7   6  146.79    6.70
  -2   7   6  146.59    6.30
   1  -7  -6   25.10    3.00
  -1   7   6   21.00    2.40
  -1   7   6   23.60    2.40
  -1   7   6   18.00    1.70
   0  -7  -6  272.37   11.20
   0   7   6  262.37   10.80
   0   7   6  264.87   15.30
   0   7   6  265.37   10.30
   0   7   6  264.47   10.10
  -1  -7  -6    4.20    1.80
   1   7   6    5.80    1.50
   1   7   6    4.50    1.60
  -2  -7  -6  140.29    6.80
   2   7   6  130.99    5.80
   2   7   6  136.39    5.80
  -3  -7  -6  164.88    9.10
   3   7   6  148.19    6.80
  -4  -7  -6    6.80    2.30
  -4  -7  -6    5.00    1.10
   4   7   6    6.00    1.50
  -5  -7  -6   47.60    2.60
  -5  -7  -6   46.00    4.60
   5   7   6   49.70    3.00
   5   7   6   42.30    3.20
  -6  -7  -6    8.50    2.70
  -6  -7  -6    6.20    1.20
   6   7   6    9.00    1.70
   6   7   6    7.00    1.20
  -7  -7  -6    4.70    1.30
  -7  -7  -6    1.40    2.20
   7   7   6    4.20    1.60
  -8  -7  -6   -4.70   21.60
  -8  -7  -6    2.40    1.20
  -8  -7  -6    3.20    3.60
   8   7   6    1.40    1.30
  -9  -7  -6    2.80    4.00
  -9  -7  -6   55.79   25.00
 -10  -7  -6    9.70    1.50
  10   7   6    5.70    1.40
  10   7   6   11.40    1.40
  11   7   6    1.30    0.90
  11   7   6    0.30    1.00
  12   7   6    0.40    0.70
  12   7   6    0.90    0.80
  -5   8   6    2.10    1.50
  -5   8   6    2.60    0.90
  -4   8   6   14.30    2.10
  -4   8   6   21.20    1.80
  -3   8   6    0.30    1.00
  -3   8   6    0.40    1.60
   2  -8  -6    2.20    1.70
  -2   8   6    4.90    1.10
  -2   8   6    0.50    1.60
  -2   8   6    0.40    1.30
   1  -8  -6    4.20    1.90
  -1   8   6    4.10    1.60
  -1   8   6    1.40    1.90
  -1   8   6    0.70    0.80
   0  -8  -6    6.10    2.00
   0   8   6    4.20    1.60
   0   8   6    5.10    1.80
  -1  -8  -6    0.00    1.60
   1   8   6    7.40    8.60
   1   8   6   -1.10    1.30
   1   8   6    0.00    1.60
  -2  -8  -6   63.89    4.50
  -2  -8  -6   53.59    3.20
   2   8   6   61.69    3.60
   2   8   6   30.80   17.80
   2   8   6   60.19    3.40
  -3  -8  -6  123.49    5.20
  -3  -8  -6  129.19    7.10
   3   8   6  128.59    5.70
   3   8   6  129.59    5.60
   3   8   6  126.19    5.00
  -4  -8  -6   46.70    4.40
  -4  -8  -6   48.10    2.70
   4   8   6   44.80    2.50
   4   8   6   45.80    3.00
  -5  -8  -6    4.70    2.40
  -5  -8  -6    4.60    1.20
   5   8   6    6.20    1.10
   5   8   6    5.40    1.70
  -6  -8  -6   26.70    2.20
  -6  -8  -6   19.70    3.70
   6   8   6   24.30    2.20
   6   8   6   23.00    2.00
  -7  -8  -6   73.39    7.30
  -7  -8  -6   63.49    3.30
   7   8   6   57.89    3.00
   7   8   6   52.39    3.40
  -8  -8  -6    9.20    4.10
  -8  -8  -6   15.90    1.80
   8   8   6   11.30    1.50
   8   8   6   11.60    1.90
  -9  -8  -6    0.90    1.10
   9   8   6    0.90    1.10
   9   8   6    1.70    1.30
 -10  -8  -6    0.80    1.10
  10   8   6    1.40    1.00
  10   8   6    0.80    1.10
 -11  -8  -6    1.50    0.80
  11   8   6    2.20    0.90
  12   8   6    1.30    0.70
  12   8   6    0.30    0.50
  -4   9   6   -0.50    1.30
  -3   9   6    3.20    1.60
  -2   9   6   -1.80    1.50
  -1   9   6    0.80    1.80
  -1   9   6   -1.30    1.40
   0  -9  -6   16.30    2.60
   0   9   6   17.40    2.40
   0   9   6   20.60    2.10
  -1  -9  -6   23.30    3.20
   1   9   6   28.70    2.50
   1   9   6   27.50    2.70
  -2  -9  -6   75.09    4.30
   2   9   6   68.09    4.40
   2   9   6   71.59    3.80
   2   9   6   62.79   10.00
   2   9   6   70.49    4.20
  -3  -9  -6   10.70    2.60
  -3  -9  -6   15.80    2.40
   3   9   6   12.40    2.40
   3   9   6   15.80    2.20
  -4  -9  -6    5.60    2.40
  -4  -9  -6    8.70    1.50
   4   9   6    7.90    1.60
   4   9   6    4.30    1.60
  -5  -9  -6    2.40    4.30
  -5  -9  -6    1.20    1.10
   5   9   6    2.10    1.40
  -6  -9  -6   11.40    1.60
  -6  -9  -6   11.90    3.40
   6   9   6   12.70    1.90
  -7  -9  -6    2.00    1.30
  -7  -9  -6   -2.40    2.50
   7   9   6    3.20    1.00
   7   9   6    1.60    1.40
  -8  -9  -6    0.90    1.10
   8   9   6    1.10    1.50
   8   9   6    1.00    1.30
  -9  -9  -6    0.80    1.10
   9   9   6    2.80    1.10
   9   9   6    1.70    1.10
 -10  -9  -6    2.80    1.10
  10   9   6    0.80    1.00
  10   9   6    2.90    1.00
 -11  -9  -6    0.20    0.80
  11   9   6    0.40    0.80
  11   9   6   -0.10    0.70
  -3  10   6   -0.30    1.10
  -2  10   6    2.80    1.40
  -1  10   6   -0.10    1.20
   0  10   6    2.20    1.70
  -1 -10  -6    2.90    2.00
   1  10   6    1.60    2.10
   1  10   6    0.40    0.80
  -2 -10  -6   -0.20    1.80
   2  10   6   -0.20    0.80
   2  10   6   -0.90    1.50
  -3 -10  -6    0.30    1.20
  -3 -10  -6    0.70    1.90
   3  10   6   -0.40    1.50
   3  10   6   -1.50    0.80
  -4 -10  -6   18.10    2.00
  -4 -10  -6   22.30    3.60
   4  10   6   18.50    2.40
  -5 -10  -6   15.80    3.40
  -5 -10  -6   20.90    2.00
   5  10   6   22.50    2.50
  -6 -10  -6   12.70    1.70
  -6 -10  -6   10.90    3.30
  -7 -10  -6    4.00    3.50
  -7 -10  -6   10.80    1.60
  -8 -10  -6    2.30    1.20
 -11 -10  -6    0.40    0.70
  11  10   6    0.40    0.70
  -2  11   6    1.80    1.10
  -1  11   6    0.50    1.20
   0  11   6    0.00    1.20
   1  11   6    6.40    1.80
   2  11   6   10.60    2.00
  -3 -11  -6    2.90    1.50
   3  11   6    2.20    1.50
  -4 -11  -6    1.10    1.30
   4  11   6    0.20    1.50
  -5 -11  -6   -0.10    1.20
   5  11   6   -0.90    1.30
  -6 -11  -6   -0.80    1.10
   6  11   6   -1.40    1.10
  -7 -11  -6    0.00    1.10
   7  11   6    0.10    1.20
  -8 -11  -6    1.40    1.10
   8  11   6    0.00    1.00
  -9 -11  -6    2.70    1.50
   9  11   6    1.00    0.80
 -10 -11  -6   -0.50    0.90
  10  11   6   -0.50    0.70
   0  12   6    0.00    0.90
   1  12   6    0.00    1.10
   2  12   6    6.50    1.50
   3  12   6    0.50    1.20
  -4 -12  -6   -0.60    1.20
   4  12   6    0.60    1.20
  -5 -12  -6    1.10    1.30
   5  12   6    0.10    1.20
  -6 -12  -6   -0.20    1.10
   6  12   6    0.50    1.00
  -7 -12  -6    2.90    1.20
   7  12   6    3.10    1.10
  -8 -12  -6    0.80    1.00
   8  12   6    0.80    0.90
  -9 -12  -6    0.80    0.90
   3  13   6    0.50    0.90
   4  13   6    0.20    0.90
   5  13   6   -0.10    0.90
  -6 -13  -6   -1.10    0.90
   6  13   6    0.70    0.90
  -7 -13  -6    0.00    0.90
   7  13   6    0.60    0.80
   7  10  -7    0.60    0.80
  -7 -10   7    2.00    0.80
   6  10  -7    2.80    0.90
   6  10  -7    1.30    0.80
  -6 -10   7    0.90    0.80
   5  10  -7    1.00    0.80
   5  10  -7   -0.10    0.80
  -5 -10   7    1.40    0.90
   4  10  -7    1.30    0.90
   4  10  -7    1.70    0.90
   3  10  -7    4.90    1.10
   3  10  -7    5.40    1.30
   2  10  -7    0.10    0.80
   1  10  -7   -0.70    0.80
   0  10  -7    1.30    0.80
  -9  -9   7    0.50    0.70
  -8  -9   7    1.90    1.00
  -7  -9   7    2.00    0.90
   6   9  -7    5.00    1.00
  -6  -9   7    7.20    1.20
   5   9  -7    3.80    1.30
   5   9  -7    5.60    1.10
  -5  -9   7    4.60    1.10
   4   9  -7    2.00    1.20
   4   9  -7    2.40    1.00
  -4  -9   7    3.10    1.10
   3   9  -7    0.60    1.10
   3   9  -7    0.90    1.10
   2   9  -7    0.90    0.80
   2   9  -7   -0.10    1.00
   1   9  -7   -0.80    0.70
   1   9  -7    1.00    1.00
   0   9  -7    0.70    1.00
  -1   9  -7   -0.20    0.90
  -2   9  -7    1.00    0.90
 -10  -8   7    0.30    0.70
  -9  -8   7   -0.20    0.80
  -8  -8   7    0.30    0.90
  -8  -8   7    1.70    1.00
   7   8  -7    0.80    0.90
  -7  -8   7   -0.50    0.90
  -7  -8   7    0.80    1.00
   6   8  -7    6.50    1.20
  -6  -8   7    4.90    1.30
  -6  -8   7    3.50    1.50
   5   8  -7    7.80    1.50
  -5  -8   7    7.90    1.50
  -5  -8   7    1.70    2.20
   4   8  -7    2.10    1.30
  -4  -8   7    1.10    1.70
  -4  -8   7   -1.10    2.20
   3   8  -7    2.90    1.30
   3   8  -7    2.20    1.30
  -3  -8   7   -0.10    1.60
  -3  -8   7    0.00    1.80
   2   8  -7    0.80    1.10
  -2  -8   7    1.40    2.00
   1   8  -7    9.00    2.00
  -2   8  -7    1.90    1.10
  -3   8  -7    0.40    1.00
  -3   8  -7    1.50    1.00
  -4   8  -7    1.40    1.20
 -10  -7   7    0.00    0.80
 -10  -7   7    0.10    0.80
   9   7  -7    0.30    0.40
  -9  -7   7    0.40    0.80
  -9  -7   7    1.30    0.90
  -8  -7   7    5.40    1.20
  -8  -7   7    3.60    1.10
   7   7  -7   32.20    2.30
  -7  -7   7   28.40    2.40
  -7  -7   7   38.60    2.60
   6   7  -7   -1.00    1.10
  -6  -7   7    0.60    1.20
  -6  -7   7   -1.60    1.10
  -6  -7   7   -0.70    2.30
   5   7  -7    3.10    1.30
  -5  -7   7    3.70    1.40
  -5  -7   7    2.20    2.40
  -5  -7   7    2.70    1.20
   4   7  -7   15.80    1.80
  -4  -7   7   10.60    1.50
  -4  -7   7   10.50    2.80
   3   7  -7    6.80    1.30
  -3  -7   7    7.20    1.20
  -3  -7   7    6.40    1.30
  -3  -7   7    4.10    2.30
   2   7  -7    7.90    1.50
   2   7  -7    9.90    1.80
  -2  -7   7    8.80    1.30
  -2  -7   7   10.10    2.50
   1   7  -7   34.50    2.80
   1   7  -7   33.70    2.60
  -1  -7   7   26.60    2.30
  -1  -7   7   35.40    3.60
   0   7  -7    0.40    0.80
   0   7  -7   -0.10    0.80
   0   7  -7    1.80    1.40
  -1   7  -7    8.90    1.80
  -1   7  -7    4.70    1.30
   1  -7   7    6.10    1.60
  -2   7  -7    3.20    1.50
  -2   7  -7    3.20    1.30
  -3   7  -7    7.90    1.30
  -3   7  -7    5.60    1.60
  -4   7  -7    4.30    1.40
  -4   7  -7    7.90    1.20
  -5   7  -7   -1.30    0.90
  -5   7  -7    0.10    0.90
  10   6  -7    0.70    0.60
 -10  -6   7    3.80    1.40
 -10  -6   7    2.30    0.90
   9   6  -7    0.10    0.80
  -9  -6   7    0.30    0.90
  -9  -6   7    0.80    1.00
   8   6  -7   -0.50    0.90
  -8  -6   7    0.00    1.00
  -8  -6   7   -0.90    1.10
   7   6  -7   10.00    1.40
  -7  -6   7    9.60    1.70
  -7  -6   7    8.90    3.70
  -7  -6   7   10.60    1.70
   6   6  -7   36.60    2.60
   6   6  -7   36.10    2.40
  -6  -6   7   34.30    2.80
  -6  -6   7   30.20    4.60
  -6  -6   7   40.10    3.00
   5   6  -7    8.80    1.50
  -5  -6   7    5.70    1.30
  -5  -6   7   10.70    1.70
  -5  -6   7    7.20    2.70
  -4  -6   7   77.99    3.60
  -4  -6   7   75.89    3.80
  -4  -6   7   74.99    5.90
   3   6  -7    1.90    1.20
  -3  -6   7    2.60    1.10
  -3  -6   7    3.00    1.10
  -3  -6   7    1.10    1.90
   2   6  -7   46.20    2.80
  -2  -6   7   44.50    4.30
  -2  -6   7   47.20    2.50
  -2  -6   7   44.40    2.70
   1   6  -7   31.10    2.50
   1   6  -7   29.40    2.50
   1   6  -7   32.40    2.70
  -1  -6   7   36.30    3.60
  -1  -6   7   33.00    2.10
   0   6  -7    5.80    1.60
   0   6  -7    8.20    1.70
   0   6  -7   11.10    1.60
   0  -6   7    7.30    1.90
  -1   6  -7   36.00    2.50
  -1   6  -7   34.90    2.80
   1  -6   7   40.80    3.60
  -2   6  -7    1.40    1.60
  -2   6  -7    0.40    1.30
   2  -6   7    0.90    1.10
  -3   6  -7   16.20    2.10
  -3   6  -7   17.70    1.80
  -4   6  -7    4.20    1.20
  -4   6  -7    6.10    1.60
  -5   6  -7    2.60    1.00
  -5   6  -7    3.00    1.40
  -6   6  -7    0.90    1.10
  -6   6  -7    0.30    0.80
  11   5  -7    0.10    0.50
 -11  -5   7    0.00    0.60
  10   5  -7    1.40    1.00
 -10  -5   7    2.00    0.90
 -10  -5   7    3.30    0.90
   9   5  -7    1.40    1.10
  -9  -5   7    1.30    1.10
  -9  -5   7    2.60    1.40
   8   5  -7   15.50    2.00
  -8  -5   7   14.20    1.80
  -8  -5   7   13.30    1.70
   7   5  -7    1.40    1.30
  -7  -5   7    1.40    1.20
  -7  -5   7    2.30    1.30
  -7  -5   7    3.30    3.40
   6   5  -7    0.80    1.20
   6   5  -7    0.50    1.20
  -6  -5   7    2.10    1.30
  -6  -5   7    0.40    2.40
  -6  -5   7    2.70    1.40
   5   5  -7    7.80    1.40
   5   5  -7    8.60    1.40
  -5  -5   7    4.90    2.20
  -5  -5   7    9.20    1.60
  -5  -5   7    7.90    1.40
   4   5  -7   15.40    1.50
   4   5  -7   22.50    1.80
  -4  -5   7   18.90    1.80
  -4  -5   7   15.90    1.60
  -4  -5   7   16.00    3.10
   3   5  -7   17.60    1.70
  -3  -5   7   12.50    2.60
  -3  -5   7   16.70    1.70
   2   5  -7   29.50    2.10
  -2  -5   7   22.50    1.90
  -2  -5   7   29.10    3.40
   1   5  -7   25.10    2.10
   1   5  -7   28.50    2.10
  -1  -5   7   34.10    3.30
   0   5  -7   77.19    3.50
   0   5  -7   76.89    3.90
   0  -5   7   79.59    4.70
  -1   5  -7   46.20    3.20
  -1   5  -7   49.80    2.70
   1  -5   7   49.40    3.40
  -2   5  -7   19.20    1.70
  -2   5  -7   29.10    3.20
   2  -5   7   21.10    2.20
  -3   5  -7    2.70    1.60
  -3   5  -7    0.10    2.70
  -3   5  -7    3.10    1.20
   3  -5   7    3.90    2.30
  -4   5  -7    4.50    1.20
  -4   5  -7    2.60    1.50
  -4   5  -7    0.80    4.20
  -5   5  -7   12.20    1.60
  -6   5  -7    0.50    1.10
  -6   5  -7    2.10    1.10
  -7   5  -7    0.60    1.10
  -7   5  -7    1.50    0.80
  11   4  -7    4.30    0.90
 -11  -4   7    6.80    0.90
  10   4  -7    3.80    1.10
 -10  -4   7    5.80    1.20
   9   4  -7    1.00    1.10
  -9  -4   7    1.20    1.20
  -9  -4   7    1.60    1.10
   8   4  -7   93.89    4.50
  -8  -4   7   96.59    4.30
  -8  -4   7   67.29   35.60
  -7  -4   7  -22.00   29.90
   6   4  -7  134.29    5.70
   6   4  -7  133.39    5.40
  -6  -4   7  131.09    5.60
  -6  -4   7  139.29    6.00
  -6  -4   7  120.69    7.80
   5   4  -7   46.40    2.60
   5   4  -7   48.50    2.90
  -5  -4   7   45.30    4.60
  -5  -4   7   43.80    2.80
  -5  -4   7   46.50    2.70
   4   4  -7    6.70    1.40
   4   4  -7    7.50    1.30
  -4  -4   7    6.60    3.50
  -4  -4   7    7.90    1.60
  -4  -4   7   10.70    2.00
  -3  -4   7   35.50    3.60
  -3  -4   7   31.00    2.10
  -2  -4   7   26.70    1.90
  -2  -4   7   26.40    2.90
  -1  -4   7    2.50    1.40
   0   4  -7   16.40    1.50
   0  -4   7   15.30    2.10
  -1   4  -7   13.80    1.70
  -1   4  -7   16.40    1.50
  -2   4  -7    1.10    1.30
  -2   4  -7    2.10    1.00
  -2   4  -7    0.80    2.50
   2  -4   7    0.80    1.10
  -3   4  -7    4.90    1.40
  -3   4  -7    8.00    3.50
  -3   4  -7    7.10    1.20
   3  -4   7    6.20    1.50
  -4   4  -7   17.70    5.10
  -4   4  -7   14.80    1.60
   4  -4   7   16.60    2.20
  -5   4  -7   -3.10    3.60
  -5   4  -7    1.90    1.20
  -5   4  -7    0.50    1.00
   5  -4   7    1.70    1.60
  -6   4  -7   18.60    1.60
  -7   4  -7    0.80    1.20
  -7   4  -7   -0.60    0.90
  -8   4  -7    2.30    0.80
  -8   4  -7    1.50    1.20
  11   3  -7    1.30    0.80
 -11  -3   7    1.40    0.80
  10   3  -7    6.60    1.20
 -10  -3   7    7.20    1.30
   9   3  -7   26.60    2.50
  -9  -3   7   13.50   26.90
  -9  -3   7   27.30    2.30
  -9  -3   7   25.40    1.90
   8   3  -7   44.80    3.20
  -8  -3   7   45.80    2.70
  -8  -3   7   77.09   26.30
  -8  -3   7   37.70    6.90
  -8  -3   7   42.10    3.00
  -8  -3   7   41.00    2.60
   7   3  -7   31.50    2.70
  -7  -3   7   23.10    6.50
  -7  -3   7   23.70    2.70
  -7  -3   7   27.00    2.30
  -7  -3   7   27.00   21.90
  -7  -3   7   24.60    2.30
   6   3  -7   35.80    3.00
  -6  -3   7   29.90    6.90
  -6  -3   7   85.09   22.50
  -6  -3   7   40.40    2.70
  -6  -3   7   34.90    2.40
  -6  -3   7   40.30    2.50
   5   3  -7    0.30    1.10
   5   3  -7    2.70    1.30
   5   3  -7    0.50    2.00
  -5  -3   7    2.20    1.00
  -5  -3   7   -0.90    3.50
  -5  -3   7   16.70   21.40
  -5  -3   7    0.40    1.10
  -5  -3   7    1.70    1.80
  -4  -3   7  166.68    8.10
  -4  -3   7  160.38    6.30
  -4  -3   7  161.08   23.50
  -4  -3   7  164.18    6.30
  -3  -3   7  -24.10   19.30
  -2  -3   7    9.30    1.90
  -1  -3   7  558.64   20.50
   0   3  -7  175.48    7.30
   0  -3   7  186.68    7.70
  -1   3  -7   40.80    4.00
  -2   3  -7   38.40    2.20
  -2   3  -7   46.50    2.80
  -2   3  -7   40.20    4.60
   2  -3   7   39.60    2.80
  -3   3  -7   58.19    6.40
  -3   3  -7   47.40    2.90
  -3   3  -7   46.20    2.50
   3  -3   7   46.20    3.10
  -4   3  -7   26.60    2.00
  -4   3  -7   26.90    2.30
  -4   3  -7   29.40    5.50
   4  -3   7   21.60    2.60
  -5   3  -7    3.70    1.30
  -5   3  -7    2.90    3.90
  -5   3  -7    3.20    1.60
   5  -3   7    2.50    1.80
  -6   3  -7    9.00    1.40
  -6   3  -7    4.20    4.70
  -6   3  -7   10.60    1.90
   6  -3   7    6.90    2.30
  -7   3  -7    8.10    1.30
  -7   3  -7    3.80    1.10
  -8   3  -7    0.10    0.90
  -8   3  -7    1.20    1.20
  -9   3  -7   -0.90    1.00
  -9   3  -7   -0.40    0.90
  11   2  -7    2.80    0.80
 -11  -2   7    4.30    0.80
  10   2  -7    0.40    1.00
 -10  -2   7   -0.70    0.90
 -10  -2   7    2.40    0.90
   9   2  -7   58.59    3.50
  -9  -2   7   79.59   28.80
  -9  -2   7   50.59    3.00
  -9  -2   7   49.00    2.80
   8   2  -7    2.50    4.20
   8   2  -7    5.50    1.80
  -8  -2   7    3.30    1.30
  -8  -2   7   -2.50    3.50
  -8  -2   7   14.30   22.80
  -8  -2   7    4.20    1.20
  -8  -2   7    3.50    1.40
   7   2  -7    1.40    3.60
   7   2  -7   -0.70    1.50
  -7  -2   7    1.10    1.10
  -7  -2   7   -0.90    1.00
  -7  -2   7    0.40    3.50
  -7  -2   7    0.00    1.10
  -7  -2   7    1.10   16.10
  -7  -2   7    0.10    2.60
   6   2  -7   41.80    5.70
   6   2  -7   53.09    3.40
  -6  -2   7   55.89    3.00
  -6  -2   7   52.99    3.00
  -6  -2   7   57.29    3.10
  -6  -2   7   57.49    7.70
  -6  -2   7   59.69    4.20
  -6  -2   7   27.10   15.20
   5   2  -7  205.88    8.20
   5   2  -7  211.68   11.40
  -5  -2   7  217.08   24.70
  -5  -2   7  205.68    7.90
  -5  -2   7  207.58    8.40
  -5  -2   7  203.48   13.00
  -5  -2   7  213.18    7.90
  -5  -2   7  209.68    9.80
   4   2  -7  357.66   15.90
  -4  -2   7  340.47   26.90
  -4  -2   7  377.56   13.00
  -4  -2   7  359.96   18.10
  -4  -2   7  367.06   14.70
   3   2  -7   20.50    3.20
  -3  -2   7    1.40   13.50
  -3  -2   7   18.60    1.50
  -3  -2   7   19.60    4.30
  -3  -2   7   15.60    2.30
   2   2  -7   86.19    5.20
  -2  -2   7   88.79    4.90
  -2  -2   7   77.39    8.10
  -2  -2   7  118.89   17.50
  -1  -2   7  105.69    5.30
   0   2  -7  288.77   11.60
   0  -2   7  317.67   11.60
  -1   2  -7   29.10    3.10
   1  -2   7   22.30    2.30
  -2   2  -7   49.40    4.80
  -2   2  -7   46.70    4.40
  -2   2  -7   53.09    3.20
   2  -2   7   48.30    3.00
  -3   2  -7   13.90    1.60
  -3   2  -7   12.10    1.10
  -3   2  -7   11.10    3.40
   3  -2   7   13.90    1.80
  -4   2  -7    2.00    1.00
  -4   2  -7    1.70    3.00
  -4   2  -7    3.80    1.30
   4  -2   7    2.80    1.50
  -5   2  -7   84.69    4.10
  -5   2  -7   84.19    3.70
  -5   2  -7   88.59    9.70
   5  -2   7   79.59    5.20
  -6   2  -7    1.20    1.50
  -6   2  -7    3.40    4.20
  -6   2  -7    2.60    1.20
   6  -2   7    1.60    1.90
  -7   2  -7   31.10    7.00
  -7   2  -7   43.90    3.20
  -7   2  -7   40.60    2.50
   7  -2   7   31.60    4.30
  -8   2  -7    0.60    1.10
  -8   2  -7    0.90    1.00
  -9   2  -7   -0.80    0.80
  -9   2  -7    0.40    1.10
 -10  -1   7    2.00    1.00
 -10  -1   7    1.70    0.90
   9   1  -7   37.60    3.00
  -9  -1   7   38.80    2.60
  -9  -1   7   21.80   15.80
  -9  -1   7   37.20    2.70
  -9  -1   7   38.30    2.50
   8   1  -7    5.70    1.80
   8   1  -7    7.50    4.50
  -8  -1   7    4.00    3.00
  -8  -1   7    4.90    3.80
  -8  -1   7  -15.50   14.30
  -8  -1   7    3.50    1.30
  -8  -1   7    6.00    1.60
   7   1  -7   34.20    6.00
   7   1  -7   41.40    3.50
  -7  -1   7   34.10    2.40
  -7  -1   7   25.50    5.40
  -7  -1   7   37.60    3.80
  -7  -1   7   22.30   14.10
  -7  -1   7   38.10    2.70
  -7  -1   7   37.40    2.70
   6   1  -7    1.70    1.50
   6   1  -7    1.60    3.00
  -6  -1   7    0.90    1.10
  -6  -1   7    0.10    4.70
  -6  -1   7    2.90    2.60
  -6  -1   7    0.10    1.20
  -6  -1   7    0.70    1.00
  -6  -1   7   10.30   12.10
   5   1  -7   17.70    3.80
  -5  -1   7   19.80    1.80
  -5  -1   7   20.00    4.90
  -5  -1   7   17.30    1.60
  -5  -1   7   18.50   10.40
  -5  -1   7   20.60    1.80
  -5  -1   7   15.60    2.60
   4   1  -7   15.10    3.40
  -4  -1   7   12.50    3.90
  -4  -1   7   18.20    1.50
  -4  -1   7   20.60   11.10
   3   1  -7    7.30    2.70
  -3  -1   7    6.70    3.30
  -3  -1   7    8.60    2.10
  -3  -1   7    6.40    1.10
  -3  -1   7   -3.90    8.80
   2   1  -7  124.99    6.90
  -2  -1   7  134.79   14.50
  -2  -1   7  137.89    6.20
  -2  -1   7  134.39    8.70
   1   1  -7  466.35   17.60
  -1  -1   7  482.85   17.40
   0   1  -7   97.29    6.70
   0   1  -7   98.29    4.70
   0   1  -7  106.19    5.40
  -1   1  -7  114.09    6.90
  -1   1  -7  117.69    5.80
  -1   1  -7  124.09    6.20
   1  -1   7  117.99    5.20
  -2   1  -7   60.69    7.50
  -2   1  -7   52.29    3.50
  -2   1  -7   53.09    5.20
   2  -1   7   55.39    3.10
  -3   1  -7   46.20    5.20
  -3   1  -7   47.60    4.70
  -3   1  -7   44.80    3.10
   3  -1   7   41.60    2.90
  -4   1  -7  261.07   13.40
  -4   1  -7  237.48   10.90
  -4   1  -7  232.58    8.60
  -4   1  -7  246.28    9.70
  -4   1  -7  232.88    8.80
   4  -1   7  252.47   10.00
  -5   1  -7  219.98   10.20
  -5   1  -7  228.28   13.70
  -5   1  -7  223.88    8.10
  -5   1  -7  220.48    9.10
  -5   1  -7  221.08    8.50
   5  -1   7  233.58   10.00
  -6   1  -7    3.70    1.50
  -6   1  -7    4.50    2.40
  -6   1  -7    0.80    4.00
   6  -1   7    2.50    2.00
  -7   1  -7   -2.90    3.40
  -7   1  -7    0.20    1.50
  -7   1  -7   -0.50    1.00
   7  -1   7    0.30    2.30
  -8   1  -7    1.90    1.10
  -8   1  -7    0.50    1.00
  -8   1  -7    3.80    5.40
   8  -1   7    4.10    2.60
  -9   1  -7   -0.60    0.90
  -9   1  -7   -0.30    1.10
 -10   1  -7    1.30    1.10
 -10   1  -7    0.90    0.70
  10  -1   7    0.10    0.70
  10   0  -7    1.30    1.10
 -10   0   7    2.90    1.00
 -10   0   7    2.00    0.90
   9   0  -7   30.90    2.60
  -9   0   7   30.40    2.40
  -9   0   7   20.20    2.90
  -9   0   7   28.80    2.40
  -9   0   7   33.10    2.30
   8   0  -7    3.20    3.90
   8   0  -7    7.20    1.80
  -8   0   7   -3.50   12.40
  -8   0   7    3.90    1.60
  -8   0   7    2.80    2.90
  -8   0   7    2.10    1.20
  -8   0   7    3.10    1.40
  -8   0   7    5.20    3.40
   7   0  -7  164.48    7.20
  -7   0   7  166.98    8.00
  -7   0   7  176.98    7.50
  -7   0   7  150.48   11.20
  -7   0   7  172.58   18.30
  -7   0   7  166.58    6.90
   6   0  -7    1.90    3.20
   6   0  -7    1.00    1.70
  -6   0   7    1.80    1.40
  -6   0   7   11.30   10.30
  -6   0   7    0.50    2.90
  -6   0   7    0.40    1.00
  -6   0   7    3.00    2.70
  -6   0   7    1.70    0.90
  -6   0   7   -1.20    3.30
   5   0  -7   -1.10    2.40
  -5   0   7    1.00    1.10
  -5   0   7    0.20    2.90
  -5   0   7   -0.30    0.80
  -5   0   7  -15.20    8.90
  -5   0   7    1.60    2.30
   4   0  -7   52.59    5.40
  -4   0   7   54.59    5.60
  -4   0   7   49.99   10.90
  -4   0   7   55.09    2.70
  -4   0   7   56.39    6.30
   3   0  -7  153.88    8.50
  -3   0   7  150.28    6.10
  -3   0   7  159.88    7.10
  -3   0   7  159.68    9.80
  -3   0   7  189.68   15.80
   2   0  -7  113.09    6.50
  -2   0   7  127.59   12.80
  -2   0   7  114.09    8.60
  -2   0   7  117.69    5.50
   1   0  -7  174.78    7.90
   1   0  -7  168.78    9.50
   1   0  -7  168.68    8.00
  -1   0   7  176.48    7.20
   0   0  -7  290.57   11.90
   0   0  -7  314.87   13.50
   0   0  -7  310.67   12.30
   0   0   7  306.37   11.50
  -1   0  -7  491.45   17.30
  -1   0  -7  518.65   19.40
  -1   0  -7  504.35   18.20
   1   0   7  435.06   18.80
  -2   0  -7  125.79    6.00
  -2   0  -7  132.59    7.10
  -2   0  -7  124.79    7.20
   2   0   7  128.49    5.60
  -3   0  -7   45.90    3.30
  -3   0  -7   46.90    4.80
  -3   0  -7   46.30    5.10
   3   0   7   41.00    3.00
  -4   0  -7  205.08   10.30
  -4   0  -7  213.98    9.00
  -4   0  -7  216.38   11.60
   4   0   7  219.88    9.00
  -5   0  -7  104.89    4.50
  -5   0  -7  103.29    5.50
  -5   0  -7  108.39    9.60
  -5   0  -7  100.69    7.10
   5   0   7  104.79    6.60
  -6   0  -7   30.40    6.20
  -6   0  -7   33.80    3.10
  -6   0  -7   31.50    2.70
  -6   0  -7   33.30    4.90
   6   0   7   34.80    4.00
  -7   0  -7    7.10    4.20
  -7   0  -7   10.30    1.80
  -7   0  -7    6.50    1.60
  -7   0  -7    1.60    4.70
   7   0   7    5.30    2.70
  -8   0  -7   14.90    6.50
  -8   0  -7   27.00    2.00
  -8   0  -7   26.10    2.20
   8   0   7   22.00    4.10
   8   0   7   23.20    2.00
  -9   0  -7    3.40    1.30
  -9   0  -7    2.00    0.90
   9   0   7    2.70    1.00
 -10   0  -7    1.50    0.90
 -10   0  -7    0.70    1.20
  10  -1  -7    0.40    0.90
 -10   1   7   -0.40    0.80
 -10   1   7    0.30    0.80
   9  -1  -7    3.00    1.30
  -9   1   7    4.00    1.30
  -9   1   7    3.40    1.10
  -9   1   7    2.10    2.30
   8  -1  -7    1.10    1.50
   8  -1  -7   -0.50    3.40
  -8   1   7    4.90   10.90
  -8   1   7    0.70    2.80
  -8   1   7   -0.70    1.10
  -8   1   7    1.80    1.40
  -8   1   7    2.40    1.30
  -8   1   7    1.70    2.40
   7  -1  -7    3.30    1.80
   7  -1  -7    0.60    3.50
  -7   1   7    3.40    3.50
  -7   1   7   -3.80   10.30
  -7   1   7    3.30    2.70
  -7   1   7    3.90    1.50
  -7   1   7   -0.10    2.70
  -7   1   7    4.60    1.40
   6  -1  -7   15.70    2.30
   6  -1  -7   13.10    4.10
  -6   1   7   15.70    1.70
  -6   1   7   17.30    2.00
  -6   1   7   13.10    4.00
  -6   1   7   10.90    3.60
  -6   1   7   16.90    2.80
  -6   1   7   13.20    9.50
   5  -1  -7   70.69    4.20
   5  -1  -7   74.39    6.90
  -5   1   7   73.39    5.90
  -5   1   7   81.89   12.00
  -5   1   7   73.59    3.90
  -5   1   7   73.29    4.40
  -5   1   7   69.59    7.30
  -5   1   7   76.89    3.70
  -5   1   7   75.69    3.50
   4  -1  -7   29.40    4.20
  -4   1   7   17.70    8.40
  -4   1   7   34.60    3.90
  -4   1   7   29.60    4.90
  -4   1   7   27.80    2.00
   3  -1  -7  106.09    7.00
  -3   1   7  112.69    4.50
  -3   1   7  125.19    6.40
  -3   1   7  108.19    5.40
  -3   1   7  115.79   19.60
  -3   1   7  110.69    7.90
   2  -1  -7    3.00    2.20
  -2   1   7    6.50    1.50
   1  -1  -7   12.40    2.30
   1  -1  -7   17.60    4.50
   1  -1  -7   18.30    2.80
  -1   1   7   12.70    1.80
   0  -1  -7  443.46   16.60
   0  -1  -7  441.26   16.90
   0   1   7  448.76   16.10
  -1  -1  -7    3.00    1.50
  -1  -1  -7    2.00    1.30
  -1  -1  -7    3.20    3.00
   1   1   7    0.70    1.00
  -2  -1  -7    7.30    1.70
  -2  -1  -7    6.20    1.30
  -2  -1  -7    3.80    2.80
   2   1   7    6.70    2.40
  -3  -1  -7   87.29    6.30
  -3  -1  -7   76.79    5.00
  -3  -1  -7   97.79    4.90
   3   1   7   88.69    4.60
  -4  -1  -7    5.50    3.30
  -4  -1  -7    7.00    3.10
  -4  -1  -7    7.60    1.80
   4   1   7    5.50    1.70
  -5  -1  -7  140.09    9.80
  -5  -1  -7  149.88    9.00
  -5  -1  -7  154.98    7.30
   5   1   7  144.99    7.30
  -6  -1  -7  250.57   12.90
  -6  -1  -7  243.38    9.00
  -6  -1  -7  234.28   14.30
  -6  -1  -7  251.17   11.70
   6   1   7  253.27   11.30
   6   1   7  232.28    8.80
  -7  -1  -7    4.40    4.60
  -7  -1  -7    0.90    1.50
  -7  -1  -7    3.90    1.40
  -7  -1  -7   -0.10    4.10
   7   1   7    2.70    1.10
   7   1   7    3.50    2.50
  -8  -1  -7   12.20    2.30
  -8  -1  -7    2.60    4.70
  -8  -1  -7    8.40    5.40
  -8  -1  -7   14.40    1.80
   8   1   7   12.40    3.60
  -9  -1  -7   -1.10    3.90
  -9  -1  -7    2.20    1.40
   9   1   7    2.00    2.70
   9   1   7    0.60    0.90
 -10  -1  -7    0.50    0.80
 -10  -1  -7    0.90    1.90
  10   1   7   -0.80    0.80
 -11  -1  -7    2.00    0.80
  11   1   7    0.00    0.60
   9  -2  -7    1.00    1.10
  -9   2   7    1.20    0.80
  -9   2   7   -1.30    1.70
  -9   2   7    0.00    1.10
   8  -2  -7   -1.70    1.30
  -8   2   7    0.20    1.10
  -8   2   7    0.00    1.30
  -8   2   7    0.10    1.00
  -8   2   7   -0.50    2.30
   7  -2  -7   12.00    4.30
   7  -2  -7   15.60    2.20
  -7   2   7   17.90    1.80
  -7   2   7   14.70    1.90
  -7   2   7   11.70    2.80
  -7   2   7   18.10    2.10
  -7   2   7    6.80    4.10
  -7   2   7   15.10    3.40
  -7   2   7   12.50    9.30
   6  -2  -7   10.30    3.10
   6  -2  -7    5.90    3.70
  -6   2   7    5.70    8.60
  -6   2   7   12.50    1.90
  -6   2   7   14.70    3.70
  -6   2   7   17.10    4.10
  -6   2   7   12.60    1.60
  -6   2   7   11.60    2.60
   5  -2  -7  146.89    6.90
   5  -2  -7  162.78   10.10
  -5   2   7  165.98    6.60
  -5   2   7  158.48    6.80
  -5   2   7  167.58   10.00
  -5   2   7  168.28    7.20
  -5   2   7  155.68    9.30
  -5   2   7  161.28    6.30
   4  -2  -7   43.70    5.10
  -4   2   7   46.80    5.80
  -4   2   7   43.00    4.60
  -4   2   7   47.70    3.30
  -4   2   7   41.40    2.90
  -4   2   7   44.60    2.40
  -4   2   7   44.20    2.60
  -4   2   7   41.50    8.90
   3  -2  -7   76.29    6.00
  -3   2   7   75.49    6.60
  -3   2   7   85.29    5.70
  -3   2   7   79.29    3.40
  -3   2   7   71.69    9.90
   2  -2  -7   78.39    5.70
  -2   2   7   83.99    4.20
   1  -2  -7   18.00    6.60
   1  -2  -7   17.80    2.90
   1  -2  -7   10.40    2.50
  -1   2   7   13.00    2.00
   0  -2  -7    6.30    1.90
   0  -2  -7    8.60    4.10
   0  -2  -7    6.00    1.90
   0   2   7    6.10    1.30
  -1  -2  -7  955.40   32.90
  -1  -2  -7  937.61   34.60
  -1  -2  -7  934.41   33.40
   1   2   7  931.31   32.60
  -2  -2  -7   29.10    2.50
  -2  -2  -7   27.10    4.30
  -2  -2  -7   29.70    2.80
   2   2   7   26.80    2.50
  -3  -2  -7   13.00    2.10
  -3  -2  -7   11.40    2.00
  -3  -2  -7   10.20    3.10
   3   2   7   12.70    2.00
  -4  -2  -7   57.99    4.10
  -4  -2  -7   65.59    6.20
  -4  -2  -7   53.49    3.70
   4   2   7   57.69    4.00
  -5  -2  -7  460.35   20.00
  -5  -2  -7  478.15   18.30
  -5  -2  -7  456.65   20.40
   5   2   7  479.55   18.20
  -6  -2  -7  281.57   14.20
  -6  -2  -7  266.67   14.80
  -6  -2  -7  279.87   11.90
   6   2   7  274.47   12.20
   6   2   7  251.17    9.70
  -7  -2  -7   62.79    4.90
  -7  -2  -7   52.99    7.10
  -7  -2  -7   50.49    7.60
  -7  -2  -7   53.49    3.10
   7   2   7   56.39    5.60
   7   2   7   56.69    2.90
  -8  -2  -7    5.70    2.30
  -8  -2  -7    7.00    6.20
  -8  -2  -7    2.90    4.50
  -8  -2  -7    7.70    1.60
   8   2   7    5.50    3.10
   8   2   7    5.30    1.20
  -9  -2  -7   11.30    7.20
  -9  -2  -7   -0.60    1.40
  -9  -2  -7   -3.50    4.20
  -9  -2  -7    1.60    2.00
   9   2   7    0.30    3.00
 -10  -2  -7    0.70    1.30
  10   2   7    2.40    1.00
 -11  -2  -7    6.90    1.00
  11   2   7    8.70    1.00
   9  -3  -7   -0.70    1.10
  -9   3   7   -0.50    1.00
  -9   3   7    0.70    1.60
   8  -3  -7    1.40    1.60
  -8   3   7    1.10    0.80
  -8   3   7   -0.10    1.20
  -8   3   7    0.60    2.40
  -8   3   7    0.70    1.10
   7  -3  -7    0.00    1.50
   7  -3  -7    0.00    3.00
  -7   3   7    0.00    1.50
  -7   3   7    0.60    1.00
  -7   3   7    1.40    3.50
  -7   3   7    1.50    1.60
   6  -3  -7    1.80    3.20
   6  -3  -7    1.20    1.70
  -6   3   7    0.20    2.40
  -6   3   7    4.00    1.60
  -6   3   7    0.70    2.00
  -6   3   7   -4.00    7.40
  -6   3   7    0.80    3.30
  -6   3   7    2.70    1.10
   5  -3  -7    5.20    1.90
   5  -3  -7    2.10    3.20
  -5   3   7    2.10    2.10
  -5   3   7    4.40    1.20
  -5   3   7    6.20    2.80
  -5   3   7    2.10    7.20
  -5   3   7   -0.10    2.70
  -5   3   7    3.00    1.40
  -5   3   7    2.40    1.60
   4  -3  -7    3.30    2.80
   4  -3  -7    2.90    1.70
  -4   3   7    4.00    1.00
  -4   3   7    4.60    2.80
  -4   3   7    5.90    6.70
  -4   3   7    5.30    1.70
  -4   3   7    3.30    1.80
  -4   3   7    5.90    2.90
  -4   3   7    4.70    1.30
   3  -3  -7  305.57   14.10
  -3   3   7  333.87   12.20
  -3   3   7  314.87   18.50
  -3   3   7  314.67   14.10
  -3   3   7  310.47   14.60
   2  -3  -7   14.80    3.00
   1  -3  -7   90.29    5.70
  -1   3   7   78.19    4.80
   0  -3  -7  131.99    6.70
   0   3   7  132.89    5.80
  -1  -3  -7    4.10    2.50
  -1  -3  -7    8.60    1.80
  -1  -3  -7    2.10    4.30
   1   3   7    7.20    1.50
  -2  -3  -7  101.99    5.50
  -2  -3  -7   97.99    5.00
  -2  -3  -7  116.19    8.60
   2   3   7  102.29    5.00
  -3  -3  -7   51.49    6.10
  -3  -3  -7   54.79    3.60
  -3  -3  -7   51.79    3.90
   3   3   7   54.39    3.70
  -4  -3  -7   63.99    4.50
  -4  -3  -7   62.69    7.30
  -4  -3  -7   67.79    4.10
   4   3   7   56.29    4.20
  -5  -3  -7   78.19    7.80
  -5  -3  -7   78.39    5.30
   5   3   7   76.39    5.20
  -6  -3  -7   59.19    7.00
  -6  -3  -7   78.29    8.90
  -6  -3  -7   64.59    5.10
   6   3   7   61.29    3.00
   6   3   7   63.49    5.20
  -7  -3  -7    3.30    2.20
  -7  -3  -7    2.20    1.60
  -7  -3  -7    2.60    3.90
   7   3   7    3.30    2.60
   7   3   7    2.80    1.10
  -8  -3  -7    1.80    4.40
  -8  -3  -7    7.20    7.00
  -8  -3  -7    6.20    1.60
  -8  -3  -7    3.90    2.30
   8   3   7    3.50    3.00
   8   3   7    5.10    1.40
  -9  -3  -7    3.20    4.60
  -9  -3  -7    0.20    1.70
  -9  -3  -7    1.30    7.70
  -9  -3  -7   -0.60    1.30
   9   3   7    0.90    1.10
   9   3   7    0.80    3.00
 -10  -3  -7   16.60    9.10
 -11  -3  -7    0.20    0.80
  11   3   7    0.80    0.80
  -8   4   7    1.30    2.30
  -8   4   7    0.70    1.10
   7  -4  -7   11.40    1.70
  -7   4   7   11.10    2.60
  -7   4   7   13.60    1.80
  -7   4   7   14.20    1.70
   6  -4  -7    0.10    3.00
   6  -4  -7    1.40    1.60
  -6   4   7    5.20    1.60
  -6   4   7    3.60    2.40
  -6   4   7    4.60    1.70
  -6   4   7    0.40    0.60
  -5   4   7   26.50    3.00
  -5   4   7   23.50    2.70
  -5   4   7   25.60    6.20
  -5   4   7   20.60    4.40
  -5   4   7   25.00    2.60
  -5   4   7   23.10    2.20
  -5   4   7   23.40    9.10
   4  -4  -7   39.80    3.40
   4  -4  -7   31.00    4.60
  -4   4   7   27.40    1.80
  -4   4   7   13.70   10.80
  -4   4   7   23.60    3.80
  -4   4   7   35.30    7.20
  -4   4   7   36.10    3.20
  -4   4   7   35.60    2.60
  -4   4   7   36.90    2.90
  -4   4   7   34.60    4.20
   3  -4  -7  591.24   23.80
  -3   4   7  601.44   21.60
  -3   4   7  573.14   21.10
  -3   4   7  613.74   26.80
  -3   4   7  600.94   24.20
  -3   4   7  599.24   23.80
  -3   4   7  606.04   21.30
   2  -4  -7  231.88   10.50
  -2   4   7  191.28   10.40
  -2   4   7  200.38   13.80
   1  -4  -7    7.00    2.40
  -1   4   7    8.90   11.20
   0  -4  -7  102.19    5.90
  -1  -4  -7    1.00    8.50
  -1  -4  -7    4.30    1.80
   1   4   7    4.30    1.50
  -2  -4  -7   61.89    4.40
  -2  -4  -7   64.99    4.00
  -2  -4  -7   57.39    7.50
   2   4   7   66.59    4.00
  -3  -4  -7  249.68   10.10
  -3  -4  -7  242.58   10.80
  -3  -4  -7  246.58   13.30
   3   4   7  250.27   10.30
  -4  -4  -7  257.87   11.50
  -4  -4  -7  264.67   14.50
  -4  -4  -7  277.17   11.30
   4   4   7  246.58   11.00
  -5  -4  -7  146.69    7.50
  -5  -4  -7  158.98    8.20
   5   4   7  153.08    7.90
  -6  -4  -7   26.40    2.00
  -6  -4  -7   35.00    4.40
  -6  -4  -7   30.50    7.60
   6   4   7   33.20    2.60
   6   4   7   24.90    3.60
  -7  -4  -7  127.89   13.60
  -7  -4  -7  122.89   10.00
  -7  -4  -7  129.59   13.50
  -7  -4  -7  122.69    5.10
   7   4   7  132.79    5.20
   7   4   7  128.99    8.30
  -8  -4  -7   32.30    2.20
  -8  -4  -7   39.00    4.90
  -8  -4  -7   29.80    6.10
  -8  -4  -7   24.60    9.10
   8   4   7   29.70    4.70
   8   4   7   39.20    2.50
  -9  -4  -7    3.40   10.10
  -9  -4  -7   13.00    3.30
  -9  -4  -7    7.20    5.10
   9   4   7   11.70    1.50
   9   4   7    6.40    3.70
  11   4   7    0.90    0.80
 -12  -4  -7   -0.50    0.60
  12   4   7    0.60    0.70
  12   4   7    0.70    0.70
  -8   5   7    0.30    1.50
  -8   5   7    0.30    0.90
  -7   5   7    0.10    1.00
  -7   5   7    0.30    2.00
  -6   5   7   11.80    2.60
  -6   5   7    9.00    1.50
  -6   5   7   10.50    1.60
   5  -5  -7    1.30    2.90
  -5   5   7   -1.40    1.80
  -5   5   7   -0.50    1.30
  -5   5   7    2.50    1.50
   4  -5  -7   37.70    4.90
  -4   5   7   36.80    3.20
  -4   5   7   42.50    3.50
  -4   5   7   42.50    2.80
   3  -5  -7    0.40    2.50
  -3   5   7    4.70    1.60
  -3   5   7    3.00    2.00
  -3   5   7    7.70    5.70
  -3   5   7    1.60    1.80
  -3   5   7   10.70    7.80
  -3   5   7    3.20    1.60
  -3   5   7    2.60    1.30
   2  -5  -7    2.70    2.60
  -2   5   7    0.30    5.60
  -2   5   7    3.30    1.10
  -2   5   7    4.40    1.60
  -2   5   7    5.10    2.40
  -2   5   7    2.60    1.80
   0  -5  -7  155.68    7.60
   0   5   7  139.09   14.90
  -1  -5  -7  770.32   27.70
  -2  -5  -7    5.10    1.70
   2   5   7    6.20    1.80
  -3  -5  -7    4.50    2.20
  -3  -5  -7   -5.80    8.20
  -3  -5  -7    5.10    1.90
   3   5   7   12.20    2.30
  -4  -5  -7    8.10    2.10
  -4  -5  -7    8.30    7.00
  -4  -5  -7    7.10    3.30
   4   5   7    4.30    2.00
  -5  -5  -7    4.50    7.90
  -5  -5  -7    9.60    2.80
  -5  -5  -7    8.40    2.30
  -5  -5  -7    7.40    1.40
   5   5   7    8.30    2.50
  -6  -5  -7   45.50    8.70
  -6  -5  -7   60.39    2.90
  -6  -5  -7   59.29    5.30
   6   5   7   54.59    2.80
   6   5   7   54.39    5.20
  -7  -5  -7   23.50    1.90
  -7  -5  -7   20.40    9.70
  -7  -5  -7   22.50    4.10
  -7  -5  -7   16.70    4.50
   7   5   7   20.70    1.80
   7   5   7   18.10    4.00
  -8  -5  -7    1.60    4.00
  -8  -5  -7    2.00    1.20
  -8  -5  -7   -4.50    9.60
  -8  -5  -7   -1.50    2.20
   8   5   7   -0.30    2.90
   8   5   7    2.20    1.10
  -9  -5  -7    1.70    1.10
  -9  -5  -7    4.90    4.40
  -9  -5  -7    3.70    2.70
  -9  -5  -7  -22.40   13.10
   9   5   7    3.80    1.20
   9   5   7    4.30    3.90
  11   5   7    0.00    0.80
  11   5   7    0.30    0.90
  12   5   7    0.90    0.70
  12   5   7    0.40    0.70
  -7   6   7    1.20    1.60
  -7   6   7    1.10    0.90
  -6   6   7   14.50    2.20
  -6   6   7   17.70    1.70
   5  -6  -7   -2.90    2.10
  -5   6   7    1.50    1.10
  -5   6   7    2.80    1.40
  -5   6   7    2.20    1.70
   4  -6  -7    3.40    2.90
  -4   6   7    6.40    1.60
  -4   6   7    6.00    1.90
  -4   6   7    3.80    2.10
  -4   6   7    5.80    1.40
   3  -6  -7   93.89    6.80
  -3   6   7   86.89    4.40
  -3   6   7   94.79    4.60
  -3   6   7   87.99    4.70
  -3   6   7   87.89    5.00
   2  -6  -7    6.00    2.60
  -2   6   7    5.80    1.80
  -2   6   7    3.90    5.70
  -2   6   7    9.90    1.50
  -2   6   7    6.10    1.60
  -2   6   7    6.00    1.70
  -2   6   7    5.90    4.40
  -2   6   7    7.80    1.70
   1  -6  -7   47.30    4.50
  -1   6   7   46.80    3.10
  -1   6   7   42.20    4.50
  -1   6   7   44.20    3.20
  -1   6   7   46.90    2.60
   0  -6  -7   30.40    4.10
   0   6   7   28.70    2.50
   0   6   7   29.90    2.60
   0   6   7   -1.20   11.70
  -1  -6  -7  998.00   35.50
  -2  -6  -7  138.69    6.80
  -3  -6  -7  504.45   19.10
  -4  -6  -7   14.10    2.50
  -5  -6  -7    5.00    2.20
  -5  -6  -7  -11.80   11.20
   5   6   7    5.80    1.40
   5   6   7   -1.60    1.40
  -6  -6  -7   17.90    1.70
  -6  -6  -7   14.00    3.00
  -6  -6  -7   20.50    3.70
  -6  -6  -7   19.10   10.90
   6   6   7   18.20    1.90
  -7  -6  -7    0.90    2.30
  -7  -6  -7    6.70    3.30
  -7  -6  -7   21.90   13.80
  -7  -6  -7    8.10    1.40
   7   6   7    4.40    1.50
  -8  -6  -7   34.60    2.50
  -8  -6  -7   51.89   14.70
  -8  -6  -7   32.80    7.10
  -8  -6  -7   32.70    5.00
   8   6   7   32.10    2.60
  -9  -6  -7    7.40    4.40
  -9  -6  -7    5.70    3.40
  -9  -6  -7    3.30   15.80
   9   6   7   10.60    1.70
   9   6   7    0.60    4.10
 -10  -6  -7   14.50   17.90
  10   6   7    9.40    1.60
  11   6   7    1.50    1.00
  11   6   7    1.50    1.10
  12   6   7   -0.10    0.70
  12   6   7    0.30    0.70
  -6   7   7   -0.30    0.80
  -6   7   7   -0.30    1.50
  -5   7   7    0.70    1.70
  -5   7   7   -0.10    1.00
   4  -7  -7    8.90    2.90
  -4   7   7   17.30    2.50
  -4   7   7   14.50    1.70
  -4   7   7   16.90    1.60
   3  -7  -7   -0.70    2.00
  -3   7   7    0.50    1.10
  -3   7   7   -0.50    1.60
  -3   7   7    0.10    1.70
  -3   7   7    0.70    1.10
   2  -7  -7  125.09    7.90
  -2   7   7  109.69    5.80
  -2   7   7  113.39    5.10
  -2   7   7  121.89    5.60
  -2   7   7  127.79    5.90
   1  -7  -7   11.40    2.50
  -1   7   7    9.60    1.40
  -1   7   7    7.60    1.90
  -1   7   7    9.30    1.40
  -1   7   7   12.50    2.00
   0  -7  -7   24.50    3.10
   0   7   7   19.20    2.80
   0   7   7   27.60    2.70
   0   7   7   30.90    2.70
   0   7   7   -4.60   10.00
  -1  -7  -7  184.58    8.40
   1   7   7  174.38    7.20
   1   7   7  177.28    7.30
  -2  -7  -7   34.60    3.60
   2   7   7   32.70    2.70
   2   7   7   33.80    2.50
  -3  -7  -7  343.37   12.30
  -3  -7  -7  356.06   14.10
   3   7   7  337.97   12.50
   3   7   7  330.37   12.50
  -4  -7  -7    3.50    2.10
  -4  -7  -7    7.70    1.40
   4   7   7    5.10    1.10
  -5  -7  -7    3.20    1.10
  -5  -7  -7    0.60    2.00
   5   7   7    2.70    1.50
   5   7   7    3.10    1.00
  -6  -7  -7    3.10    2.50
  -6  -7  -7    1.80    1.00
   6   7   7    1.70    1.00
   6   7   7    2.60    1.50
  -7  -7  -7   12.50   28.20
  -7  -7  -7   12.00    1.50
   7   7   7   14.20    2.00
   7   7   7   13.10    1.50
  -8  -7  -7   49.60   20.90
  -9  -7  -7   18.50    1.80
  -9  -7  -7   14.40    4.70
  -9  -7  -7   32.70   22.90
   9   7   7   16.60    1.90
   9   7   7   16.80    1.60
 -10  -7  -7    5.00    1.40
  10   7   7    7.10    1.50
  10   7   7    7.90    1.30
  11   7   7    2.10    0.90
  11   7   7    3.30    1.10
  12   7   7   -0.40    0.70
  12   7   7    0.00    0.70
  -5   8   7    0.40    0.80
  -5   8   7    1.30    1.50
  -4   8   7    4.20    1.10
  -4   8   7    3.10    1.70
  -3   8   7    0.80    1.00
  -3   8   7   -1.30    1.40
   2  -8  -7    0.90    1.80
  -2   8   7    2.20    1.80
  -2   8   7    0.70    1.40
  -2   8   7    2.60    1.10
   1  -8  -7   -0.40    1.60
  -1   8   7    1.60    1.70
  -1   8   7    1.60    1.50
  -1   8   7   -0.10    0.70
   0  -8  -7    9.60    2.30
   0   8   7   13.00    2.10
   0   8   7   12.50    2.10
  -1  -8  -7   18.20    2.00
  -1  -8  -7   19.60    2.80
   1   8   7   -2.80   11.90
   1   8   7   16.60    2.30
   1   8   7   20.20    2.30
  -2  -8  -7    3.10    1.20
  -2  -8  -7    3.30    1.90
   2   8   7    3.40    1.50
   2   8   7    1.40    1.50
  -3  -8  -7  333.87   13.70
  -3  -8  -7  314.77   11.70
   3   8   7  321.97   12.00
   3   8   7  316.07   12.00
  -4  -8  -7   93.89    4.20
  -4  -8  -7   86.59    6.10
   4   8   7   93.09    4.50
  -5  -8  -7   83.89    6.20
  -5  -8  -7   79.69    3.80
   5   8   7   79.29    4.10
   5   8   7   75.99    3.40
  -6  -8  -7   27.60    2.30
  -6  -8  -7   25.70    4.30
   6   8   7   29.30    2.20
  -7  -8  -7    8.70    1.40
  -7  -8  -7    8.70    3.60
   7   8   7   12.50    2.00
   7   8   7    9.00    1.40
  -8  -8  -7   29.80    2.40
  -8  -8  -7   30.30    5.70
   8   8   7   29.50    2.30
   8   8   7   31.60    2.60
  -9  -8  -7   46.90    2.80
   9   8   7   41.50    2.90
   9   8   7   41.80    2.60
 -10  -8  -7    2.60    1.20
  10   8   7    1.70    1.00
  10   8   7    1.80    1.20
 -11  -8  -7    0.10    0.70
  11   8   7    1.90    0.90
  11   8   7    2.90    1.00
  12   8   7    0.70    0.70
  12   8   7    0.50    0.50
  -4   9   7   20.80    2.10
  -4   9   7   14.90    1.40
  -3   9   7    9.20    1.90
  -2   9   7    4.70    1.80
   1  -9  -7    2.80    1.90
  -1   9   7    5.50    1.50
  -1   9   7    3.20    2.40
   0  -9  -7    3.90    2.00
   0   9   7    7.40    2.10
   0   9   7    5.80    1.50
  -1  -9  -7   42.40    4.10
   1   9   7   46.10    3.10
   1   9   7   47.60    3.50
  -2  -9  -7  148.39    6.30
  -2  -9  -7  149.79    8.20
   2   9   7  155.18    6.80
   2   9   7  149.39    6.50
  -3  -9  -7   61.69    5.80
  -3  -9  -7   58.79    3.40
   3   9   7   57.59    3.80
   3   9   7   59.29    3.60
  -4  -9  -7   71.39    3.70
  -4  -9  -7   74.09    6.00
   4   9   7   75.99    4.10
   4   9   7   78.59    4.00
  -5  -9  -7   23.70    2.00
  -5  -9  -7   20.70    4.00
   5   9   7   24.00    2.30
  -6  -9  -7    2.20    1.30
  -6  -9  -7    0.70    2.50
   6   9   7    1.40    1.40
  -7  -9  -7    2.60    3.00
  -7  -9  -7   -0.30    1.00
   7   9   7    1.40    1.40
   7   9   7   -0.30    0.90
  -8  -9  -7    1.70    1.40
  -8  -9  -7    1.90    3.90
   8   9   7    2.20    1.50
   8   9   7    1.30    1.10
  -9  -9  -7    1.50    1.10
   9   9   7    1.50    1.10
   9   9   7    0.10    1.00
 -10  -9  -7    5.50    1.30
  10   9   7    5.90    1.10
  10   9   7    1.70    1.80
 -11  -9  -7    0.50    0.80
  11   9   7    3.50    0.90
  11   9   7    1.40    0.80
  -3  10   7    1.50    1.30
  -2  10   7    0.80    1.40
  -1  10   7   -0.50    1.20
   0  10   7   -0.40    0.70
   0  10   7   -0.70    1.40
  -1 -10  -7   -0.10    1.80
   1  10   7    1.10    2.10
   1  10   7   -2.20    0.70
  -2 -10  -7   -0.30    1.70
  -2 -10  -7    2.00    1.70
   2  10   7    0.90    1.10
   2  10   7    0.70    1.70
  -3 -10  -7   36.90    4.40
  -3 -10  -7   39.20    2.90
   3  10   7   45.30    3.30
   3  10   7   37.00    2.50
  -4 -10  -7    4.60    1.40
  -4 -10  -7    2.10    2.20
   4  10   7    6.30    1.70
   4  10   7    6.80    1.40
  -5 -10  -7    2.20    2.50
  -5 -10  -7    1.50    1.20
   5  10   7    2.90    1.60
   5  10   7    2.90    1.20
  -6 -10  -7    0.50    1.10
  -6 -10  -7    1.50    2.80
   6  10   7    0.90    1.40
  -7 -10  -7    1.20    1.20
   7  10   7    1.50    1.20
  -8 -10  -7   27.10    2.30
   8  10   7   20.90    1.90
  -9 -10  -7    0.90    1.10
   9  10   7   -0.70    0.90
   9  10   7   -0.90    0.70
 -10 -10  -7    8.30    1.30
  10  10   7    3.70    1.00
 -11 -10  -7    0.30    0.70
  -2  11   7    1.20    1.00
  -1  11   7   -0.40    1.20
   0  11   7    0.90    1.10
   1  11   7   18.70    2.40
   2  11   7    1.00    1.50
  -3 -11  -7    0.60    1.40
   3  11   7    3.30    1.60
  -4 -11  -7    3.20    1.40
   4  11   7    2.30    1.40
  -5 -11  -7    2.10    1.30
   5  11   7   -1.40    1.10
  -6 -11  -7    4.90    1.40
   6  11   7    0.70    1.20
  -7 -11  -7   -0.70    1.10
   7  11   7    1.00    1.20
  -8 -11  -7    4.50    1.20
   8  11   7    2.80    1.10
  -9 -11  -7    2.80    1.40
   9  11   7    2.30    0.90
 -10 -11  -7    4.60    1.10
  10  11   7    1.60    0.70
   0  12   7    0.10    1.00
   1  12   7    1.90    1.10
   2  12   7    7.30    1.50
   3  12   7    2.30    1.30
  -4 -12  -7    0.60    1.30
   4  12   7    1.70    1.30
  -5 -12  -7    1.10    1.20
   5  12   7    0.90    1.10
  -6 -12  -7    0.70    1.20
   6  12   7    1.30    1.60
  -7 -12  -7    0.80    1.10
   7  12   7    0.50    0.90
  -8 -12  -7    0.40    1.00
   8  12   7   -0.20    0.80
  -9 -12  -7    1.30    1.00
   9  12   7    0.20    0.60
   3  13   7    0.30    0.90
   4  13   7    0.70    0.90
   5  13   7    0.60    0.90
  -6 -13  -7    0.90    1.00
   6  13   7   -0.20    0.80
  -7 -13  -7   -0.40    0.90
   7  13   7    0.80    0.80
  -7 -10   8    0.10    0.70
   6  10  -8   -0.70    0.60
   6  10  -8    0.90    0.70
  -6 -10   8    0.50    1.00
   5  10  -8    9.40    1.00
   5  10  -8    3.90    0.90
  -5 -10   8    6.80    0.90
   4  10  -8    0.80    0.70
   3  10  -8    0.90    0.80
   2  10  -8    3.20    0.90
   1  10  -8    0.50    0.70
  -8  -9   8    0.90    0.80
  -7  -9   8    0.20    0.80
   6   9  -8    0.50    0.80
   6   9  -8    0.00    0.90
  -6  -9   8    0.30    0.90
   5   9  -8    2.20    1.00
   5   9  -8    0.90    0.90
  -5  -9   8    1.60    1.70
   4   9  -8   -0.50    1.00
   4   9  -8    0.40    0.90
  -4  -9   8    0.50    0.90
   3   9  -8   -0.20    1.00
   3   9  -8    0.40    0.60
   2   9  -8    2.00    1.00
   1   9  -8    0.30    0.90
   0   9  -8    4.20    1.10
  -1   9  -8    0.00    0.80
  -2   9  -8    0.00    0.70
  -9  -8   8    5.30    0.90
  -8  -8   8    0.80    0.90
  -7  -8   8    0.40    1.00
   6   8  -8    1.10    1.00
  -6  -8   8    1.00    1.40
  -6  -8   8   -0.80    1.00
   5   8  -8    0.40    1.00
  -5  -8   8    1.90    1.10
   4   8  -8   -0.20    1.10
   4   8  -8    1.00    1.00
  -4  -8   8    2.30    2.90
  -4  -8   8    0.70    1.10
   3   8  -8   20.60    2.00
   3   8  -8   13.40    1.50
  -3  -8   8   14.60    3.00
  -3  -8   8   17.30    1.70
   2   8  -8    0.10    0.70
   2   8  -8    2.40    1.10
   1   8  -8    6.50    1.30
   0   8  -8    0.80    1.20
  -1   8  -8    1.90    1.20
  -2   8  -8   -0.10    0.60
  -2   8  -8    0.30    1.00
  -3   8  -8    0.30    0.80
  -3   8  -8    0.20    1.20
 -10  -7   8    1.00    0.80
  -9  -7   8    2.20    0.80
  -9  -7   8    5.90    1.30
  -8  -7   8   -0.80    0.80
  -8  -7   8   -0.90    0.80
  -7  -7   8   12.50    1.90
  -7  -7   8   12.50    1.60
   6   7  -8    3.40    1.20
  -6  -7   8    2.40    1.20
  -6  -7   8    1.90    2.50
  -6  -7   8    2.50    1.30
   5   7  -8    5.40    1.40
  -5  -7   8    3.30    1.30
  -5  -7   8    2.90    1.20
  -5  -7   8    8.00    2.90
   4   7  -8    0.50    1.10
  -4  -7   8   -0.40    1.10
  -4  -7   8   -0.40    1.10
  -4  -7   8   -0.10    1.90
   3   7  -8    5.20    1.40
  -3  -7   8    2.70    1.10
  -3  -7   8    5.90    1.30
  -3  -7   8    3.20    2.20
   2   7  -8    0.50    1.30
   2   7  -8   -0.90    1.00
  -2  -7   8   -0.50    1.60
  -2  -7   8   -0.80    1.00
  -2  -7   8    0.80    1.00
   1   7  -8    2.20    1.40
   1   7  -8    0.90    0.90
  -1  -7   8    1.20    1.00
   0   7  -8   13.00    1.60
   0  -7   8   11.40    2.10
  -1   7  -8   67.59    3.70
  -1   7  -8   76.59    3.80
   1  -7   8   74.29    4.50
  -2   7  -8    5.70    1.30
  -2   7  -8    2.70    1.40
  -3   7  -8    2.90    1.10
  -3   7  -8    1.50    1.30
  -4   7  -8    0.60    1.00
  -4   7  -8    0.40    1.00
  -5   7  -8   -0.40    0.80
  -5   7  -8    0.10    1.10
  10   6  -8    0.90    0.60
 -10  -6   8    1.90    0.80
 -10  -6   8    2.10    0.80
   9   6  -8    2.20    1.10
  -9  -6   8    2.20    1.00
  -9  -6   8   -0.30    0.90
   8   6  -8    1.30    0.90
  -8  -6   8    5.20    1.70
  -8  -6   8    2.50    1.20
   7   6  -8   26.00    1.90
  -7  -6   8   23.90    2.10
  -7  -6   8   16.20    2.20
   6   6  -8   10.50    1.50
  -6  -6   8   13.10    1.80
  -6  -6   8   14.80    3.50
  -6  -6   8   16.00    1.90
   5   6  -8   36.50    2.60
  -5  -6   8   31.20    4.50
  -5  -6   8   30.30    2.40
  -5  -6   8   31.20    2.60
   4   6  -8   22.70    2.00
  -4  -6   8   22.70    2.00
  -4  -6   8   23.80    2.10
  -4  -6   8   20.40    4.10
   3   6  -8    3.10    1.30
  -3  -6   8    3.30    1.20
  -3  -6   8    5.50    2.30
  -3  -6   8    2.70    1.70
   2   6  -8    6.20    1.40
  -2  -6   8    5.30    1.20
  -2  -6   8    4.70    1.20
  -2  -6   8    3.20    2.10
   1   6  -8   19.00    1.80
   1   6  -8   21.90    2.10
  -1  -6   8   23.10    3.10
  -1  -6   8   18.70    1.60
   0   6  -8   18.20    1.90
   0   6  -8   14.10    1.90
  -1   6  -8    5.70    1.90
  -1   6  -8    7.70    1.40
   1  -6   8    8.10    1.90
  -2   6  -8    0.40    1.30
  -2   6  -8    1.40    1.70
   2  -6   8    1.10    1.30
  -3   6  -8    1.00    1.30
  -3   6  -8    1.70    1.60
  -4   6  -8    0.80    1.50
  -4   6  -8    2.00    1.10
  -5   6  -8    0.40    1.40
  -5   6  -8    0.60    1.30
  -6   6  -8    1.30    1.00
  -6   6  -8   -0.30    0.70
  10   5  -8    2.10    0.80
 -10  -5   8    3.60    1.00
 -10  -5   8    3.60    0.80
   9   5  -8    0.40    0.90
  -9  -5   8    0.10    0.90
  -9  -5   8   -0.90    0.90
   8   5  -8    1.20    1.10
  -8  -5   8    1.50    1.10
  -8  -5   8    1.60    1.10
   7   5  -8  212.48    8.30
  -7  -5   8  224.18    8.50
   6   5  -8  124.49    5.20
   6   5  -8  122.29    5.20
  -6  -5   8  123.49    5.40
  -6  -5   8   86.39   10.90
[truncated: 546,768 more chars]
