# Supplementary material for: Supramolecular Modulation of Photoinduced Charge Transfer: Tuning Between Tunneling and Incoherent Hopping
Source: Angew Chem Int Ed Engl. 2026 May 12;65(27):e6007000. doi: 10.1002/anie.6007000 (PMC13327580; doi:10.1002/anie.6007000)
Supplement: Supplementary file 2 — Supporting File 2: anie72553‐sup‐0002‐cif.zip. [file ANIE-65-e6007000-s002.zip › anie72553-sup-0002-cif/DClAQBox.cif]

data_dcla2cboxb
_audit_creation_date               2025-07-17
_audit_creation_method
;
Olex2 1.5
(compiled 2025.07.13 svn.rb7424aed for OlexSys, GUI svn.r7308)
;
_shelx_SHELXL_version_number       '2018/3'
_audit_contact_author_address      ?
_audit_contact_author_email        ?
_audit_contact_author_name         ''
_audit_contact_author_phone        ?
_publ_contact_author_id_orcid      ?
_publ_section_references
;
D. Kratzert, I. Krossing, (2018), J. Appl. Cryst. 51, 928-934. 

Dolomanov, O.V., Bourhis, L.J., Gildea, R.J, Howard, J.A.K. & Puschmann, H.
 (2009), J. Appl. Cryst. 42, 339-341.

Kratzert, D., Holstein, J.J. & Krossing, I. (2015). J. Appl. Cryst. 48, 933-938.

Sheldrick, G.M. (2015). Acta Cryst. A71, 3-8.

Sheldrick, G.M. (2015). Acta Cryst. C71, 3-8.
;
_chemical_name_common              ?
_chemical_name_systematic          ?
_chemical_formula_moiety          
 'C14 H6 Cl2 O2, C54 H36 N6 S2, 4(F6 P), 0.5(C2 H3 N)'
_chemical_formula_sum              'C69 H43.50 Cl2 F24 N6.50 O2 P4 S2'
_chemical_formula_weight           1710.50
_chemical_melting_point            ?
_chemical_oxdiff_formula           'C68 H42 N6 S2 O2 Cl2 P4 F24'
loop_
  _atom_type_symbol
  _atom_type_description
  _atom_type_scat_dispersion_real
  _atom_type_scat_dispersion_imag
  _atom_type_scat_source
 'C' 'C' 0.0181 0.0091 'International Tables Vol C Tables 4.2.6.8 and 6.1.1.4'
 'H' 'H' 0.0000 0.0000 'International Tables Vol C Tables 4.2.6.8 and 6.1.1.4'
 'Cl' 'Cl' 0.3639 0.7018 'International Tables Vol C Tables 4.2.6.8 and 6.1.1.4'
 'F' 'F' 0.0727 0.0534 'International Tables Vol C Tables 4.2.6.8 and 6.1.1.4'
 'N' 'N' 0.0311 0.0180 'International Tables Vol C Tables 4.2.6.8 and 6.1.1.4'
 'O' 'O' 0.0492 0.0322 'International Tables Vol C Tables 4.2.6.8 and 6.1.1.4'
 'P' 'P' 0.2955 0.4335 'International Tables Vol C Tables 4.2.6.8 and 6.1.1.4'
 'S' 'S' 0.3331 0.5567 'International Tables Vol C Tables 4.2.6.8 and 6.1.1.4'

_shelx_space_group_comment
;
The symmetry employed for this shelxl refinement is uniquely defined
by the following loop, which should always be used as a source of
symmetry information in preference to the above space-group names.
They are only intended as comments.
;
_space_group_crystal_system        'monoclinic'
_space_group_IT_number             14
_space_group_name_H-M_alt          'P 1 21/c 1'
_space_group_name_Hall             '-P 2ybc'
loop_
  _space_group_symop_operation_xyz
 'x, y, z'
 '-x, y+1/2, -z+1/2'
 '-x, -y, -z'
 'x, -y-1/2, z-1/2'

_cell_length_a                     16.670(3)
_cell_length_b                     21.885(3)
_cell_length_c                     40.347(4)
_cell_angle_alpha                  90
_cell_angle_beta                   97.454(11)
_cell_angle_gamma                  90
_cell_volume                       14595(3)
_cell_formula_units_Z              8
_cell_measurement_reflns_used      9590
_cell_measurement_temperature      100.00(10)
_cell_measurement_theta_max        47.3220
_cell_measurement_theta_min        2.2600
_cell_oxdiff_angle_alpha           90.531(3)
_cell_oxdiff_angle_beta            97.601(3)
_cell_oxdiff_angle_gamma           90.989(4)
_cell_oxdiff_length_a              16.6657(9)
_cell_oxdiff_length_b              21.8844(12)
_cell_oxdiff_length_c              40.3805(11)
_cell_oxdiff_measurement_reflns_used  9591
_cell_oxdiff_volume                14595(1)
_shelx_estimated_absorpt_T_max     0.928
_shelx_estimated_absorpt_T_min     0.768
_exptl_absorpt_coefficient_mu      3.171
_exptl_absorpt_correction_T_max    1.00000
_exptl_absorpt_correction_T_min    0.41194
_exptl_absorpt_correction_type     multi-scan
_exptl_absorpt_process_details
;
CrysAlisPro 1.171.43.70a (Rigaku Oxford Diffraction, 2023)
Empirical absorption correction using spherical harmonics,
implemented in SCALE3 ABSPACK scaling algorithm.
;
_exptl_absorpt_special_details     ?
_exptl_crystal_colour              orange
_exptl_crystal_colour_primary      orange
_exptl_crystal_density_diffrn      1.557
_exptl_crystal_density_meas        ?
_exptl_crystal_density_method      ?
_exptl_crystal_description         block
_exptl_crystal_F_000               6888
_exptl_crystal_size_max            0.088
_exptl_crystal_size_mid            0.056
_exptl_crystal_size_min            0.024
_exptl_transmission_factor_max     ?
_exptl_transmission_factor_min     ?
_diffrn_reflns_av_R_equivalents    0.1124
_diffrn_reflns_av_unetI/netI       0.0967
_diffrn_reflns_Laue_measured_fraction_full  0.999
_diffrn_reflns_Laue_measured_fraction_max  0.999
_diffrn_reflns_limit_h_max         15
_diffrn_reflns_limit_h_min         -14
_diffrn_reflns_limit_k_max         19
_diffrn_reflns_limit_k_min         -19
_diffrn_reflns_limit_l_max         29
_diffrn_reflns_limit_l_min         -36
_diffrn_reflns_number              41642
_diffrn_reflns_point_group_measured_fraction_full  0.999
_diffrn_reflns_point_group_measured_fraction_max  0.999
_diffrn_reflns_theta_full          44.494
_diffrn_reflns_theta_max           44.494
_diffrn_reflns_theta_min           2.301
_diffrn_ambient_environment        N~2~
_diffrn_ambient_temperature        100.00(10)
_diffrn_detector                   'Hybrid Pixel Array Detector'
_diffrn_detector_area_resol_mean   10.0000
_diffrn_detector_type              HyPix
_diffrn_measured_fraction_theta_full  0.999
_diffrn_measured_fraction_theta_max  0.999
_diffrn_measurement_details
;
List of Runs (angles in degrees, time in seconds):

  # Type    Start    End  Width  t~exp~   \w     \q     \k     \f   Frames
--------------------------------------------------------------------------
  1  \w    -23.00  66.00   0.50   46.02    --   47.30 -78.00 141.00  178
  2  \w    -70.00  25.00   0.50   46.02    --  -47.45  78.00 -93.00  190
  3  \w     -5.00  28.00   0.50   46.02    --  -47.45  19.00 -90.00   66
  4  \w    -39.00  25.00   0.50   46.02    --  -47.45  37.00   0.00  128
  5  \w    -30.00  28.00   0.50   46.02    --  -47.45  19.00-120.00  116
  6  \w    -89.00 -62.00   0.50   46.02    --  -47.45 125.00 120.00   54
  7  \w    -38.00 -13.00   0.50   46.02    --  -47.45 125.00 120.00   50
  8  \w   -114.00 -37.00   0.50   46.02    --  -47.45 -19.00   0.00  154
  9  \w    -90.00 -33.00   0.50   46.02    --  -47.45 125.00-180.00  114
 10  \w    -10.00  17.00   0.50   46.02    --  -47.45  19.00-180.00   54
 11  \w    -23.00   2.00   0.50   46.02    --  -47.45  37.00  30.00   50
;
_diffrn_measurement_device         'four-circle diffractometer'
_diffrn_measurement_device_type    'XtaLAB Synergy R, DW system, HyPix'
_diffrn_measurement_method         '\w scans'
_diffrn_orient_matrix_type        
 'CrysAlisPro convention (1999,Acta A55,543-557)'
_diffrn_orient_matrix_UB_11        0.0260811000
_diffrn_orient_matrix_UB_12        -0.0537532000
_diffrn_orient_matrix_UB_13        0.0230950000
_diffrn_orient_matrix_UB_21        -0.0874684000
_diffrn_orient_matrix_UB_22        -0.0256755000
_diffrn_orient_matrix_UB_23        -0.0052170000
_diffrn_orient_matrix_UB_31        0.0192198000
_diffrn_orient_matrix_UB_32        -0.0375435000
_diffrn_orient_matrix_UB_33        -0.0303426000
_diffrn_radiation_monochromator    mirror
_diffrn_radiation_probe            x-ray
_diffrn_radiation_type             'Cu K\a'
_diffrn_radiation_wavelength       1.54184
_diffrn_source                     'Rotating-anode X-ray tube'
_diffrn_source_type                'Rigaku (Cu) X-ray Source'
_reflns_Friedel_coverage           0.000
_reflns_Friedel_fraction_full      .
_reflns_Friedel_fraction_max       .
_reflns_number_gt                  6151
_reflns_number_total               11471
_reflns_special_details
;
 Reflections were merged by SHELXL according to the crystal
 class for the calculation of statistics and refinement.
 
 Structure factors included contributions from the .fab file.
 
 _reflns_Friedel_fraction is defined as the number of unique
 Friedel pairs measured divided by the number that would be
 possible theoretically, ignoring centric projections and
 systematic absences.
;
_reflns_threshold_expression       'I > 2\s(I)'
_computing_cell_refinement         'CrysAlisPro 1.171.43.70a (Rigaku OD, 2023)'
_computing_data_collection        
 'CrysAlisPro system (CCD 43.144a 64-bit (release 23-01-2025))'
_computing_data_reduction          'CrysAlisPro 1.171.43.70a (Rigaku OD, 2023)'
_computing_molecular_graphics      'Olex2 1.5 (Dolomanov et al., 2009)'
_computing_publication_material    'Olex2 1.5 (Dolomanov et al., 2009)'
_computing_structure_refinement    'SHELXL 2018/3 (Sheldrick, 2015)'
_computing_structure_solution      'SHELXT 2018/2 (Sheldrick, 2018)'
_refine_diff_density_max           0.861
_refine_diff_density_min           -0.484
_refine_diff_density_rms           0.109
_refine_ls_extinction_coef         .
_refine_ls_extinction_method       none
_refine_ls_goodness_of_fit_ref     1.518
_refine_ls_hydrogen_treatment      constr
_refine_ls_matrix_type             full
_refine_ls_number_parameters       2179
_refine_ls_number_reflns           11471
_refine_ls_number_restraints       3501
_refine_ls_R_factor_all            0.2186
_refine_ls_R_factor_gt             0.1605
_refine_ls_restrained_S_all        2.068
_refine_ls_shift/su_max            0.001
_refine_ls_shift/su_mean           0.000
_refine_ls_structure_factor_coef   Fsqd
_refine_ls_weighting_details      
 'w=1/[\s^2^(Fo^2^)+(0.2000P)^2^] where P=(Fo^2^+2Fc^2^)/3'
_refine_ls_weighting_scheme        calc
_refine_ls_wR_factor_gt            0.4092
_refine_ls_wR_factor_ref           0.4494
_refine_special_details
;
Distance restraints were imposed on the disordered PF6 counterions, a carbon-carbon bond in a dichloroanthroquinone ring, and carbons in one of the thiazolothiazole rings. 
The enhanced rigid-bond restraint (SHELX keyword RIGU) was applied on the disordered PF6 anions. (Acta Cryst. A68 (2012) 448-451)
Rigid bond and similarity restraints were applied to keep the displacement parmeters reasonable
;
_olex2_refinement_description
;
1. Fixed Uiso
 At 1.2 times of:
  All C(H) groups, All C(H,H) groups
 At 1.5 times of:
  All C(H,H,H) groups
2. Restrained distances
 P9-F43 = P9-F47 = P9-F48 = P9-F44 = P9-F45 = P9-F46
 1.65 with sigma of 0.02
 C75-C76 = C77-C78
 2.1 with sigma of 0.01
 C62-C64
 1.4 with sigma of 0.02
 C131-C136 \\sim C135-C136 \\sim C135-C134 \\sim C133-C134 \\sim C133-C132
\\sim C131-C132 \\sim C130-
 C131 \\sim C130-C128 \\sim C128-C127 \\sim C129-C127 \\sim C129-C132 \\sim
C126-C127 \\sim C123-C126 ~
 C123-C124 \\sim C124-C125 \\sim C128-C125
 with sigma of 0.02
 P9-F43 \\sim P9-F47 \\sim P9-F48 \\sim P9-F44 \\sim P9-F45 \\sim P9-F46
 with sigma of 0.02
 F43-F47 \\sim F43-F44 \\sim F43-F45 \\sim F43-F46 \\sim F48-F47 \\sim F48-F44
\\sim F48-F45 \\sim F48-F46
 with sigma of 0.04
 C1D-C1E \\sim C1J-C1D \\sim C1J-C1K \\sim C1K-C1L \\sim C1M-C1L \\sim C1M-C1I
\\sim C1D-C1I \\sim C1I-C1H
 \\sim C1G-C1H \\sim C1G-C1B \\sim C1C-C1B \\sim C1N-C1C \\sim C1N-C1A \\sim
C1F-C1A \\sim C1F-C1G \\sim C1F-C1E
 with sigma of 0.02
 O4-C130 \\sim O3A-C1E \\sim O4A-C1H \\sim O3-C129
 with sigma of 0.01
 F43-F48 \\sim F47-F44 \\sim F46-F45
 with sigma of 0.05
 Cl3A-C1A \\sim Cl4A-C1J \\sim Cl4-C133 \\sim Cl3-C126
 with sigma of 0.01
 P9-F43 \\sim P9A-F43A
 with sigma of 0.02
 P9-F47 \\sim P9A-F47A
 with sigma of 0.02
 N9-C78 \\sim N9-C77 \\sim N8-C76 \\sim N8-C75 \\sim N2-C8 \\sim N2-C7 \\sim
N3-C9 \\sim N3-C10
 with sigma of 0.01
 P9-F48 \\sim P9A-F48A
 with sigma of 0.02
 S4-C76 \\sim S4-C78 \\sim S3-C77 \\sim S3-C75 \\sim S2-C8 \\sim S1-C9 \\sim
S1-C7 \\sim S2-C10
 with sigma of 0.01
 P9-F44 \\sim P9A-F44A
 with sigma of 0.02
 Cl3A-C1N \\sim C123-Cl3 \\sim C132-Cl4 \\sim Cl4A-C1D \\sim C1F-Cl3A \\sim
Cl3-C127 \\sim Cl4-C132
 with sigma of 0.01
 P9-F45 \\sim P9A-F45A
 with sigma of 0.02
 P9-F46 \\sim P9A-F46A
 with sigma of 0.02
 F43-F47 \\sim F43A-F47A
 with sigma of 0.04
 F43-F48 \\sim F43A-F48A
 with sigma of 0.04
 C1K-C1D \\sim C1J-C1I \\sim C1E-C1G \\sim C1F-C1H \\sim C1B-C1N \\sim C1C-C1A
 with sigma of 0.01
 O3A-C1F \\sim O3A-C1D \\sim O4A-C1G \\sim O4A-C1I
 with sigma of 0.02
 F43-F44 \\sim F43A-F44A
 with sigma of 0.04
 F43-F45 \\sim F43A-F45A
 with sigma of 0.04
 F12-F11 \\sim F12-F9 \\sim F12-F8 \\sim F12-F10 \\sim F11-F7 \\sim F11-F8
\\sim F11-F10 \\sim F7-F9 \\sim F7-
 F8 \\sim F7-F10 \\sim F9-F8 \\sim F9-F10 \\sim F8-F10
 with sigma of 0.02
 P3-F12 \\sim P3-F11 \\sim P3-F7 \\sim P3-F9 \\sim P3-F8 \\sim P3-F10
 with sigma of 0.01
 F43-F46 \\sim F43A-F46A
 with sigma of 0.04
 F47-F48 \\sim F47A-F48A
 with sigma of 0.04
 F47-F44 \\sim F47A-F44A
 with sigma of 0.04
 F47-F45 \\sim F47A-F45A
 with sigma of 0.04
 F47-F46 \\sim F47A-F46A
 with sigma of 0.04
 F48-F44 \\sim F48A-F44A
 with sigma of 0.04
 F48-F45 \\sim F48A-F45A
 with sigma of 0.04
 F48-F46 \\sim F48A-F46A
 with sigma of 0.04
 F44-F45 \\sim F44A-F45A
 with sigma of 0.04
 F44-F46 \\sim F44A-F46A
 with sigma of 0.04
 F45-F46 \\sim F45A-F46A
 with sigma of 0.04
3. Restrained planarity
 Cl3, Cl4, O3, O4, C123, C124, C125, C126, C127, C128, C129, C130, C131, C132,
 C133, C134, C135, C136
 with sigma of 0.1
 Cl3A, Cl4A, O3A, O4A, C1A, C1B, C1C, C1D, C1E, C1F, C1G, C1H, C1I, C1J, C1K,
 C1L, C1M, C1N
 with sigma of 0.1
4. Uiso/Uaniso restraints and constraints
P9 \\sim F43 \\sim F44 \\sim F45 \\sim F46 \\sim F47 \\sim F48: within 2A with
sigma of 0.04 and sigma for terminal atoms of 0.08 within 2A
Cl3 \\sim Cl3A \\sim Cl4 \\sim Cl4A \\sim O3 \\sim O3A \\sim O4 \\sim O4A \\sim
C1A \\sim C1B \\sim C1C \\sim C1D \\sim C1E \\sim C1F \\sim C1G \\sim C1H \\sim
C1I \\sim C1J \\sim C1K \\sim C1L \\sim C1M \\sim C1N \\sim C123 \\sim C124
\\sim C125 \\sim C126 \\sim C127 \\sim C128 \\sim C129 \\sim C130 \\sim C131
\\sim C132 \\sim C133 \\sim C134 \\sim C135 \\sim C136: within 2A with sigma of
0.01 and sigma for terminal atoms of 0.02 within 2A
P7 \\sim P9 \\sim P9A \\sim F31 \\sim F32 \\sim F33 \\sim F34 \\sim F35 \\sim
F36 \\sim F43 \\sim F43A \\sim F44 \\sim F44A \\sim F45 \\sim F45A \\sim F46
\\sim F46A \\sim F47 \\sim F47A \\sim F48 \\sim F48A: within 2A with sigma of
0.01 and sigma for terminal atoms of 0.02 within 2A
5. Rigid body (RIGU) restrains
 All non-hydrogen atoms
 with sigma for 1-2 distances of 0.004 and sigma for 1-3 distances of 0.004
 Cl3, Cl3A, Cl4, Cl4A, O3, O3A, O4, O4A, C1A, C1B, C1C, C1D, C1E, C1F, C1G,
 C1H, C1I, C1J, C1K, C1L, C1M, C1N, C123, C124, C125, C126, C127, C128, C129,
 C130, C131, C132, C133, C134, C135, C136
 with sigma for 1-2 distances of 0.001 and sigma for 1-3 distances of 0.001
 P9, P9A, F43, F43A, F44, F44A, F45, F45A, F46, F46A, F47, F47A, F48, F48A
 with sigma for 1-2 distances of 0.001 and sigma for 1-3 distances of 0.001
6. Others
 Sof(Cl3A)=Sof(Cl4A)=Sof(O3A)=Sof(O4A)=Sof(C1A)=Sof(C1B)=Sof(H1Ba)=Sof(C1C)=
 Sof(H1C)=Sof(C1D)=Sof(C1E)=Sof(C1F)=Sof(C1G)=Sof(C1H)=Sof(C1I)=Sof(C1J)=
 Sof(C1K)=Sof(H1K)=Sof(C1L)=Sof(H1L)=Sof(C1M)=Sof(H1M)=Sof(C1N)=Sof(H1N)=1-
 FVAR(1)
 Sof(Cl3)=Sof(Cl4)=Sof(O3)=Sof(O4)=Sof(C123)=Sof(H123)=Sof(C124)=Sof(H124)=
 Sof(C125)=Sof(H125)=Sof(C126)=Sof(C127)=Sof(C128)=Sof(C129)=Sof(C130)=
 Sof(C131)=Sof(C132)=Sof(C133)=Sof(C134)=Sof(H134)=Sof(C135)=Sof(H135)=
 Sof(C136)=Sof(H136)=FVAR(1)
 Sof(P9A)=Sof(F43A)=Sof(F44A)=Sof(F45A)=Sof(F46A)=Sof(F47A)=Sof(F48A)=1-FVAR(2)
 Sof(P9)=Sof(F43)=Sof(F44)=Sof(F45)=Sof(F46)=Sof(F47)=Sof(F48)=FVAR(2)
7.a Secondary CH2 refined with riding coordinates:
 C1(H1a,H1b), C16(H16a,H16b), C23(H23a,H23b), C48(H48a,H48b), C69(H69a,H69b),
 C84(H84a,H84b), C91(H91a,H91b), C116(H11a,H11b)
7.b Aromatic/amide H refined with riding coordinates:
 C1B(H1Ba), C1C(H1C), C1K(H1K), C1L(H1L), C1M(H1M), C1N(H1N), C2(H2), C3(H3),
 C4(H4), C5(H5), C12(H12), C13(H13), C14(H14), C15(H15), C18(H18), C19(H19),
 C20(H20), C21(H21), C24(H24), C25(H25), C29(H29), C30(H30), C31(H31), C32(H32),
  C39(H39), C40(H40), C41(H41), C42(H42), C46(H46), C47(H47), C50(H50),
 C51(H51), C52(H52), C53(H53), C55(H55), C56(H56), C57(H57), C66(H66), C67(H67),
  C68(H68), C70(H70), C71(H71), C72(H72), C73(H73), C80(H80), C81(H81),
 C82(H82), C83(H83), C86(H86), C87(H87), C88(H88), C89(H89), C92(H92), C93(H93),
  C97(H97), C98(H98), C99(H99), C100(H100), C107(H107), C108(H108), C109(H109),
 C110(H110), C114(H114), C115(H115), C118(H118), C119(H119), C120(H120),
 C121(H121), C123(H123), C124(H124), C125(H125), C134(H134), C135(H135),
 C136(H136)
7.c Fitted hexagon refined as free rotating group:
 C1D(C1E,C1F,C1G,C1H,C1I), C131(C132,C133,C134,C135,C136)
7.d Idealised Me refined as rotating group:
 C137(H13a,H13b,H13c)
;
_atom_sites_solution_hydrogens     geom
_atom_sites_solution_primary       dual
_atom_sites_solution_secondary     ?
loop_
  _atom_site_label
  _atom_site_type_symbol
  _atom_site_fract_x
  _atom_site_fract_y
  _atom_site_fract_z
  _atom_site_U_iso_or_equiv
  _atom_site_adp_type
  _atom_site_occupancy
  _atom_site_site_symmetry_order
  _atom_site_calc_flag
  _atom_site_refinement_flags_posn
  _atom_site_refinement_flags_adp
  _atom_site_refinement_flags_occupancy
  _atom_site_disorder_assembly
  _atom_site_disorder_group
 Cl1 Cl 1.0089(3) 0.5488(3) 0.38500(13) 0.143(2) Uani 1 1 d . . . . .
 Cl2 Cl 0.7788(4) 0.7060(3) 0.41793(11) 0.147(2) Uani 1 1 d . . . . .
 Cl3 Cl 0.4416(6) 0.3030(4) 0.4604(2) 0.170(4) Uani 0.667(8) 1 d D U P A 1
 Cl3A Cl 0.5089(16) 0.1212(10) 0.3587(5) 0.218(7) Uani 0.333(8) 1 d D U P A 2
 Cl4 Cl 0.7177(7) 0.2583(5) 0.5437(2) 0.180(4) Uani 0.667(8) 1 d D U P A 1
 Cl4A Cl 0.7932(15) 0.0939(11) 0.4261(5) 0.222(7) Uani 0.333(8) 1 d D U P A 2
 S1 S 1.0065(3) 0.6917(3) 0.31991(11) 0.1249(19) Uani 1 1 d D . . . .
 S2 S 0.7879(3) 0.7640(3) 0.28206(10) 0.1224(18) Uani 1 1 d D . . . .
 S3 S 0.6303(5) 0.0279(3) 0.48969(16) 0.176(3) Uani 1 1 d D . . . .
 S4 S 0.4212(5) 0.1218(3) 0.48607(14) 0.167(3) Uani 1 1 d D . . . .
 P1 P 0.500000 0.500000 0.500000 0.240(7) Uani 1 2 d S . P . .
 P2 P 1.000000 0.500000 0.500000 0.160(4) Uani 1 2 d S . P . .
 P3 P 1.2486(5) 0.6092(4) 0.3788(2) 0.202(4) Uani 1 1 d D . . . .
 P4 P 0.7969(6) 0.7251(5) 0.52728(19) 0.185(3) Uani 1 1 d . . . . .
 P5 P 0.8146(4) 0.4345(3) 0.19583(12) 0.1251(19) Uani 1 1 d . . . . .
 P6 P 0.4480(5) 0.7870(5) 0.2802(2) 0.183(3) Uani 1 1 d . . . . .
 P7 P 0.3766(5) 0.4747(5) 0.25852(19) 0.180(3) Uani 1 1 d . U . . .
 P8 P 0.8560(8) 0.9340(7) 0.4807(3) 0.242(5) Uani 1 1 d . . . . .
 P9 P 1.0781(15) 0.6392(13) 0.1594(6) 0.407(11) Uani 0.532(10) 1 d D U P B 1
 P9A P 1.0241(19) 0.5617(17) 0.1140(8) 0.433(11) Uani 0.468(10) 1 d D U P B 2
 F1 F 0.6014(16) 0.5096(8) 0.5027(5) 0.274(8) Uani 1 1 d . . . . .
 F2 F 0.4945(15) 0.4993(7) 0.4605(5) 0.268(8) Uani 1 1 d . . . . .
 F3 F 0.5140(13) 0.4293(7) 0.5012(4) 0.248(8) Uani 1 1 d . . . . .
 F4 F 0.9881(9) 0.4404(6) 0.4785(2) 0.177(5) Uani 1 1 d . . . . .
 F5 F 0.9808(9) 0.5394(6) 0.4680(3) 0.189(5) Uani 1 1 d . . . . .
 F6 F 1.0901(10) 0.5047(7) 0.4943(3) 0.197(5) Uani 1 1 d . . . . .
 F7 F 1.3115(8) 0.5653(7) 0.3954(5) 0.343(12) Uani 1 1 d D . . . .
 F8 F 1.2025(7) 0.5999(7) 0.4049(3) 0.217(6) Uani 1 1 d D . . . .
 F9 F 1.2915(10) 0.6622(7) 0.3976(4) 0.312(10) Uani 1 1 d D . . . .
 F10 F 1.2956(10) 0.6184(9) 0.3531(4) 0.378(12) Uani 1 1 d D . . . .
 F11 F 1.2064(11) 0.5567(7) 0.3594(4) 0.308(9) Uani 1 1 d D . . . .
 F12 F 1.1865(7) 0.6533(6) 0.3618(3) 0.211(6) Uani 1 1 d D . . . .
 F13 F 0.8684(13) 0.6809(9) 0.5400(5) 0.269(8) Uani 1 1 d . . . . .
 F14 F 0.8579(15) 0.7813(10) 0.5434(4) 0.273(8) Uani 1 1 d . . . . .
 F15 F 0.7646(11) 0.7182(10) 0.5626(3) 0.260(8) Uani 1 1 d . . . . .
 F16 F 0.7326(13) 0.7747(9) 0.5164(4) 0.247(7) Uani 1 1 d . . . . .
 F17 F 0.7366(13) 0.6731(9) 0.5110(5) 0.267(8) Uani 1 1 d . . . . .
 F18 F 0.8361(11) 0.7317(9) 0.4945(3) 0.243(7) Uani 1 1 d . . . . .
 F19 F 0.8899(8) 0.4546(7) 0.2186(4) 0.196(5) Uani 1 1 d . . . . .
 F20 F 0.8497(11) 0.4680(7) 0.1673(4) 0.231(6) Uani 1 1 d . . . . .
 F21 F 0.8555(7) 0.3736(5) 0.1855(2) 0.142(4) Uani 1 1 d . . . . .
 F22 F 0.7743(7) 0.4971(6) 0.2052(2) 0.154(4) Uani 1 1 d . . . . .
 F23 F 0.7410(9) 0.4205(8) 0.1717(4) 0.222(6) Uani 1 1 d . . . . .
 F24 F 0.7848(10) 0.4026(7) 0.2249(3) 0.194(5) Uani 1 1 d . . . . .
 F25 F 0.5380(12) 0.7596(10) 0.2730(5) 0.272(8) Uani 1 1 d . . . . .
 F26 F 0.4576(8) 0.8342(7) 0.2525(3) 0.189(5) Uani 1 1 d . . . . .
 F27 F 0.4950(13) 0.8213(10) 0.3079(4) 0.260(8) Uani 1 1 d . . . . .
 F28 F 0.4191(18) 0.7417(12) 0.2498(5) 0.325(10) Uani 1 1 d . . . . .
 F29 F 0.3598(10) 0.8048(11) 0.2821(4) 0.276(9) Uani 1 1 d . . . . .
 F30 F 0.4350(11) 0.7349(9) 0.3064(5) 0.255(8) Uani 1 1 d . . . . .
 F31 F 0.4415(10) 0.5260(8) 0.2653(4) 0.225(5) Uani 1 1 d . U . . .
 F32 F 0.4091(9) 0.4626(9) 0.2231(3) 0.221(5) Uani 1 1 d . U . . .
 F33 F 0.4458(8) 0.4297(8) 0.2762(3) 0.190(4) Uani 1 1 d . U . . .
 F34 F 0.3364(11) 0.4784(9) 0.2905(4) 0.235(6) Uani 1 1 d . U . . .
 F35 F 0.3162(8) 0.4178(8) 0.2475(3) 0.197(5) Uani 1 1 d . U . . .
 F36 F 0.3065(9) 0.5188(8) 0.2401(4) 0.217(5) Uani 1 1 d . U . . .
 F37 F 0.8768(16) 0.9515(12) 0.4439(5) 0.329(11) Uani 1 1 d . . . . .
 F38 F 0.7596(14) 0.9466(13) 0.4660(5) 0.304(9) Uani 1 1 d . . . . .
 F39 F 0.8306(13) 0.8682(12) 0.4633(5) 0.279(8) Uani 1 1 d . . . . .
 F40 F 0.8245(15) 0.9147(10) 0.5150(5) 0.304(10) Uani 1 1 d . . . . .
 F41 F 0.9427(14) 0.9090(16) 0.4955(5) 0.363(13) Uani 1 1 d . . . . .
 F42 F 0.8772(19) 1.0010(14) 0.4939(7) 0.368(13) Uani 1 1 d . . . . .
 F43 F 1.126(2) 0.7031(15) 0.1684(8) 0.397(12) Uani 0.532(10) 1 d D U P B 1
 F43A F 1.111(2) 0.597(3) 0.1146(11) 0.425(12) Uani 0.468(10) 1 d D U P B 2
 F44 F 1.144(2) 0.623(2) 0.1344(10) 0.407(11) Uani 0.532(10) 1 d D U P B 1
 F44A F 1.057(3) 0.509(2) 0.0898(12) 0.433(13) Uani 0.468(10) 1 d D U P B 2
 F45 F 1.018(2) 0.674(2) 0.1300(9) 0.412(11) Uani 0.532(10) 1 d D U P B 1
 F45A F 0.989(3) 0.601(3) 0.0805(10) 0.440(13) Uani 0.468(10) 1 d D U P B 2
 F46 F 1.144(2) 0.602(2) 0.1860(8) 0.406(12) Uani 0.532(10) 1 d D U P B 1
 F46A F 1.063(3) 0.514(2) 0.1426(11) 0.430(12) Uani 0.468(10) 1 d D U P B 2
 F47 F 1.009(2) 0.6586(18) 0.1828(9) 0.404(12) Uani 0.532(10) 1 d D U P B 1
 F47A F 0.992(3) 0.618(2) 0.1346(13) 0.427(11) Uani 0.468(10) 1 d D U P B 2
 F48 F 1.030(3) 0.5751(17) 0.1493(10) 0.419(11) Uani 0.532(10) 1 d D U P B 1
 F48A F 0.936(2) 0.529(3) 0.1115(11) 0.440(13) Uani 0.468(10) 1 d D U P B 2
 O1 O 0.8924(8) 0.6383(7) 0.3865(3) 0.134(5) Uani 1 1 d . . . . .
 O2 O 0.7052(8) 0.5807(7) 0.2754(3) 0.152(5) Uani 1 1 d . . . . .
 O3 O 0.5704(16) 0.2763(7) 0.4946(6) 0.182(6) Uani 0.667(8) 1 d D U P A 1
 O3A O 0.659(2) 0.1087(10) 0.3959(7) 0.190(6) Uani 0.333(8) 1 d D U P A 2
 O4 O 0.6619(19) 0.1069(12) 0.4103(6) 0.189(5) Uani 0.667(8) 1 d D U P A 1
 O4A O 0.553(2) 0.2453(19) 0.4977(8) 0.163(6) Uani 0.333(8) 1 d D U P A 2
 N1 N 1.0982(12) 0.5208(11) 0.2398(5) 0.163(7) Uani 1 1 d . . . . .
 N2 N 0.9033(9) 0.6802(6) 0.2644(3) 0.110(4) Uani 1 1 d D . . . .
 N3 N 0.8896(9) 0.7729(7) 0.3378(3) 0.114(5) Uani 1 1 d D . . . .
 N4 N 0.6617(12) 0.8877(9) 0.3749(4) 0.147(6) Uani 1 1 d . . . . .
 N5 N 0.5256(12) 0.6295(9) 0.4296(4) 0.141(6) Uani 1 1 d . . . . .
 N6 N 0.9192(12) 0.3101(8) 0.3105(4) 0.135(6) Uani 1 1 d . . . . .
 N7 N 0.8484(16) 0.0905(11) 0.5941(5) 0.160(7) Uani 1 1 d . . . . .
 N8 N 0.5659(8) 0.1099(5) 0.5314(3) 0.104(4) Uani 1 1 d D . . . .
 N9 N 0.4925(10) 0.0396(6) 0.4486(3) 0.137(5) Uani 1 1 d D . . . .
 N10 N 0.2311(16) 0.0966(11) 0.3720(6) 0.174(7) Uani 1 1 d . . . . .
 N11 N 0.4384(18) 0.3131(14) 0.3163(7) 0.181(9) Uani 1 1 d . . . . .
 N12 N 0.9573(10) 0.3263(8) 0.5197(3) 0.114(5) Uani 1 1 d . . . . .
 N13 N 0.5397(13) 0.4766(12) 0.1591(5) 0.182(9) Uani 1 1 d . . . . .
 C1 C 1.1358(15) 0.4611(13) 0.2287(7) 0.189(8) Uani 1 1 d . . . . .
 H1A H 1.121635 0.456045 0.204266 0.227 Uiso 1 1 calc R U . . .
 H1B H 1.195484 0.463676 0.233575 0.227 Uiso 1 1 calc R U . . .
 C1A C 0.495(3) 0.169(4) 0.3882(13) 0.175(4) Uani 0.333(8) 1 d D U P A 2
 C1B C 0.466(4) 0.253(4) 0.4369(18) 0.173(4) Uani 0.333(8) 1 d D U P A 2
 H1BA H 0.462782 0.286313 0.451571 0.207 Uiso 0.333(8) 1 calc R U P A 2
 C1C C 0.405(3) 0.238(2) 0.4114(13) 0.173(4) Uani 0.333(8) 1 d D U P A 2
 H1C H 0.351967 0.254638 0.411631 0.208 Uiso 0.333(8) 1 calc R U P A 2
 C1D C 0.6844(19) 0.159(3) 0.4501(9) 0.178(4) Uani 0.333(8) 1 d DG U P A 2
 C1E C 0.632(2) 0.146(3) 0.4214(10) 0.177(4) Uani 0.333(8) 1 d DG U P A 2
 C1F C 0.556(2) 0.173(3) 0.4160(9) 0.174(4) Uani 0.333(8) 1 d DG U P A 2
 C1G C 0.533(2) 0.214(3) 0.4393(9) 0.173(4) Uani 0.333(8) 1 d DG U P A 2
 C1H C 0.5857(19) 0.228(2) 0.4680(7) 0.174(4) Uani 0.333(8) 1 d DG U P A 2
 C1I C 0.6613(17) 0.200(2) 0.4734(8) 0.176(4) Uani 0.333(8) 1 d DG U P A 2
 C1J C 0.765(2) 0.137(3) 0.4551(12) 0.180(4) Uani 0.333(8) 1 d D U P A 2
 C1K C 0.815(2) 0.156(3) 0.4837(13) 0.179(4) Uani 0.333(8) 1 d D U P A 2
 H1K H 0.867033 0.138352 0.486641 0.215 Uiso 0.333(8) 1 calc R U P A 2
 C1L C 0.800(4) 0.197(3) 0.5087(16) 0.177(4) Uani 0.333(8) 1 d D U P A 2
 H1L H 0.837689 0.213533 0.526087 0.213 Uiso 0.333(8) 1 calc R U P A 2
 C1M C 0.717(4) 0.208(4) 0.5024(14) 0.177(4) Uani 0.333(8) 1 d D U P A 2
 H1M H 0.693463 0.224566 0.520856 0.212 Uiso 0.333(8) 1 calc R U P A 2
 C1N C 0.421(3) 0.200(3) 0.3856(13) 0.174(4) Uani 0.333(8) 1 d D U P A 2
 H1N H 0.381437 0.194590 0.366515 0.209 Uiso 0.333(8) 1 calc R U P A 2
 C2 C 1.0325(15) 0.5401(12) 0.2253(6) 0.157(8) Uani 1 1 d . . . . .
 H2 H 1.010789 0.522007 0.204728 0.188 Uiso 1 1 calc R U . . .
 C3 C 1.1367(15) 0.5464(13) 0.2708(7) 0.178(9) Uani 1 1 d . . . . .
 H3 H 1.188002 0.532870 0.281241 0.214 Uiso 1 1 calc R U . . .
 C4 C 0.9898(14) 0.5870(11) 0.2382(5) 0.141(7) Uani 1 1 d . . . . .
 H4 H 0.939560 0.600871 0.226847 0.170 Uiso 1 1 calc R U . . .
 C5 C 1.0936(13) 0.5921(11) 0.2842(5) 0.138(7) Uani 1 1 d . . . . .
 H5 H 1.113506 0.609442 0.305242 0.166 Uiso 1 1 calc R U . . .
 C6 C 1.0225(12) 0.6121(10) 0.2673(5) 0.125(6) Uani 1 1 d . . . . .
 C7 C 0.9783(10) 0.6617(8) 0.2814(3) 0.107(5) Uani 1 1 d D . . . .
 C8 C 0.8743(8) 0.7231(7) 0.2858(4) 0.106(5) Uani 1 1 d D . . . .
 C9 C 0.9196(8) 0.7321(7) 0.3156(4) 0.104(5) Uani 1 1 d D . . . .
 C10 C 0.8140(10) 0.7908(8) 0.3215(3) 0.117(5) Uani 1 1 d D . . . .
 C11 C 0.7649(11) 0.8328(9) 0.3388(4) 0.103(5) Uani 1 1 d . . . . .
 C12 C 0.6889(13) 0.8478(10) 0.3241(4) 0.130(7) Uani 1 1 d . . . . .
 H12 H 0.670231 0.837485 0.301586 0.156 Uiso 1 1 calc R U . . .
 C13 C 0.7895(13) 0.8468(11) 0.3714(4) 0.153(8) Uani 1 1 d . . . . .
 H13 H 0.842895 0.837516 0.381394 0.184 Uiso 1 1 calc R U . . .
 C14 C 0.6399(14) 0.8796(10) 0.3444(5) 0.138(7) Uani 1 1 d . . . . .
 H14 H 0.589051 0.895124 0.334633 0.165 Uiso 1 1 calc R U . . .
 C15 C 0.7360(15) 0.8745(11) 0.3896(5) 0.146(8) Uani 1 1 d . . . . .
 H15 H 0.751552 0.884313 0.412513 0.175 Uiso 1 1 calc R U . . .
 C16 C 0.5973(16) 0.9107(12) 0.3972(6) 0.171(8) Uani 1 1 d . . . . .
 H16A H 0.621492 0.940142 0.414335 0.205 Uiso 1 1 calc R U . . .
 H16B H 0.550804 0.930337 0.383501 0.205 Uiso 1 1 calc R U . . .
 C17 C 0.5720(14) 0.8529(12) 0.4131(5) 0.138(6) Uani 1 1 d . . . . .
 C18 C 0.5006(12) 0.8265(12) 0.3947(4) 0.131(6) Uani 1 1 d . . . . .
 H18 H 0.473498 0.846715 0.375622 0.158 Uiso 1 1 calc R U . . .
 C19 C 0.6056(14) 0.8250(12) 0.4414(5) 0.136(7) Uani 1 1 d . . . . .
 H19 H 0.651130 0.842229 0.454711 0.164 Uiso 1 1 calc R U . . .
 C20 C 0.4705(14) 0.7686(13) 0.4057(5) 0.146(7) Uani 1 1 d . . . . .
 H20 H 0.425314 0.750747 0.392479 0.175 Uiso 1 1 calc R U . . .
 C21 C 0.5713(15) 0.7691(12) 0.4508(5) 0.136(7) Uani 1 1 d . . . . .
 H21 H 0.596513 0.749851 0.470565 0.164 Uiso 1 1 calc R U . . .
 C22 C 0.5020(17) 0.7391(13) 0.4331(5) 0.143(7) Uani 1 1 d . . . . .
 C23 C 0.4801(15) 0.6768(11) 0.4430(5) 0.161(7) Uani 1 1 d . . . . .
 H23A H 0.488409 0.673938 0.467665 0.193 Uiso 1 1 calc R U . . .
 H23B H 0.421854 0.669962 0.435434 0.193 Uiso 1 1 calc R U . . .
 C24 C 0.5979(14) 0.6162(11) 0.4442(5) 0.133(7) Uani 1 1 d . . . . .
 H24 H 0.615559 0.636099 0.464803 0.159 Uiso 1 1 calc R U . . .
 C25 C 0.5000(14) 0.6066(10) 0.4018(5) 0.131(6) Uani 1 1 d . . . . .
 H25 H 0.447560 0.617642 0.391440 0.157 Uiso 1 1 calc R U . . .
 C26 C 0.6523(13) 0.5745(10) 0.4321(4) 0.114(6) Uani 1 1 d . . . . .
 C27 C 0.5476(12) 0.5634(9) 0.3847(4) 0.110(5) Uani 1 1 d . . . . .
 C28 C 0.6210(12) 0.5497(9) 0.4010(4) 0.108(5) Uani 1 1 d . . . . .
 C29 C 0.7284(13) 0.5600(9) 0.4486(4) 0.114(5) Uani 1 1 d . . . . .
 H29 H 0.747003 0.578427 0.469462 0.137 Uiso 1 1 calc R U . . .
 C30 C 0.5146(11) 0.5380(9) 0.3530(4) 0.118(6) Uani 1 1 d . . . . .
 H30 H 0.461600 0.548024 0.342858 0.142 Uiso 1 1 calc R U . . .
 C31 C 0.7788(12) 0.5173(8) 0.4341(4) 0.109(5) Uani 1 1 d . . . . .
 H31 H 0.830028 0.505537 0.445451 0.130 Uiso 1 1 calc R U . . .
 C32 C 0.5631(10) 0.4985(9) 0.3379(4) 0.104(5) Uani 1 1 d . . . . .
 H32 H 0.544375 0.481475 0.316634 0.125 Uiso 1 1 calc R U . . .
 C33 C 0.6729(11) 0.5062(8) 0.3860(4) 0.095(4) Uani 1 1 d . . . . .
 C34 C 0.7502(11) 0.4941(8) 0.4032(4) 0.097(4) Uani 1 1 d . . . . .
 C35 C 0.6449(10) 0.4827(7) 0.3550(4) 0.086(4) Uani 1 1 d . . . . .
 C36 C 0.8000(10) 0.4475(8) 0.3883(4) 0.095(4) Uani 1 1 d . . . . .
 C37 C 0.6941(10) 0.4409(8) 0.3389(4) 0.090(4) Uani 1 1 d . . . . .
 C38 C 0.7687(10) 0.4263(8) 0.3556(3) 0.088(4) Uani 1 1 d . . . . .
 C39 C 0.8752(10) 0.4317(9) 0.4047(4) 0.101(5) Uani 1 1 d . . . . .
 H39 H 0.894465 0.448625 0.425965 0.122 Uiso 1 1 calc R U . . .
 C40 C 0.6731(12) 0.4105(10) 0.3062(4) 0.121(6) Uani 1 1 d . . . . .
 H40 H 0.620775 0.418652 0.294707 0.145 Uiso 1 1 calc R U . . .
 C41 C 0.9226(12) 0.3896(9) 0.3891(4) 0.110(5) Uani 1 1 d . . . . .
 H41 H 0.973185 0.376659 0.400508 0.133 Uiso 1 1 calc R U . . .
 C42 C 0.7179(11) 0.3744(9) 0.2916(4) 0.112(6) Uani 1 1 d . . . . .
 H42 H 0.700629 0.357554 0.270164 0.134 Uiso 1 1 calc R U . . .
 C43 C 0.8216(10) 0.3831(8) 0.3404(4) 0.093(4) Uani 1 1 d . . . . .
 C44 C 0.8966(11) 0.3670(9) 0.3574(4) 0.104(5) Uani 1 1 d . . . . .
 C45 C 0.7939(12) 0.3614(9) 0.3093(4) 0.106(5) Uani 1 1 d . . . . .
 C46 C 0.9401(14) 0.3260(11) 0.3409(5) 0.151(8) Uani 1 1 d . . . . .
 H46 H 0.987866 0.308788 0.352644 0.181 Uiso 1 1 calc R U . . .
 C47 C 0.8470(14) 0.3213(10) 0.2954(5) 0.121(6) Uani 1 1 d . . . . .
 H47 H 0.829618 0.302175 0.274626 0.145 Uiso 1 1 calc R U . . .
 C48 C 0.9771(16) 0.2762(13) 0.2917(6) 0.174(8) Uani 1 1 d . . . . .
 H48A H 1.012315 0.250089 0.307558 0.208 Uiso 1 1 calc R U . . .
 H48B H 0.946145 0.249141 0.275072 0.208 Uiso 1 1 calc R U . . .
 C49 C 1.0255(15) 0.3151(12) 0.2754(7) 0.146(7) Uani 1 1 d . . . . .
 C50 C 1.0929(15) 0.3456(15) 0.2945(7) 0.176(9) Uani 1 1 d . . . . .
 H50 H 1.109698 0.334675 0.317121 0.211 Uiso 1 1 calc R U . . .
 C51 C 1.0016(14) 0.3287(12) 0.2417(6) 0.150(7) Uani 1 1 d . . . . .
 H51 H 0.959427 0.306589 0.228856 0.180 Uiso 1 1 calc R U . . .
 C52 C 1.1340(17) 0.3924(15) 0.2788(7) 0.185(9) Uani 1 1 d . . . . .
 H52 H 1.178882 0.413433 0.290455 0.222 Uiso 1 1 calc R U . . .
 C53 C 1.0442(15) 0.3783(13) 0.2270(6) 0.161(8) Uani 1 1 d . . . . .
 H53 H 1.028947 0.390908 0.204515 0.193 Uiso 1 1 calc R U . . .
 C54 C 1.1062(17) 0.4056(15) 0.2465(8) 0.172(8) Uani 1 1 d . . . . .
 C55 C 0.9715(12) 0.5001(9) 0.3269(5) 0.117(6) Uani 1 1 d . . . . .
 H55 H 1.022308 0.480314 0.331920 0.140 Uiso 1 1 calc R U . . .
 C56 C 0.9223(14) 0.4878(10) 0.2973(5) 0.127(7) Uani 1 1 d . . . . .
 H56 H 0.939700 0.459280 0.281943 0.153 Uiso 1 1 calc R U . . .
 C57 C 0.8527(12) 0.5147(9) 0.2901(4) 0.115(6) Uani 1 1 d . . . . .
 H57 H 0.821156 0.504734 0.269496 0.138 Uiso 1 1 calc R U . . .
 C58 C 0.9451(11) 0.5422(9) 0.3493(5) 0.111(5) Uani 1 1 d . . . . .
 C59 C 0.8738(10) 0.5706(9) 0.3426(4) 0.097(4) Uani 1 1 d . . . . .
 C60 C 0.8192(11) 0.5597(8) 0.3119(4) 0.095(4) Uani 1 1 d . . . . .
 C61 C 0.8482(12) 0.6211(9) 0.3640(4) 0.103(5) Uani 1 1 d . . . . .
 C62 C 0.7433(11) 0.5892(8) 0.3027(4) 0.106(5) Uani 1 1 d D . . . .
 C63 C 0.7621(10) 0.6421(8) 0.3569(4) 0.093(4) Uani 1 1 d . . . . .
 C64 C 0.7124(10) 0.6305(8) 0.3269(4) 0.094(4) Uani 1 1 d D . . . .
 C65 C 0.7276(11) 0.6823(9) 0.3791(4) 0.104(5) Uani 1 1 d . . . . .
 C66 C 0.6562(12) 0.7073(11) 0.3726(4) 0.129(7) Uani 1 1 d . . . . .
 H66 H 0.638288 0.735172 0.388152 0.154 Uiso 1 1 calc R U . . .
 C67 C 0.6066(12) 0.6939(9) 0.3436(5) 0.123(6) Uani 1 1 d . . . . .
 H67 H 0.553844 0.710945 0.339508 0.147 Uiso 1 1 calc R U . . .
 C68 C 0.6363(11) 0.6523(9) 0.3184(4) 0.114(5) Uani 1 1 d . . . . .
 H68 H 0.604199 0.641827 0.297959 0.136 Uiso 1 1 calc R U . . .
 C69 C 0.923(2) 0.1059(14) 0.6144(6) 0.195(9) Uani 1 1 d . . . . .
 H69A H 0.962787 0.072898 0.613385 0.234 Uiso 1 1 calc R U . . .
 H69B H 0.913099 0.111094 0.637941 0.234 Uiso 1 1 calc R U . . .
 C70 C 0.849(2) 0.0526(15) 0.5682(7) 0.187(10) Uani 1 1 d . . . . .
 H70 H 0.896679 0.032776 0.563490 0.224 Uiso 1 1 calc R U . . .
 C71 C 0.781(2) 0.1181(14) 0.6007(6) 0.179(10) Uani 1 1 d . . . . .
 H71 H 0.781424 0.142839 0.620100 0.215 Uiso 1 1 calc R U . . .
 C72 C 0.7769(19) 0.0441(11) 0.5489(6) 0.151(7) Uani 1 1 d . . . . .
 H72 H 0.777628 0.012474 0.532831 0.181 Uiso 1 1 calc R U . . .
 C73 C 0.7079(17) 0.1100(11) 0.5784(5) 0.159(8) Uani 1 1 d . . . . .
 H73 H 0.660973 0.130152 0.583963 0.191 Uiso 1 1 calc R U . . .
 C74 C 0.6989(18) 0.0739(11) 0.5481(5) 0.146(7) Uani 1 1 d . . . . .
 C75 C 0.6283(9) 0.0701(7) 0.5248(3) 0.128(6) Uani 1 1 d D . . . .
 C76 C 0.5145(7) 0.0970(7) 0.5015(3) 0.112(5) Uani 1 1 d D . . . .
 C77 C 0.5371(9) 0.0567(10) 0.4790(4) 0.161(7) Uani 1 1 d D . . . .
 C78 C 0.4263(9) 0.0784(7) 0.4517(3) 0.138(6) Uani 1 1 d D . . . .
 C79 C 0.3551(17) 0.0814(11) 0.4255(5) 0.142(6) Uani 1 1 d . . . . .
 C80 C 0.3590(17) 0.0492(10) 0.3949(5) 0.145(7) Uani 1 1 d . . . . .
 H80 H 0.402579 0.022391 0.392322 0.174 Uiso 1 1 calc R U . . .
 C81 C 0.289(2) 0.1148(14) 0.4286(7) 0.174(9) Uani 1 1 d . . . . .
 H81 H 0.285107 0.133589 0.449504 0.209 Uiso 1 1 calc R U . . .
 C82 C 0.3017(19) 0.0580(14) 0.3712(7) 0.167(8) Uani 1 1 d . . . . .
 H82 H 0.305502 0.036983 0.350870 0.201 Uiso 1 1 calc R U . . .
 C83 C 0.228(2) 0.1231(13) 0.4031(8) 0.185(8) Uani 1 1 d . . . . .
 H83 H 0.182956 0.147364 0.406714 0.221 Uiso 1 1 calc R U . . .
 C84 C 0.184(2) 0.1131(13) 0.3421(8) 0.210(10) Uani 1 1 d . . . . .
 H84A H 0.130319 0.126784 0.346961 0.253 Uiso 1 1 calc R U . . .
 H84B H 0.176115 0.076761 0.327412 0.253 Uiso 1 1 calc R U . . .
 C85 C 0.2211(18) 0.1620(17) 0.3242(8) 0.169(9) Uani 1 1 d . . . . .
 C86 C 0.2646(18) 0.1494(15) 0.2998(7) 0.179(9) Uani 1 1 d . . . . .
 H86 H 0.264088 0.109737 0.290172 0.215 Uiso 1 1 calc R U . . .
 C87 C 0.2178(16) 0.2219(13) 0.3350(6) 0.161(8) Uani 1 1 d . . . . .
 H87 H 0.185068 0.229739 0.352107 0.194 Uiso 1 1 calc R U . . .
 C88 C 0.3120(17) 0.1970(14) 0.2885(6) 0.175(9) Uani 1 1 d . . . . .
 H88 H 0.349174 0.188808 0.273136 0.210 Uiso 1 1 calc R U . . .
 C89 C 0.256(2) 0.2699(16) 0.3237(7) 0.203(11) Uani 1 1 d . . . . .
 H89 H 0.250085 0.310085 0.331903 0.243 Uiso 1 1 calc R U . . .
 C90 C 0.303(2) 0.2583(17) 0.3008(7) 0.183(10) Uani 1 1 d . . . . .
 C91 C 0.3598(18) 0.3101(14) 0.2899(7) 0.211(10) Uani 1 1 d . . . . .
 H91A H 0.331394 0.349920 0.288910 0.253 Uiso 1 1 calc R U . . .
 H91B H 0.374647 0.300985 0.267465 0.253 Uiso 1 1 calc R U . . .
 C92 C 0.4963(19) 0.2752(15) 0.3098(6) 0.167(9) Uani 1 1 d . . . . .
 H92 H 0.491237 0.248829 0.290921 0.200 Uiso 1 1 calc R U . . .
 C93 C 0.4318(19) 0.3548(16) 0.3400(7) 0.189(10) Uani 1 1 d . . . . .
 H93 H 0.386762 0.381488 0.339581 0.226 Uiso 1 1 calc R U . . .
 C94 C 0.5710(19) 0.2781(15) 0.3350(6) 0.164(8) Uani 1 1 d . . . . .
 C95 C 0.4959(17) 0.3553(13) 0.3649(7) 0.152(7) Uani 1 1 d . . . . .
 C96 C 0.5634(15) 0.3187(12) 0.3630(5) 0.135(6) Uani 1 1 d . . . . .
 C97 C 0.6389(17) 0.2448(11) 0.3333(5) 0.142(7) Uani 1 1 d . . . . .
 H97 H 0.639914 0.219465 0.314245 0.171 Uiso 1 1 calc R U . . .
 C98 C 0.4916(16) 0.3948(12) 0.3929(6) 0.159(7) Uani 1 1 d . . . . .
 H98 H 0.445488 0.419214 0.395211 0.191 Uiso 1 1 calc R U . . .
 C99 C 0.7071(14) 0.2447(10) 0.3570(4) 0.135(6) Uani 1 1 d . . . . .
 H99 H 0.753382 0.220972 0.354174 0.162 Uiso 1 1 calc R U . . .
 C100 C 0.5564(14) 0.3947(11) 0.4153(6) 0.148(7) Uani 1 1 d . . . . .
 H100 H 0.554016 0.422570 0.433183 0.178 Uiso 1 1 calc R U . . .
 C101 C 0.6337(13) 0.3209(11) 0.3891(5) 0.125(5) Uani 1 1 d . . . . .
 C102 C 0.7044(14) 0.2842(11) 0.3876(5) 0.129(6) Uani 1 1 d . . . . .
 C103 C 0.6315(13) 0.3596(11) 0.4176(5) 0.126(6) Uani 1 1 d . . . . .
 C104 C 0.7723(14) 0.2868(10) 0.4117(5) 0.122(6) Uani 1 1 d . . . . .
 C105 C 0.6970(14) 0.3561(10) 0.4431(5) 0.117(5) Uani 1 1 d . . . . .
 C106 C 0.7644(12) 0.3224(9) 0.4416(4) 0.104(5) Uani 1 1 d . . . . .
 C107 C 0.8490(14) 0.2550(9) 0.4120(5) 0.119(6) Uani 1 1 d . . . . .
 H107 H 0.854365 0.230986 0.392743 0.143 Uiso 1 1 calc R U . . .
 C108 C 0.6896(14) 0.3912(10) 0.4739(5) 0.136(6) Uani 1 1 d . . . . .
 H108 H 0.640619 0.411217 0.477110 0.163 Uiso 1 1 calc R U . . .
 C109 C 0.9109(14) 0.2551(10) 0.4350(4) 0.127(6) Uani 1 1 d . . . . .
 H109 H 0.958631 0.232476 0.432810 0.153 Uiso 1 1 calc R U . . .
 C110 C 0.7518(14) 0.3935(11) 0.4959(5) 0.131(6) Uani 1 1 d . . . . .
 H110 H 0.747856 0.419739 0.514385 0.157 Uiso 1 1 calc R U . . .
 C111 C 0.8342(13) 0.3242(9) 0.4667(5) 0.107(5) Uani 1 1 d . . . . .
 C112 C 0.9027(13) 0.2927(10) 0.4649(4) 0.114(5) Uani 1 1 d . . . . .
 C113 C 0.8279(13) 0.3609(10) 0.4964(5) 0.121(6) Uani 1 1 d . . . . .
 C114 C 0.9671(12) 0.2984(9) 0.4912(4) 0.120(6) Uani 1 1 d . . . . .
 H114 H 1.018525 0.281841 0.488474 0.144 Uiso 1 1 calc R U . . .
 C115 C 0.8898(13) 0.3576(10) 0.5194(5) 0.124(6) Uani 1 1 d . . . . .
 H115 H 0.885832 0.381140 0.538896 0.149 Uiso 1 1 calc R U . . .
 C116 C 1.0205(11) 0.3203(9) 0.5478(4) 0.124(6) Uani 1 1 d . . . . .
 H11A H 1.023979 0.357868 0.561563 0.149 Uiso 1 1 calc R U . . .
 H11B H 1.073463 0.313488 0.539784 0.149 Uiso 1 1 calc R U . . .
 C117 C 0.9990(12) 0.2671(12) 0.5678(5) 0.113(6) Uani 1 1 d . . . . .
 C118 C 1.0316(14) 0.2119(12) 0.5615(4) 0.128(7) Uani 1 1 d . . . . .
 H118 H 1.070506 0.209150 0.546343 0.154 Uiso 1 1 calc R U . . .
 C119 C 0.9539(12) 0.2689(11) 0.5923(4) 0.131(6) Uani 1 1 d . . . . .
 H119 H 0.937891 0.308135 0.599159 0.157 Uiso 1 1 calc R U . . .
 C120 C 1.0086(14) 0.1604(11) 0.5771(5) 0.143(7) Uani 1 1 d . . . . .
 H120 H 1.029109 0.121630 0.571750 0.171 Uiso 1 1 calc R U . . .
 C121 C 0.9279(15) 0.2196(13) 0.6089(5) 0.141(7) Uani 1 1 d . . . . .
 H121 H 0.892410 0.224477 0.625295 0.169 Uiso 1 1 calc R U . . .
 C122 C 0.9538(15) 0.1650(13) 0.6012(5) 0.138(7) Uani 1 1 d . . . . .
 C123 C 0.429(2) 0.2412(15) 0.4048(5) 0.173(4) Uani 0.667(8) 1 d D U P A 1
 H123 H 0.382685 0.265799 0.398583 0.208 Uiso 0.667(8) 1 calc R U P A 1
 C124 C 0.449(2) 0.1964(16) 0.3817(9) 0.173(4) Uani 0.667(8) 1 d D U P A 1
 H124 H 0.415815 0.187401 0.361281 0.208 Uiso 0.667(8) 1 calc R U P A 1
 C125 C 0.522(2) 0.167(2) 0.3924(9) 0.175(4) Uani 0.667(8) 1 d D U P A 1
 H125 H 0.539878 0.135778 0.378799 0.210 Uiso 0.667(8) 1 calc R U P A 1
 C126 C 0.474(2) 0.252(2) 0.4363(9) 0.172(4) Uani 0.667(8) 1 d D U P A 1
 C127 C 0.5513(17) 0.2256(15) 0.4467(7) 0.173(4) Uani 0.667(8) 1 d D U P A 1
 C128 C 0.570(2) 0.1820(16) 0.4226(8) 0.174(4) Uani 0.667(8) 1 d D U P A 1
 C129 C 0.6035(15) 0.2262(16) 0.4780(7) 0.175(4) Uani 0.667(8) 1 d D U P A 1
 C130 C 0.6468(19) 0.1558(18) 0.4321(7) 0.176(4) Uani 0.667(8) 1 d D U P A 1
 C131 C 0.7049(17) 0.1666(14) 0.4605(5) 0.177(3) Uani 0.667(8) 1 d DG U P A 1
 C132 C 0.6862(14) 0.2060(14) 0.4855(5) 0.175(4) Uani 0.667(8) 1 d DG U P A 1
 C133 C 0.7413(15) 0.2148(14) 0.5140(5) 0.175(4) Uani 0.667(8) 1 d DG U P A 1
 C134 C 0.8151(14) 0.1844(13) 0.5176(6) 0.177(4) Uani 0.667(8) 1 d DG U P A 1
 H134 H 0.852802 0.190464 0.537069 0.213 Uiso 0.667(8) 1 calc R U P A 1
 C135 C 0.8338(16) 0.1451(13) 0.4926(8) 0.179(4) Uani 0.667(8) 1 d DG U P A 1
 H135 H 0.884232 0.124246 0.495075 0.215 Uiso 0.667(8) 1 calc R U P A 1
 C136 C 0.7787(19) 0.1362(13) 0.4641(7) 0.180(4) Uani 0.667(8) 1 d DG U P A 1
 H136 H 0.791434 0.109289 0.447060 0.217 Uiso 0.667(8) 1 calc R U P A 1
 C137 C 0.5969(15) 0.479(2) 0.2216(6) 0.30(2) Uani 1 1 d . . . . .
 H13A H 0.607448 0.520750 0.229418 0.444 Uiso 1 1 calc R U . . .
 H13B H 0.647738 0.455737 0.224011 0.444 Uiso 1 1 calc R U . . .
 H13C H 0.558872 0.459265 0.234875 0.444 Uiso 1 1 calc R U . . .
 C138 C 0.5617(16) 0.4796(15) 0.1860(7) 0.173(11) Uani 1 1 d . . . . .

loop_
  _atom_site_aniso_label
  _atom_site_aniso_U_11
  _atom_site_aniso_U_22
  _atom_site_aniso_U_33
  _atom_site_aniso_U_23
  _atom_site_aniso_U_13
  _atom_site_aniso_U_12
 Cl1 0.109(4) 0.173(5) 0.138(4) -0.009(4) -0.020(3) -0.006(4)
 Cl2 0.159(5) 0.185(5) 0.097(3) -0.021(3) 0.020(3) 0.018(4)
 Cl3 0.217(9) 0.181(7) 0.127(6) 0.029(5) 0.086(6) 0.024(7)
 Cl3A 0.253(14) 0.217(12) 0.192(12) 0.019(11) 0.061(11) -0.049(12)
 Cl4 0.195(9) 0.193(8) 0.151(7) 0.025(6) 0.023(6) -0.015(7)
 Cl4A 0.253(14) 0.236(13) 0.186(12) 0.010(12) 0.069(11) -0.009(12)
 S1 0.116(4) 0.175(5) 0.090(3) -0.002(3) 0.034(3) -0.014(4)
 S2 0.115(4) 0.177(5) 0.076(3) 0.007(3) 0.015(3) -0.019(4)
 S3 0.247(9) 0.157(6) 0.143(5) -0.010(4) 0.096(6) -0.046(6)
 S4 0.232(8) 0.167(6) 0.111(4) -0.007(4) 0.051(5) -0.051(5)
 P1 0.374(19) 0.146(9) 0.237(11) 0.031(10) 0.175(16) 0.010(13)
 P2 0.188(9) 0.195(10) 0.089(6) 0.026(6) -0.012(6) -0.059(9)
 P3 0.146(7) 0.299(13) 0.168(7) 0.069(7) 0.043(6) 0.020(6)
 P4 0.206(9) 0.228(10) 0.130(5) -0.001(5) 0.056(6) -0.004(6)
 P5 0.123(4) 0.186(6) 0.069(3) -0.012(3) 0.023(3) 0.010(4)
 P6 0.126(6) 0.246(9) 0.163(6) 0.051(5) -0.038(5) -0.005(6)
 P7 0.129(6) 0.263(8) 0.150(5) -0.012(5) 0.025(4) -0.029(5)
 P8 0.235(10) 0.317(13) 0.184(8) -0.015(8) 0.069(8) 0.042(11)
 P9 0.43(2) 0.56(3) 0.280(17) 0.039(16) 0.247(16) -0.069(17)
 P9A 0.45(2) 0.57(3) 0.320(18) 0.039(16) 0.212(18) -0.093(18)
 F1 0.38(2) 0.200(14) 0.286(17) 0.015(14) 0.190(16) 0.001(16)
 F2 0.46(3) 0.157(12) 0.227(11) 0.032(11) 0.188(14) 0.002(15)
 F3 0.40(2) 0.140(9) 0.240(14) 0.031(10) 0.178(16) 0.020(12)
 F4 0.246(15) 0.189(10) 0.085(7) 0.028(6) -0.019(8) -0.071(10)
 F5 0.251(14) 0.202(11) 0.092(7) 0.031(7) -0.051(8) -0.061(10)
 F6 0.200(10) 0.212(13) 0.172(11) 0.014(10) 0.003(9) -0.049(11)
 F7 0.179(14) 0.345(19) 0.51(3) 0.25(2) 0.074(14) 0.024(12)
 F8 0.212(13) 0.307(17) 0.134(9) 0.045(9) 0.025(8) -0.019(11)
 F9 0.27(2) 0.308(17) 0.32(2) 0.103(14) -0.098(15) -0.079(15)
 F10 0.35(3) 0.47(3) 0.36(2) 0.173(18) 0.23(2) 0.110(18)
 F11 0.35(2) 0.323(18) 0.263(19) -0.055(15) 0.069(16) 0.033(15)
 F12 0.175(12) 0.299(15) 0.152(10) 0.061(10) 0.001(8) 0.028(10)
 F13 0.253(15) 0.280(16) 0.302(19) 0.093(14) 0.137(13) 0.060(12)
 F14 0.32(2) 0.284(15) 0.194(13) -0.014(12) -0.031(13) -0.060(14)
 F15 0.252(18) 0.41(2) 0.134(9) 0.003(10) 0.086(11) 0.033(14)
 F16 0.287(17) 0.272(15) 0.179(12) -0.038(11) 0.019(11) 0.063(13)
 F17 0.278(17) 0.278(15) 0.270(17) -0.107(14) 0.132(13) -0.075(13)
 F18 0.243(16) 0.37(2) 0.131(9) 0.002(10) 0.084(10) -0.041(13)
 F19 0.140(9) 0.226(13) 0.216(11) -0.108(10) 0.002(7) 0.019(8)
 F20 0.335(18) 0.197(12) 0.197(10) 0.025(9) 0.170(11) 0.043(12)
 F21 0.174(10) 0.175(8) 0.079(6) -0.020(6) 0.022(6) 0.017(7)
 F22 0.167(10) 0.221(9) 0.078(6) -0.021(6) 0.029(6) 0.040(8)
 F23 0.159(10) 0.310(17) 0.179(10) -0.093(11) -0.043(8) 0.051(9)
 F24 0.257(14) 0.216(11) 0.129(8) -0.007(7) 0.103(9) -0.020(10)
 F25 0.224(13) 0.34(2) 0.258(16) 0.131(14) 0.038(11) 0.115(14)
 F26 0.171(12) 0.243(12) 0.150(9) 0.061(9) 0.015(8) 0.057(9)
 F27 0.275(17) 0.36(2) 0.135(9) 0.023(10) -0.017(10) -0.118(15)
 F28 0.39(2) 0.37(2) 0.209(13) -0.020(13) 0.017(15) -0.15(2)
 F29 0.132(10) 0.46(3) 0.226(14) 0.142(15) -0.003(9) 0.063(13)
 F30 0.196(15) 0.304(17) 0.255(15) 0.128(13) -0.016(12) -0.008(12)
 F31 0.162(10) 0.264(12) 0.241(12) -0.021(10) -0.009(9) -0.050(9)
 F32 0.180(11) 0.337(15) 0.150(8) -0.019(9) 0.033(8) -0.015(10)
 F33 0.121(8) 0.271(12) 0.172(9) 0.011(9) -0.010(7) -0.040(8)
 F34 0.226(12) 0.326(15) 0.169(9) -0.029(9) 0.080(9) -0.001(10)
 F35 0.120(9) 0.269(11) 0.189(10) -0.012(9) -0.023(7) -0.033(8)
 F36 0.139(10) 0.276(12) 0.228(11) 0.002(10) -0.004(8) -0.016(8)
 F37 0.37(2) 0.41(2) 0.240(13) 0.027(15) 0.172(17) 0.13(2)
 F38 0.245(13) 0.44(3) 0.248(16) 0.035(18) 0.092(12) 0.109(16)
 F39 0.26(2) 0.344(17) 0.225(16) -0.064(14) 0.004(14) 0.053(14)
 F40 0.40(3) 0.33(2) 0.210(12) 0.019(13) 0.146(15) 0.138(19)
 F41 0.226(15) 0.61(4) 0.238(16) -0.14(2) -0.041(12) 0.11(2)
 F42 0.41(3) 0.373(19) 0.37(3) -0.135(19) 0.25(2) -0.057(19)
 F43 0.42(3) 0.56(3) 0.270(19) 0.037(18) 0.265(18) -0.066(19)
 F43A 0.44(2) 0.57(3) 0.31(2) 0.033(18) 0.218(18) -0.086(19)
 F44 0.44(2) 0.56(3) 0.278(19) 0.024(17) 0.245(17) -0.076(18)
 F44A 0.45(3) 0.58(3) 0.32(2) 0.032(19) 0.21(2) -0.10(2)
 F45 0.44(2) 0.57(3) 0.281(18) 0.047(18) 0.247(17) -0.073(19)
 F45A 0.47(3) 0.58(3) 0.313(18) 0.031(18) 0.19(2) -0.10(2)
 F46 0.43(2) 0.56(3) 0.283(19) 0.034(19) 0.247(16) -0.07(2)
 F46A 0.45(2) 0.57(3) 0.314(19) 0.036(18) 0.213(19) -0.09(2)
 F47 0.42(2) 0.55(3) 0.292(19) 0.068(19) 0.256(18) -0.07(2)
 F47A 0.44(2) 0.58(3) 0.311(18) 0.052(17) 0.227(18) -0.091(19)
 F48 0.44(2) 0.57(3) 0.302(18) 0.045(17) 0.236(17) -0.078(18)
 F48A 0.44(2) 0.59(3) 0.34(2) 0.04(2) 0.213(19) -0.09(2)
 O1 0.102(9) 0.206(13) 0.087(8) -0.010(8) -0.014(6) 0.002(9)
 O2 0.131(11) 0.240(16) 0.077(7) -0.024(8) -0.015(6) 0.033(10)
 O3 0.202(12) 0.195(11) 0.162(9) 0.011(9) 0.070(9) -0.045(9)
 O3A 0.234(12) 0.202(12) 0.147(10) 0.028(9) 0.070(10) -0.011(10)
 O4 0.239(11) 0.199(9) 0.138(9) 0.031(7) 0.061(9) -0.007(8)
 O4A 0.202(12) 0.156(14) 0.144(8) 0.032(10) 0.073(8) -0.056(11)
 N1 0.099(14) 0.236(17) 0.161(15) -0.073(13) 0.040(10) -0.006(12)
 N2 0.127(11) 0.134(12) 0.073(9) 0.004(7) 0.036(7) -0.031(9)
 N3 0.124(11) 0.157(13) 0.065(8) 0.006(7) 0.022(7) -0.019(9)
 N4 0.166(14) 0.198(17) 0.078(9) 0.037(11) 0.023(9) 0.049(13)
 N5 0.132(13) 0.200(15) 0.099(11) -0.007(10) 0.044(10) 0.030(12)
 N6 0.127(12) 0.176(16) 0.104(10) -0.008(10) 0.022(9) 0.010(11)
 N7 0.208(17) 0.17(2) 0.109(14) 0.039(12) 0.066(12) -0.046(14)
 N8 0.166(12) 0.084(10) 0.069(7) 0.012(7) 0.047(7) -0.032(8)
 N9 0.246(16) 0.090(12) 0.085(8) 0.010(8) 0.065(10) -0.061(10)
 N10 0.21(2) 0.16(2) 0.158(14) 0.029(13) 0.046(15) -0.035(14)
 N11 0.192(17) 0.21(3) 0.136(16) 0.067(13) -0.011(14) -0.061(14)
 N12 0.101(10) 0.177(15) 0.061(7) 0.019(8) -0.003(7) -0.025(9)
 N13 0.139(17) 0.26(2) 0.138(13) 0.036(18) -0.017(13) -0.064(16)
 C1 0.105(18) 0.24(2) 0.22(2) -0.079(16) 0.026(16) 0.004(14)
 C1A 0.215(8) 0.180(8) 0.143(7) 0.030(6) 0.072(6) -0.033(7)
 C1B 0.213(8) 0.178(8) 0.139(7) 0.032(6) 0.072(6) -0.033(6)
 C1C 0.213(8) 0.178(8) 0.140(7) 0.033(7) 0.072(6) -0.033(7)
 C1D 0.217(7) 0.184(7) 0.144(7) 0.035(6) 0.071(6) -0.030(6)
 C1E 0.217(8) 0.183(7) 0.143(7) 0.034(6) 0.072(6) -0.028(6)
 C1F 0.215(8) 0.180(7) 0.141(6) 0.033(6) 0.073(6) -0.032(6)
 C1G 0.213(8) 0.178(7) 0.141(6) 0.032(6) 0.072(6) -0.034(6)
 C1H 0.213(8) 0.179(7) 0.143(7) 0.033(6) 0.070(6) -0.036(6)
 C1I 0.214(7) 0.182(7) 0.143(7) 0.035(6) 0.070(6) -0.033(6)
 C1J 0.218(8) 0.185(8) 0.149(7) 0.035(7) 0.070(6) -0.029(7)
 C1K 0.217(8) 0.183(8) 0.149(7) 0.038(7) 0.069(6) -0.032(7)
 C1L 0.215(8) 0.181(8) 0.148(8) 0.039(7) 0.068(6) -0.034(7)
 C1M 0.215(8) 0.181(7) 0.146(7) 0.037(6) 0.068(6) -0.033(7)
 C1N 0.215(8) 0.179(8) 0.140(7) 0.032(7) 0.072(7) -0.034(7)
 C2 0.106(16) 0.19(2) 0.170(18) -0.080(15) 0.004(12) -0.033(13)
 C3 0.101(16) 0.24(3) 0.185(19) -0.064(17) 0.005(12) -0.002(14)
 C4 0.126(16) 0.174(19) 0.118(13) -0.045(12) -0.009(10) -0.012(13)
 C5 0.096(14) 0.19(2) 0.121(14) -0.051(13) -0.001(10) -0.033(11)
 C6 0.090(12) 0.165(16) 0.116(13) -0.037(11) 0.001(9) -0.038(10)
 C7 0.120(12) 0.135(14) 0.071(11) -0.002(9) 0.029(8) -0.041(9)
 C8 0.128(14) 0.134(14) 0.060(8) 0.023(8) 0.032(8) -0.026(10)
 C9 0.111(13) 0.136(14) 0.070(9) 0.017(8) 0.030(8) -0.037(10)
 C10 0.127(13) 0.165(16) 0.064(11) 0.005(9) 0.027(8) -0.026(10)
 C11 0.108(11) 0.148(15) 0.052(8) 0.001(9) 0.008(7) -0.030(9)
 C12 0.122(13) 0.19(2) 0.074(11) 0.020(11) 0.008(8) -0.007(12)
 C13 0.124(14) 0.25(2) 0.078(10) -0.042(13) -0.008(9) 0.009(15)
 C14 0.162(16) 0.172(19) 0.078(9) 0.036(12) 0.011(10) 0.032(14)
 C15 0.160(16) 0.21(2) 0.064(11) -0.020(12) 0.001(9) 0.030(16)
 C16 0.199(19) 0.187(19) 0.135(16) 0.000(13) 0.054(14) 0.058(14)
 C17 0.108(14) 0.206(18) 0.106(14) 0.008(12) 0.036(9) 0.069(12)
 C18 0.096(14) 0.236(19) 0.067(11) 0.028(12) 0.028(9) 0.074(12)
 C19 0.149(17) 0.194(19) 0.067(11) -0.023(11) 0.020(10) 0.040(13)
 C20 0.124(15) 0.24(2) 0.087(12) 0.006(13) 0.052(11) 0.050(13)
 C21 0.137(17) 0.202(19) 0.079(13) 0.005(13) 0.046(10) 0.058(13)
 C22 0.18(2) 0.194(15) 0.066(12) -0.013(12) 0.050(11) 0.034(14)
 C23 0.177(19) 0.196(16) 0.127(16) -0.006(12) 0.078(15) 0.037(13)
 C24 0.131(14) 0.189(19) 0.087(12) 0.007(11) 0.046(10) 0.009(13)
 C25 0.134(15) 0.158(17) 0.107(12) 0.001(11) 0.038(11) -0.001(12)
 C26 0.124(12) 0.156(16) 0.066(9) 0.001(9) 0.026(7) 0.000(11)
 C27 0.094(11) 0.151(16) 0.086(10) 0.003(9) 0.013(7) -0.015(10)
 C28 0.099(11) 0.152(15) 0.075(9) 0.008(9) 0.017(7) -0.014(10)
 C29 0.133(13) 0.141(16) 0.070(10) -0.002(9) 0.015(8) -0.007(11)
 C30 0.078(11) 0.176(18) 0.099(11) -0.010(10) 0.008(8) -0.010(10)
 C31 0.124(13) 0.143(15) 0.058(8) 0.013(8) 0.008(8) -0.002(10)
 C32 0.082(10) 0.154(16) 0.074(10) 0.002(9) 0.005(7) -0.019(9)
 C33 0.107(10) 0.103(12) 0.075(9) 0.007(8) 0.009(7) -0.021(9)
 C34 0.100(10) 0.133(13) 0.059(8) 0.010(8) 0.018(7) -0.022(9)
 C35 0.083(9) 0.098(12) 0.079(8) 0.014(7) 0.013(6) -0.026(8)
 C36 0.089(10) 0.137(13) 0.062(8) 0.010(8) 0.015(6) -0.029(8)
 C37 0.089(9) 0.118(13) 0.062(8) 0.012(7) 0.007(6) -0.015(8)
 C38 0.080(9) 0.122(13) 0.062(8) 0.017(7) 0.015(6) -0.019(8)
 C39 0.087(10) 0.147(15) 0.070(9) 0.008(9) 0.008(7) -0.029(9)
 C40 0.112(13) 0.170(18) 0.080(10) -0.016(9) 0.011(8) -0.020(11)
 C41 0.113(13) 0.131(15) 0.088(10) 0.005(9) 0.013(8) -0.026(10)
 C42 0.102(12) 0.165(17) 0.068(10) -0.017(10) 0.011(7) -0.026(10)
 C43 0.082(10) 0.128(13) 0.072(8) 0.012(8) 0.023(6) -0.022(8)
 C44 0.088(11) 0.142(15) 0.085(9) 0.004(9) 0.019(7) -0.002(10)
 C45 0.109(11) 0.143(15) 0.068(9) 0.010(9) 0.016(7) -0.015(10)
 C46 0.130(16) 0.21(2) 0.101(11) -0.013(12) -0.006(11) 0.068(15)
 C47 0.126(13) 0.151(17) 0.084(12) -0.018(10) 0.008(9) -0.010(12)
 C48 0.162(18) 0.22(2) 0.148(17) -0.066(14) 0.038(14) 0.010(14)
 C49 0.100(16) 0.19(2) 0.146(15) -0.063(14) 0.021(10) 0.038(13)
 C50 0.098(17) 0.28(3) 0.155(17) -0.094(16) 0.034(12) 0.019(14)
 C51 0.103(17) 0.19(2) 0.155(15) -0.052(15) 0.018(12) 0.036(13)
 C52 0.11(2) 0.27(3) 0.176(19) -0.093(18) 0.024(14) 0.011(16)
 C53 0.12(2) 0.21(2) 0.149(18) -0.065(15) 0.022(12) 0.011(14)
 C54 0.115(19) 0.222(19) 0.180(19) -0.094(17) 0.024(13) 0.023(15)
 C55 0.098(13) 0.140(16) 0.124(12) 0.034(11) 0.055(9) -0.002(11)
 C56 0.134(16) 0.153(18) 0.106(12) 0.020(12) 0.058(11) 0.017(12)
 C57 0.114(13) 0.157(17) 0.081(10) 0.001(9) 0.040(10) -0.010(11)
 C58 0.077(11) 0.138(15) 0.121(13) 0.016(10) 0.022(9) -0.011(9)
 C59 0.074(10) 0.135(14) 0.083(9) 0.008(8) 0.017(7) -0.015(8)
 C60 0.090(10) 0.111(13) 0.085(9) 0.003(8) 0.018(7) -0.021(8)
 C61 0.094(10) 0.151(15) 0.063(10) 0.008(8) 0.002(7) 0.001(9)
 C62 0.093(11) 0.153(15) 0.071(9) -0.005(9) 0.007(7) -0.012(9)
 C63 0.087(9) 0.115(13) 0.077(9) 0.009(8) 0.005(7) -0.018(8)
 C64 0.076(9) 0.135(14) 0.070(8) 0.013(8) 0.012(6) -0.004(9)
 C65 0.089(11) 0.131(15) 0.089(10) 0.009(9) 0.004(9) -0.004(10)
 C66 0.089(12) 0.21(2) 0.088(11) 0.031(11) 0.026(9) 0.016(12)
 C67 0.081(12) 0.152(17) 0.131(13) 0.027(11) -0.002(9) 0.025(11)
 C68 0.083(10) 0.169(17) 0.090(11) 0.043(9) 0.016(8) 0.003(10)
 C69 0.23(2) 0.21(2) 0.142(19) 0.055(17) 0.036(14) -0.047(18)
 C70 0.220(19) 0.22(3) 0.14(2) 0.017(15) 0.065(15) 0.01(2)
 C71 0.25(2) 0.23(3) 0.068(13) 0.040(14) 0.047(12) 0.009(19)
 C72 0.205(17) 0.123(17) 0.140(17) 0.022(13) 0.080(13) -0.019(15)
 C73 0.227(19) 0.18(2) 0.079(12) 0.018(12) 0.064(11) 0.006(17)
 C74 0.217(16) 0.148(19) 0.086(11) 0.028(11) 0.065(10) 0.008(15)
 C75 0.208(15) 0.111(15) 0.080(11) 0.014(11) 0.072(8) -0.006(12)
 C76 0.176(14) 0.099(14) 0.070(9) 0.015(9) 0.055(8) -0.044(11)
 C77 0.258(19) 0.148(19) 0.088(11) 0.001(10) 0.066(10) -0.034(16)
 C78 0.241(17) 0.108(16) 0.077(11) -0.021(11) 0.065(9) -0.058(12)
 C79 0.203(17) 0.128(18) 0.111(12) -0.024(11) 0.075(10) -0.063(13)
 C80 0.20(2) 0.136(17) 0.098(12) -0.011(12) 0.031(11) -0.031(15)
 C81 0.22(2) 0.20(2) 0.122(15) -0.005(16) 0.091(12) -0.027(17)
 C82 0.19(2) 0.18(2) 0.136(16) -0.003(17) 0.017(13) -0.053(15)
 C83 0.24(2) 0.14(2) 0.176(18) 0.014(18) 0.056(16) -0.048(18)
 C84 0.27(3) 0.17(2) 0.19(2) 0.030(19) 0.006(18) -0.02(2)
 C85 0.15(2) 0.171(19) 0.17(2) 0.047(16) -0.047(14) -0.003(19)
 C86 0.17(3) 0.19(2) 0.16(2) 0.013(18) -0.044(14) -0.035(17)
 C87 0.15(2) 0.169(19) 0.142(18) 0.056(16) -0.056(13) -0.001(18)
 C88 0.18(2) 0.21(2) 0.117(17) 0.061(17) -0.066(14) -0.021(18)
 C89 0.25(3) 0.18(2) 0.16(2) 0.086(19) -0.001(18) -0.009(19)
 C90 0.20(2) 0.20(2) 0.13(2) 0.045(18) -0.044(14) -0.054(19)
 C91 0.21(2) 0.24(2) 0.17(2) 0.054(18) -0.038(15) -0.072(18)
 C92 0.189(19) 0.21(3) 0.094(13) 0.032(15) -0.014(13) -0.082(16)
 C93 0.170(19) 0.23(3) 0.15(2) 0.050(15) -0.039(15) -0.018(19)
 C94 0.174(17) 0.21(2) 0.101(13) 0.029(12) -0.009(12) -0.061(14)
 C95 0.130(15) 0.18(2) 0.140(16) 0.061(12) -0.007(12) -0.045(13)
 C96 0.127(13) 0.172(19) 0.102(12) 0.045(11) -0.001(10) -0.062(11)
 C97 0.188(18) 0.162(19) 0.074(11) 0.023(12) 0.010(11) -0.073(14)
 C98 0.139(16) 0.18(2) 0.149(17) 0.058(13) -0.015(12) -0.023(15)
 C99 0.161(16) 0.156(17) 0.090(11) 0.011(10) 0.018(10) -0.061(13)
 C100 0.112(14) 0.19(2) 0.142(15) 0.049(13) 0.011(10) -0.029(12)
 C101 0.113(12) 0.173(18) 0.091(10) 0.045(9) 0.016(9) -0.053(10)
 C102 0.126(13) 0.170(18) 0.091(11) 0.010(10) 0.016(9) -0.055(11)
 C103 0.114(12) 0.164(17) 0.098(11) 0.041(10) 0.010(9) -0.033(11)
 C104 0.126(12) 0.164(17) 0.080(10) 0.019(9) 0.024(8) -0.037(11)
 C105 0.123(12) 0.137(16) 0.092(10) 0.034(9) 0.013(8) -0.020(10)
 C106 0.100(10) 0.127(15) 0.085(9) 0.016(9) 0.013(8) -0.041(9)
 C107 0.135(13) 0.145(16) 0.083(11) 0.018(11) 0.035(8) -0.035(11)
 C108 0.131(14) 0.158(18) 0.117(13) 0.007(12) 0.008(10) -0.011(13)
 C109 0.139(14) 0.171(17) 0.077(10) 0.013(10) 0.033(8) -0.036(13)
 C110 0.126(14) 0.172(19) 0.096(12) 0.003(12) 0.019(9) -0.003(12)
 C111 0.109(11) 0.115(14) 0.097(10) 0.007(9) 0.011(8) -0.040(9)
 C112 0.114(12) 0.155(16) 0.073(9) 0.020(9) 0.009(8) -0.022(10)
 C113 0.104(12) 0.173(18) 0.086(10) 0.004(10) 0.012(8) -0.024(11)
 C114 0.109(12) 0.177(17) 0.074(9) 0.014(10) 0.013(8) -0.046(11)
 C115 0.107(12) 0.176(19) 0.087(11) 0.013(11) 0.008(8) -0.028(11)
 C116 0.098(12) 0.173(16) 0.091(10) 0.002(10) -0.025(8) -0.043(11)
 C117 0.082(14) 0.176(15) 0.070(11) 0.007(11) -0.029(8) -0.028(11)
 C118 0.133(18) 0.183(16) 0.065(11) 0.022(12) 0.002(10) -0.008(13)
 C119 0.129(16) 0.187(16) 0.070(12) -0.009(11) -0.015(9) -0.048(13)
 C120 0.159(19) 0.177(16) 0.092(14) 0.024(12) 0.016(11) -0.009(14)
 C121 0.15(2) 0.191(17) 0.076(13) 0.007(14) 0.007(11) -0.033(16)
 C122 0.159(19) 0.184(16) 0.068(12) 0.014(13) 0.002(10) -0.027(14)
 C123 0.213(8) 0.179(8) 0.140(7) 0.032(7) 0.072(6) -0.033(7)
 C124 0.214(8) 0.179(8) 0.140(7) 0.032(6) 0.072(7) -0.034(7)
 C125 0.215(8) 0.181(8) 0.142(7) 0.031(6) 0.074(6) -0.032(7)
 C126 0.213(8) 0.178(7) 0.139(7) 0.033(6) 0.073(6) -0.033(7)
 C127 0.212(8) 0.178(7) 0.141(6) 0.033(6) 0.072(6) -0.034(6)
 C128 0.214(8) 0.180(7) 0.141(6) 0.033(6) 0.073(6) -0.032(6)
 C129 0.213(7) 0.181(7) 0.143(6) 0.032(6) 0.070(6) -0.037(6)
 C130 0.216(7) 0.184(7) 0.142(7) 0.034(6) 0.073(6) -0.029(6)
 C131 0.217(7) 0.183(7) 0.145(6) 0.036(6) 0.070(6) -0.032(6)
 C132 0.214(7) 0.181(7) 0.144(6) 0.036(6) 0.070(6) -0.035(6)
 C133 0.215(8) 0.179(8) 0.145(7) 0.039(6) 0.068(6) -0.034(7)
 C134 0.215(8) 0.180(8) 0.148(7) 0.039(7) 0.068(6) -0.034(7)
 C135 0.217(8) 0.183(8) 0.150(8) 0.039(7) 0.069(6) -0.032(7)
 C136 0.218(8) 0.186(8) 0.149(7) 0.036(7) 0.069(6) -0.030(7)
 C137 0.100(19) 0.66(8) 0.122(13) -0.08(3) 0.009(13) -0.04(3)
 C138 0.116(19) 0.26(3) 0.134(14) 0.01(2) -0.003(15) 0.003(19)

_geom_special_details
;
 All esds (except the esd in the dihedral angle between two l.s. planes)
 are estimated using the full covariance matrix.  The cell esds are taken
 into account individually in the estimation of esds in distances, angles
 and torsion angles; correlations between esds in cell parameters are only
 used when they are defined by crystal symmetry.  An approximate (isotropic)
 treatment of cell esds is used for estimating esds involving l.s. planes.
;
loop_
  _geom_bond_atom_site_label_1
  _geom_bond_atom_site_label_2
  _geom_bond_distance
  _geom_bond_site_symmetry_2
  _geom_bond_publ_flag
 Cl1 C58 1.684(19) . ?
 Cl2 C65 1.761(18) . ?
 Cl3 C126 1.63(2) . ?
 Cl3A C1A 1.63(2) . ?
 Cl4 C133 1.62(2) . ?
 Cl4A C1J 1.62(2) . ?
 S1 C7 1.696(9) . ?
 S1 C9 1.688(9) . ?
 S2 C8 1.686(10) . ?
 S2 C10 1.700(9) . ?
 S3 C75 1.695(10) . ?
 S3 C77 1.682(10) . ?
 S4 C76 1.689(9) . ?
 S4 C78 1.693(10) . ?
 P1 F1 1.69(3) 3_666 ?
 P1 F1 1.69(3) . ?
 P1 F2 1.585(18) . ?
 P1 F2 1.585(18) 3_666 ?
 P1 F3 1.564(15) . ?
 P1 F3 1.564(15) 3_666 ?
 P2 F4 1.565(14) 3_766 ?
 P2 F4 1.565(14) . ?
 P2 F5 1.552(11) . ?
 P2 F5 1.552(11) 3_766 ?
 P2 F6 1.552(17) . ?
 P2 F6 1.552(17) 3_766 ?
 P3 F7 1.514(9) . ?
 P3 F8 1.396(8) . ?
 P3 F9 1.513(10) . ?
 P3 F10 1.393(9) . ?
 P3 F11 1.513(10) . ?
 P3 F12 1.514(9) . ?
 P4 F13 1.57(2) . ?
 P4 F14 1.67(2) . ?
 P4 F15 1.593(14) . ?
 P4 F16 1.549(19) . ?
 P4 F17 1.603(19) . ?
 P4 F18 1.554(13) . ?
 P5 F19 1.522(14) . ?
 P5 F20 1.544(13) . ?
 P5 F21 1.578(12) . ?
 P5 F22 1.593(13) . ?
 P5 F23 1.495(14) . ?
 P5 F24 1.503(12) . ?
 P6 F25 1.675(19) . ?
 P6 F26 1.545(14) . ?
 P6 F27 1.483(17) . ?
 P6 F28 1.60(2) . ?
 P6 F29 1.533(17) . ?
 P6 F30 1.589(17) . ?
 P7 F31 1.558(16) . ?
 P7 F32 1.616(14) . ?
 P7 F33 1.612(16) . ?
 P7 F34 1.530(14) . ?
 P7 F35 1.627(16) . ?
 P7 F36 1.619(17) . ?
 P8 F37 1.61(2) . ?
 P8 F38 1.66(2) . ?
 P8 F39 1.63(2) . ?
 P8 F40 1.600(19) . ?
 P8 F41 1.59(2) . ?
 P8 F42 1.59(3) . ?
 P9 F43 1.631(14) . ?
 P9 F44 1.629(13) . ?
 P9 F45 1.639(13) . ?
 P9 F46 1.642(13) . ?
 P9 F47 1.634(13) . ?
 P9 F48 1.638(14) . ?
 P9A F43A 1.640(16) . ?
 P9A F44A 1.643(16) . ?
 P9A F45A 1.645(16) . ?
 P9A F46A 1.634(16) . ?
 P9A F47A 1.622(16) . ?
 P9A F48A 1.625(16) . ?
 O1 C61 1.157(18) . ?
 O2 C62 1.211(18) . ?
 O3 C129 1.43(2) . ?
 O3A C1E 1.428(19) . ?
 O4 C130 1.43(2) . ?
 O4A C1H 1.43(2) . ?
 N1 C1 1.54(3) . ?
 N1 C2 1.25(3) . ?
 N1 C3 1.44(3) . ?
 N2 C7 1.405(9) . ?
 N2 C8 1.402(9) . ?
 N3 C9 1.401(9) . ?
 N3 C10 1.399(9) . ?
 N4 C14 1.25(2) . ?
 N4 C15 1.33(2) . ?
 N4 C16 1.57(3) . ?
 N5 C23 1.43(2) . ?
 N5 C24 1.30(2) . ?
 N5 C25 1.25(2) . ?
 N6 C46 1.28(2) . ?
 N6 C47 1.30(2) . ?
 N6 C48 1.50(3) . ?
 N7 C69 1.43(3) . ?
 N7 C70 1.33(3) . ?
 N7 C71 1.34(3) . ?
 N8 C75 1.408(9) . ?
 N8 C76 1.412(9) . ?
 N9 C77 1.400(9) . ?
 N9 C78 1.410(9) . ?
 N10 C82 1.45(3) . ?
 N10 C83 1.39(3) . ?
 N10 C84 1.40(3) . ?
 N11 C91 1.58(3) . ?
 N11 C92 1.33(3) . ?
 N11 C93 1.33(3) . ?
 N12 C114 1.33(2) . ?
 N12 C115 1.32(2) . ?
 N12 C116 1.45(2) . ?
 N13 C138 1.10(2) . ?
 C1 H1A 0.9900 . ?
 C1 H1B 0.9900 . ?
 C1 C54 1.53(4) . ?
 C1A C1F 1.417(16) . ?
 C1A C1N 1.405(16) . ?
 C1B H1BA 0.9500 . ?
 C1B C1C 1.392(16) . ?
 C1B C1G 1.390(16) . ?
 C1C H1C 0.9500 . ?
 C1C C1N 1.387(14) . ?
 C1D C1E 1.3900 . ?
 C1D C1I 1.3900 . ?
 C1D C1J 1.413(14) . ?
 C1E C1F 1.3900 . ?
 C1F C1G 1.3900 . ?
 C1G C1H 1.3900 . ?
 C1H C1I 1.3900 . ?
 C1I C1M 1.403(16) . ?
 C1J C1K 1.399(16) . ?
 C1K H1K 0.9500 . ?
 C1K C1L 1.395(16) . ?
 C1L H1L 0.9500 . ?
 C1L C1M 1.402(16) . ?
 C1M H1M 0.9500 . ?
 C1N H1N 0.9500 . ?
 C2 H2 0.9500 . ?
 C2 C4 1.39(3) . ?
 C3 H3 0.9500 . ?
 C3 C5 1.38(3) . ?
 C4 H4 0.9500 . ?
 C4 C6 1.35(2) . ?
 C5 H5 0.9500 . ?
 C5 C6 1.36(3) . ?
 C6 C7 1.47(2) . ?
 C8 C9 1.35(2) . ?
 C10 C11 1.47(2) . ?
 C11 C12 1.37(2) . ?
 C11 C13 1.36(2) . ?
 C12 H12 0.9500 . ?
 C12 C14 1.41(3) . ?
 C13 H13 0.9500 . ?
 C13 C15 1.37(3) . ?
 C14 H14 0.9500 . ?
 C15 H15 0.9500 . ?
 C16 H16A 0.9900 . ?
 C16 H16B 0.9900 . ?
 C16 C17 1.50(3) . ?
 C17 C18 1.44(3) . ?
 C17 C19 1.35(3) . ?
 C18 H18 0.9500 . ?
 C18 C20 1.45(3) . ?
 C19 H19 0.9500 . ?
 C19 C21 1.42(3) . ?
 C20 H20 0.9500 . ?
 C20 C22 1.33(3) . ?
 C21 H21 0.9500 . ?
 C21 C22 1.44(3) . ?
 C22 C23 1.48(3) . ?
 C23 H23A 0.9900 . ?
 C23 H23B 0.9900 . ?
 C24 H24 0.9500 . ?
 C24 C26 1.42(3) . ?
 C25 H25 0.9500 . ?
 C25 C27 1.46(3) . ?
 C26 C28 1.40(2) . ?
 C26 C29 1.39(2) . ?
 C27 C28 1.35(2) . ?
 C27 C30 1.44(2) . ?
 C28 C33 1.47(2) . ?
 C29 H29 0.9500 . ?
 C29 C31 1.43(2) . ?
 C30 H30 0.9500 . ?
 C30 C32 1.38(2) . ?
 C31 H31 0.9500 . ?
 C31 C34 1.37(2) . ?
 C32 H32 0.9500 . ?
 C32 C35 1.49(2) . ?
 C33 C34 1.41(2) . ?
 C33 C35 1.37(2) . ?
 C34 C36 1.49(2) . ?
 C35 C37 1.44(2) . ?
 C36 C38 1.43(2) . ?
 C36 C39 1.38(2) . ?
 C37 C38 1.37(2) . ?
 C37 C40 1.48(2) . ?
 C38 C43 1.48(2) . ?
 C39 H39 0.9500 . ?
 C39 C41 1.41(2) . ?
 C40 H40 0.9500 . ?
 C40 C42 1.28(2) . ?
 C41 H41 0.9500 . ?
 C41 C44 1.39(2) . ?
 C42 H42 0.9500 . ?
 C42 C45 1.40(2) . ?
 C43 C44 1.39(2) . ?
 C43 C45 1.37(2) . ?
 C44 C46 1.38(2) . ?
 C45 C47 1.41(3) . ?
 C46 H46 0.9500 . ?
 C47 H47 0.9500 . ?
 C48 H48A 0.9900 . ?
 C48 H48B 0.9900 . ?
 C48 C49 1.39(3) . ?
 C49 C50 1.44(3) . ?
 C49 C51 1.40(3) . ?
 C50 H50 0.9500 . ?
 C50 C52 1.43(4) . ?
 C51 H51 0.9500 . ?
 C51 C53 1.47(3) . ?
 C52 H52 0.9500 . ?
 C52 C54 1.36(4) . ?
 C53 H53 0.9500 . ?
 C53 C54 1.35(3) . ?
 C55 H55 0.9500 . ?
 C55 C56 1.38(3) . ?
 C55 C58 1.40(2) . ?
 C56 H56 0.9500 . ?
 C56 C57 1.30(2) . ?
 C57 H57 0.9500 . ?
 C57 C60 1.48(2) . ?
 C58 C59 1.34(2) . ?
 C59 C60 1.46(2) . ?
 C59 C61 1.50(2) . ?
 C60 C62 1.43(2) . ?
 C61 C63 1.50(2) . ?
 C62 C64 1.473(16) . ?
 C63 C64 1.40(2) . ?
 C63 C65 1.43(2) . ?
 C64 C68 1.36(2) . ?
 C65 C66 1.30(2) . ?
 C66 H66 0.9500 . ?
 C66 C67 1.38(2) . ?
 C67 H67 0.9500 . ?
 C67 C68 1.50(2) . ?
 C68 H68 0.9500 . ?
 C69 H69A 0.9900 . ?
 C69 H69B 0.9900 . ?
 C69 C122 1.51(3) . ?
 C70 H70 0.9500 . ?
 C70 C72 1.35(3) . ?
 C71 H71 0.9500 . ?
 C71 C73 1.43(3) . ?
 C72 H72 0.9500 . ?
 C72 C74 1.45(3) . ?
 C73 H73 0.9500 . ?
 C73 C74 1.45(3) . ?
 C74 C75 1.41(3) . ?
 C76 C77 1.35(2) . ?
 C78 C79 1.48(3) . ?
 C79 C80 1.43(3) . ?
 C79 C81 1.34(3) . ?
 C80 H80 0.9500 . ?
 C80 C82 1.28(3) . ?
 C81 H81 0.9500 . ?
 C81 C83 1.36(4) . ?
 C82 H82 0.9500 . ?
 C83 H83 0.9500 . ?
 C84 H84A 0.9900 . ?
 C84 H84B 0.9900 . ?
 C84 C85 1.47(4) . ?
 C85 C86 1.33(4) . ?
 C85 C87 1.38(4) . ?
 C86 H86 0.9500 . ?
 C86 C88 1.42(3) . ?
 C87 H87 0.9500 . ?
 C87 C89 1.34(3) . ?
 C88 H88 0.9500 . ?
 C88 C90 1.44(4) . ?
 C89 H89 0.9500 . ?
 C89 C90 1.30(4) . ?
 C90 C91 1.58(4) . ?
 C91 H91A 0.9900 . ?
 C91 H91B 0.9900 . ?
 C92 H92 0.9500 . ?
 C92 C94 1.50(4) . ?
 C93 H93 0.9500 . ?
 C93 C95 1.37(3) . ?
 C94 C96 1.46(3) . ?
 C94 C97 1.36(3) . ?
 C95 C96 1.39(3) . ?
 C95 C98 1.43(3) . ?
 C96 C101 1.47(3) . ?
 C97 H97 0.9500 . ?
 C97 C99 1.39(3) . ?
 C98 H98 0.9500 . ?
 C98 C100 1.31(3) . ?
 C99 H99 0.9500 . ?
 C99 C102 1.51(3) . ?
 C100 H100 0.9500 . ?
 C100 C103 1.46(3) . ?
 C101 C102 1.43(3) . ?
 C101 C103 1.43(3) . ?
 C102 C104 1.39(3) . ?
 C103 C105 1.40(3) . ?
 C104 C106 1.46(3) . ?
 C104 C107 1.46(3) . ?
 C105 C106 1.35(2) . ?
 C105 C108 1.48(3) . ?
 C106 C111 1.44(2) . ?
 C107 H107 0.9500 . ?
 C107 C109 1.30(3) . ?
 C108 H108 0.9500 . ?
 C108 C110 1.28(2) . ?
 C109 H109 0.9500 . ?
 C109 C112 1.48(3) . ?
 C110 H110 0.9500 . ?
 C110 C113 1.45(3) . ?
 C111 C112 1.34(2) . ?
 C111 C113 1.46(2) . ?
 C112 C114 1.41(2) . ?
 C113 C115 1.30(2) . ?
 C114 H114 0.9500 . ?
 C115 H115 0.9500 . ?
 C116 H11A 0.9900 . ?
 C116 H11B 0.9900 . ?
 C116 C117 1.49(3) . ?
 C117 C118 1.36(3) . ?
 C117 C119 1.32(2) . ?
 C118 H118 0.9500 . ?
 C118 C120 1.37(3) . ?
 C119 H119 0.9500 . ?
 C119 C121 1.37(3) . ?
 C120 H120 0.9500 . ?
 C120 C122 1.42(3) . ?
 C121 H121 0.9500 . ?
 C121 C122 1.32(3) . ?
 C123 H123 0.9500 . ?
 C123 C124 1.418(15) . ?
 C123 C126 1.412(15) . ?
 C124 H124 0.9500 . ?
 C124 C125 1.397(16) . ?
 C125 H125 0.9500 . ?
 C125 C128 1.408(15) . ?
 C126 C127 1.415(15) . ?
 C127 C128 1.427(15) . ?
 C127 C129 1.437(15) . ?
 C128 C130 1.407(15) . ?
 C129 C132 1.442(15) . ?
 C130 C131 1.421(15) . ?
 C131 C132 1.3900 . ?
 C131 C136 1.3900 . ?
 C132 C133 1.3900 . ?
 C133 C134 1.3900 . ?
 C134 H134 0.9500 . ?
 C134 C135 1.3900 . ?
 C135 H135 0.9500 . ?
 C135 C136 1.3900 . ?
 C136 H136 0.9500 . ?
 C137 H13A 0.9800 . ?
 C137 H13B 0.9800 . ?
 C137 H13C 0.9800 . ?
 C137 C138 1.48(3) . ?

loop_
  _geom_angle_atom_site_label_1
  _geom_angle_atom_site_label_2
  _geom_angle_atom_site_label_3
  _geom_angle
  _geom_angle_site_symmetry_1
  _geom_angle_site_symmetry_3
  _geom_angle_publ_flag
 C9 S1 C7 88.6(8) . . ?
 C8 S2 C10 89.4(8) . . ?
 C77 S3 C75 83.8(8) . . ?
 C76 S4 C78 88.9(8) . . ?
 F1 P1 F1 180.0 . 3_666 ?
 F2 P1 F1 90.4(10) . 3_666 ?
 F2 P1 F1 89.6(10) 3_666 3_666 ?
 F2 P1 F1 89.6(10) . . ?
 F2 P1 F1 90.4(10) 3_666 . ?
 F2 P1 F2 180.0(18) . 3_666 ?
 F3 P1 F1 88.6(10) . . ?
 F3 P1 F1 91.4(10) . 3_666 ?
 F3 P1 F1 91.4(10) 3_666 . ?
 F3 P1 F1 88.6(10) 3_666 3_666 ?
 F3 P1 F2 90.5(9) . . ?
 F3 P1 F2 89.5(9) . 3_666 ?
 F3 P1 F2 89.5(9) 3_666 . ?
 F3 P1 F2 90.5(9) 3_666 3_666 ?
 F3 P1 F3 180.0 3_666 . ?
 F4 P2 F4 180.0 . 3_766 ?
 F5 P2 F4 90.2(6) . . ?
 F5 P2 F4 90.2(6) 3_766 3_766 ?
 F5 P2 F4 89.8(6) . 3_766 ?
 F5 P2 F4 89.8(6) 3_766 . ?
 F5 P2 F5 180.0(4) 3_766 . ?
 F5 P2 F6 86.5(8) 3_766 3_766 ?
 F5 P2 F6 93.5(8) . 3_766 ?
 F5 P2 F6 86.5(8) . . ?
 F5 P2 F6 93.5(8) 3_766 . ?
 F6 P2 F4 88.4(8) . 3_766 ?
 F6 P2 F4 88.4(8) 3_766 . ?
 F6 P2 F4 91.6(8) 3_766 3_766 ?
 F6 P2 F4 91.6(8) . . ?
 F6 P2 F6 180.0 . 3_766 ?
 F7 P3 F12 179.2(8) . . ?
 F8 P3 F7 89.4(7) . . ?
 F8 P3 F9 90.2(7) . . ?
 F8 P3 F11 90.8(7) . . ?
 F8 P3 F12 91.4(6) . . ?
 F9 P3 F7 90.5(7) . . ?
 F9 P3 F12 89.4(7) . . ?
 F10 P3 F7 89.9(7) . . ?
 F10 P3 F8 179.2(9) . . ?
 F10 P3 F9 89.4(7) . . ?
 F10 P3 F11 89.5(7) . . ?
 F10 P3 F12 89.3(7) . . ?
 F11 P3 F7 89.8(7) . . ?
 F11 P3 F9 178.9(8) . . ?
 F11 P3 F12 90.2(7) . . ?
 F13 P4 F14 85.9(13) . . ?
 F13 P4 F15 88.9(11) . . ?
 F13 P4 F17 96.0(14) . . ?
 F15 P4 F14 89.0(11) . . ?
 F15 P4 F17 91.8(11) . . ?
 F16 P4 F13 173.6(15) . . ?
 F16 P4 F14 87.6(13) . . ?
 F16 P4 F15 91.0(11) . . ?
 F16 P4 F17 90.4(14) . . ?
 F16 P4 F18 92.6(11) . . ?
 F17 P4 F14 177.9(15) . . ?
 F18 P4 F13 87.1(11) . . ?
 F18 P4 F14 87.8(11) . . ?
 F18 P4 F15 175.0(12) . . ?
 F18 P4 F17 91.6(10) . . ?
 F19 P5 F20 87.2(10) . . ?
 F19 P5 F21 93.0(7) . . ?
 F19 P5 F22 87.0(7) . . ?
 F20 P5 F21 89.2(7) . . ?
 F20 P5 F22 89.0(7) . . ?
 F21 P5 F22 178.2(7) . . ?
 F23 P5 F19 174.5(11) . . ?
 F23 P5 F20 88.3(10) . . ?
 F23 P5 F21 90.1(8) . . ?
 F23 P5 F22 89.8(8) . . ?
 F23 P5 F24 94.9(10) . . ?
 F24 P5 F19 89.6(9) . . ?
 F24 P5 F20 176.8(11) . . ?
 F24 P5 F21 90.6(7) . . ?
 F24 P5 F22 91.2(7) . . ?
 F26 P6 F25 86.3(9) . . ?
 F26 P6 F28 84.8(10) . . ?
 F26 P6 F30 175.4(12) . . ?
 F27 P6 F25 85.2(12) . . ?
 F27 P6 F26 96.5(10) . . ?
 F27 P6 F28 165.4(16) . . ?
 F27 P6 F29 104.4(15) . . ?
 F27 P6 F30 88.1(10) . . ?
 F28 P6 F25 80.4(14) . . ?
 F29 P6 F25 170.4(14) . . ?
 F29 P6 F26 93.2(9) . . ?
 F29 P6 F28 90.0(14) . . ?
 F29 P6 F30 86.2(10) . . ?
 F30 P6 F25 93.5(10) . . ?
 F30 P6 F28 90.6(12) . . ?
 F31 P7 F32 88.2(10) . . ?
 F31 P7 F33 85.6(9) . . ?
 F31 P7 F35 172.1(10) . . ?
 F31 P7 F36 95.4(10) . . ?
 F32 P7 F35 84.3(9) . . ?
 F32 P7 F36 89.8(9) . . ?
 F33 P7 F32 89.4(9) . . ?
 F33 P7 F35 92.0(9) . . ?
 F33 P7 F36 178.7(11) . . ?
 F34 P7 F31 100.7(11) . . ?
 F34 P7 F32 171.2(11) . . ?
 F34 P7 F33 91.5(10) . . ?
 F34 P7 F35 86.9(10) . . ?
 F34 P7 F36 89.2(11) . . ?
 F36 P7 F35 86.9(9) . . ?
 F37 P8 F38 87.0(13) . . ?
 F37 P8 F39 83.7(14) . . ?
 F39 P8 F38 79.0(14) . . ?
 F40 P8 F37 172.9(18) . . ?
 F40 P8 F38 86.5(12) . . ?
 F40 P8 F39 92.4(15) . . ?
 F41 P8 F37 97.8(14) . . ?
 F41 P8 F38 169(2) . . ?
 F41 P8 F39 91.7(15) . . ?
 F41 P8 F40 88.1(14) . . ?
 F42 P8 F37 91.5(17) . . ?
 F42 P8 F38 97.5(17) . . ?
 F42 P8 F39 174.1(17) . . ?
 F42 P8 F40 92.1(13) . . ?
 F42 P8 F41 92(2) . . ?
 F43 P9 F45 89.9(13) . . ?
 F43 P9 F46 90.4(13) . . ?
 F43 P9 F47 90.7(12) . . ?
 F43 P9 F48 178.3(14) . . ?
 F44 P9 F43 87.9(12) . . ?
 F44 P9 F45 93(2) . . ?
 F44 P9 F46 81(2) . . ?
 F44 P9 F47 176(3) . . ?
 F44 P9 F48 90.6(13) . . ?
 F45 P9 F46 174.2(18) . . ?
 F47 P9 F45 84(2) . . ?
 F47 P9 F46 102(2) . . ?
 F47 P9 F48 90.7(13) . . ?
 F48 P9 F45 89.2(13) . . ?
 F48 P9 F46 90.3(13) . . ?
 F43A P9A F44A 88.7(13) . . ?
 F43A P9A F45A 89.5(13) . . ?
 F44A P9A F45A 89(2) . . ?
 F46A P9A F43A 91.2(14) . . ?
 F46A P9A F44A 81(2) . . ?
 F46A P9A F45A 170(2) . . ?
 F47A P9A F43A 89.2(14) . . ?
 F47A P9A F44A 174(3) . . ?
 F47A P9A F45A 85(2) . . ?
 F47A P9A F46A 105(3) . . ?
 F47A P9A F48A 90.6(14) . . ?
 F48A P9A F43A 176.9(17) . . ?
 F48A P9A F44A 91.3(14) . . ?
 F48A P9A F45A 87.5(14) . . ?
 F48A P9A F46A 91.8(14) . . ?
 C2 N1 C1 121(2) . . ?
 C2 N1 C3 123(2) . . ?
 C3 N1 C1 115(2) . . ?
 C8 N2 C7 104.4(12) . . ?
 C10 N3 C9 104.7(12) . . ?
 C14 N4 C15 123(2) . . ?
 C14 N4 C16 118(2) . . ?
 C15 N4 C16 118.5(18) . . ?
 C24 N5 C23 120(2) . . ?
 C25 N5 C23 119(2) . . ?
 C25 N5 C24 120(2) . . ?
 C46 N6 C47 121(2) . . ?
 C46 N6 C48 120(2) . . ?
 C47 N6 C48 118.3(19) . . ?
 C70 N7 C69 120(3) . . ?
 C70 N7 C71 122(3) . . ?
 C71 N7 C69 118(3) . . ?
 C75 N8 C76 95.5(8) . . ?
 C77 N9 C78 95.4(8) . . ?
 C83 N10 C82 113(3) . . ?
 C83 N10 C84 126(3) . . ?
 C84 N10 C82 120(3) . . ?
 C92 N11 C91 114(3) . . ?
 C92 N11 C93 134(4) . . ?
 C93 N11 C91 112(3) . . ?
 C114 N12 C116 118.4(18) . . ?
 C115 N12 C114 115.5(17) . . ?
 C115 N12 C116 126.1(18) . . ?
 N1 C1 H1A 109.3 . . ?
 N1 C1 H1B 109.3 . . ?
 H1A C1 H1B 107.9 . . ?
 C54 C1 N1 112(2) . . ?
 C54 C1 H1A 109.3 . . ?
 C54 C1 H1B 109.3 . . ?
 C1F C1A Cl3A 117.5(13) . . ?
 C1N C1A Cl3A 117.7(14) . . ?
 C1N C1A C1F 125(2) . . ?
 C1C C1B H1BA 122.5 . . ?
 C1G C1B H1BA 122.5 . . ?
 C1G C1B C1C 115(3) . . ?
 C1B C1C H1C 120.1 . . ?
 C1N C1C C1B 119.9(15) . . ?
 C1N C1C H1C 120.1 . . ?
 C1E C1D C1I 120.0 . . ?
 C1E C1D C1J 121.9(11) . . ?
 C1I C1D C1J 117.8(11) . . ?
 C1D C1E O3A 119.7(9) . . ?
 C1D C1E C1F 120.0 . . ?
 C1F C1E O3A 119.9(9) . . ?
 C1E C1F C1A 129.9(17) . . ?
 C1G C1F C1A 110.0(17) . . ?
 C1G C1F C1E 120.0 . . ?
 C1F C1G C1B 129(2) . . ?
 C1H C1G C1B 110(2) . . ?
 C1H C1G C1F 120.0 . . ?
 C1G C1H O4A 119.0(12) . . ?
 C1G C1H C1I 120.0 . . ?
 C1I C1H O4A 115.0(12) . . ?
 C1D C1I C1M 116(4) . . ?
 C1H C1I C1D 120.0 . . ?
 C1H C1I C1M 124(4) . . ?
 C1D C1J Cl4A 117.3(16) . . ?
 C1K C1J Cl4A 125(3) . . ?
 C1K C1J C1D 117.7(15) . . ?
 C1J C1K H1K 114.7 . . ?
 C1L C1K C1J 131(4) . . ?
 C1L C1K H1K 114.7 . . ?
 C1K C1L H1L 127.9 . . ?
 C1K C1L C1M 104(7) . . ?
 C1M C1L H1L 127.9 . . ?
 C1I C1M H1M 114.5 . . ?
 C1L C1M C1I 131(7) . . ?
 C1L C1M H1M 114.5 . . ?
 C1A C1N H1N 120.4 . . ?
 C1C C1N C1A 119.1(16) . . ?
 C1C C1N H1N 120.4 . . ?
 N1 C2 H2 118.7 . . ?
 N1 C2 C4 123(2) . . ?
 C4 C2 H2 118.7 . . ?
 N1 C3 H3 122.4 . . ?
 C5 C3 N1 115(2) . . ?
 C5 C3 H3 122.4 . . ?
 C2 C4 H4 121.4 . . ?
 C6 C4 C2 117(2) . . ?
 C6 C4 H4 121.4 . . ?
 C3 C5 H5 120.0 . . ?
 C6 C5 C3 120(2) . . ?
 C6 C5 H5 120.0 . . ?
 C4 C6 C5 122(2) . . ?
 C4 C6 C7 118(2) . . ?
 C5 C6 C7 119.4(18) . . ?
 N2 C7 S1 117.4(12) . . ?
 N2 C7 C6 118.8(12) . . ?
 C6 C7 S1 123.3(14) . . ?
 N2 C8 S2 131.3(13) . . ?
 C9 C8 S2 111.9(10) . . ?
 C9 C8 N2 116.7(12) . . ?
 N3 C9 S1 129.8(13) . . ?
 C8 C9 S1 112.9(10) . . ?
 C8 C9 N3 117.3(12) . . ?
 N3 C10 S2 116.5(11) . . ?
 N3 C10 C11 118.5(11) . . ?
 C11 C10 S2 124.9(13) . . ?
 C12 C11 C10 119.1(16) . . ?
 C13 C11 C10 119.0(18) . . ?
 C13 C11 C12 120.7(19) . . ?
 C11 C12 H12 121.9 . . ?
 C11 C12 C14 116.1(19) . . ?
 C14 C12 H12 121.9 . . ?
 C11 C13 H13 120.6 . . ?
 C11 C13 C15 119(2) . . ?
 C15 C13 H13 120.6 . . ?
 N4 C14 C12 122(2) . . ?
 N4 C14 H14 119.2 . . ?
 C12 C14 H14 119.2 . . ?
 N4 C15 C13 119.2(18) . . ?
 N4 C15 H15 120.4 . . ?
 C13 C15 H15 120.4 . . ?
 N4 C16 H16A 111.2 . . ?
 N4 C16 H16B 111.2 . . ?
 H16A C16 H16B 109.1 . . ?
 C17 C16 N4 103.0(17) . . ?
 C17 C16 H16A 111.2 . . ?
 C17 C16 H16B 111.2 . . ?
 C18 C17 C16 112(2) . . ?
 C19 C17 C16 129(3) . . ?
 C19 C17 C18 119(3) . . ?
 C17 C18 H18 120.4 . . ?
 C17 C18 C20 119(2) . . ?
 C20 C18 H18 120.4 . . ?
 C17 C19 H19 120.7 . . ?
 C17 C19 C21 119(3) . . ?
 C21 C19 H19 120.7 . . ?
 C18 C20 H20 117.8 . . ?
 C22 C20 C18 124(3) . . ?
 C22 C20 H20 117.8 . . ?
 C19 C21 H21 117.1 . . ?
 C19 C21 C22 126(3) . . ?
 C22 C21 H21 117.1 . . ?
 C20 C22 C21 113(3) . . ?
 C20 C22 C23 126(3) . . ?
 C21 C22 C23 120(3) . . ?
 N5 C23 C22 113.8(18) . . ?
 N5 C23 H23A 108.8 . . ?
 N5 C23 H23B 108.8 . . ?
 C22 C23 H23A 108.8 . . ?
 C22 C23 H23B 108.8 . . ?
 H23A C23 H23B 107.7 . . ?
 N5 C24 H24 117.2 . . ?
 N5 C24 C26 126(2) . . ?
 C26 C24 H24 117.2 . . ?
 N5 C25 H25 118.7 . . ?
 N5 C25 C27 123(2) . . ?
 C27 C25 H25 118.7 . . ?
 C28 C26 C24 112(2) . . ?
 C29 C26 C24 124.7(19) . . ?
 C29 C26 C28 123.2(19) . . ?
 C28 C27 C25 115.2(18) . . ?
 C28 C27 C30 125(2) . . ?
 C30 C27 C25 120(2) . . ?
 C26 C28 C33 116.7(18) . . ?
 C27 C28 C26 124(2) . . ?
 C27 C28 C33 119.2(18) . . ?
 C26 C29 H29 119.9 . . ?
 C26 C29 C31 120.3(18) . . ?
 C31 C29 H29 119.9 . . ?
 C27 C30 H30 121.4 . . ?
 C32 C30 C27 117.2(18) . . ?
 C32 C30 H30 121.4 . . ?
 C29 C31 H31 121.4 . . ?
 C34 C31 C29 117.3(18) . . ?
 C34 C31 H31 121.4 . . ?
 C30 C32 H32 120.2 . . ?
 C30 C32 C35 119.7(16) . . ?
 C35 C32 H32 120.2 . . ?
 C34 C33 C28 117.9(16) . . ?
 C35 C33 C28 118.0(18) . . ?
 C35 C33 C34 124.0(17) . . ?
 C31 C34 C33 124.5(18) . . ?
 C31 C34 C36 118.3(17) . . ?
 C33 C34 C36 116.9(16) . . ?
 C33 C35 C32 121.2(16) . . ?
 C33 C35 C37 120.1(16) . . ?
 C37 C35 C32 118.7(15) . . ?
 C38 C36 C34 116.0(16) . . ?
 C39 C36 C34 119.7(16) . . ?
 C39 C36 C38 124.1(17) . . ?
 C35 C37 C40 127.3(17) . . ?
 C38 C37 C35 117.3(15) . . ?
 C38 C37 C40 115.3(16) . . ?
 C36 C38 C43 115.0(16) . . ?
 C37 C38 C36 125.2(16) . . ?
 C37 C38 C43 119.8(15) . . ?
 C36 C39 H39 120.9 . . ?
 C36 C39 C41 118.2(17) . . ?
 C41 C39 H39 120.9 . . ?
 C37 C40 H40 116.5 . . ?
 C42 C40 C37 127(2) . . ?
 C42 C40 H40 116.5 . . ?
 C39 C41 H41 119.4 . . ?
 C44 C41 C39 121.2(19) . . ?
 C44 C41 H41 119.4 . . ?
 C40 C42 H42 122.2 . . ?
 C40 C42 C45 115.7(18) . . ?
 C45 C42 H42 122.2 . . ?
 C44 C43 C38 120.3(16) . . ?
 C45 C43 C38 116.9(17) . . ?
 C45 C43 C44 122.7(18) . . ?
 C41 C44 C43 121.1(18) . . ?
 C46 C44 C41 124(2) . . ?
 C46 C44 C43 115.0(18) . . ?
 C42 C45 C47 119.7(18) . . ?
 C43 C45 C42 125.1(19) . . ?
 C43 C45 C47 115.2(19) . . ?
 N6 C46 C44 123(2) . . ?
 N6 C46 H46 118.5 . . ?
 C44 C46 H46 118.5 . . ?
 N6 C47 C45 121.4(19) . . ?
 N6 C47 H47 119.3 . . ?
 C45 C47 H47 119.3 . . ?
 N6 C48 H48A 109.1 . . ?
 N6 C48 H48B 109.1 . . ?
 H48A C48 H48B 107.8 . . ?
 C49 C48 N6 113(2) . . ?
 C49 C48 H48A 109.1 . . ?
 C49 C48 H48B 109.1 . . ?
 C48 C49 C50 119(3) . . ?
 C48 C49 C51 119(3) . . ?
 C51 C49 C50 122(3) . . ?
 C49 C50 H50 120.6 . . ?
 C52 C50 C49 119(3) . . ?
 C52 C50 H50 120.6 . . ?
 C49 C51 H51 121.3 . . ?
 C49 C51 C53 117(3) . . ?
 C53 C51 H51 121.3 . . ?
 C50 C52 H52 121.4 . . ?
 C54 C52 C50 117(3) . . ?
 C54 C52 H52 121.4 . . ?
 C51 C53 H53 121.2 . . ?
 C54 C53 C51 118(3) . . ?
 C54 C53 H53 121.2 . . ?
 C52 C54 C1 122(3) . . ?
 C53 C54 C1 110(3) . . ?
 C53 C54 C52 127(4) . . ?
 C56 C55 H55 120.5 . . ?
 C56 C55 C58 119(2) . . ?
 C58 C55 H55 120.5 . . ?
 C55 C56 H56 119.5 . . ?
 C57 C56 C55 121(2) . . ?
 C57 C56 H56 119.5 . . ?
 C56 C57 H57 117.8 . . ?
 C56 C57 C60 124(2) . . ?
 C60 C57 H57 117.8 . . ?
 C55 C58 Cl1 113.1(16) . . ?
 C59 C58 Cl1 125.4(17) . . ?
 C59 C58 C55 121.4(19) . . ?
 C58 C59 C60 122.4(18) . . ?
 C58 C59 C61 122.6(18) . . ?
 C60 C59 C61 114.6(17) . . ?
 C59 C60 C57 111.9(17) . . ?
 C62 C60 C57 122.5(16) . . ?
 C62 C60 C59 125.6(17) . . ?
 O1 C61 C59 119.6(19) . . ?
 O1 C61 C63 123.1(18) . . ?
 C59 C61 C63 117.0(17) . . ?
 O2 C62 C60 120.7(16) . . ?
 O2 C62 C64 120.6(18) . . ?
 C60 C62 C64 118.7(16) . . ?
 C64 C63 C61 123.7(16) . . ?
 C64 C63 C65 114.5(16) . . ?
 C65 C63 C61 121.4(16) . . ?
 C63 C64 C62 117.8(16) . . ?
 C68 C64 C62 116.4(16) . . ?
 C68 C64 C63 125.8(16) . . ?
 C63 C65 Cl2 123.5(14) . . ?
 C66 C65 Cl2 112.3(16) . . ?
 C66 C65 C63 124.1(18) . . ?
 C65 C66 H66 119.6 . . ?
 C65 C66 C67 121(2) . . ?
 C67 C66 H66 119.6 . . ?
 C66 C67 H67 120.2 . . ?
 C66 C67 C68 119.6(18) . . ?
 C68 C67 H67 120.2 . . ?
 C64 C68 C67 115.0(17) . . ?
 C64 C68 H68 122.5 . . ?
 C67 C68 H68 122.5 . . ?
 N7 C69 H69A 110.1 . . ?
 N7 C69 H69B 110.1 . . ?
 N7 C69 C122 108(2) . . ?
 H69A C69 H69B 108.4 . . ?
 C122 C69 H69A 110.1 . . ?
 C122 C69 H69B 110.1 . . ?
 N7 C70 H70 121.9 . . ?
 N7 C70 C72 116(3) . . ?
 C72 C70 H70 121.9 . . ?
 N7 C71 H71 120.4 . . ?
 N7 C71 C73 119(3) . . ?
 C73 C71 H71 120.4 . . ?
 C70 C72 H72 113.8 . . ?
 C70 C72 C74 132(3) . . ?
 C74 C72 H72 113.8 . . ?
 C71 C73 H73 117.0 . . ?
 C71 C73 C74 126(3) . . ?
 C74 C73 H73 117.0 . . ?
 C73 C74 C72 103(2) . . ?
 C75 C74 C72 131(2) . . ?
 C75 C74 C73 126(2) . . ?
 N8 C75 S3 126.2(9) . . ?
 N8 C75 C74 114.2(14) . . ?
 C74 C75 S3 119.0(13) . . ?
 N8 C76 S4 132.7(12) . . ?
 C77 C76 S4 106.5(10) . . ?
 C77 C76 N8 120.8(11) . . ?
 N9 C77 S3 119.5(14) . . ?
 C76 C77 S3 113.5(12) . . ?
 C76 C77 N9 126.9(11) . . ?
 N9 C78 S4 122.3(10) . . ?
 N9 C78 C79 121.8(14) . . ?
 C79 C78 S4 115.9(13) . . ?
 C80 C79 C78 118(2) . . ?
 C81 C79 C78 123(2) . . ?
 C81 C79 C80 119(3) . . ?
 C79 C80 H80 121.3 . . ?
 C82 C80 C79 117(3) . . ?
 C82 C80 H80 121.3 . . ?
 C79 C81 H81 118.5 . . ?
 C79 C81 C83 123(3) . . ?
 C83 C81 H81 118.5 . . ?
 N10 C82 H82 116.5 . . ?
 C80 C82 N10 127(3) . . ?
 C80 C82 H82 116.5 . . ?
 N10 C83 H83 119.5 . . ?
 C81 C83 N10 121(3) . . ?
 C81 C83 H83 119.5 . . ?
 N10 C84 H84A 109.0 . . ?
 N10 C84 H84B 109.0 . . ?
 N10 C84 C85 113(3) . . ?
 H84A C84 H84B 107.8 . . ?
 C85 C84 H84A 109.0 . . ?
 C85 C84 H84B 109.0 . . ?
 C86 C85 C84 121(4) . . ?
 C86 C85 C87 119(4) . . ?
 C87 C85 C84 120(4) . . ?
 C85 C86 H86 121.1 . . ?
 C85 C86 C88 118(4) . . ?
 C88 C86 H86 121.1 . . ?
 C85 C87 H87 116.7 . . ?
 C89 C87 C85 127(4) . . ?
 C89 C87 H87 116.7 . . ?
 C86 C88 H88 120.5 . . ?
 C86 C88 C90 119(3) . . ?
 C90 C88 H88 120.5 . . ?
 C87 C89 H89 121.9 . . ?
 C90 C89 C87 116(4) . . ?
 C90 C89 H89 121.9 . . ?
 C88 C90 C91 118(3) . . ?
 C89 C90 C88 122(4) . . ?
 C89 C90 C91 119(4) . . ?
 N11 C91 H91A 110.0 . . ?
 N11 C91 H91B 110.0 . . ?
 C90 C91 N11 108.6(19) . . ?
 C90 C91 H91A 110.0 . . ?
 C90 C91 H91B 110.0 . . ?
 H91A C91 H91B 108.3 . . ?
 N11 C92 H92 123.3 . . ?
 N11 C92 C94 113(3) . . ?
 C94 C92 H92 123.3 . . ?
 N11 C93 H93 123.1 . . ?
 N11 C93 C95 114(4) . . ?
 C95 C93 H93 123.1 . . ?
 C96 C94 C92 114(3) . . ?
 C97 C94 C92 124(3) . . ?
 C97 C94 C96 122(3) . . ?
 C93 C95 C96 121(3) . . ?
 C93 C95 C98 118(3) . . ?
 C96 C95 C98 121(3) . . ?
 C94 C96 C101 116(3) . . ?
 C95 C96 C94 123(3) . . ?
 C95 C96 C101 121(3) . . ?
 C94 C97 H97 117.3 . . ?
 C94 C97 C99 125(3) . . ?
 C99 C97 H97 117.3 . . ?
 C95 C98 H98 122.6 . . ?
 C100 C98 C95 115(3) . . ?
 C100 C98 H98 122.6 . . ?
 C97 C99 H99 121.5 . . ?
 C97 C99 C102 117(2) . . ?
 C102 C99 H99 121.5 . . ?
 C98 C100 H100 114.1 . . ?
 C98 C100 C103 132(3) . . ?
 C103 C100 H100 114.1 . . ?
 C102 C101 C96 122(2) . . ?
 C103 C101 C96 119(2) . . ?
 C103 C101 C102 118(2) . . ?
 C101 C102 C99 118(2) . . ?
 C104 C102 C99 119(2) . . ?
 C104 C102 C101 123(2) . . ?
 C101 C103 C100 112(2) . . ?
 C105 C103 C100 131(2) . . ?
 C105 C103 C101 117(2) . . ?
 C102 C104 C106 117(2) . . ?
 C102 C104 C107 128(2) . . ?
 C107 C104 C106 115.2(19) . . ?
 C103 C105 C108 117(2) . . ?
 C106 C105 C103 125(2) . . ?
 C106 C105 C108 119(2) . . ?
 C105 C106 C104 120(2) . . ?
 C105 C106 C111 124(2) . . ?
 C111 C106 C104 116(2) . . ?
 C104 C107 H107 115.8 . . ?
 C109 C107 C104 128(2) . . ?
 C109 C107 H107 115.8 . . ?
 C105 C108 H108 121.4 . . ?
 C110 C108 C105 117(2) . . ?
 C110 C108 H108 121.4 . . ?
 C107 C109 H109 122.1 . . ?
 C107 C109 C112 116(2) . . ?
 C112 C109 H109 122.1 . . ?
 C108 C110 H110 115.9 . . ?
 C108 C110 C113 128(2) . . ?
 C113 C110 H110 115.9 . . ?
 C106 C111 C113 117(2) . . ?
 C112 C111 C106 124(2) . . ?
 C112 C111 C113 119(2) . . ?
 C111 C112 C109 119.9(19) . . ?
 C111 C112 C114 119(2) . . ?
 C114 C112 C109 121(2) . . ?
 C110 C113 C111 114.6(19) . . ?
 C115 C113 C110 130(2) . . ?
 C115 C113 C111 115(2) . . ?
 N12 C114 C112 122(2) . . ?
 N12 C114 H114 119.2 . . ?
 C112 C114 H114 119.2 . . ?
 N12 C115 H115 115.2 . . ?
 C113 C115 N12 130(2) . . ?
 C113 C115 H115 115.2 . . ?
 N12 C116 H11A 110.3 . . ?
 N12 C116 H11B 110.3 . . ?
 N12 C116 C117 107.0(14) . . ?
 H11A C116 H11B 108.6 . . ?
 C117 C116 H11A 110.3 . . ?
 C117 C116 H11B 110.3 . . ?
 C118 C117 C116 118(2) . . ?
 C119 C117 C116 126(2) . . ?
 C119 C117 C118 117(2) . . ?
 C117 C118 H118 119.9 . . ?
 C117 C118 C120 120(2) . . ?
 C120 C118 H118 119.9 . . ?
 C117 C119 H119 117.0 . . ?
 C117 C119 C121 126(3) . . ?
 C121 C119 H119 117.0 . . ?
 C118 C120 H120 120.0 . . ?
 C118 C120 C122 120(2) . . ?
 C122 C120 H120 120.0 . . ?
 C119 C121 H121 121.1 . . ?
 C122 C121 C119 118(3) . . ?
 C122 C121 H121 121.1 . . ?
 C120 C122 C69 117(3) . . ?
 C121 C122 C69 124(3) . . ?
 C121 C122 C120 119(3) . . ?
 C124 C123 H123 117.9 . . ?
 C126 C123 H123 117.9 . . ?
 C126 C123 C124 124(3) . . ?
 C123 C124 H124 123.8 . . ?
 C125 C124 C123 112(4) . . ?
 C125 C124 H124 123.8 . . ?
 C124 C125 H125 118.7 . . ?
 C124 C125 C128 123(4) . . ?
 C128 C125 H125 118.7 . . ?
 C123 C126 Cl3 117.8(14) . . ?
 C123 C126 C127 124(2) . . ?
 C127 C126 Cl3 117.6(14) . . ?
 C126 C127 C128 110(2) . . ?
 C126 C127 C129 132.7(19) . . ?
 C128 C127 C129 116(2) . . ?
 C125 C128 C127 126(3) . . ?
 C130 C128 C125 123(3) . . ?
 C130 C128 C127 111(3) . . ?
 O3 C129 C127 101(2) . . ?
 O3 C129 C132 124(3) . . ?
 C127 C129 C132 129(2) . . ?
 C128 C130 O4 111(2) . . ?
 C128 C130 C131 131(3) . . ?
 C131 C130 O4 118(3) . . ?
 C132 C131 C130 120(2) . . ?
 C132 C131 C136 120.0 . . ?
 C136 C131 C130 120(2) . . ?
 C131 C132 C129 109.6(17) . . ?
 C131 C132 C133 120.0 . . ?
 C133 C132 C129 129.9(17) . . ?
 C132 C133 Cl4 119.8(12) . . ?
 C134 C133 Cl4 120.2(12) . . ?
 C134 C133 C132 120.0 . . ?
 C133 C134 H134 120.0 . . ?
 C135 C134 C133 120.0 . . ?
 C135 C134 H134 120.0 . . ?
 C134 C135 H135 120.0 . . ?
 C134 C135 C136 120.0 . . ?
 C136 C135 H135 120.0 . . ?
 C131 C136 H136 120.0 . . ?
 C135 C136 C131 120.0 . . ?
 C135 C136 H136 120.0 . . ?
 H13A C137 H13B 109.5 . . ?
 H13A C137 H13C 109.5 . . ?
 H13B C137 H13C 109.5 . . ?
 C138 C137 H13A 109.5 . . ?
 C138 C137 H13B 109.5 . . ?
 C138 C137 H13C 109.5 . . ?
 N13 C138 C137 174(4) . . ?

loop_
  _geom_torsion_atom_site_label_1
  _geom_torsion_atom_site_label_2
  _geom_torsion_atom_site_label_3
  _geom_torsion_atom_site_label_4
  _geom_torsion
  _geom_torsion_site_symmetry_1
  _geom_torsion_site_symmetry_2
  _geom_torsion_site_symmetry_3
  _geom_torsion_site_symmetry_4
  _geom_torsion_publ_flag
 Cl1 C58 C59 C60 -176.1(12) . . . . ?
 Cl1 C58 C59 C61 12(3) . . . . ?
 Cl2 C65 C66 C67 -179.3(15) . . . . ?
 Cl3 C126 C127 C128 -180(3) . . . . ?
 Cl3 C126 C127 C129 14(8) . . . . ?
 Cl3A C1A C1F C1E 6(11) . . . . ?
 Cl3A C1A C1F C1G -177(5) . . . . ?
 Cl3A C1A C1N C1C 176(6) . . . . ?
 Cl4 C133 C134 C135 177(2) . . . . ?
 Cl4A C1J C1K C1L 173(7) . . . . ?
 S2 C8 C9 S1 -179.9(8) . . . . ?
 S2 C8 C9 N3 -0.7(19) . . . . ?
 S2 C10 C11 C12 7(3) . . . . ?
 S2 C10 C11 C13 174.6(16) . . . . ?
 S4 C76 C77 S3 178.7(10) . . . . ?
 S4 C76 C77 N9 1(2) . . . . ?
 S4 C78 C79 C80 175.4(14) . . . . ?
 S4 C78 C79 C81 -2(3) . . . . ?
 O1 C61 C63 C64 168.2(18) . . . . ?
 O1 C61 C63 C65 -4(3) . . . . ?
 O2 C62 C64 C63 -175.1(17) . . . . ?
 O2 C62 C64 C68 7(3) . . . . ?
 O3 C129 C132 C131 -166(2) . . . . ?
 O3 C129 C132 C133 21(4) . . . . ?
 O3A C1E C1F C1A 3(8) . . . . ?
 O3A C1E C1F C1G -173(5) . . . . ?
 O4 C130 C131 C132 -168(2) . . . . ?
 O4 C130 C131 C136 9(4) . . . . ?
 O4A C1H C1I C1D 153(4) . . . . ?
 O4A C1H C1I C1M -24(6) . . . . ?
 N1 C1 C54 C52 -76(3) . . . . ?
 N1 C1 C54 C53 97(3) . . . . ?
 N1 C2 C4 C6 1(4) . . . . ?
 N1 C3 C5 C6 -4(3) . . . . ?
 N2 C8 C9 S1 3.4(18) . . . . ?
 N2 C8 C9 N3 -177.4(12) . . . . ?
 N3 C10 C11 C12 -176.2(17) . . . . ?
 N3 C10 C11 C13 -8(3) . . . . ?
 N4 C16 C17 C18 -95(2) . . . . ?
 N4 C16 C17 C19 87(2) . . . . ?
 N5 C24 C26 C28 2(3) . . . . ?
 N5 C24 C26 C29 -178(2) . . . . ?
 N5 C25 C27 C28 0(3) . . . . ?
 N5 C25 C27 C30 179.2(19) . . . . ?
 N6 C48 C49 C50 77(3) . . . . ?
 N6 C48 C49 C51 -96(3) . . . . ?
 N7 C69 C122 C120 -92(3) . . . . ?
 N7 C69 C122 C121 82(3) . . . . ?
 N7 C70 C72 C74 9(5) . . . . ?
 N7 C71 C73 C74 0(4) . . . . ?
 N8 C76 C77 S3 -2(2) . . . . ?
 N8 C76 C77 N9 180.0(16) . . . . ?
 N9 C78 C79 C80 -7(3) . . . . ?
 N9 C78 C79 C81 176(2) . . . . ?
 N10 C84 C85 C86 97(4) . . . . ?
 N10 C84 C85 C87 -77(4) . . . . ?
 N11 C92 C94 C96 4(3) . . . . ?
 N11 C92 C94 C97 -178(3) . . . . ?
 N11 C93 C95 C96 5(4) . . . . ?
 N11 C93 C95 C98 -175(2) . . . . ?
 N12 C116 C117 C118 95(2) . . . . ?
 N12 C116 C117 C119 -89(2) . . . . ?
 C1 N1 C2 C4 168(2) . . . . ?
 C1 N1 C3 C5 -167(2) . . . . ?
 C1A C1F C1G C1B -6(8) . . . . ?
 C1A C1F C1G C1H -177(6) . . . . ?
 C1B C1C C1N C1A 9(10) . . . . ?
 C1B C1G C1H O4A 36(7) . . . . ?
 C1B C1G C1H C1I -172(7) . . . . ?
 C1C C1B C1G C1F 17(12) . . . . ?
 C1C C1B C1G C1H -172(7) . . . . ?
 C1D C1E C1F C1A 176(8) . . . . ?
 C1D C1E C1F C1G 0.0 . . . . ?
 C1D C1I C1M C1L 21(10) . . . . ?
 C1D C1J C1K C1L -3(11) . . . . ?
 C1E C1D C1I C1H 0.0 . . . . ?
 C1E C1D C1I C1M 177(5) . . . . ?
 C1E C1D C1J Cl4A -1(7) . . . . ?
 C1E C1D C1J C1K 176(5) . . . . ?
 C1E C1F C1G C1B 170(8) . . . . ?
 C1E C1F C1G C1H 0.0 . . . . ?
 C1F C1A C1N C1C 2(12) . . . . ?
 C1F C1G C1H O4A -151(4) . . . . ?
 C1F C1G C1H C1I 0.0 . . . . ?
 C1G C1B C1C C1N -17(12) . . . . ?
 C1G C1H C1I C1D 0.0 . . . . ?
 C1G C1H C1I C1M -177(6) . . . . ?
 C1H C1I C1M C1L -162(7) . . . . ?
 C1I C1D C1E O3A 173(5) . . . . ?
 C1I C1D C1E C1F 0.0 . . . . ?
 C1I C1D C1J Cl4A -175(4) . . . . ?
 C1I C1D C1J C1K 2(8) . . . . ?
 C1J C1D C1E O3A -1(6) . . . . ?
 C1J C1D C1E C1F -174(6) . . . . ?
 C1J C1D C1I C1H 174(6) . . . . ?
 C1J C1D C1I C1M -9(7) . . . . ?
 C1J C1K C1L C1M 10(9) . . . . ?
 C1K C1L C1M C1I -20(10) . . . . ?
 C1N C1A C1F C1E -180(6) . . . . ?
 C1N C1A C1F C1G -3(10) . . . . ?
 C2 N1 C1 C54 -89(3) . . . . ?
 C2 N1 C3 C5 3(4) . . . . ?
 C2 C4 C6 C5 -1(3) . . . . ?
 C2 C4 C6 C7 -179.8(19) . . . . ?
 C3 N1 C1 C54 82(3) . . . . ?
 C3 N1 C2 C4 -1(4) . . . . ?
 C3 C5 C6 C4 3(3) . . . . ?
 C3 C5 C6 C7 -178(2) . . . . ?
 C4 C6 C7 S1 172.6(15) . . . . ?
 C4 C6 C7 N2 1(3) . . . . ?
 C5 C6 C7 S1 -6(3) . . . . ?
 C5 C6 C7 N2 -177.3(17) . . . . ?
 C7 S1 C9 N3 179.4(15) . . . . ?
 C7 S1 C9 C8 -1.5(13) . . . . ?
 C7 N2 C8 S2 -179.5(13) . . . . ?
 C7 N2 C8 C9 -3.6(18) . . . . ?
 C8 S2 C10 N3 3.6(15) . . . . ?
 C8 S2 C10 C11 -179.1(16) . . . . ?
 C8 N2 C7 S1 2.4(17) . . . . ?
 C8 N2 C7 C6 174.4(14) . . . . ?
 C9 S1 C7 N2 -0.7(14) . . . . ?
 C9 S1 C7 C6 -172.2(15) . . . . ?
 C9 N3 C10 S2 -4.4(18) . . . . ?
 C9 N3 C10 C11 178.2(14) . . . . ?
 C10 S2 C8 N2 174.5(15) . . . . ?
 C10 S2 C8 C9 -1.6(13) . . . . ?
 C10 N3 C9 S1 -177.8(13) . . . . ?
 C10 N3 C9 C8 3.1(19) . . . . ?
 C10 C11 C12 C14 169.4(17) . . . . ?
 C10 C11 C13 C15 -166(2) . . . . ?
 C11 C12 C14 N4 -7(3) . . . . ?
 C11 C13 C15 N4 -1(4) . . . . ?
 C12 C11 C13 C15 2(3) . . . . ?
 C13 C11 C12 C14 2(3) . . . . ?
 C14 N4 C15 C13 -5(4) . . . . ?
 C14 N4 C16 C17 99(2) . . . . ?
 C15 N4 C14 C12 9(4) . . . . ?
 C15 N4 C16 C17 -78(3) . . . . ?
 C16 N4 C14 C12 -167(2) . . . . ?
 C16 N4 C15 C13 171(2) . . . . ?
 C16 C17 C18 C20 176.7(16) . . . . ?
 C16 C17 C19 C21 -178.3(19) . . . . ?
 C17 C18 C20 C22 4(3) . . . . ?
 C17 C19 C21 C22 -1(3) . . . . ?
 C18 C17 C19 C21 3(3) . . . . ?
 C18 C20 C22 C21 -2(3) . . . . ?
 C18 C20 C22 C23 -171.9(19) . . . . ?
 C19 C17 C18 C20 -4(3) . . . . ?
 C19 C21 C22 C20 0(3) . . . . ?
 C19 C21 C22 C23 171.1(18) . . . . ?
 C20 C22 C23 N5 88(3) . . . . ?
 C21 C22 C23 N5 -82(3) . . . . ?
 C23 N5 C24 C26 -173.9(19) . . . . ?
 C23 N5 C25 C27 172.5(18) . . . . ?
 C24 N5 C23 C22 81(3) . . . . ?
 C24 N5 C25 C27 1(3) . . . . ?
 C24 C26 C28 C27 0(3) . . . . ?
 C24 C26 C28 C33 179.5(15) . . . . ?
 C24 C26 C29 C31 -179.9(17) . . . . ?
 C25 N5 C23 C22 -90(3) . . . . ?
 C25 N5 C24 C26 -3(4) . . . . ?
 C25 C27 C28 C26 -1(3) . . . . ?
 C25 C27 C28 C33 179.3(15) . . . . ?
 C25 C27 C30 C32 178.9(16) . . . . ?
 C26 C28 C33 C34 -2(2) . . . . ?
 C26 C28 C33 C35 -177.9(15) . . . . ?
 C26 C29 C31 C34 3(3) . . . . ?
 C27 C28 C33 C34 178.2(16) . . . . ?
 C27 C28 C33 C35 2(2) . . . . ?
 C27 C30 C32 C35 2(2) . . . . ?
 C28 C26 C29 C31 -1(3) . . . . ?
 C28 C27 C30 C32 -2(3) . . . . ?
 C28 C33 C34 C31 4(2) . . . . ?
 C28 C33 C34 C36 177.0(13) . . . . ?
 C28 C33 C35 C32 -3(2) . . . . ?
 C28 C33 C35 C37 178.7(14) . . . . ?
 C29 C26 C28 C27 -179.7(18) . . . . ?
 C29 C26 C28 C33 0(3) . . . . ?
 C29 C31 C34 C33 -5(2) . . . . ?
 C29 C31 C34 C36 -177.4(14) . . . . ?
 C30 C27 C28 C26 -179.6(17) . . . . ?
 C30 C27 C28 C33 1(3) . . . . ?
 C30 C32 C35 C33 1(2) . . . . ?
 C30 C32 C35 C37 179.5(15) . . . . ?
 C31 C34 C36 C38 -178.1(14) . . . . ?
 C31 C34 C36 C39 -4(2) . . . . ?
 C32 C35 C37 C38 -178.9(13) . . . . ?
 C32 C35 C37 C40 0(2) . . . . ?
 C33 C34 C36 C38 8(2) . . . . ?
 C33 C34 C36 C39 -177.3(14) . . . . ?
 C33 C35 C37 C38 0(2) . . . . ?
 C33 C35 C37 C40 178.8(15) . . . . ?
 C34 C33 C35 C32 -178.6(15) . . . . ?
 C34 C33 C35 C37 3(2) . . . . ?
 C34 C36 C38 C37 -7(2) . . . . ?
 C34 C36 C38 C43 176.3(13) . . . . ?
 C34 C36 C39 C41 -176.9(14) . . . . ?
 C35 C33 C34 C31 -180.0(15) . . . . ?
 C35 C33 C34 C36 -7(2) . . . . ?
 C35 C37 C38 C36 2(2) . . . . ?
 C35 C37 C38 C43 179.4(13) . . . . ?
 C35 C37 C40 C42 178.3(18) . . . . ?
 C36 C38 C43 C44 -1(2) . . . . ?
 C36 C38 C43 C45 179.7(14) . . . . ?
 C36 C39 C41 C44 3(2) . . . . ?
 C37 C38 C43 C44 -178.7(15) . . . . ?
 C37 C38 C43 C45 2(2) . . . . ?
 C37 C40 C42 C45 2(3) . . . . ?
 C38 C36 C39 C41 -3(2) . . . . ?
 C38 C37 C40 C42 -3(3) . . . . ?
 C38 C43 C44 C41 2(2) . . . . ?
 C38 C43 C44 C46 179.4(16) . . . . ?
 C38 C43 C45 C42 -4(2) . . . . ?
 C38 C43 C45 C47 178.7(15) . . . . ?
 C39 C36 C38 C37 179.4(15) . . . . ?
 C39 C36 C38 C43 2(2) . . . . ?
 C39 C41 C44 C43 -2(3) . . . . ?
 C39 C41 C44 C46 179.9(19) . . . . ?
 C40 C37 C38 C36 -176.6(14) . . . . ?
 C40 C37 C38 C43 0(2) . . . . ?
 C40 C42 C45 C43 1(3) . . . . ?
 C40 C42 C45 C47 179.1(18) . . . . ?
 C41 C44 C46 N6 -173(2) . . . . ?
 C42 C45 C47 N6 177.2(19) . . . . ?
 C43 C44 C46 N6 9(3) . . . . ?
 C43 C45 C47 N6 -5(3) . . . . ?
 C44 C43 C45 C42 177.7(17) . . . . ?
 C44 C43 C45 C47 0(2) . . . . ?
 C45 C43 C44 C41 -179.6(16) . . . . ?
 C45 C43 C44 C46 -2(3) . . . . ?
 C46 N6 C47 C45 12(3) . . . . ?
 C46 N6 C48 C49 -89(3) . . . . ?
 C47 N6 C46 C44 -15(4) . . . . ?
 C47 N6 C48 C49 93(3) . . . . ?
 C48 N6 C46 C44 167(2) . . . . ?
 C48 N6 C47 C45 -169.4(19) . . . . ?
 C48 C49 C50 C52 -170(2) . . . . ?
 C48 C49 C51 C53 168(2) . . . . ?
 C49 C50 C52 C54 0(4) . . . . ?
 C49 C51 C53 C54 3(3) . . . . ?
 C50 C49 C51 C53 -4(3) . . . . ?
 C50 C52 C54 C1 170(2) . . . . ?
 C50 C52 C54 C53 -1(4) . . . . ?
 C51 C49 C50 C52 3(3) . . . . ?
 C51 C53 C54 C1 -173(2) . . . . ?
 C51 C53 C54 C52 0(4) . . . . ?
 C55 C56 C57 C60 0(3) . . . . ?
 C55 C58 C59 C60 0(3) . . . . ?
 C55 C58 C59 C61 -172.5(15) . . . . ?
 C56 C55 C58 Cl1 176.4(14) . . . . ?
 C56 C55 C58 C59 0(3) . . . . ?
 C56 C57 C60 C59 0(3) . . . . ?
 C56 C57 C60 C62 178.4(19) . . . . ?
 C57 C60 C62 O2 -4(3) . . . . ?
 C57 C60 C62 C64 176.1(14) . . . . ?
 C58 C55 C56 C57 0(3) . . . . ?
 C58 C59 C60 C57 0(2) . . . . ?
 C58 C59 C60 C62 -178.3(16) . . . . ?
 C58 C59 C61 O1 3(3) . . . . ?
 C58 C59 C61 C63 -170.7(15) . . . . ?
 C59 C60 C62 O2 174.2(17) . . . . ?
 C59 C60 C62 C64 -6(2) . . . . ?
 C59 C61 C63 C64 -19(2) . . . . ?
 C59 C61 C63 C65 169.0(15) . . . . ?
 C60 C59 C61 O1 -170.1(16) . . . . ?
 C60 C59 C61 C63 16(2) . . . . ?
 C60 C62 C64 C63 5(2) . . . . ?
 C60 C62 C64 C68 -173.2(16) . . . . ?
 C61 C59 C60 C57 173.1(13) . . . . ?
 C61 C59 C60 C62 -5(2) . . . . ?
 C61 C63 C64 C62 7(2) . . . . ?
 C61 C63 C64 C68 -174.9(17) . . . . ?
 C61 C63 C65 Cl2 -5(2) . . . . ?
 C61 C63 C65 C66 172.3(18) . . . . ?
 C62 C64 C68 C67 179.9(14) . . . . ?
 C63 C64 C68 C67 2(3) . . . . ?
 C63 C65 C66 C67 3(3) . . . . ?
 C64 C63 C65 Cl2 -178.1(12) . . . . ?
 C64 C63 C65 C66 -1(3) . . . . ?
 C65 C63 C64 C62 -179.6(14) . . . . ?
 C65 C63 C64 C68 -2(2) . . . . ?
 C65 C66 C67 C68 -3(3) . . . . ?
 C66 C67 C68 C64 0(3) . . . . ?
 C69 N7 C70 C72 -175(2) . . . . ?
 C69 N7 C71 C73 172(2) . . . . ?
 C70 N7 C69 C122 94(3) . . . . ?
 C70 N7 C71 C73 -4(4) . . . . ?
 C70 C72 C74 C73 -11(4) . . . . ?
 C70 C72 C74 C75 170(3) . . . . ?
 C71 N7 C69 C122 -82(3) . . . . ?
 C71 N7 C70 C72 0(4) . . . . ?
 C71 C73 C74 C72 6(3) . . . . ?
 C71 C73 C74 C75 -174(2) . . . . ?
 C72 C74 C75 S3 -4(3) . . . . ?
 C72 C74 C75 N8 -175.4(19) . . . . ?
 C73 C74 C75 S3 177.2(15) . . . . ?
 C73 C74 C75 N8 6(3) . . . . ?
 C75 S3 C77 N9 -179.2(17) . . . . ?
 C75 S3 C77 C76 2.9(15) . . . . ?
 C75 N8 C76 S4 178.5(14) . . . . ?
 C75 N8 C76 C77 -0.1(19) . . . . ?
 C76 S4 C78 N9 3.6(16) . . . . ?
 C76 S4 C78 C79 -179.1(16) . . . . ?
 C76 N8 C75 S3 2.8(18) . . . . ?
 C76 N8 C75 C74 173.6(16) . . . . ?
 C77 S3 C75 N8 -3.6(16) . . . . ?
 C77 S3 C75 C74 -174.0(18) . . . . ?
 C77 N9 C78 S4 -3(2) . . . . ?
 C77 N9 C78 C79 179.6(18) . . . . ?
 C78 S4 C76 N8 179.0(15) . . . . ?
 C78 S4 C76 C77 -2.2(13) . . . . ?
 C78 N9 C77 S3 -176.4(15) . . . . ?
 C78 N9 C77 C76 1(2) . . . . ?
 C78 C79 C80 C82 -172(2) . . . . ?
 C78 C79 C81 C83 172(2) . . . . ?
 C79 C80 C82 N10 -1(4) . . . . ?
 C79 C81 C83 N10 0(5) . . . . ?
 C80 C79 C81 C83 -5(4) . . . . ?
 C81 C79 C80 C82 5(3) . . . . ?
 C82 N10 C83 C81 4(4) . . . . ?
 C82 N10 C84 C85 -78(4) . . . . ?
 C83 N10 C82 C80 -3(4) . . . . ?
 C83 N10 C84 C85 88(4) . . . . ?
 C84 N10 C82 C80 165(3) . . . . ?
 C84 N10 C83 C81 -163(3) . . . . ?
 C84 C85 C86 C88 -167(3) . . . . ?
 C84 C85 C87 C89 172(3) . . . . ?
 C85 C86 C88 C90 -8(4) . . . . ?
 C85 C87 C89 C90 -2(5) . . . . ?
 C86 C85 C87 C89 -2(4) . . . . ?
 C86 C88 C90 C89 5(4) . . . . ?
 C86 C88 C90 C91 176(2) . . . . ?
 C87 C85 C86 C88 6(4) . . . . ?
 C87 C89 C90 C88 0(5) . . . . ?
 C87 C89 C90 C91 -171(2) . . . . ?
 C88 C90 C91 N11 -90(3) . . . . ?
 C89 C90 C91 N11 81(4) . . . . ?
 C91 N11 C92 C94 -179.8(18) . . . . ?
 C91 N11 C93 C95 175(2) . . . . ?
 C92 N11 C91 C90 87(3) . . . . ?
 C92 N11 C93 C95 -7(5) . . . . ?
 C92 C94 C96 C95 -5(3) . . . . ?
 C92 C94 C96 C101 177.4(18) . . . . ?
 C92 C94 C97 C99 -177(2) . . . . ?
 C93 N11 C91 C90 -94(3) . . . . ?
 C93 N11 C92 C94 2(5) . . . . ?
 C93 C95 C96 C94 0(4) . . . . ?
 C93 C95 C96 C101 178(2) . . . . ?
 C93 C95 C98 C100 -178(2) . . . . ?
 C94 C96 C101 C102 -2(3) . . . . ?
 C94 C96 C101 C103 180.0(18) . . . . ?
 C94 C97 C99 C102 1(3) . . . . ?
 C95 C96 C101 C102 -179.3(19) . . . . ?
 C95 C96 C101 C103 2(3) . . . . ?
 C95 C98 C100 C103 -3(4) . . . . ?
 C96 C94 C97 C99 0(4) . . . . ?
 C96 C95 C98 C100 2(3) . . . . ?
 C96 C101 C102 C99 3(3) . . . . ?
 C96 C101 C102 C104 178.3(16) . . . . ?
 C96 C101 C103 C100 -2(2) . . . . ?
 C96 C101 C103 C105 174.6(16) . . . . ?
 C97 C94 C96 C95 177(2) . . . . ?
 C97 C94 C96 C101 0(3) . . . . ?
 C97 C99 C102 C101 -3(2) . . . . ?
 C97 C99 C102 C104 -178.3(17) . . . . ?
 C98 C95 C96 C94 -180(2) . . . . ?
 C98 C95 C96 C101 -2(3) . . . . ?
 C98 C100 C103 C101 3(3) . . . . ?
 C98 C100 C103 C105 -173(2) . . . . ?
 C99 C102 C104 C106 -176.2(15) . . . . ?
 C99 C102 C104 C107 -1(3) . . . . ?
 C100 C103 C105 C106 -178.4(19) . . . . ?
 C100 C103 C105 C108 3(3) . . . . ?
 C101 C102 C104 C106 9(3) . . . . ?
 C101 C102 C104 C107 -175.9(17) . . . . ?
 C101 C103 C105 C106 5(3) . . . . ?
 C101 C103 C105 C108 -173.4(16) . . . . ?
 C102 C101 C103 C100 179.1(16) . . . . ?
 C102 C101 C103 C105 -4(2) . . . . ?
 C102 C104 C106 C105 -7(3) . . . . ?
 C102 C104 C106 C111 179.1(16) . . . . ?
 C102 C104 C107 C109 -177(2) . . . . ?
 C103 C101 C102 C99 -178.3(15) . . . . ?
 C103 C101 C102 C104 -3(3) . . . . ?
 C103 C105 C106 C104 1(3) . . . . ?
 C103 C105 C106 C111 173.6(16) . . . . ?
 C103 C105 C108 C110 -173(2) . . . . ?
 C104 C106 C111 C112 -4(3) . . . . ?
 C104 C106 C111 C113 178.4(15) . . . . ?
 C104 C107 C109 C112 0(3) . . . . ?
 C105 C106 C111 C112 -177.3(18) . . . . ?
 C105 C106 C111 C113 5(3) . . . . ?
 C105 C108 C110 C113 -7(3) . . . . ?
 C106 C104 C107 C109 -1(3) . . . . ?
 C106 C105 C108 C110 8(3) . . . . ?
 C106 C111 C112 C109 3(3) . . . . ?
 C106 C111 C112 C114 -179.9(15) . . . . ?
 C106 C111 C113 C110 -3(2) . . . . ?
 C106 C111 C113 C115 175.0(17) . . . . ?
 C107 C104 C106 C105 176.6(17) . . . . ?
 C107 C104 C106 C111 3(2) . . . . ?
 C107 C109 C112 C111 0(3) . . . . ?
 C107 C109 C112 C114 -177.7(18) . . . . ?
 C108 C105 C106 C104 179.1(15) . . . . ?
 C108 C105 C106 C111 -8(3) . . . . ?
 C108 C110 C113 C111 4(3) . . . . ?
 C108 C110 C113 C115 -173(2) . . . . ?
 C109 C112 C114 N12 -172.3(16) . . . . ?
 C110 C113 C115 N12 178(2) . . . . ?
 C111 C112 C114 N12 10(3) . . . . ?
 C111 C113 C115 N12 1(3) . . . . ?
 C112 C111 C113 C110 179.7(18) . . . . ?
 C112 C111 C113 C115 -3(3) . . . . ?
 C113 C111 C112 C109 -179.9(15) . . . . ?
 C113 C111 C112 C114 -3(3) . . . . ?
 C114 N12 C115 C113 7(3) . . . . ?
 C114 N12 C116 C117 -92(2) . . . . ?
 C115 N12 C114 C112 -12(3) . . . . ?
 C115 N12 C116 C117 88(2) . . . . ?
 C116 N12 C114 C112 168.4(16) . . . . ?
 C116 N12 C115 C113 -173.6(19) . . . . ?
 C116 C117 C118 C120 -174.3(17) . . . . ?
 C116 C117 C119 C121 173.8(19) . . . . ?
 C117 C118 C120 C122 -4(3) . . . . ?
 C117 C119 C121 C122 4(3) . . . . ?
 C118 C117 C119 C121 -10(3) . . . . ?
 C118 C120 C122 C69 173(2) . . . . ?
 C118 C120 C122 C121 -2(3) . . . . ?
 C119 C117 C118 C120 9(3) . . . . ?
 C119 C121 C122 C69 -172(2) . . . . ?
 C119 C121 C122 C120 2(4) . . . . ?
 C123 C124 C125 C128 -1(5) . . . . ?
 C123 C126 C127 C128 -8(7) . . . . ?
 C123 C126 C127 C129 -174(4) . . . . ?
 C124 C123 C126 Cl3 -178(3) . . . . ?
 C124 C123 C126 C127 10(8) . . . . ?
 C124 C125 C128 C127 3(6) . . . . ?
 C124 C125 C128 C130 -175(3) . . . . ?
 C125 C128 C130 O4 -9(5) . . . . ?
 C125 C128 C130 C131 177(4) . . . . ?
 C126 C123 C124 C125 -5(5) . . . . ?
 C126 C127 C128 C125 1(6) . . . . ?
 C126 C127 C128 C130 179(4) . . . . ?
 C126 C127 C129 O3 -17(6) . . . . ?
 C126 C127 C129 C132 -170(5) . . . . ?
 C127 C128 C130 O4 173(3) . . . . ?
 C127 C128 C130 C131 -1(5) . . . . ?
 C127 C129 C132 C131 -19(4) . . . . ?
 C127 C129 C132 C133 169(3) . . . . ?
 C128 C127 C129 O3 177(3) . . . . ?
 C128 C127 C129 C132 24(5) . . . . ?
 C128 C130 C131 C132 5(5) . . . . ?
 C128 C130 C131 C136 -178(3) . . . . ?
 C129 C127 C128 C125 170(4) . . . . ?
 C129 C127 C128 C130 -12(4) . . . . ?
 C129 C132 C133 Cl4 -6(3) . . . . ?
 C129 C132 C133 C134 172(3) . . . . ?
 C130 C131 C132 C129 4(3) . . . . ?
 C130 C131 C132 C133 177(3) . . . . ?
 C130 C131 C136 C135 -177(3) . . . . ?
 C131 C132 C133 Cl4 -177(2) . . . . ?
 C131 C132 C133 C134 0.0 . . . . ?
 C132 C131 C136 C135 0.0 . . . . ?
 C132 C133 C134 C135 0.0 . . . . ?
 C133 C134 C135 C136 0.0 . . . . ?
 C134 C135 C136 C131 0.0 . . . . ?
 C136 C131 C132 C129 -173(3) . . . . ?
 C136 C131 C132 C133 0.0 . . . . ?

_smtbx_masks_special_details       ?
loop_
  _smtbx_masks_void_nr
  _smtbx_masks_void_average_x
  _smtbx_masks_void_average_y
  _smtbx_masks_void_average_z
  _smtbx_masks_void_volume
  _smtbx_masks_void_count_electrons
  _smtbx_masks_void_content
 1 0.208 0.089 0.904 145.0 39.5 ?
 2 0.208 0.411 0.404 145.0 39.8 ?
 3 -0.208 0.589 0.596 145.0 39.3 ?
 4 -0.208 0.911 0.096 145.0 39.7 ?
 5 0.303 0.646 0.243 196.4 55.7 ?
 6 0.303 0.854 0.743 196.4 55.8 ?
 7 0.697 0.146 0.257 196.4 55.7 ?
 8 0.697 0.354 0.757 196.4 55.8 ?

_smtbx_masks_void_probe_radius     1.2
_smtbx_masks_void_truncation_radius  1.2
_shelx_res_file
;
TITL dcla2cboxb_a.res in P2(1)/c
    dcla2cboxb.res
    created by SHELXL-2018/3 at 09:55:24 on 17-Jul-2025
REM Old TITL DClA2Cboxb in P2(1)
REM SHELXT solution in P2(1)/c: R1 0.337, Rweak 0.066, Alpha 0.131
REM <I/s> 1.816 for 438 systematic absences, Orientation as input
REM Formula found by SHELXT: C293 N54 O28 F64 P6 S5 Cl8
CELL 1.54184 16.6699 21.885 40.3469 90 97.454 90
ZERR 8 0.0026 0.0029 0.0044 0 0.011 0
LATT 1
SYMM -X,0.5+Y,0.5-Z
SFAC C H Cl F N O P S
UNIT 552 348 16 192 52 16 32 16
RIGU
SADI C131 C136 C135 C136 C135 C134 C133 C134 C133 C132 C131 C132 C130 C131 =
 C130 C128 C128 C127 C129 C127 C129 C132 C126 C127 C123 C126 C123 C124 C124 =
 C125 C128 C125
DFIX 1.65 P9 F43 P9 F47 P9 F48 P9 F44 P9 F45 P9 F46
RIGU 0.001 0.001 Cl3 > Cl4A O3 > O4A C1A > C1N C123 > C136
SADI P9 F43 P9 F47 P9 F48 P9 F44 P9 F45 P9 F46
SADI 0.04 F43 F47 F43 F44 F43 F45 F43 F46 F48 F47 F48 F44 F48 F45 F48 F46
SADI C1D C1E C1J C1D C1J C1K C1K C1L C1M C1L C1M C1I C1D C1I C1I C1H C1G =
 C1H C1G C1B C1C C1B C1N C1C C1N C1A C1F C1A C1F C1G C1F C1E
SADI 0.01 O4 C130 O3A C1E O4A C1H O3 C129
SADI 0.05 F43 F48 F47 F44 F46 F45
SADI 0.01 Cl3A C1A Cl4A C1J Cl4 C133 Cl3 C126
SIMU P9 F43 F44 F45 F46 F47 F48
FLAT Cl3 Cl4 O3 O4 C123 > C136
SADI P9 F43 P9A F43A
FLAT Cl3A Cl4A O3A O4A C1A > C1N
SADI P9 F47 P9A F47A
SADI 0.01 N9 C78 N9 C77 N8 C76 N8 C75 N2 C8 N2 C7 N3 C9 N3 C10
SADI P9 F48 P9A F48A
SADI 0.01 S4 C76 S4 C78 S3 C77 S3 C75 S2 C8 S1 C9 S1 C7 S2 C10
SADI P9 F44 P9A F44A
SADI 0.01 Cl3A C1N C123 Cl3 C132 Cl4 Cl4A C1D C1F Cl3A Cl3 C127 Cl4 C132
SADI P9 F45 P9A F45A
DFIX 2.1 0.01 C75 C76 C77 C78
SADI P9 F46 P9A F46A
SIMU 0.01 0.02 2 Cl3 > Cl4A O3 > O4A C1A > C1N C123 > C136
SADI 0.04 F43 F47 F43A F47A
SADI 0.04 F43 F48 F43A F48A
SADI 0.01 C1K C1D C1J C1I C1E C1G C1F C1H C1B C1N C1C C1A
SADI O3A C1F O3A C1D O4A C1G O4A C1I
SADI 0.04 F43 F44 F43A F44A
SADI 0.04 F43 F45 F43A F45A
SADI F12 F11 F12 F9 F12 F8 F12 F10 F11 F7 F11 F8 F11 F10 F7 F9 F7 F8 F7 F10 =
 F9 F8 F9 F10 F8 F10
SADI 0.01 P3 F12 P3 F11 P3 F7 P3 F9 P3 F8 P3 F10
SADI 0.04 F43 F46 F43A F46A
SADI 0.04 F47 F48 F47A F48A
SADI 0.04 F47 F44 F47A F44A
SADI 0.04 F47 F45 F47A F45A
SADI 0.04 F47 F46 F47A F46A
SADI 0.04 F48 F44 F48A F44A
SADI 0.04 F48 F45 F48A F45A
SADI 0.04 F48 F46 F48A F46A
SADI 0.04 F44 F45 F44A F45A
SADI 0.04 F44 F46 F44A F46A
SADI 0.04 F45 F46 F45A F46A
RIGU 0.001 0.001 P9 P9A F43 > F48A
SIMU 0.01 0.02 2 P7 P9 P9A F31 > F36 F43 > F48A
DFIX 1.4 C62 C64

L.S. 10 0 0
PLAN  16
SIZE 0.024 0.056 0.088
TEMP -173
CONF
list 4
MORE -1
BOND $H
fmap 2 53
acta
ABIN
SHEL 9999 1.1
REM <olex2.extras>
REM <HklSrc "%.\\DClA2Cboxb.hkl">
REM </olex2.extras>

WGHT    0.200000
FVAR       0.07920   0.66713   0.53157
CL1   3    1.008912    0.548844    0.385004    11.00000    0.10929    0.17333 =
         0.13820   -0.00932   -0.01950   -0.00594
CL2   3    0.778832    0.705984    0.417932    11.00000    0.15861    0.18530 =
         0.09694   -0.02065    0.02034    0.01772
PART 1
CL3   3    0.441573    0.303036    0.460380    21.00000    0.21718    0.18087 =
         0.12737    0.02904    0.08599    0.02437
PART 2
CL3A  3    0.508908    0.121186    0.358721   -21.00000    0.25323    0.21746 =
         0.19240    0.01889    0.06068   -0.04897
PART 1
CL4   3    0.717676    0.258289    0.543689    21.00000    0.19515    0.19268 =
         0.15087    0.02535    0.02311   -0.01474
PART 2
CL4A  3    0.793164    0.093862    0.426077   -21.00000    0.25325    0.23607 =
         0.18638    0.01042    0.06889   -0.00917

PART 0
S1    8    1.006514    0.691738    0.319915    11.00000    0.11585    0.17461 =
         0.08986   -0.00224    0.03447   -0.01449
S2    8    0.787915    0.764020    0.282057    11.00000    0.11469    0.17702 =
         0.07606    0.00739    0.01467   -0.01884

S3    8    0.630323    0.027873    0.489691    11.00000    0.24665    0.15725 =
         0.14257   -0.00960    0.09607   -0.04569
S4    8    0.421190    0.121763    0.486070    11.00000    0.23213    0.16709 =
         0.11056   -0.00748    0.05075   -0.05144
P1    7    0.500000    0.500000    0.500000    10.50000    0.37373    0.14638 =
         0.23704    0.03101    0.17497    0.00986
P2    7    1.000000    0.500000    0.500000    10.50000    0.18784    0.19457 =
         0.08866    0.02576   -0.01219   -0.05894
P3    7    1.248639    0.609203    0.378784    11.00000    0.14592    0.29934 =
         0.16754    0.06888    0.04265    0.01954
P4    7    0.796938    0.725131    0.527284    11.00000    0.20629    0.22848 =
         0.12951   -0.00142    0.05595   -0.00403
P5    7    0.814617    0.434540    0.195832    11.00000    0.12275    0.18625 =
         0.06901   -0.01225    0.02297    0.01038
P6    7    0.448032    0.787001    0.280191    11.00000    0.12622    0.24632 =
         0.16274    0.05069   -0.03766   -0.00477
P7    7    0.376631    0.474713    0.258518    11.00000    0.12862    0.26323 =
         0.15019   -0.01210    0.02473   -0.02914
P8    7    0.856039    0.934000    0.480653    11.00000    0.23536    0.31713 =
         0.18441   -0.01497    0.06852    0.04155
PART 1
P9    7    1.078102    0.639159    0.159428    31.00000    0.43077    0.56239 =
         0.28036    0.03941    0.24748   -0.06923
PART 2
P9A   7    1.024091    0.561725    0.113953   -31.00000    0.44591    0.57459 =
         0.31986    0.03931    0.21164   -0.09343

PART 0
F1    4    0.601375    0.509566    0.502696    11.00000    0.37541    0.19968 =
         0.28607    0.01483    0.18981    0.00070
F2    4    0.494505    0.499304    0.460489    11.00000    0.45767    0.15729 =
         0.22677    0.03243    0.18826    0.00181
F3    4    0.514045    0.429313    0.501155    11.00000    0.39962    0.13975 =
         0.24048    0.03127    0.17790    0.02036

F4    4    0.988062    0.440404    0.478467    11.00000    0.24646    0.18900 =
         0.08462    0.02800   -0.01857   -0.07133
F5    4    0.980823    0.539385    0.467964    11.00000    0.25145    0.20238 =
         0.09242    0.03124   -0.05133   -0.06068
F6    4    1.090093    0.504684    0.494275    11.00000    0.20021    0.21160 =
         0.17236    0.01381    0.00269   -0.04917
F7    4    1.311493    0.565267    0.395448    11.00000    0.17913    0.34472 =
         0.51362    0.24725    0.07424    0.02368
F8    4    1.202527    0.599888    0.404857    11.00000    0.21168    0.30679 =
         0.13419    0.04541    0.02454   -0.01871
F9    4    1.291467    0.662157    0.397604    11.00000    0.27261    0.30787 =
         0.32009    0.10337   -0.09768   -0.07932
F10   4    1.295575    0.618367    0.353061    11.00000    0.35426    0.46931 =
         0.35813    0.17272    0.22551    0.11038
F11   4    1.206407    0.556668    0.359359    11.00000    0.34513    0.32282 =
         0.26282   -0.05537    0.06850    0.03336
F12   4    1.186460    0.653289    0.361751    11.00000    0.17533    0.29930 =
         0.15151    0.06101    0.00069    0.02845
F13   4    0.868447    0.680871    0.539976    11.00000    0.25348    0.27961 =
         0.30167    0.09276    0.13711    0.06041
F14   4    0.857938    0.781330    0.543415    11.00000    0.32496    0.28393 =
         0.19351   -0.01386   -0.03064   -0.06024
F15   4    0.764553    0.718208    0.562552    11.00000    0.25176    0.41161 =
         0.13354    0.00308    0.08598    0.03272
F16   4    0.732612    0.774744    0.516388    11.00000    0.28688    0.27243 =
         0.17856   -0.03772    0.01935    0.06264
F17   4    0.736579    0.673073    0.510985    11.00000    0.27766    0.27783 =
         0.27029   -0.10657    0.13233   -0.07526
F18   4    0.836092    0.731661    0.494540    11.00000    0.24305    0.37235 =
         0.13087    0.00187    0.08448   -0.04066
F19   4    0.889927    0.454631    0.218624    11.00000    0.13974    0.22647 =
         0.21629   -0.10782    0.00214    0.01852
F20   4    0.849740    0.468035    0.167252    11.00000    0.33516    0.19687 =
         0.19664    0.02529    0.17036    0.04329
F21   4    0.855535    0.373593    0.185512    11.00000    0.17379    0.17475 =
         0.07903   -0.01960    0.02185    0.01699
F22   4    0.774318    0.497137    0.205250    11.00000    0.16715    0.22130 =
         0.07793   -0.02132    0.02923    0.03990
F23   4    0.741045    0.420539    0.171724    11.00000    0.15869    0.31010 =
         0.17896   -0.09324   -0.04280    0.05070
F24   4    0.784782    0.402645    0.224865    11.00000    0.25723    0.21564 =
         0.12853   -0.00727    0.10319   -0.02022
F25   4    0.537953    0.759598    0.272973    11.00000    0.22385    0.33541 =
         0.25767    0.13138    0.03786    0.11534
F26   4    0.457579    0.834172    0.252470    11.00000    0.17116    0.24314 =
         0.14999    0.06083    0.01500    0.05661
F27   4    0.494962    0.821338    0.307881    11.00000    0.27512    0.35863 =
         0.13469    0.02302   -0.01714   -0.11752
F28   4    0.419064    0.741713    0.249833    11.00000    0.38982    0.36987 =
         0.20899   -0.01963    0.01737   -0.14972
F29   4    0.359828    0.804810    0.282110    11.00000    0.13230    0.46401 =
         0.22590    0.14150   -0.00324    0.06339
F30   4    0.434980    0.734891    0.306382    11.00000    0.19565    0.30393 =
         0.25458    0.12796   -0.01569   -0.00772
F31   4    0.441456    0.526028    0.265251    11.00000    0.16173    0.26422 =
         0.24067   -0.02072   -0.00925   -0.04962
F32   4    0.409137    0.462612    0.223057    11.00000    0.17988    0.33677 =
         0.15014   -0.01871    0.03308   -0.01506
F33   4    0.445786    0.429655    0.276202    11.00000    0.12077    0.27078 =
         0.17200    0.01121   -0.00991   -0.03973
F34   4    0.336391    0.478381    0.290452    11.00000    0.22565    0.32608 =
         0.16898   -0.02872    0.07988   -0.00144
F35   4    0.316184    0.417795    0.247511    11.00000    0.12000    0.26902 =
         0.18924   -0.01155   -0.02316   -0.03350
F36   4    0.306518    0.518761    0.240099    11.00000    0.13924    0.27573 =
         0.22812    0.00161   -0.00444   -0.01625
F37   4    0.876778    0.951528    0.443858    11.00000    0.37118    0.41005 =
         0.24048    0.02688    0.17203    0.13173
F38   4    0.759554    0.946565    0.466038    11.00000    0.24514    0.43547 =
         0.24810    0.03471    0.09221    0.10908
F39   4    0.830594    0.868195    0.463335    11.00000    0.26099    0.34384 =
         0.22473   -0.06396    0.00385    0.05294
F40   4    0.824512    0.914692    0.514963    11.00000    0.39952    0.33008 =
         0.20954    0.01922    0.14636    0.13769
F41   4    0.942710    0.908969    0.495510    11.00000    0.22557    0.60580 =
         0.23800   -0.14296   -0.04150    0.10774
F42   4    0.877235    1.001015    0.493906    11.00000    0.41229    0.37331 =
         0.37040   -0.13492    0.25049   -0.05689
PART 1
F43   4    1.126380    0.703054    0.168412    31.00000    0.41723    0.56076 =
         0.27036    0.03676    0.26531   -0.06580
PART 2
F43A  4    1.111215    0.596828    0.114635   -31.00000    0.43961    0.56930 =
         0.31080    0.03339    0.21837   -0.08596
PART 1
F44   4    1.144469    0.623402    0.134404    31.00000    0.43551    0.56129 =
         0.27756    0.02446    0.24516   -0.07556
PART 2
F44A  4    1.056727    0.509241    0.089833   -31.00000    0.44581    0.58101 =
         0.31558    0.03243    0.21457   -0.10258
PART 1
F45   4    1.018187    0.674062    0.129955    31.00000    0.43583    0.57074 =
         0.28146    0.04749    0.24718   -0.07297
PART 2
F45A  4    0.988745    0.601052    0.080460   -31.00000    0.46854    0.57538 =
         0.31318    0.03135    0.19096   -0.10465
PART 1
F46   4    1.143836    0.602321    0.186018    31.00000    0.42795    0.55947 =
         0.28277    0.03361    0.24750   -0.06519
PART 2
F46A  4    1.062936    0.513688    0.142635   -31.00000    0.44536    0.57267 =
         0.31401    0.03589    0.21271   -0.09301
PART 1
F47   4    1.009131    0.658585    0.182780    31.00000    0.42260    0.55393 =
         0.29200    0.06767    0.25613   -0.06893
PART 2
F47A  4    0.991860    0.618264    0.134630   -31.00000    0.43958    0.57585 =
         0.31109    0.05169    0.22672   -0.09056
PART 1
F48   4    1.030322    0.575084    0.149262    31.00000    0.43503    0.56843 =
         0.30183    0.04540    0.23592   -0.07836
PART 2
F48A  4    0.935981    0.529016    0.111491   -31.00000    0.44050    0.58505 =
         0.33874    0.03962    0.21310   -0.09045

PART 0
O1    6    0.892362    0.638318    0.386508    11.00000    0.10190    0.20596 =
         0.08740   -0.01038   -0.01413    0.00155
O2    6    0.705194    0.580682    0.275415    11.00000    0.13083    0.23998 =
         0.07698   -0.02403   -0.01467    0.03328

PART 1
O3    6    0.570390    0.276294    0.494605    21.00000    0.20247    0.19500 =
         0.16185    0.01100    0.07033   -0.04546
PART 2
O3A   6    0.658948    0.108711    0.395871   -21.00000    0.23435    0.20231 =
         0.14655    0.02767    0.06951   -0.01066
PART 1
O4    6    0.661886    0.106866    0.410312    21.00000    0.23868    0.19914 =
         0.13772    0.03060    0.06092   -0.00701
PART 2
O4A   6    0.552795    0.245336    0.497701   -21.00000    0.20176    0.15622 =
         0.14422    0.03229    0.07325   -0.05632

PART 0
N1    5    1.098216    0.520833    0.239788    11.00000    0.09882    0.23574 =
         0.16086   -0.07282    0.04020   -0.00582
N2    5    0.903329    0.680213    0.264398    11.00000    0.12697    0.13426 =
         0.07332    0.00353    0.03586   -0.03081
N3    5    0.889590    0.772927    0.337750    11.00000    0.12428    0.15677 =
         0.06488    0.00564    0.02218   -0.01850
N4    5    0.661702    0.887672    0.374898    11.00000    0.16590    0.19820 =
         0.07800    0.03664    0.02316    0.04870
N5    5    0.525570    0.629497    0.429609    11.00000    0.13246    0.20020 =
         0.09893   -0.00706    0.04385    0.03030
N6    5    0.919231    0.310129    0.310540    11.00000    0.12660    0.17627 =
         0.10361   -0.00778    0.02195    0.01039

N7    5    0.848409    0.090498    0.594052    11.00000    0.20762    0.17418 =
         0.10938    0.03863    0.06554   -0.04639
N8    5    0.565862    0.109892    0.531369    11.00000    0.16641    0.08450 =
         0.06890    0.01223    0.04737   -0.03249
N9    5    0.492506    0.039625    0.448553    11.00000    0.24647    0.09026 =
         0.08515    0.00990    0.06508   -0.06116
N10   5    0.231141    0.096648    0.372011    11.00000    0.20884    0.16025 =
         0.15751    0.02884    0.04647   -0.03548
N11   5    0.438407    0.313112    0.316326    11.00000    0.19243    0.20667 =
         0.13626    0.06691   -0.01053   -0.06143
N12   5    0.957343    0.326275    0.519740    11.00000    0.10093    0.17666 =
         0.06121    0.01875   -0.00262   -0.02500
N13   5    0.539735    0.476627    0.159112    11.00000    0.13907    0.26080 =
         0.13791    0.03588   -0.01651   -0.06444
C1    1    1.135826    0.461100    0.228707    11.00000    0.10517    0.24178 =
         0.22113   -0.07936    0.02606    0.00353
AFIX  23
H1A   2    1.121635    0.456045    0.204266    11.00000   -1.20000
H1B   2    1.195484    0.463676    0.233575    11.00000   -1.20000
AFIX   0

PART 2
C1A   1    0.495057    0.169291    0.388172   -21.00000    0.21548    0.18027 =
         0.14255    0.03048    0.07222   -0.03260
C1B   1    0.466218    0.252722    0.436908   -21.00000    0.21341    0.17845 =
         0.13949    0.03242    0.07220   -0.03275
AFIX  43
H1BA  2    0.462782    0.286313    0.451571   -21.00000   -1.20000
AFIX   0
C1C   1    0.404684    0.238291    0.411396   -21.00000    0.21320    0.17849 =
         0.14007    0.03283    0.07194   -0.03325
AFIX  43
H1C   2    0.351967    0.254638    0.411631   -21.00000   -1.20000
AFIX  66
C1D   1    0.684374    0.158976    0.450111   -21.00000    0.21738    0.18376 =
         0.14429    0.03545    0.07082   -0.02991
C1E   1    0.631756    0.145514    0.421428   -21.00000    0.21725    0.18325 =
         0.14256    0.03353    0.07233   -0.02849
C1F   1    0.556113    0.173151    0.416024   -21.00000    0.21464    0.18017 =
         0.14139    0.03270    0.07286   -0.03190
C1G   1    0.533086    0.214251    0.439303   -21.00000    0.21256    0.17849 =
         0.14142    0.03220    0.07162   -0.03363
C1H   1    0.585703    0.227713    0.467986   -21.00000    0.21268    0.17945 =
         0.14278    0.03288    0.07048   -0.03558
C1I   1    0.661347    0.200077    0.473391   -21.00000    0.21433    0.18206 =
         0.14339    0.03485    0.07027   -0.03346
AFIX   0
C1J   1    0.764663    0.136808    0.455071   -21.00000    0.21782    0.18529 =
         0.14932    0.03531    0.06963   -0.02944
C1K   1    0.814570    0.156079    0.483729   -21.00000    0.21735    0.18304 =
         0.14896    0.03836    0.06925   -0.03163
AFIX  43
H1K   2    0.867033    0.138352    0.486641   -21.00000   -1.20000
AFIX   0
C1L   1    0.799880    0.197085    0.508735   -21.00000    0.21528    0.18113 =
         0.14773    0.03893    0.06801   -0.03366
AFIX  43
H1L   2    0.837689    0.213533    0.526087   -21.00000   -1.20000
AFIX   0
C1M   1    0.716520    0.208446    0.502376   -21.00000    0.21522    0.18141 =
         0.14553    0.03729    0.06790   -0.03343
AFIX  43
H1M   2    0.693463    0.224566    0.520856   -21.00000   -1.20000
AFIX   0
C1N   1    0.420504    0.199990    0.385629   -21.00000    0.21453    0.17947 =
         0.14038    0.03209    0.07206   -0.03356
AFIX  43
H1N   2    0.381437    0.194590    0.366515   -21.00000   -1.20000
AFIX   0

PART 0
C2    1    1.032507    0.540144    0.225347    11.00000    0.10569    0.19063 =
         0.17023   -0.08022    0.00434   -0.03345
AFIX  43
H2    2    1.010789    0.522007    0.204728    11.00000   -1.20000
AFIX   0
C3    1    1.136727    0.546424    0.270806    11.00000    0.10118    0.24402 =
         0.18496   -0.06423    0.00465   -0.00175
AFIX  43
H3    2    1.188002    0.532870    0.281241    11.00000   -1.20000
AFIX   0
C4    1    0.989814    0.587023    0.238150    11.00000    0.12554    0.17433 =
         0.11801   -0.04547   -0.00876   -0.01240
AFIX  43
H4    2    0.939560    0.600871    0.226847    11.00000   -1.20000
AFIX   0
C5    1    1.093587    0.592051    0.284204    11.00000    0.09565    0.19436 =
         0.12137   -0.05124   -0.00051   -0.03288
AFIX  43
H5    2    1.113506    0.609442    0.305242    11.00000   -1.20000
AFIX   0
C6    1    1.022493    0.612111    0.267255    11.00000    0.09001    0.16469 =
         0.11616   -0.03718    0.00076   -0.03829
C7    1    0.978293    0.661737    0.281420    11.00000    0.11962    0.13477 =
         0.07057   -0.00153    0.02889   -0.04120
C8    1    0.874282    0.723062    0.285757    11.00000    0.12821    0.13439 =
         0.05971    0.02285    0.03244   -0.02614
C9    1    0.919557    0.732136    0.315579    11.00000    0.11084    0.13588 =
         0.07006    0.01690    0.03044   -0.03727
C10   1    0.813958    0.790836    0.321542    11.00000    0.12678    0.16508 =
         0.06350    0.00453    0.02708   -0.02565
C11   1    0.764893    0.832775    0.338836    11.00000    0.10832    0.14842 =
         0.05225    0.00070    0.00792   -0.03045
C12   1    0.688938    0.847804    0.324137    11.00000    0.12219    0.19259 =
         0.07415    0.01951    0.00817   -0.00743
AFIX  43
H12   2    0.670231    0.837485    0.301586    11.00000   -1.20000
AFIX   0
C13   1    0.789487    0.846810    0.371441    11.00000    0.12375    0.25168 =
         0.07835   -0.04215   -0.00833    0.00861
AFIX  43
H13   2    0.842895    0.837516    0.381394    11.00000   -1.20000
AFIX   0
C14   1    0.639867    0.879561    0.344411    11.00000    0.16192    0.17207 =
         0.07817    0.03604    0.01125    0.03188
AFIX  43
H14   2    0.589051    0.895124    0.334633    11.00000   -1.20000
AFIX   0
C15   1    0.735969    0.874539    0.389643    11.00000    0.16030    0.20881 =
         0.06439   -0.01966    0.00076    0.03030
AFIX  43
H15   2    0.751552    0.884313    0.412513    11.00000   -1.20000
AFIX   0
C16   1    0.597285    0.910745    0.397242    11.00000    0.19905    0.18657 =
         0.13523   -0.00027    0.05405    0.05779
AFIX  23
H16A  2    0.621492    0.940142    0.414335    11.00000   -1.20000
H16B  2    0.550804    0.930337    0.383501    11.00000   -1.20000
AFIX   0
C17   1    0.572014    0.852942    0.413139    11.00000    0.10777    0.20609 =
         0.10603    0.00805    0.03641    0.06917
C18   1    0.500599    0.826545    0.394722    11.00000    0.09630    0.23576 =
         0.06705    0.02784    0.02837    0.07395
AFIX  43
H18   2    0.473498    0.846715    0.375622    11.00000   -1.20000
AFIX   0
C19   1    0.605576    0.824955    0.441392    11.00000    0.14905    0.19442 =
         0.06746   -0.02282    0.01988    0.03984
AFIX  43
H19   2    0.651130    0.842229    0.454711    11.00000   -1.20000
AFIX   0
C20   1    0.470513    0.768633    0.405737    11.00000    0.12435    0.23770 =
         0.08677    0.00567    0.05244    0.04969
AFIX  43
H20   2    0.425314    0.750747    0.392479    11.00000   -1.20000
AFIX   0
C21   1    0.571315    0.769075    0.450800    11.00000    0.13680    0.20208 =
         0.07884    0.00462    0.04648    0.05756
AFIX  43
H21   2    0.596513    0.749851    0.470565    11.00000   -1.20000
AFIX   0
C22   1    0.501983    0.739129    0.433062    11.00000    0.17855    0.19362 =
         0.06565   -0.01251    0.05032    0.03400
C23   1    0.480077    0.676777    0.442969    11.00000    0.17664    0.19584 =
         0.12654   -0.00553    0.07791    0.03674
AFIX  23
H23A  2    0.488409    0.673938    0.467665    11.00000   -1.20000
H23B  2    0.421854    0.669962    0.435434    11.00000   -1.20000
AFIX   0
C24   1    0.597865    0.616162    0.444236    11.00000    0.13076    0.18857 =
         0.08686    0.00723    0.04598    0.00851
AFIX  43
H24   2    0.615559    0.636099    0.464803    11.00000   -1.20000
AFIX   0
C25   1    0.499971    0.606585    0.401826    11.00000    0.13400    0.15783 =
         0.10735    0.00060    0.03818   -0.00078
AFIX  43
H25   2    0.447560    0.617642    0.391440    11.00000   -1.20000
AFIX   0
C26   1    0.652302    0.574535    0.432125    11.00000    0.12377    0.15642 =
         0.06563    0.00106    0.02610   -0.00029
C27   1    0.547633    0.563388    0.384686    11.00000    0.09385    0.15100 =
         0.08611    0.00273    0.01281   -0.01494
C28   1    0.620978    0.549681    0.401040    11.00000    0.09860    0.15234 =
         0.07531    0.00827    0.01729   -0.01397
C29   1    0.728426    0.559968    0.448561    11.00000    0.13340    0.14051 =
         0.06965   -0.00154    0.01465   -0.00748
AFIX  43
H29   2    0.747003    0.578427    0.469462    11.00000   -1.20000
AFIX   0
C30   1    0.514619    0.538000    0.352985    11.00000    0.07832    0.17584 =
         0.09866   -0.00951    0.00787   -0.00975
AFIX  43
H30   2    0.461600    0.548024    0.342858    11.00000   -1.20000
AFIX   0
C31   1    0.778830    0.517332    0.434131    11.00000    0.12400    0.14257 =
         0.05811    0.01330    0.00819   -0.00155
AFIX  43
H31   2    0.830028    0.505537    0.445451    11.00000   -1.20000
AFIX   0
C32   1    0.563094    0.498505    0.337892    11.00000    0.08214    0.15386 =
         0.07409    0.00238    0.00533   -0.01873
AFIX  43
H32   2    0.544375    0.481475    0.316634    11.00000   -1.20000
AFIX   0
C33   1    0.672910    0.506197    0.385975    11.00000    0.10685    0.10254 =
         0.07510    0.00726    0.00911   -0.02144
C34   1    0.750195    0.494099    0.403209    11.00000    0.10038    0.13285 =
         0.05855    0.00972    0.01778   -0.02195
C35   1    0.644881    0.482658    0.355043    11.00000    0.08292    0.09829 =
         0.07872    0.01431    0.01274   -0.02598
C36   1    0.800037    0.447536    0.388298    11.00000    0.08861    0.13658 =
         0.06235    0.01009    0.01492   -0.02850
C37   1    0.694103    0.440876    0.338909    11.00000    0.08862    0.11778 =
         0.06185    0.01241    0.00671   -0.01485
C38   1    0.768660    0.426285    0.355605    11.00000    0.08048    0.12235 =
         0.06204    0.01723    0.01485   -0.01851
C39   1    0.875219    0.431692    0.404737    11.00000    0.08670    0.14724 =
         0.06971    0.00797    0.00797   -0.02865
AFIX  43
H39   2    0.894465    0.448625    0.425965    11.00000   -1.20000
AFIX   0
C40   1    0.673128    0.410496    0.306163    11.00000    0.11196    0.17049 =
         0.07972   -0.01607    0.01147   -0.01967
AFIX  43
H40   2    0.620775    0.418652    0.294707    11.00000   -1.20000
AFIX   0
C41   1    0.922615    0.389647    0.389104    11.00000    0.11260    0.13086 =
         0.08793    0.00544    0.01291   -0.02645
AFIX  43
H41   2    0.973185    0.376659    0.400508    11.00000   -1.20000
AFIX   0
C42   1    0.717862    0.374426    0.291601    11.00000    0.10186    0.16546 =
         0.06769   -0.01742    0.01056   -0.02638
AFIX  43
H42   2    0.700629    0.357554    0.270164    11.00000   -1.20000
AFIX   0
C43   1    0.821639    0.383090    0.340441    11.00000    0.08199    0.12763 =
         0.07246    0.01231    0.02309   -0.02160
C44   1    0.896636    0.367010    0.357422    11.00000    0.08831    0.14202 =
         0.08512    0.00441    0.01870   -0.00188
C45   1    0.793904    0.361431    0.309321    11.00000    0.10915    0.14265 =
         0.06766    0.01032    0.01648   -0.01456
C46   1    0.940117    0.326027    0.340903    11.00000    0.13044    0.21461 =
         0.10146   -0.01265   -0.00568    0.06786
AFIX  43
H46   2    0.987866    0.308788    0.352644    11.00000   -1.20000
AFIX   0
C47   1    0.847037    0.321345    0.295444    11.00000    0.12613    0.15071 =
         0.08401   -0.01829    0.00762   -0.00957
AFIX  43
H47   2    0.829618    0.302175    0.274626    11.00000   -1.20000
AFIX   0
C48   1    0.977138    0.276197    0.291749    11.00000    0.16210    0.21523 =
         0.14830   -0.06564    0.03762    0.01009
AFIX  23
H48A  2    1.012315    0.250089    0.307558    11.00000   -1.20000
H48B  2    0.946145    0.249141    0.275072    11.00000   -1.20000
AFIX   0
C49   1    1.025456    0.315093    0.275423    11.00000    0.09980    0.19366 =
         0.14613   -0.06253    0.02070    0.03765
C50   1    1.092907    0.345582    0.294493    11.00000    0.09788    0.27960 =
         0.15546   -0.09369    0.03371    0.01919
AFIX  43
H50   2    1.109698    0.334675    0.317121    11.00000   -1.20000
AFIX   0
C51   1    1.001613    0.328680    0.241707    11.00000    0.10268    0.19226 =
         0.15458   -0.05208    0.01766    0.03560
AFIX  43
H51   2    0.959427    0.306589    0.228856    11.00000   -1.20000
AFIX   0
C52   1    1.133969    0.392385    0.278800    11.00000    0.10636    0.27469 =
         0.17554   -0.09341    0.02407    0.01072
AFIX  43
H52   2    1.178882    0.413433    0.290455    11.00000   -1.20000
AFIX   0
C53   1    1.044228    0.378308    0.226978    11.00000    0.12366    0.21106 =
         0.14889   -0.06531    0.02189    0.01051
AFIX  43
H53   2    1.028947    0.390908    0.204515    11.00000   -1.20000
AFIX   0
C54   1    1.106168    0.405562    0.246535    11.00000    0.11502    0.22172 =
         0.17995   -0.09388    0.02423    0.02275

C55   1    0.971480    0.500118    0.326870    11.00000    0.09787    0.14030 =
         0.12373    0.03391    0.05498   -0.00247
AFIX  43
H55   2    1.022308    0.480314    0.331920    11.00000   -1.20000
AFIX   0
C56   1    0.922302    0.487808    0.297263    11.00000    0.13360    0.15349 =
         0.10634    0.01963    0.05816    0.01741
AFIX  43
H56   2    0.939700    0.459280    0.281943    11.00000   -1.20000
AFIX   0
C57   1    0.852653    0.514720    0.290120    11.00000    0.11381    0.15666 =
         0.08069    0.00146    0.03972   -0.01022
AFIX  43
H57   2    0.821156    0.504734    0.269496    11.00000   -1.20000
AFIX   0
C58   1    0.945085    0.542236    0.349250    11.00000    0.07652    0.13847 =
         0.12077    0.01632    0.02246   -0.01145
C59   1    0.873771    0.570556    0.342601    11.00000    0.07374    0.13534 =
         0.08285    0.00772    0.01715   -0.01519
C60   1    0.819228    0.559707    0.311870    11.00000    0.08958    0.11141 =
         0.08502    0.00318    0.01796   -0.02121
C61   1    0.848223    0.621074    0.363953    11.00000    0.09356    0.15054 =
         0.06330    0.00799    0.00188    0.00094
C62   1    0.743341    0.589216    0.302653    11.00000    0.09299    0.15329 =
         0.07078   -0.00457    0.00704   -0.01195
C63   1    0.762069    0.642119    0.356852    11.00000    0.08666    0.11501 =
         0.07731    0.00902    0.00519   -0.01752
C64   1    0.712363    0.630469    0.326884    11.00000    0.07617    0.13522 =
         0.07050    0.01334    0.01241   -0.00422
C65   1    0.727573    0.682263    0.379150    11.00000    0.08881    0.13120 =
         0.08862    0.00925    0.00354   -0.00440
C66   1    0.656225    0.707300    0.372626    11.00000    0.08902    0.21246 =
         0.08840    0.03102    0.02580    0.01576
AFIX  43
H66   2    0.638288    0.735172    0.388152    11.00000   -1.20000
AFIX   0
C67   1    0.606603    0.693873    0.343555    11.00000    0.08091    0.15238 =
         0.13103    0.02686   -0.00212    0.02534
AFIX  43
H67   2    0.553844    0.710945    0.339508    11.00000   -1.20000
AFIX   0
C68   1    0.636257    0.652250    0.318384    11.00000    0.08314    0.16905 =
         0.08975    0.04300    0.01568    0.00282
AFIX  43
H68   2    0.604199    0.641827    0.297959    11.00000   -1.20000
AFIX   0

C69   1    0.922579    0.105918    0.614385    11.00000    0.23012    0.21491 =
         0.14189    0.05471    0.03573   -0.04720
AFIX  23
H69A  2    0.962787    0.072898    0.613385    11.00000   -1.20000
H69B  2    0.913099    0.111094    0.637941    11.00000   -1.20000
AFIX   0
C70   1    0.848717    0.052624    0.568160    11.00000    0.21980    0.21605 =
         0.13536    0.01661    0.06453    0.00999
AFIX  43
H70   2    0.896679    0.032776    0.563490    11.00000   -1.20000
AFIX   0
C71   1    0.780898    0.118092    0.600728    11.00000    0.24571    0.22940 =
         0.06820    0.03999    0.04689    0.00887
AFIX  43
H71   2    0.781424    0.142839    0.620100    11.00000   -1.20000
AFIX   0
C72   1    0.776871    0.044077    0.548929    11.00000    0.20488    0.12294 =
         0.14026    0.02244    0.08026   -0.01879
AFIX  43
H72   2    0.777628    0.012474    0.532831    11.00000   -1.20000
AFIX   0
C73   1    0.707905    0.109980    0.578416    11.00000    0.22714    0.18193 =
         0.07888    0.01755    0.06375    0.00639
AFIX  43
H73   2    0.660973    0.130152    0.583963    11.00000   -1.20000
AFIX   0
C74   1    0.698870    0.073867    0.548144    11.00000    0.21691    0.14798 =
         0.08553    0.02766    0.06494    0.00836
C75   1    0.628276    0.070124    0.524772    11.00000    0.20751    0.11055 =
         0.07996    0.01422    0.07206   -0.00598
C76   1    0.514534    0.096991    0.501527    11.00000    0.17612    0.09906 =
         0.07041    0.01468    0.05485   -0.04412
C77   1    0.537057    0.056692    0.478976    11.00000    0.25775    0.14768 =
         0.08803    0.00088    0.06565   -0.03414
C78   1    0.426345    0.078368    0.451672    11.00000    0.24084    0.10831 =
         0.07694   -0.02078    0.06492   -0.05815
C79   1    0.355088    0.081418    0.425510    11.00000    0.20292    0.12758 =
         0.11077   -0.02450    0.07541   -0.06325
C80   1    0.359016    0.049220    0.394900    11.00000    0.20311    0.13582 =
         0.09824   -0.01115    0.03135   -0.03089
AFIX  43
H80   2    0.402579    0.022391    0.392322    11.00000   -1.20000
AFIX   0
C81   1    0.289406    0.114778    0.428588    11.00000    0.22183    0.19697 =
         0.12238   -0.00536    0.09135   -0.02698
AFIX  43
H81   2    0.285107    0.133589    0.449504    11.00000   -1.20000
AFIX   0
C82   1    0.301665    0.057988    0.371210    11.00000    0.18602    0.17834 =
         0.13631   -0.00299    0.01682   -0.05265
AFIX  43
H82   2    0.305502    0.036983    0.350870    11.00000   -1.20000
AFIX   0
C83   1    0.228284    0.123088    0.403129    11.00000    0.24458    0.14108 =
         0.17563    0.01428    0.05629   -0.04763
AFIX  43
H83   2    0.182956    0.147364    0.406714    11.00000   -1.20000
AFIX   0
C84   1    0.184165    0.113114    0.342070    11.00000    0.26518    0.16642 =
         0.19369    0.03020    0.00627   -0.01852
AFIX  23
H84A  2    0.130319    0.126784    0.346961    11.00000   -1.20000
H84B  2    0.176115    0.076761    0.327412    11.00000   -1.20000
AFIX   0
C85   1    0.221137    0.162032    0.324246    11.00000    0.14625    0.17133 =
         0.17083    0.04708   -0.04689   -0.00275
C86   1    0.264643    0.149377    0.299795    11.00000    0.17054    0.18607 =
         0.16316    0.01266   -0.04396   -0.03472
AFIX  43
H86   2    0.264088    0.109737    0.290172    11.00000   -1.20000
AFIX   0
C87   1    0.217848    0.221859    0.335001    11.00000    0.15320    0.16927 =
         0.14157    0.05556   -0.05615   -0.00123
AFIX  43
H87   2    0.185068    0.229739    0.352107    11.00000   -1.20000
AFIX   0
C88   1    0.311971    0.197032    0.288526    11.00000    0.17511    0.21101 =
         0.11718    0.06054   -0.06649   -0.02095
AFIX  43
H88   2    0.349174    0.188808    0.273136    11.00000   -1.20000
AFIX   0
C89   1    0.256310    0.269902    0.323702    11.00000    0.25418    0.18385 =
         0.16293    0.08639   -0.00083   -0.00868
AFIX  43
H89   2    0.250085    0.310085    0.331903    11.00000   -1.20000
AFIX   0
C90   1    0.302730    0.258298    0.300818    11.00000    0.19770    0.20390 =
         0.12875    0.04535   -0.04389   -0.05359
C91   1    0.359789    0.310101    0.289919    11.00000    0.21436    0.23575 =
         0.16653    0.05394   -0.03826   -0.07216
AFIX  23
H91A  2    0.331394    0.349920    0.288910    11.00000   -1.20000
H91B  2    0.374647    0.300985    0.267465    11.00000   -1.20000
AFIX   0
C92   1    0.496346    0.275241    0.309763    11.00000    0.18897    0.20944 =
         0.09362    0.03219   -0.01407   -0.08222
AFIX  43
H92   2    0.491237    0.248829    0.290921    11.00000   -1.20000
AFIX   0
C93   1    0.431776    0.354752    0.339988    11.00000    0.16974    0.22958 =
         0.15104    0.05013   -0.03862   -0.01823
AFIX  43
H93   2    0.386762    0.381488    0.339581    11.00000   -1.20000
AFIX   0
C94   1    0.570951    0.278123    0.335027    11.00000    0.17423    0.20910 =
         0.10144    0.02935   -0.00886   -0.06114
C95   1    0.495948    0.355337    0.364921    11.00000    0.13028    0.18042 =
         0.14040    0.06090   -0.00665   -0.04471
C96   1    0.563430    0.318695    0.363036    11.00000    0.12704    0.17248 =
         0.10206    0.04470   -0.00098   -0.06236
C97   1    0.638898    0.244835    0.333292    11.00000    0.18822    0.16225 =
         0.07431    0.02343    0.00966   -0.07281
AFIX  43
H97   2    0.639914    0.219465    0.314245    11.00000   -1.20000
AFIX   0
C98   1    0.491622    0.394841    0.392948    11.00000    0.13881    0.18186 =
         0.14872    0.05777   -0.01470   -0.02350
AFIX  43
H98   2    0.445488    0.419214    0.395211    11.00000   -1.20000
AFIX   0
C99   1    0.707092    0.244745    0.357032    11.00000    0.16125    0.15555 =
         0.08955    0.01051    0.01787   -0.06073
AFIX  43
H99   2    0.753382    0.220972    0.354174    11.00000   -1.20000
AFIX   0
C100  1    0.556406    0.394735    0.415270    11.00000    0.11213    0.18893 =
         0.14241    0.04911    0.01125   -0.02891
AFIX  43
H100  2    0.554016    0.422570    0.433183    11.00000   -1.20000
AFIX   0
C101  1    0.633746    0.320851    0.389129    11.00000    0.11252    0.17329 =
         0.09051    0.04534    0.01577   -0.05328
C102  1    0.704397    0.284170    0.387635    11.00000    0.12615    0.17040 =
         0.09116    0.00988    0.01646   -0.05466
C103  1    0.631473    0.359632    0.417585    11.00000    0.11436    0.16408 =
         0.09831    0.04127    0.00988   -0.03312
C104  1    0.772312    0.286831    0.411737    11.00000    0.12621    0.16417 =
         0.07962    0.01925    0.02382   -0.03700
C105  1    0.696980    0.356150    0.443116    11.00000    0.12279    0.13729 =
         0.09198    0.03371    0.01270   -0.02029
C106  1    0.764392    0.322359    0.441629    11.00000    0.10047    0.12702 =
         0.08476    0.01620    0.01298   -0.04079
C107  1    0.849006    0.254972    0.411957    11.00000    0.13531    0.14458 =
         0.08311    0.01803    0.03524   -0.03522
AFIX  43
H107  2    0.854365    0.230986    0.392743    11.00000   -1.20000
AFIX   0
C108  1    0.689579    0.391209    0.473878    11.00000    0.13060    0.15779 =
         0.11691    0.00738    0.00836   -0.01147
AFIX  43
H108  2    0.640619    0.411217    0.477110    11.00000   -1.20000
AFIX   0
C109  1    0.910942    0.255087    0.434975    11.00000    0.13933    0.17094 =
         0.07685    0.01273    0.03323   -0.03613
AFIX  43
H109  2    0.958631    0.232476    0.432810    11.00000   -1.20000
AFIX   0
C110  1    0.751823    0.393455    0.495930    11.00000    0.12623    0.17155 =
         0.09637    0.00278    0.01940   -0.00339
AFIX  43
H110  2    0.747856    0.419739    0.514385    11.00000   -1.20000
AFIX   0
C111  1    0.834227    0.324191    0.466679    11.00000    0.10888    0.11471 =
         0.09661    0.00733    0.01131   -0.03964
C112  1    0.902688    0.292724    0.464895    11.00000    0.11438    0.15456 =
         0.07310    0.02014    0.00931   -0.02229
C113  1    0.827869    0.360947    0.496376    11.00000    0.10378    0.17301 =
         0.08595    0.00424    0.01231   -0.02410
C114  1    0.967094    0.298359    0.491211    11.00000    0.10920    0.17725 =
         0.07438    0.01432    0.01343   -0.04603
AFIX  43
H114  2    1.018525    0.281841    0.488474    11.00000   -1.20000
AFIX   0
C115  1    0.889840    0.357556    0.519412    11.00000    0.10675    0.17632 =
         0.08734    0.01329    0.00762   -0.02837
AFIX  43
H115  2    0.885832    0.381140    0.538896    11.00000   -1.20000
AFIX   0
C116  1    1.020500    0.320287    0.547794    11.00000    0.09842    0.17312 =
         0.09062    0.00174   -0.02540   -0.04347
AFIX  23
H11A  2    1.023979    0.357868    0.561563    11.00000   -1.20000
H11B  2    1.073463    0.313488    0.539784    11.00000   -1.20000
AFIX   0
C117  1    0.999023    0.267079    0.567779    11.00000    0.08208    0.17589 =
         0.06968    0.00717   -0.02872   -0.02782
C118  1    1.031628    0.211925    0.561535    11.00000    0.13319    0.18292 =
         0.06523    0.02226    0.00244   -0.00809
AFIX  43
H118  2    1.070506    0.209150    0.546343    11.00000   -1.20000
AFIX   0
C119  1    0.953857    0.268911    0.592335    11.00000    0.12894    0.18670 =
         0.07023   -0.00935   -0.01479   -0.04826
AFIX  43
H119  2    0.937891    0.308135    0.599159    11.00000   -1.20000
AFIX   0
C120  1    1.008563    0.160393    0.577089    11.00000    0.15913    0.17725 =
         0.09175    0.02363    0.01595   -0.00915
AFIX  43
H120  2    1.029109    0.121630    0.571750    11.00000   -1.20000
AFIX   0
C121  1    0.927904    0.219592    0.608869    11.00000    0.15422    0.19096 =
         0.07617    0.00688    0.00680   -0.03263
AFIX  43
H121  2    0.892410    0.224477    0.625295    11.00000   -1.20000
AFIX   0
C122  1    0.953809    0.164970    0.601247    11.00000    0.15863    0.18400 =
         0.06846    0.01435    0.00201   -0.02716

PART 1
C123  1    0.429181    0.241209    0.404772    21.00000    0.21291    0.17861 =
         0.14029    0.03223    0.07176   -0.03299
AFIX  43
H123  2    0.382685    0.265799    0.398583    21.00000   -1.20000
AFIX   0
C124  1    0.448764    0.196416    0.381710    21.00000    0.21426    0.17935 =
         0.13957    0.03214    0.07241   -0.03397
AFIX  43
H124  2    0.415815    0.187401    0.361281    21.00000   -1.20000
AFIX   0
C125  1    0.521948    0.167056    0.392419    21.00000    0.21496    0.18085 =
         0.14172    0.03080    0.07379   -0.03225
AFIX  43
H125  2    0.539878    0.135778    0.378799    21.00000   -1.20000
AFIX   0
C126  1    0.474421    0.251553    0.436337    21.00000    0.21290    0.17782 =
         0.13896    0.03257    0.07280   -0.03278
C127  1    0.551300    0.225578    0.446723    21.00000    0.21233    0.17796 =
         0.14137    0.03267    0.07164   -0.03407
C128  1    0.570179    0.181983    0.422593    21.00000    0.21388    0.18044 =
         0.14090    0.03324    0.07336   -0.03212
C129  1    0.603508    0.226178    0.477989    21.00000    0.21291    0.18054 =
         0.14327    0.03204    0.06958   -0.03655
C130  1    0.646809    0.155846    0.432105    21.00000    0.21643    0.18383 =
         0.14190    0.03419    0.07267   -0.02918
AFIX  66
C131  1    0.704878    0.166623    0.460532    21.00000    0.21677    0.18291 =
         0.14463    0.03632    0.07037   -0.03169
C132  1    0.686209    0.205957    0.485477    21.00000    0.21399    0.18121 =
         0.14353    0.03622    0.06963   -0.03517
C133  1    0.741333    0.214841    0.513998    21.00000    0.21451    0.17857 =
         0.14499    0.03876    0.06804   -0.03428
C134  1    0.815127    0.184392    0.517575    21.00000    0.21486    0.18045 =
         0.14832    0.03948    0.06756   -0.03386
AFIX  43
H134  2    0.852802    0.190464    0.537069    21.00000   -1.20000
AFIX  65
C135  1    0.833797    0.145057    0.492631    21.00000    0.21721    0.18340 =
         0.14951    0.03876    0.06859   -0.03152
AFIX  43
H135  2    0.884232    0.124246    0.495075    21.00000   -1.20000
AFIX  65
C136  1    0.778673    0.136173    0.464109    21.00000    0.21797    0.18620 =
         0.14908    0.03591    0.06910   -0.03022
AFIX  43
H136  2    0.791434    0.109289    0.447060    21.00000   -1.20000
AFIX   0

PART 0
C137  1    0.596903    0.478776    0.221576    11.00000    0.10026    0.66426 =
         0.12155   -0.08412    0.00949   -0.04480
AFIX 137
H13A  2    0.607448    0.520750    0.229418    11.00000   -1.50000
H13B  2    0.647738    0.455737    0.224011    11.00000   -1.50000
H13C  2    0.558872    0.459265    0.234875    11.00000   -1.50000
AFIX   0
C138  1    0.561675    0.479645    0.186008    11.00000    0.11620    0.26317 =
         0.13421    0.00813   -0.00293    0.00307
HKLF 4


REM  dcla2cboxb_a.res in P2(1)/c
REM wR2 = 0.4494, GooF = S = 1.518, Restrained GooF = 2.068 for all data
REM R1 = 0.1605 for 6151 Fo > 4sig(Fo) and 0.2186 for all 11471 data
REM 2179 parameters refined using 3501 restraints

END

WGHT      0.2000      0.0000

REM Highest difference peak  0.861,  deepest hole -0.484,  1-sigma level  0.109
Q1    1   1.0982  0.4553  0.1434  11.00000  0.05    0.86
Q2    1   1.0996  0.6592  0.1614  11.00000  0.05    0.66
Q3    1   1.0110  0.5986  0.1523  11.00000  0.05    0.57
Q4    1   1.0211  0.6017  0.0562  11.00000  0.05    0.55
Q5    1   0.9977  0.6118  0.1572  11.00000  0.05    0.55
Q6    1   0.5827  0.2426  0.4964  11.00000  0.05    0.52
Q7    1   0.5116  0.0322  0.4493  11.00000  0.05    0.50
Q8    1   0.7566  0.2247  0.5196  11.00000  0.05    0.47
Q9    1   0.7208  0.7035  0.3957  11.00000  0.05    0.45
Q10   1   0.8622  0.7745  0.3223  11.00000  0.05    0.44
Q11   1   1.0023  0.5344  0.0387  11.00000  0.05    0.44
Q12   1   0.8749  0.7626  0.3222  11.00000  0.05    0.44
Q13   1   0.4303  0.8592  0.3001  11.00000  0.05    0.43
Q14   1   0.8194  0.8385  0.5011  11.00000  0.05    0.43
Q15   1   0.4778  0.7197  0.2792  11.00000  0.05    0.42
Q16   1   0.5933  0.1600  0.4176  11.00000  0.05    0.41
;
_shelx_res_checksum                27071
_shelx_hkl_file
;
   0 -20   0    1.16    1.77
   0 -20  -1   -0.12    1.71
   0 -20  -2    0.32    1.65
   0 -20  -3    0.94    1.67
   0 -20   4    1.70    1.46
   0 -20  -4    1.69    1.65
   0 -20   5   -2.99    1.57
   0 -19   1   -1.42    1.37
   0 -19   2   -1.09    1.42
   0 -19  -4    1.16    1.63
   0 -19  -5    0.51    1.60
   0 -19  -6    0.64    1.59
   0 -18  -1    0.55    1.30
   0 -18  -6   -1.23    1.55
   0 -18  -7    0.03    1.53
   0 -18  -8    1.21    1.51
   0 -17  -3    0.13    1.24
   0 -17  -7    1.59    1.50
   0 -17  -8   -0.82    1.45
   0 -17  -9   -0.49    1.46
   0 -16  -4   -0.61    1.11
   0 -16  -9    0.14    1.37
   0 -16 -10   -0.83    1.37
   0 -15  -5   -0.84    1.03
   0 -15  -6    1.82    1.05
   0 -15 -10    0.61    1.26
   0 -15 -11    0.03    1.25
   0 -14  -6   19.41    2.02
   0 -14  -7   10.49    1.34
   0 -14 -11   -1.52    1.18
   0 -14 -12    0.78    1.13
   0 -13  -7    2.96    0.96
   0 -13  -8    0.02    0.81
   0 -13 -11    0.76    1.10
   0 -13 -12   -0.45    1.06
   0 -12  -8    1.08    0.83
   0 -12  -9   -0.28    0.68
   0 -12 -12    5.38    1.12
   0 -12 -13   -0.66    0.94
   0 -11  -8    1.41    0.81
   0 -11  -9   -0.01    0.67
   0 -11 -12    8.97    1.26
   0 -11 -13    3.42    0.94
   0 -11 -15    8.40    0.96
   0 -11 -16    0.38    0.61
   0 -11 -17    1.06    0.64
   0 -11 -18    0.49    0.66
   0 -11 -19    1.92    0.71
   0 -11 -20   -0.93    0.71
   0 -11 -21   -0.18    0.73
   0 -11 -22   19.73    2.00
   0 -11 -22   23.40    2.53
   0 -11 -23    5.72    1.81
   0 -11 -24   -1.27    1.72
   0 -11 -25   -0.08    1.79
   0 -11 -26    2.57    1.81
   0 -11 -27   -1.14    1.81
   0 -11 -28   -0.75    1.83
   0 -10  -8   14.35    1.53
   0 -10  -9   22.85    2.18
   0 -10 -10   45.16    4.29
   0 -10 -10   48.04    4.28
   0 -10 -11    0.11    0.54
   0 -10 -12   10.23    1.17
   0 -10 -12   13.23    1.35
   0 -10 -13   10.15    1.18
   0 -10 -13   12.41    1.30
   0 -10 -14    0.98    0.75
   0 -10 -14    5.07    0.69
   0 -10 -15    2.38    0.72
   0 -10 -15    5.85    1.42
   0 -10 -16    2.05    0.74
   0 -10 -16    2.61    1.41
   0 -10 -17   15.71    2.05
   0 -10 -17   16.35    1.65
   0 -10 -18    0.05    0.73
   0 -10 -18    2.35    1.43
   0 -10 -19    5.47    0.91
   0 -10 -19    5.91    1.53
   0 -10 -20    1.00    0.75
   0 -10 -20   -1.67    1.46
   0 -10 -21   16.67    1.73
   0 -10 -21   17.96    2.19
   0 -10 -22    8.04    1.06
   0 -10 -22    7.17    1.71
   0 -10 -23    5.85    0.96
   0 -10 -23    5.89    1.67
   0 -10 -24   25.03    2.32
   0 -10 -24   19.08    2.68
   0 -10 -25   -0.10    0.86
   0 -10 -25   -0.15    1.62
   0 -10 -26    2.59    0.91
   0 -10 -26    3.01    1.69
   0 -10 -27   -0.93    0.88
   0 -10 -27    1.31    1.71
   0 -10 -28    0.87    0.86
   0 -10 -28    1.59    1.70
   0 -10 -29    1.48    0.87
   0 -10 -29    2.55    1.73
   0 -10 -30    0.29    0.85
   0 -10 -30   -2.03    1.76
   0 -10 -31    3.69    1.78
   0 -10 -32   -0.34    1.74
   0 -10 -33    0.43    1.75
   0  -9  -8    2.73    0.81
   0  -9  -8    3.44    0.56
   0  -9  -9    3.51    0.64
   0  -9  -9    4.31    0.72
   0  -9 -10   24.64    2.04
   0  -9 -10   19.12    2.01
   0  -9 -11   40.05    3.70
   0  -9 -12    5.55    0.90
   0  -9 -12    3.86    1.33
   0  -9 -12    1.61    0.76
   0  -9 -13   -0.83    0.75
   0  -9 -13   -1.06    0.74
   0  -9 -13    0.13    1.30
   0  -9 -14   11.03    1.53
   0  -9 -14   10.20    1.11
   0  -9 -14    7.94    1.03
   0  -9 -15    6.38    0.97
   0  -9 -15    8.28    1.42
   0  -9 -16   22.37    2.17
   0  -9 -16   22.15    2.41
   0  -9 -17   -0.45    0.76
   0  -9 -17    1.85    1.28
   0  -9 -18    7.25    1.04
   0  -9 -18    8.67    1.51
   0  -9 -19    0.54    0.80
   0  -9 -19    1.16    1.39
   0  -9 -20    2.06    0.85
   0  -9 -20    2.08    1.45
   0  -9 -21    1.45    0.85
   0  -9 -21    2.54    1.45
   0  -9 -22   10.46    1.36
   0  -9 -22   15.21    1.85
   0  -9 -23    2.31    0.86
   0  -9 -23    0.04    1.49
   0  -9 -24    2.26    0.91
   0  -9 -24    3.24    1.54
   0  -9 -25    7.67    1.17
   0  -9 -25    9.24    1.76
   0  -9 -26   27.00    2.63
   0  -9 -26   26.93    2.97
   0  -9 -27    1.38    0.90
   0  -9 -27    0.92    1.63
   0  -9 -28    3.79    0.98
   0  -9 -28    2.10    1.67
   0  -9 -29    1.08    0.95
   0  -9 -29    1.84    1.67
   0  -9 -30    0.46    0.94
   0  -9 -30    0.95    1.64
   0  -9 -31    2.65    0.95
   0  -9 -31    1.48    1.65
   0  -9 -32    1.24    0.91
   0  -9 -32    2.61    1.63
   0  -9 -33   -0.45    0.88
   0  -9 -33   -1.23    1.62
   0  -9 -34   -2.55    1.68
   0  -8  -6    6.68    0.74
   0  -8  -7    6.16    0.75
   0  -8  -8   16.22    1.52
   0  -8  -8   14.37    1.54
   0  -8  -9   76.33    6.40
   0  -8  -9   71.22    6.29
   0  -8  -9   66.00    6.28
   0  -8 -10   45.66    3.97
   0  -8 -10   47.09    3.83
   0  -8 -10   38.69    3.79
   0  -8 -11  107.33   10.66
   0  -8 -11  119.63   10.60
   0  -8 -12   49.98    4.78
   0  -8 -12   56.01    4.69
   0  -8 -12   46.27    4.68
   0  -8 -13   13.82    1.73
   0  -8 -13   10.59    1.35
   0  -8 -14   77.04    7.37
   0  -8 -14   81.04    7.31
   0  -8 -15    0.41    1.31
   0  -8 -15   -1.37    0.84
   0  -8 -16    1.30    1.30
   0  -8 -16    1.21    0.83
   0  -8 -17   22.84    2.58
   0  -8 -17   25.07    2.38
   0  -8 -18    3.18    1.36
   0  -8 -18    4.02    0.89
   0  -8 -19    6.26    1.50
   0  -8 -19    8.71    1.11
   0  -8 -20    9.77    1.74
   0  -8 -20   13.35    1.41
   0  -8 -21    0.04    1.34
   0  -8 -21    1.78    0.87
   0  -8 -22    4.06    1.41
   0  -8 -22    3.97    0.94
   0  -8 -23    4.03    1.43
   0  -8 -23    4.37    0.96
   0  -8 -24    3.67    1.49
   0  -8 -24    5.07    1.01
   0  -8 -25    6.26    1.61
   0  -8 -25    8.05    1.16
   0  -8 -26    2.24    1.52
   0  -8 -26    1.10    0.93
   0  -8 -27    1.02    1.49
   0  -8 -27    1.32    0.96
   0  -8 -28    4.47    1.63
   0  -8 -28    4.41    1.07
   0  -8 -29    4.31    1.67
   0  -8 -29    3.09    1.02
   0  -8 -30   -0.17    1.67
   0  -8 -30    2.98    0.99
   0  -8 -31   -0.44    1.72
   0  -8 -31   -0.70    0.99
   0  -8 -32    3.57    1.73
   0  -8 -32    2.53    1.03
   0  -8 -33    1.86    1.64
   0  -8 -33    0.17    0.97
   0  -8 -34    2.65    1.66
   0  -8 -34    0.89    0.95
   0  -8 -35    2.48    1.62
   0  -7  -5   64.84    5.91
   0  -7  -6   18.98    1.80
   0  -7  -7   86.36    8.00
   0  -7  -7   87.19    7.93
   0  -7  -8   16.99    1.71
   0  -7  -8   13.07    1.43
   0  -7  -8   13.90    1.38
   0  -7  -9    3.00    1.09
   0  -7  -9    3.49    0.74
   0  -7  -9    2.16    0.50
   0  -7 -10   49.16    3.88
   0  -7 -10   51.19    3.78
   0  -7 -11   71.59    7.32
   0  -7 -11   85.32    7.40
   0  -7 -11   89.74    7.33
   0  -7 -12    2.36    0.69
   0  -7 -12    2.78    1.19
   0  -7 -12    1.62    0.86
   0  -7 -13    9.27    1.57
   0  -7 -13   12.75    1.36
   0  -7 -14    0.31    1.18
   0  -7 -14   -0.14    0.89
   0  -7 -15    8.12    1.44
   0  -7 -15    8.08    1.14
   0  -7 -16   10.60    1.63
   0  -7 -16   12.62    1.38
   0  -7 -16   10.36    1.72
   0  -7 -17   13.20    1.80
   0  -7 -17   11.00    1.86
   0  -7 -17   15.72    1.56
   0  -7 -18    3.06    1.39
   0  -7 -18    3.97    1.42
   0  -7 -18    4.82    0.96
   0  -7 -19   25.65    2.43
   0  -7 -19   24.72    2.65
   0  -7 -19   23.43    2.67
   0  -7 -20    3.22    1.46
   0  -7 -20    5.22    0.96
   0  -7 -20    3.41    1.38
   0  -7 -21    0.18    1.42
   0  -7 -21    0.38    0.87
   0  -7 -21   -1.10    1.35
   0  -7 -22   -0.39    1.44
   0  -7 -22    1.43    1.38
   0  -7 -22    1.52    0.87
   0  -7 -23    0.24    1.40
   0  -7 -23    0.71    0.91
   0  -7 -24    2.81    1.46
   0  -7 -24    3.62    0.98
   0  -7 -25    6.44    1.63
   0  -7 -25    7.59    1.15
   0  -7 -26   -0.65    1.50
   0  -7 -26    1.18    0.95
   0  -7 -27    2.16    1.49
   0  -7 -27    0.95    1.01
   0  -7 -28    0.38    1.52
   0  -7 -28    1.14    1.00
   0  -7 -29    4.07    1.58
   0  -7 -29    2.29    1.04
   0  -7 -30    2.25    1.58
   0  -7 -30    2.61    1.09
   0  -7 -31    0.42    1.58
   0  -7 -31    0.07    1.04
   0  -7 -32    0.96    1.57
   0  -7 -32    3.20    1.04
   0  -7 -33   -0.81    1.59
   0  -7 -33    1.07    1.04
   0  -7 -34    0.35    1.61
   0  -7 -34    1.58    1.05
   0  -7 -35    0.08    1.69
   0  -7 -35    2.14    1.02
   0  -6  -3   68.74    6.26
   0  -6  -4   19.86    1.86
   0  -6  -5   37.36    3.44
   0  -6  -6  215.66   18.56
   0  -6  -6  200.24   18.53
   0  -6  -7  238.23   22.78
   0  -6  -7  254.99   22.76
   0  -6  -8    2.48    0.49
   0  -6  -8    2.30    0.72
   0  -6  -8    3.18    1.06
   0  -6  -9    0.55    1.06
   0  -6  -9    0.41    0.36
   0  -6  -9   -0.03    0.71
   0  -6 -10   12.68    1.48
   0  -6 -10   13.84    1.58
   0  -6 -10   10.63    1.31
   0  -6 -11    1.65    1.08
   0  -6 -11    1.80    1.13
   0  -6 -11    0.13    0.77
   0  -6 -11    0.41    0.60
   0  -6 -12    0.07    1.12
   0  -6 -12    0.32    1.17
   0  -6 -12    0.17    0.83
   0  -6 -12   -0.03    0.49
   0  -6 -13    4.29    1.28
   0  -6 -13    6.73    0.98
   0  -6 -13    2.94    1.29
   0  -6 -14   -0.65    1.24
   0  -6 -14    1.92    1.18
   0  -6 -14    1.42    0.95
   0  -6 -15   33.88    3.45
   0  -6 -15   39.52    3.32
   0  -6 -15   28.33    3.41
   0  -6 -16   52.22    5.05
   0  -6 -16   44.61    5.03
   0  -6 -16   59.80    4.97
   0  -6 -17    6.03    1.48
   0  -6 -17    6.96    1.13
   0  -6 -17    6.35    1.37
   0  -6 -18    0.67    1.33
   0  -6 -18    0.46    0.95
   0  -6 -18   -0.31    1.25
   0  -6 -19    0.83    1.36
   0  -6 -19    1.12    1.27
   0  -6 -19    2.92    0.98
   0  -6 -20    7.80    1.53
   0  -6 -20   10.27    1.27
   0  -6 -20    9.80    1.61
   0  -6 -21   12.46    1.69
   0  -6 -21   11.70    1.64
   0  -6 -21   10.14    1.37
   0  -6 -22   -1.34    1.39
   0  -6 -22    1.36    1.30
   0  -6 -22    0.73    0.91
   0  -6 -23    0.05    1.41
   0  -6 -23    0.31    0.93
   0  -6 -23    0.93    1.40
   0  -6 -24   18.74    2.63
   0  -6 -24   27.40    2.39
   0  -6 -24   21.30    2.62
   0  -6 -25    0.46    1.48
   0  -6 -25    0.73    0.95
   0  -6 -25    0.53    1.52
   0  -6 -26   -1.74    1.51
   0  -6 -26    0.35    1.00
   0  -6 -26   -0.59    1.60
   0  -6 -27    6.01    1.63
   0  -6 -27    3.79    1.11
   0  -6 -27    5.00    1.71
   0  -6 -28   16.63    2.20
   0  -6 -28   17.73    1.86
   0  -6 -28   14.50    2.31
   0  -6 -29    1.65    1.58
   0  -6 -29    2.77    1.11
   0  -6 -30    0.20    1.55
   0  -6 -30    1.16    1.07
   0  -6 -31   -1.33    1.60
   0  -6 -31    0.73    1.11
   0  -6 -32    3.03    1.64
   0  -6 -32    4.34    1.19
   0  -6 -33   -1.42    1.58
   0  -6 -33    0.83    1.07
   0  -6 -34    0.28    1.60
   0  -6 -34    1.12    1.10
   0  -6 -35   -0.07    1.55
   0  -6 -35    1.07    1.08
   0  -6 -36   -0.42    1.51
   0  -6 -36    1.89    1.06
   0  -5  -3  113.46   10.32
   0  -5  -4  133.32   11.02
   0  -5  -4  117.00   10.97
   0  -5  -5   92.10    8.82
   0  -5  -5   97.97    8.78
   0  -5  -6  335.76   29.34
   0  -5  -6  317.36   29.32
   0  -5  -7    2.11    0.99
   0  -5  -7    0.11    0.45
   0  -5  -7    2.89    1.07
   0  -5  -8   10.52    1.43
   0  -5  -8   20.79    1.63
   0  -5  -8   12.81    1.28
   0  -5  -8   17.81    1.59
   0  -5  -9   16.91    1.96
   0  -5  -9   13.25    1.90
   0  -5 -10   35.42    3.07
   0  -5 -10   37.65    2.97
   0  -5 -10   31.99    3.04
   0  -5 -10   27.81    2.91
   0  -5 -11   86.01    8.50
   0  -5 -11   97.10    8.48
   0  -5 -11   93.07    8.52
   0  -5 -12   35.18    4.14
   0  -5 -12   40.02    4.16
   0  -5 -13   20.13    1.84
   0  -5 -13   14.31    1.95
   0  -5 -14    2.62    1.17
   0  -5 -14    3.85    0.95
   0  -5 -15    3.63    1.20
   0  -5 -15    1.40    0.94
   0  -5 -16    1.04    1.19
   0  -5 -16    2.17    0.96
   0  -5 -17    2.58    1.27
   0  -5 -17    3.63    1.03
   0  -5 -18   94.82    7.93
   0  -5 -18   73.28    7.97
   0  -5 -19   61.30    5.65
   0  -5 -19   60.87    5.71
   0  -5 -20    6.72    1.48
   0  -5 -20    9.30    1.23
   0  -5 -21   13.66    1.56
   0  -5 -21   12.82    1.77
   0  -5 -22    3.71    1.34
   0  -5 -22    4.05    1.04
   0  -5 -23    6.89    1.48
   0  -5 -23    7.57    1.18
   0  -5 -24   -1.51    1.33
   0  -5 -24    0.49    0.94
   0  -5 -25   27.56    3.41
   0  -5 -25   37.76    3.28
   0  -5 -26    1.54    0.99
   0  -5 -26   -0.92    1.45
   0  -5 -27    5.30    1.13
   0  -5 -27    3.75    1.54
   0  -5 -28   20.75    2.02
   0  -5 -28   13.68    2.38
   0  -5 -29    1.45    1.10
   0  -5 -29    0.56    1.51
   0  -5 -29    0.69    1.75
   0  -5 -30    3.41    1.21
   0  -5 -30    3.69    1.61
   0  -5 -30    5.52    1.82
   0  -5 -31   -0.21    1.11
   0  -5 -31   -0.01    1.61
   0  -5 -31   -0.44    1.82
   0  -5 -32    6.81    1.84
   0  -5 -32   10.20    1.41
   0  -5 -33   -0.21    1.64
   0  -5 -33    2.27    1.17
   0  -5 -34    1.91    1.62
   0  -5 -34   -0.81    1.13
   0  -5 -35    1.47    1.59
   0  -5 -35   -0.17    1.13
   0  -5 -36    0.29    1.55
   0  -5 -36    1.46    1.13
   0  -5 -37    1.19    1.55
   0  -4  -2   14.19    1.35
   0  -4  -3  141.65   12.53
   0  -4  -3  136.20   12.50
   0  -4  -4 1750.04  158.27
   0  -4  -4 1738.89  158.27
   0  -4  -5   13.58    1.46
   0  -4  -5    8.91    1.61
   0  -4  -5   11.52    1.71
   0  -4  -6   80.21    6.55
   0  -4  -6   69.91    6.57
   0  -4  -6   67.90    6.57
   0  -4  -6   66.99    6.50
   0  -4  -6   78.22    6.53
   0  -4  -7    5.96    1.06
   0  -4  -7    8.17    1.21
   0  -4  -7    5.12    0.96
   0  -4  -7    4.85    1.16
   0  -4  -7    6.96    0.69
   0  -4  -8   73.80    6.98
   0  -4  -8   65.58    6.98
   0  -4  -8   85.47    7.01
   0  -4  -8   87.78    7.01
   0  -4  -9   18.61    1.73
   0  -4  -9   15.03    1.60
   0  -4  -9   19.07    1.71
   0  -4  -9   17.56    1.83
   0  -4 -10   13.80    1.44
   0  -4 -10   13.05    1.46
   0  -4 -10   13.09    1.58
   0  -4 -11   26.93    2.38
   0  -4 -11   27.17    2.38
   0  -4 -12    4.70    0.96
   0  -4 -12    6.09    0.95
   0  -4 -12    4.44    1.10
   0  -4 -13   58.59    5.33
   0  -4 -13   55.59    5.33
   0  -4 -13   59.46    5.35
   0  -4 -14   73.97    6.23
   0  -4 -14   72.43    6.23
   0  -4 -14   54.00    6.25
   0  -4 -15   40.39    3.65
   0  -4 -15   36.51    3.68
   0  -4 -16   15.31    1.73
   0  -4 -16   16.30    1.82
   0  -4 -17   17.03    1.80
   0  -4 -17   15.79    1.90
   0  -4 -18  132.45   10.79
   0  -4 -18   98.84   10.81
   0  -4 -19    0.39    0.99
   0  -4 -19    0.24    1.22
   0  -4 -20   16.43    1.71
   0  -4 -20   12.79    1.84
   0  -4 -21   16.86    1.70
   0  -4 -21   12.37    1.84
   0  -4 -22    0.51    1.00
   0  -4 -22   -0.79    1.28
   0  -4 -23    0.98    1.01
   0  -4 -23    0.61    1.34
   0  -4 -24    7.69    1.18
   0  -4 -24    4.81    1.46
   0  -4 -25    0.97    0.98
   0  -4 -25    0.82    1.36
   0  -4 -26    1.37    1.05
   0  -4 -26   -0.13    1.38
   0  -4 -27   -0.60    1.04
   0  -4 -27    0.33    1.44
   0  -4 -28    3.47    1.13
   0  -4 -28    1.51    1.52
   0  -4 -29    2.32    1.12
   0  -4 -29   -0.85    1.54
   0  -4 -30    1.32    1.14
   0  -4 -30   -0.56    1.60
   0  -4 -31    1.16    1.21
   0  -4 -31   -0.51    1.72
   0  -4 -32    6.50    1.28
   0  -4 -32    2.94    1.91
   0  -4 -33    7.52    1.80
   0  -4 -33    9.98    1.42
   0  -4 -33    8.08    1.99
   0  -4 -34    1.41    1.21
   0  -4 -34    3.70    1.63
   0  -4 -35    0.13    1.14
   0  -4 -35    0.08    1.67
   0  -4 -36    0.66    1.16
   0  -4 -36   -0.03    1.61
   0  -4 -37    0.71    1.16
   0  -4 -37    0.15    1.60
   0  -3  -2  123.33   11.14
   0  -3  -2  118.55   11.16
   0  -3  -3   42.05    3.89
   0  -3  -3   52.13    3.95
   0  -3  -3   40.06    3.90
   0  -3  -4   21.99    1.92
   0  -3  -4   19.16    2.00
   0  -3  -4   15.27    2.00
   0  -3  -4   21.50    1.93
   0  -3  -5   28.68    3.39
   0  -3  -5   33.50    3.40
   0  -3  -5   38.62    3.34
   0  -3  -5   35.66    3.30
   0  -3  -5   41.28    3.36
   0  -3  -6   17.79    1.98
   0  -3  -6   20.87    2.06
   0  -3  -6   21.58    2.01
   0  -3  -7  102.52    9.65
   0  -3  -7  100.77    9.66
   0  -3  -7  114.75    9.66
   0  -3  -8   47.69    4.19
   0  -3  -8   56.59    4.22
   0  -3  -9   98.36    8.39
   0  -3  -9   87.33    8.40
   0  -3  -9   88.66    8.39
   0  -3 -10   39.93    3.18
   0  -3 -10   40.02    3.18
   0  -3 -11  254.49   19.90
   0  -3 -11  195.09   19.90
   0  -3 -11  208.52   19.90
   0  -3 -12  126.09   10.35
   0  -3 -12   99.02   10.36
   0  -3 -13   12.20    1.46
   0  -3 -13   13.03    1.52
   0  -3 -14   58.82    5.28
   0  -3 -14   55.08    5.30
   0  -3 -15   16.89    1.87
   0  -3 -16   35.76    3.45
   0  -3 -17    4.43    1.24
   0  -3 -18    3.19    1.24
   0  -3 -19   43.11    4.12
   0  -3 -20    6.09    1.31
   0  -3 -21    4.65    1.30
   0  -3 -22    1.27    1.19
   0  -3 -23    5.56    1.33
   0  -3 -24   49.13    4.66
   0  -3 -25    0.60    1.35
   0  -3 -26    3.31    1.43
   0  -3 -27    2.48    1.44
   0  -3 -28    3.56    1.53
   0  -3 -29    9.43    1.36
   0  -3 -29    5.27    1.66
   0  -3 -30    6.65    1.30
   0  -3 -30    6.06    1.65
   0  -3 -31    2.76    1.23
   0  -3 -31    3.58    1.61
   0  -3 -32   -0.12    1.23
   0  -3 -32    0.09    1.62
   0  -3 -33   -0.13    1.18
   0  -3 -33   -0.89    1.74
   0  -3 -34    1.26    1.21
   0  -3 -34   -1.31    1.78
   0  -3 -35    1.75    1.23
   0  -3 -36    2.77    1.65
   0  -3 -36    4.34    1.20
   0  -3 -37   -0.42    1.63
   0  -3 -37    0.29    1.17
   0  -2  -2    8.67    0.92
   0  -2  -2    8.66    0.91
   0  -2  -3  530.82   47.40
   0  -2  -3  513.83   47.40
   0  -2  -4   24.91    2.33
   0  -2  -5  181.97   16.55
   0  -2  -6   57.85    5.32
   0  -2  -7  114.95   10.10
   0  -2  -7  109.05   10.07
   0  -2  -8 1511.57  136.94
   0  -2  -8 1504.84  136.94
   0  -2  -9   77.40    6.97
   0  -2  -9   75.13    6.92
   0  -2 -10   30.60    3.04
   0  -2 -10   32.07    2.95
   0  -2 -11   63.42    5.59
   0  -2 -11   59.04    5.55
   0  -2 -12   14.15    1.50
   0  -2 -12   11.79    1.36
   0  -2 -13   41.40    3.96
   0  -2 -13   42.38    3.89
   0  -2 -14   17.93    1.88
   0  -2 -14   17.17    1.74
   0  -2 -15   -0.13    0.99
   0  -2 -15    1.21    0.76
   0  -2 -16    1.22    1.03
   0  -2 -16    0.27    0.77
   0  -2 -17   52.92    4.92
   0  -2 -17   52.70    4.87
   0  -2 -18   13.25    1.60
   0  -2 -18   12.28    1.41
   0  -2 -19   57.67    5.35
   0  -2 -19   57.09    5.28
   0  -2 -20  105.66    9.49
   0  -2 -20  102.29    9.44
   0  -2 -21   12.97    1.53
   0  -2 -21    8.35    1.18
   0  -2 -22   24.61    2.45
   0  -2 -22   22.60    2.25
   0  -2 -23   12.37    1.59
   0  -2 -23    9.61    1.19
   0  -2 -24    1.12    0.70
   0  -2 -24    1.40    1.24
   0  -2 -25    7.71    1.49
   0  -2 -26   13.33    1.79
   0  -2 -27    2.42    1.36
   0  -2 -28    5.38    1.53
   0  -2 -29    3.37    1.52
   0  -2 -30    7.97    1.72
   0  -2 -31    0.23    1.57
   0  -2 -32    3.37    1.64
   0  -2 -33    3.98    1.64
   0  -2 -34   -0.96    1.59
   0  -2 -35    3.59    1.76
   0  -2 -38    0.41    1.59
   0  -1  -1    4.94    0.51
   0  -1  -2    7.26    0.71
   0  -1  -3  130.66   11.88
   0  -1  -4  226.90   18.75
   0  -1  -4  191.77   18.75
   0  -1  -5  160.41   14.30
   0  -1  -5  151.56   14.29
   0  -1  -5  159.96   14.29
   0  -1  -6    0.88    0.60
   0  -1  -6    1.59    0.47
   0  -1  -6    0.39    0.63
   0  -1  -6    0.26    0.87
   0  -1  -6    1.53    0.63
   0  -1  -7   58.20    4.91
   0  -1  -7   51.51    4.85
   0  -1  -7   50.99    4.85
   0  -1  -7   52.69    4.83
   0  -1  -7   53.05    4.86
   0  -1  -8 1121.45  104.08
   0  -1  -8 1160.76  104.09
   0  -1  -8 1126.57  104.09
   0  -1  -8 1270.29  104.09
   0  -1  -8 1119.07  104.09
   0  -1  -9  135.81   13.18
   0  -1  -9  163.18   13.20
   0  -1  -9  124.58   13.19
   0  -1  -9  166.72   13.20
   0  -1  -9  148.80   13.22
   0  -1 -10    8.79    1.58
   0  -1 -10    4.82    1.32
   0  -1 -10   14.91    1.37
   0  -1 -10    9.66    1.20
   0  -1 -10   18.23    1.42
   0  -1 -11    9.07    1.17
   0  -1 -11    6.51    1.19
   0  -1 -11   10.29    1.42
   0  -1 -11    6.75    1.18
   0  -1 -11    8.39    1.02
   0  -1 -12  147.26   13.94
   0  -1 -12  166.55   13.91
   0  -1 -12  158.32   13.91
   0  -1 -12  141.44   13.91
   0  -1 -12  149.47   13.90
   0  -1 -13    0.27    0.89
   0  -1 -13    0.43    0.73
   0  -1 -13    0.38    1.20
   0  -1 -13    0.87    0.86
   0  -1 -13    0.76    0.94
   0  -1 -14   16.56    1.98
   0  -1 -14   17.12    1.86
   0  -1 -14   18.97    1.87
   0  -1 -14   17.27    1.79
   0  -1 -14   16.14    1.73
   0  -1 -15   12.21    1.64
   0  -1 -15   11.40    1.41
   0  -1 -15    9.24    1.39
   0  -1 -15   11.90    1.35
   0  -1 -15   10.86    1.27
   0  -1 -16  281.19   24.48
   0  -1 -16  250.84   24.46
   0  -1 -16  262.49   24.46
   0  -1 -16  293.41   24.47
   0  -1 -16  266.07   24.45
   0  -1 -17    0.35    1.29
   0  -1 -17    0.56    0.84
   0  -1 -17    0.05    0.99
   0  -1 -17    0.78    1.07
   0  -1 -17    0.28    0.82
   0  -1 -17    1.52    1.04
   0  -1 -18   36.03    3.38
   0  -1 -18   37.61    3.41
   0  -1 -18   31.58    3.42
   0  -1 -18   35.89    3.36
   0  -1 -19   30.68    3.43
   0  -1 -19   32.42    3.35
   0  -1 -19   42.12    3.38
   0  -1 -20   12.27    1.66
   0  -1 -20   11.09    1.45
   0  -1 -20   12.87    1.51
   0  -1 -21    1.58    1.20
   0  -1 -21    2.83    1.07
   0  -1 -21    1.80    0.86
   0  -1 -22   11.62    1.53
   0  -1 -22   10.17    1.27
   0  -1 -22    9.83    1.41
   0  -1 -23    1.81    0.86
   0  -1 -23    3.05    1.09
   0  -1 -23    3.85    1.26
   0  -1 -24   37.73    3.39
   0  -1 -24   29.83    3.24
   0  -1 -24   38.82    3.29
   0  -1 -25    0.47    0.83
   0  -1 -25    1.45    1.06
   0  -1 -25    0.86    1.30
   0  -1 -26   16.82    1.88
   0  -1 -26   15.84    1.68
   0  -1 -26   12.60    1.53
   0  -1 -27   30.91    2.80
   0  -1 -27   33.23    2.65
   0  -1 -28   16.30    1.69
   0  -1 -28    9.95    1.87
   0  -1 -29   11.23    1.42
   0  -1 -29    7.59    1.66
   0  -1 -30    2.88    1.21
   0  -1 -30    2.85    1.50
   0  -1 -31    1.84    1.21
   0  -1 -31    0.61    1.56
   0  -1 -32    2.19    1.22
   0  -1 -32    0.52    1.60
   0  -1 -33   12.25    1.55
   0  -1 -33    6.68    1.82
   0  -1 -34    0.26    1.56
   0   0  -3    1.30    0.27
   0   0  -3    1.19    0.26
   0   0  -3    0.85    0.27
   0   0  -3    0.99    0.26
   0   0  -3    1.35    0.42
   0   0  -4  217.53   18.66
   0   0  -4  175.70   18.66
   0   0  -4  218.61   18.65
   0   0  -4  202.99   18.66
   0   0  -5    3.99    0.65
   0   0  -5    5.71    0.64
   0   0  -5    4.90    0.81
   0   0  -5    5.27    0.64
   0   0  -6  227.44   20.87
   0   0  -6  239.49   20.86
   0   0  -6  215.48   20.86
   0   0  -6  233.79   20.86
   0   0  -7   -0.13    0.69
   0   0  -7   -1.43    0.73
   0   0  -7    0.55    0.89
   0   0  -7   -1.23    0.73
   0   0  -8  393.81   37.66
   0   0  -8  410.91   37.66
   0   0  -8  430.93   37.66
   0   0  -8  422.53   37.67
   0   0  -9   24.85    2.05
   0   0  -9   14.74    1.98
   0   0  -9   29.01    2.06
   0   0  -9   16.80    2.12
   0   0  -9   16.34    1.94
   0   0 -10  830.10   79.66
   0   0 -10  917.82   79.66
   0   0 -10  851.92   79.66
   0   0 -10  908.95   79.66
   0   0 -10  883.96   79.65
   0   0 -11   -1.24    0.92
   0   0 -11   -0.45    0.92
   0   0 -11   -0.96    0.77
   0   0 -11   -0.48    0.85
   0   0 -11   -0.25    1.14
   0   0 -12    6.41    1.03
   0   0 -12    7.00    1.00
   0   0 -12    4.31    0.90
   0   0 -12    2.76    0.96
   0   0 -12    3.95    1.22
   0   0 -13   -0.44    0.94
   0   0 -13   -0.36    0.86
   0   0 -13    0.26    0.78
   0   0 -13    0.08    1.14
   0   0 -13    0.08    0.85
   0   0 -14   16.03    1.69
   0   0 -14   12.53    1.62
   0   0 -14   16.13    1.57
   0   0 -14   13.88    1.78
   0   0 -14   14.12    1.57
   0   0 -15    1.62    1.00
   0   0 -15    1.28    0.91
   0   0 -15    1.02    0.85
   0   0 -15    2.02    0.95
   0   0 -15    1.51    1.22
   0   0 -16   44.23    4.36
   0   0 -16   45.54    4.30
   0   0 -16   48.12    4.28
   0   0 -16   44.77    4.26
   0   0 -16   45.99    4.29
   0   0 -17    1.35    1.36
   0   0 -17    0.80    1.06
   0   0 -17   -0.98    0.97
   0   0 -17   -1.14    0.91
   0   0 -17    0.04    1.04
   0   0 -18  400.49   36.49
   0   0 -18  403.02   36.49
   0   0 -18  385.28   36.51
   0   0 -18  415.81   36.49
   0   0 -18  392.85   36.49
   0   0 -19    2.54    1.19
   0   0 -19    3.65    1.09
   0   0 -19    2.12    1.43
   0   0 -19    2.85    1.00
   0   0 -20    2.17    1.21
   0   0 -20    3.25    1.04
   0   0 -20    2.71    1.42
   0   0 -21    0.38    1.13
   0   0 -21    1.57    1.37
   0   0 -21    0.59    0.95
   0   0 -21    1.20    1.05
   0   0 -22    2.42    0.94
   0   0 -22    1.63    1.05
   0   0 -22    0.66    1.43
   0   0 -22    2.16    1.23
   0   0 -23    2.38    1.07
   0   0 -23    1.58    1.00
   0   0 -23    3.29    1.31
   0   0 -24   14.57    1.98
   0   0 -24   20.55    1.96
   0   0 -24   20.37    2.11
   0   0 -25   -0.69    0.93
   0   0 -25   -0.02    1.23
   0   0 -25   -0.36    1.04
   0   0 -26    3.45    0.98
   0   0 -26    4.33    1.39
   0   0 -26    7.35    1.15
   0   0 -27    3.93    1.02
   0   0 -27    6.59    1.46
   0   0 -27    8.63    1.19
   0   0 -28    0.20    0.86
   0   0 -28   -0.30    1.06
   0   0 -28   -1.50    1.38
   0   0 -29    0.26    1.10
   0   0 -29    1.34    1.44
   0   0 -30    0.97    1.17
   0   0 -30    0.75    1.40
   0   0 -31    0.32    1.19
   0   0 -31    2.87    1.42
   0   0 -32    5.45    1.31
   0   0 -32    5.58    1.62
   0   0 -33    0.16    1.25
   0   0 -33   -0.04    1.55
   0   0 -34    2.24    1.23
   0   0 -35   -0.36    1.24
   0   0 -36   10.30    1.54
   0   0 -37   -0.81    1.17
   0   0 -38    0.52    1.16
   0   1  -1    4.03    0.40
   0   1  -2   11.44    0.96
   0   1  -2    7.32    0.97
   0   1  -2    8.31    0.97
   0   1  -2   12.42    0.96
   0   1  -3  105.46   10.47
   0   1  -3  131.19   10.48
   0   1  -3  108.82   10.47
   0   1  -3  121.76   10.48
   0   1  -4  156.69   14.83
   0   1  -4  179.99   14.83
   0   1  -4  156.05   14.83
   0   1  -5  171.95   15.62
   0   1  -5  170.88   15.62
   0   1  -5  172.58   15.62
   0   1  -6    0.04    0.57
   0   1  -6   -0.29    0.59
   0   1  -7   75.63    6.80
   0   1  -7   73.13    6.80
   0   1  -8 1173.83  106.34
   0   1  -8 1162.71  106.34
   0   1  -8 1178.68  106.34
   0   1  -9  154.13   12.05
   0   1  -9  147.29   12.05
   0   1 -10    9.00    1.07
   0   1 -10    6.81    1.06
   0   1 -11   10.67    1.37
   0   1 -11   11.69    1.36
   0   1 -11    9.47    1.36
   0   1 -11   12.75    1.55
   0   1 -11   11.98    1.31
   0   1 -12  126.84   11.17
   0   1 -12  119.97   11.17
   0   1 -12  128.37   11.16
   0   1 -12  109.63   11.19
   0   1 -12  123.04   11.16
   0   1 -13   -0.21    0.93
   0   1 -13    0.44    0.83
   0   1 -13    0.85    0.86
   0   1 -13    0.69    1.12
   0   1 -13    0.96    0.89
   0   1 -14   13.59    1.52
   0   1 -14   10.68    1.47
   0   1 -14   14.45    1.39
   0   1 -14   10.05    1.59
   0   1 -14   11.71    1.40
   0   1 -15   20.54    2.04
   0   1 -15   19.30    2.00
   0   1 -15   18.60    1.99
   0   1 -15   19.25    2.14
   0   1 -15   20.19    2.00
   0   1 -16  294.82   27.57
   0   1 -16  311.68   27.57
   0   1 -16  293.74   27.56
   0   1 -16  289.70   27.58
   0   1 -16  322.11   27.56
   0   1 -17    0.82    1.05
   0   1 -17    0.17    0.98
   0   1 -17    1.17    0.97
   0   1 -17    2.30    0.98
   0   1 -17    1.01    1.23
   0   1 -18   13.86    1.88
   0   1 -18   14.89    1.71
   0   1 -18   13.44    1.75
   0   1 -18   16.30    1.67
   0   1 -18   14.23    1.68
   0   1 -19   43.57    4.58
   0   1 -19   54.82    4.49
   0   1 -19   47.48    4.48
   0   1 -19   43.51    4.50
   0   1 -20   12.04    1.51
   0   1 -20   12.17    1.52
   0   1 -20   12.80    1.60
   0   1 -20   11.64    1.80
   0   1 -21    0.68    1.44
   0   1 -21    1.67    1.00
   0   1 -21    0.84    1.04
   0   1 -21   -0.08    1.16
   0   1 -22   26.45    2.67
   0   1 -22   27.29    2.78
   0   1 -22   26.51    2.61
   0   1 -22   24.82    2.60
   0   1 -23    5.86    1.46
   0   1 -23    2.90    1.26
   0   1 -23    4.48    1.12
   0   1 -23    3.87    1.11
   0   1 -24   17.03    1.83
   0   1 -24   16.12    1.85
   0   1 -24   17.20    2.08
   0   1 -24   15.45    1.95
   0   1 -25    0.39    1.02
   0   1 -25    0.94    1.31
   0   1 -25   -0.80    1.46
   0   1 -26   38.56    3.60
   0   1 -26   38.66    3.49
   0   1 -26   33.08    3.48
   0   1 -27   16.58    2.00
   0   1 -27   19.60    1.86
   0   1 -27   14.42    1.86
   0   1 -28    2.27    1.02
   0   1 -28    4.74    1.42
   0   1 -29    5.87    1.15
   0   1 -29    4.86    1.54
   0   1 -30    4.24    1.49
   0   1 -30    5.79    1.24
   0   1 -31   -1.01    1.42
   0   1 -31    0.08    1.19
   0   1 -32    4.74    1.51
   0   1 -32    5.33    1.28
   0   1 -33    6.82    1.75
   0   1 -33   12.09    1.53
   0   1 -34   -0.68    1.17
   0   1 -35    3.22    1.25
   0   1 -36    2.90    1.21
   0   1 -37   -0.29    1.13
   0   1 -38    3.15    1.19
   0   2   0   10.96    1.18
   0   2   0   13.25    1.16
   0   2  -1    5.96    0.76
   0   2   1    7.01    0.74
   0   2  -1    7.28    0.74
   0   2   1    8.50    0.71
   0   2  -2    6.11    0.84
   0   2  -2    9.23    0.80
   0   2  -2    7.94    0.83
   0   2  -2    8.69    0.79
   0   2  -3  385.61   35.42
   0   2  -3  390.34   35.42
   0   2  -3  392.15   35.42
   0   2  -3  393.94   35.42
   0   2  -4   33.05    3.13
   0   2  -4   31.52    3.13
   0   2  -4   38.85    3.15
   0   2  -4   35.60    3.15
   0   2  -5  184.74   16.71
   0   2  -5  188.46   16.71
   0   2  -5  175.99   16.71
   0   2  -6   53.10    5.18
   0   2  -6   57.38    5.18
   0   2  -6   59.25    5.19
   0   2  -7   91.20    9.24
   0   2  -7   99.97    9.24
   0   2  -7  113.71    9.24
   0   2  -8 1369.36  123.68
   0   2  -8 1353.78  123.68
   0   2  -9   47.65    3.84
   0   2  -9   36.15    3.88
   0   2  -9   37.38    3.88
   0   2 -10    2.89    0.99
   0   2 -10    2.56    1.05
   0   2 -11   59.71    5.04
   0   2 -11   50.29    5.01
   0   2 -11   55.76    5.03
   0   2 -12   27.21    2.19
   0   2 -12   26.18    2.15
   0   2 -13   61.94    5.09
   0   2 -13   53.50    5.06
   0   2 -13   48.96    5.05
   0   2 -13   56.73    5.04
   0   2 -14   23.20    2.46
   0   2 -14   24.78    2.31
   0   2 -14   21.76    2.34
   0   2 -14   25.24    2.36
   0   2 -14   22.01    2.33
   0   2 -14   24.42    2.31
   0   2 -15    1.19    1.19
   0   2 -15    1.26    0.95
   0   2 -15    0.75    0.94
   0   2 -15    0.38    0.99
   0   2 -15    0.89    0.85
   0   2 -16    0.85    1.17
   0   2 -16   -0.66    1.01
   0   2 -16    0.45    0.98
   0   2 -16    0.15    0.96
   0   2 -16    0.49    0.89
   0   2 -17   41.63    4.52
   0   2 -17   47.85    4.48
   0   2 -17   49.26    4.48
   0   2 -17   49.42    4.47
   0   2 -17   48.74    4.45
   0   2 -18    8.74    1.63
   0   2 -18   10.73    1.49
   0   2 -18   11.94    1.47
   0   2 -18   12.99    1.40
   0   2 -18    8.99    1.43
   0   2 -19   54.52    4.95
   0   2 -19   56.93    4.94
   0   2 -19   50.84    5.01
   0   2 -19   49.48    4.93
   0   2 -20  112.76   10.81
   0   2 -20  124.01   10.81
   0   2 -20  109.41   10.84
   0   2 -20  122.71   10.80
   0   2 -21    4.08    1.41
   0   2 -21    3.16    1.04
   0   2 -21    3.65    1.18
   0   2 -21    2.69    1.11
   0   2 -22   26.74    2.74
   0   2 -22   29.07    2.87
   0   2 -22   26.73    2.71
   0   2 -22   27.17    2.69
   0   2 -23   25.53    2.80
   0   2 -23   28.06    2.58
   0   2 -23   23.05    2.66
   0   2 -23   26.80    2.64
   0   2 -24    3.90    1.52
   0   2 -24    1.01    1.05
   0   2 -24    1.24    1.23
   0   2 -24    1.30    1.13
   0   2 -25   13.20    1.92
   0   2 -25   13.85    1.65
   0   2 -25   12.61    1.55
   0   2 -25   12.44    1.70
   0   2 -26   13.28    1.86
   0   2 -26   11.27    1.55
   0   2 -26   12.01    1.63
   0   2 -26    9.88    1.44
   0   2 -27    3.15    1.04
   0   2 -27    2.72    1.36
   0   2 -27    0.63    1.55
   0   2 -28    6.90    1.23
   0   2 -28    6.08    1.20
   0   2 -28    5.88    1.45
   0   2 -29    3.26    1.18
   0   2 -29    5.11    1.16
   0   2 -29    4.42    1.42
   0   2 -30    5.82    1.25
   0   2 -30    7.35    1.58
   0   2 -31    2.01    1.19
   0   2 -31    1.64    1.43
   0   2 -32    1.22    1.21
   0   2 -32    0.55    1.42
   0   2 -33    6.79    1.32
   0   2 -34    2.53    1.18
   0   2 -35    0.00    1.21
   0   2 -36    1.39    1.16
   0   2 -37    1.40    1.16
   0   2 -38   -0.22    1.14
   0   3   0   -1.07    0.50
   0   3   1   19.94    1.97
   0   3  -1   24.61    1.99
   0   3   1   18.25    2.00
   0   3  -1   23.79    2.01
   0   3  -2  133.90   12.26
   0   3  -2  136.62   12.25
   0   3  -2  139.90   12.25
   0   3  -2  109.22   12.26
   0   3  -3   25.43    2.43
   0   3  -3   24.06    2.40
   0   3  -3   24.77    2.39
   0   3  -4   37.02    4.08
   0   3  -4   48.42    4.05
   0   3  -4   49.03    4.05
   0   3  -4   35.04    4.07
   0   3  -5   43.61    4.79
   0   3  -5   55.07    4.77
   0   3  -5   59.05    4.77
   0   3  -5   45.27    4.79
   0   3  -6   14.61    1.45
   0   3  -6   12.55    1.45
   0   3  -6   13.57    1.52
   0   3  -7   87.49    7.80
   0   3  -7   83.30    7.79
   0   3  -7   85.07    7.81
   0   3  -8   77.06    6.89
   0   3  -8   81.25    6.89
   0   3  -8   66.86    6.90
   0   3  -9   28.90    3.02
   0   3  -9   31.33    3.03
   0   3  -9   36.37    3.05
   0   3 -10   25.77    2.50
   0   3 -10   25.99    2.48
   0   3 -11  168.35   13.99
   0   3 -11  151.49   13.98
   0   3 -11  144.15   13.98
   0   3 -12  117.71    9.09
   0   3 -12   97.55    9.07
   0   3 -12   88.45    9.07
   0   3 -13   13.74    1.56
   0   3 -13   11.74    1.47
   0   3 -13   15.44    1.47
   0   3 -14   62.68    5.55
   0   3 -14   58.05    5.53
   0   3 -14   60.25    5.53
   0   3 -15    7.04    1.18
   0   3 -15    8.02    1.27
   0   3 -16   44.88    4.19
   0   3 -16   43.14    4.21
   0   3 -16   46.55    4.22
   0   3 -16   45.60    4.20
   0   3 -17    6.02    1.05
   0   3 -17    5.66    1.19
   0   3 -17    6.66    1.20
   0   3 -17    5.34    1.27
   0   3 -18    4.97    1.04
   0   3 -18    3.91    1.15
   0   3 -18    4.20    1.15
   0   3 -19   41.64    3.90
   0   3 -19   41.63    3.96
   0   3 -19   41.54    3.95
   0   3 -20    8.61    1.25
   0   3 -20    6.27    1.33
   0   3 -20   10.01    1.35
   0   3 -21    0.84    0.99
   0   3 -21    1.17    1.07
   0   3 -21    0.63    1.12
   0   3 -22   -0.07    0.98
   0   3 -22   -0.93    1.08
   0   3 -22    1.12    1.10
   0   3 -23    2.24    0.98
   0   3 -23    0.94    1.13
   0   3 -23    0.09    1.14
   0   3 -24   54.39    5.11
   0   3 -24   54.66    5.16
   0   3 -24   56.37    5.15
   0   3 -25    3.02    1.30
   0   3 -25    5.71    1.28
   0   3 -25    7.16    1.11
   0   3 -26    5.17    1.40
   0   3 -26    8.42    1.17
   0   3 -26    5.93    1.34
   0   3 -27    3.16    1.27
   0   3 -27    1.87    1.24
   0   3 -27    5.14    1.08
   0   3 -28    6.09    1.34
   0   3 -28    7.08    1.19
   0   3 -28    6.70    1.44
   0   3 -29   10.08    1.38
   0   3 -29    8.11    1.62
   0   3 -30    7.51    1.23
   0   3 -30    3.35    1.41
   0   3 -30    5.44    1.23
   0   3 -31    0.12    1.13
   0   3 -31    1.74    1.12
   0   3 -31   -0.80    1.38
   0   3 -32    0.77    1.17
   0   3 -33    1.44    1.16
   0   3 -34    2.06    1.19
   0   3 -35    2.22    1.16
   0   3 -36    3.69    1.17
   0   3 -37    0.86    1.14
   0   4   0    7.21    1.14
   0   4   0   11.35    1.07
   0   4  -1   58.80    5.21
   0   4   1   56.34    5.21
   0   4   1   53.19    5.19
   0   4  -1   59.44    5.19
   0   4  -2    5.14    0.75
   0   4  -2    5.08    1.09
   0   4   2   11.51    0.99
   0   4   2   12.71    0.86
   0   4  -2    6.29    0.99
   0   4  -3   85.48    9.42
   0   4   3  125.15    9.44
   0   4  -3   92.34    9.45
   0   4  -3   89.19    9.44
   0   4   3  125.68    9.42
   0   4  -4 1468.87  133.70
   0   4  -4 1478.07  133.70
   0   4  -4 1474.45  133.70
   0   4  -4 1464.24  133.70
   0   4  -5   16.09    1.39
   0   4  -5    9.63    1.49
   0   4  -5   15.50    1.43
   0   4  -5    9.18    1.52
   0   4  -6   57.19    5.29
   0   4  -6   57.55    5.32
   0   4  -6   63.90    5.31
   0   4  -6   50.85    5.32
   0   4  -7    9.03    1.23
   0   4  -7   11.75    1.30
   0   4  -7   12.60    1.31
   0   4  -7    9.05    1.33
   0   4  -8   61.02    4.83
   0   4  -8   56.97    4.83
   0   4  -9   16.64    1.85
   0   4  -9   16.06    1.79
   0   4  -9   21.57    1.85
   0   4 -10    5.31    1.01
   0   4 -10    4.02    0.88
   0   4 -10    6.04    0.93
   0   4 -11   17.94    2.16
   0   4 -11   21.28    2.09
   0   4 -11   24.76    2.13
   0   4 -12    7.95    1.02
   0   4 -12    5.57    1.02
   0   4 -12    6.12    0.95
   0   4 -13   59.88    5.20
   0   4 -13   59.15    5.20
   0   4 -13   51.28    5.18
   0   4 -14   53.30    5.02
   0   4 -14   58.42    5.02
   0   4 -14   51.92    5.00
   0   4 -15   25.10    2.37
   0   4 -15   23.86    2.41
   0   4 -15   23.69    2.36
   0   4 -16   12.44    1.55
   0   4 -16   15.59    1.56
   0   4 -17   29.02    2.88
   0   4 -17   31.29    2.91
   0   4 -18  101.26    9.71
   0   4 -18  107.87    9.71
   0   4 -18  108.29    9.70
   0   4 -19   -0.10    1.11
   0   4 -19   -0.83    1.16
   0   4 -19    2.42    0.95
   0   4 -20   15.87    1.68
   0   4 -20   15.31    1.77
   0   4 -20   14.00    1.79
   0   4 -21   14.03    1.53
   0   4 -21   11.95    1.67
   0   4 -21   13.99    1.68
   0   4 -22    0.31    1.11
   0   4 -22    0.00    1.08
   0   4 -22   -0.37    0.95
   0   4 -23    0.46    1.15
   0   4 -23    1.01    0.93
   0   4 -23   -0.79    1.07
   0   4 -24    8.64    1.41
   0   4 -24   10.34    1.23
   0   4 -24    5.99    1.37
   0   4 -25    0.89    1.15
   0   4 -25   -1.10    0.96
   0   4 -25   -1.69    1.16
   0   4 -26    1.49    1.20
   0   4 -26    1.20    1.00
   0   4 -26    2.18    1.17
   0   4 -27    0.46    1.25
   0   4 -27    0.23    0.98
   0   4 -27    0.24    1.22
   0   4 -28    4.46    1.38
   0   4 -28    2.19    1.34
   0   4 -29   -0.51    1.26
   0   4 -29   -0.62    1.31
   0   4 -29    0.92    1.06
   0   4 -30   -0.08    1.39
   0   4 -30    2.25    1.08
   0   4 -31    0.95    1.14
   0   4 -32    3.36    1.15
   0   4 -32    2.29    1.20
   0   4 -33    4.86    1.24
   0   4 -34   -1.53    1.18
   0   4 -35    1.05    1.11
   0   4 -36    0.13    1.12
   0   4 -37    0.92    1.12
   0   5   0    2.87    0.94
   0   5   0    2.35    0.79
   0   5   1 1061.72   91.43
   0   5  -1  994.06   91.43
   0   5  -1  945.83   91.43
   0   5   1 1018.10   91.42
   0   5   2   62.93    4.35
   0   5  -2   28.96    4.35
   0   5  -2   26.19    4.31
   0   5   2   64.59    4.30
   0   5  -3  112.41    8.83
   0   5  -3  100.64    8.86
   0   5   3   94.83    8.84
   0   5  -3   70.56    8.86
   0   5   3   63.48    8.85
   0   5   4  107.67   12.35
   0   5  -4  151.45   12.35
   0   5  -4  167.71   12.37
   0   5   4  110.28   12.36
   0   5  -4  166.90   12.37
   0   5  -5   84.39    8.29
   0   5  -5   96.32    8.27
   0   5  -5   84.06    8.30
   0   5  -6  295.82   25.77
   0   5  -6  287.42   25.77
   0   5  -6  275.28   25.76
   0   5  -7    0.08    0.88
   0   5  -7   -0.30    0.64
   0   5  -7   -0.58    0.89
   0   5  -8    6.57    1.13
   0   5  -8    9.10    1.14
   0   5  -9   18.09    1.81
   0   5  -9   21.10    1.82
   0   5  -9   14.88    1.89
   0   5 -10   19.08    1.93
   0   5 -10   20.94    1.95
   0   5 -10   19.94    2.02
   0   5 -11   68.95    6.73
   0   5 -11   78.56    6.74
   0   5 -11   74.71    6.76
   0   5 -12   40.66    3.82
   0   5 -12   45.07    3.84
   0   5 -12   37.05    3.88
   0   5 -13    5.90    1.11
   0   5 -13    7.80    0.99
   0   5 -13    7.96    1.19
   0   5 -14   10.71    1.18
   0   5 -14    8.71    1.29
   0   5 -15    0.55    0.85
   0   5 -15    0.55    0.95
   0   5 -16    2.01    0.87
   0   5 -16    0.50    0.95
   0   5 -17    6.89    1.07
   0   5 -17    5.58    1.11
   0   5 -18   61.12    5.80
   0   5 -18   64.47    5.80
   0   5 -19   61.94    5.44
   0   5 -19   56.11    5.42
   0   5 -20    6.04    1.01
   0   5 -20    4.09    1.23
   0   5 -20    3.55    1.16
   0   5 -21   16.83    2.04
   0   5 -21   19.41    1.91
   0   5 -21   19.29    2.05
   0   5 -22    5.64    1.25
   0   5 -22    4.80    1.19
   0   5 -22    4.38    0.98
   0   5 -23    5.72    1.29
   0   5 -23    7.12    1.20
   0   5 -23    4.64    1.03
   0   5 -24   -0.36    1.18
   0   5 -24   -0.14    0.91
   0   5 -24    1.59    1.09
   0   5 -25   21.17    1.93
   0   5 -25   14.20    2.01
   0   5 -25   18.54    2.06
   0   5 -26    1.90    0.94
   0   5 -26    0.02    1.17
   0   5 -26    0.12    1.23
   0   5 -27    0.60    1.00
   0   5 -27    1.87    1.26
   0   5 -27    1.65    1.18
   0   5 -28   15.29    1.94
   0   5 -28   18.04    1.77
   0   5 -28   12.66    1.90
   0   5 -29    2.76    1.35
   0   5 -29    3.33    1.06
   0   5 -30    1.81    1.33
   0   5 -30    0.89    1.10
   0   5 -31    0.56    1.24
   0   5 -31    0.33    1.06
   0   5 -32    4.03    1.17
   0   5 -33    5.47    1.25
   0   5 -34    0.62    1.06
   0   5 -35   -0.73    1.09
   0   5 -36   -0.63    1.08
   0   5 -37    0.01    1.04
   0   6   0  125.23   11.86
   0   6   0  134.19   11.86
   0   6  -1   24.21    3.70
   0   6   1   37.17    3.69
   0   6  -1   33.41    3.66
   0   6  -2   34.42    4.23
   0   6   2   45.04    4.21
   0   6  -2   37.66    4.21
   0   6  -3   76.41    6.55
   0   6   3   69.10    6.55
   0   6   3   70.28    6.52
   0   6   4   23.25    1.92
   0   6  -4   21.05    1.97
   0   6  -4   16.84    1.82
   0   6  -4   19.61    1.98
   0   6   4   22.15    1.87
   0   6   5   40.81    3.69
   0   6  -5   44.69    3.75
   0   6  -5   41.94    3.75
   0   6  -5   36.83    3.68
   0   6   5   42.61    3.73
   0   6   6  181.33   16.17
   0   6  -6  180.57   16.19
   0   6  -6  181.44   16.19
   0   6  -6  164.13   16.17
   0   6   6  192.31   16.18
   0   6  -7  227.33   20.95
   0   6   7  227.82   20.93
   0   6  -7  243.41   20.95
   0   6  -7  230.33   20.94
   0   6  -8   12.09    1.21
   0   6  -8   11.03    1.41
   0   6  -8   11.40    1.38
   0   6  -9    1.21    0.87
   0   6  -9    0.13    0.62
   0   6  -9    1.77    0.91
   0   6 -10   16.22    1.71
   0   6 -10   15.55    1.57
   0   6 -11    0.82    0.68
   0   6 -11    1.42    0.96
   0   6 -12    0.12    0.72
   0   6 -12    0.52    0.97
   0   6 -13    9.58    1.51
   0   6 -13   13.42    1.34
   0   6 -14    1.07    0.94
   0   6 -14    0.21    0.81
   0   6 -14   -0.18    1.05
   0   6 -15   36.24    3.51
   0   6 -15   33.89    3.49
   0   6 -15   39.14    3.45
   0   6 -16   39.05    3.90
   0   6 -16   41.85    3.87
   0   6 -16   41.84    3.84
   0   6 -17    6.20    1.00
   0   6 -17    4.90    1.10
   0   6 -18    0.34    0.84
   0   6 -18    0.47    0.94
   0   6 -19    2.14    0.86
   0   6 -19    1.61    0.99
   0   6 -20   14.30    1.50
   0   6 -20   12.20    1.60
   0   6 -21    8.14    1.27
   0   6 -21    6.91    1.11
   0   6 -21    9.53    1.30
   0   6 -22    0.15    1.16
   0   6 -22    1.05    1.07
   0   6 -22    0.17    0.84
   0   6 -23    2.64    1.11
   0   6 -23    1.90    0.90
   0   6 -23    0.91    1.20
   0   6 -24   19.99    2.01
   0   6 -24   19.12    1.82
   0   6 -25   -1.21    1.07
   0   6 -25    1.06    0.92
   0   6 -25   -0.11    1.24
   0   6 -26    0.76    1.12
   0   6 -26    1.01    0.96
   0   6 -26    0.35    1.24
   0   6 -27    1.48    1.18
   0   6 -27    1.57    1.27
   0   6 -27    2.17    0.99
   0   6 -28    8.98    1.59
   0   6 -28    9.70    1.34
   0   6 -29    3.26    1.40
   0   6 -29    3.72    1.05
   0   6 -29    2.84    1.82
   0   6 -30    0.90    1.87
   0   6 -30   -0.78    1.35
   0   6 -30    0.39    1.02
   0   6 -31    3.05    1.86
   0   6 -31    1.25    1.36
   0   6 -31    0.18    1.07
   0   6 -32    2.19    1.86
   0   6 -32    2.78    1.08
   0   6 -33    3.45    1.09
   0   6 -34    3.72    1.12
   0   6 -35    0.97    1.07
   0   6 -36    0.38    1.02
   0   7   0   -1.69    0.90
   0   7   0   -1.63    0.69
   0   7   1    1.27    0.86
   0   7  -1    2.54    0.88
   0   7   1    0.99    0.67
   0   7  -2   36.69    4.79
   0   7   2   48.55    4.79
   0   7   3   57.75    5.15
   0   7  -3   57.89    5.19
   0   7   3   52.38    5.17
   0   7  -4   -0.01    0.84
   0   7  -4   -0.44    0.86
   0   7   4   -0.72    0.82
   0   7   4   -0.52    0.56
   0   7   5   65.86    5.79
   0   7  -5   54.85    5.83
   0   7   5   60.71    5.83
   0   7  -5   56.89    5.83
   0   7  -5   66.20    5.78
   0   7   6   18.47    2.23
   0   7   6   17.64    2.30
   0   7  -6   28.82    2.34
   0   7  -6   29.09    2.35
   0   7  -6   29.09    2.23
   0   7   7   79.35    6.17
   0   7  -7   58.04    6.22
   0   7  -7   56.85    6.22
   0   7  -7   56.73    6.17
   0   7   7   76.76    6.20
   0   7   8   12.58    1.24
   0   7  -8   10.28    1.27
   0   7  -8   13.67    1.45
   0   7  -8   14.11    1.49
   0   7   8   15.59    1.37
   0   7  -9    0.38    0.59
   0   7  -9   -0.84    0.89
   0   7   9    2.26    0.43
   0   7  -9   -0.84    0.93
   0   7   9    2.82    0.74
   0   7 -10   56.08    3.94
   0   7  10   48.08    3.95
   0   7 -10   56.55    4.00
   0   7 -10   62.44    4.01
   0   7 -11   61.56    5.85
   0   7 -11   69.60    5.90
   0   7 -12    1.17    0.68
   0   7 -12    1.16    1.02
   0   7 -13   15.55    1.59
   0   7 -13   15.52    1.78
   0   7 -14    0.29    1.08
   0   7 -14    0.66    0.74
   0   7 -15    3.99    1.14
   0   7 -15    4.05    1.03
   0   7 -15    3.56    0.83
   0   7 -16    6.92    1.17
   0   7 -16    6.49    0.97
   0   7 -16    6.55    1.24
   0   7 -17   14.71    1.66
   0   7 -17   15.58    1.71
   0   7 -17   13.47    1.52
   0   7 -18    1.53    0.96
   0   7 -18    1.06    0.80
   0   7 -19   26.02    2.63
   0   7 -19   27.18    2.56
   0   7 -20    3.09    0.87
   0   7 -20    2.86    1.02
   0   7 -21    0.04    0.80
   0   7 -21    0.66    1.04
   0   7 -22    0.57    1.04
   0   7 -22   -0.69    0.85
   0   7 -22   -0.31    1.10
   0   7 -23    0.75    0.87
   0   7 -23    0.28    1.62
   0   7 -23   -0.11    1.11
   0   7 -23    0.52    1.19
   0   7 -24    3.96    1.34
   0   7 -24    3.23    0.94
   0   7 -24    4.80    1.16
   0   7 -24    4.89    1.60
   0   7 -25    3.06    1.28
   0   7 -25    2.66    0.91
   0   7 -25    1.48    1.09
   0   7 -25    2.29    1.58
   0   7 -26   -0.87    1.28
   0   7 -26    0.54    0.93
   0   7 -26   -2.64    1.09
   0   7 -26   -0.19    1.61
   0   7 -27    3.67    1.69
   0   7 -27    2.40    1.32
   0   7 -27    1.32    0.97
   0   7 -28    1.86    1.75
   0   7 -28    0.32    1.33
   0   7 -28    0.28    0.95
   0   7 -29    4.42    1.82
   0   7 -29    1.44    1.04
   0   7 -29    2.68    1.36
   0   7 -30    0.87    1.84
   0   7 -30   -1.03    1.38
   0   7 -30    0.32    1.03
   0   7 -31    0.45    1.89
   0   7 -31    1.16    1.01
   0   7 -31   -0.85    1.40
   0   7 -32    2.65    1.86
   0   7 -32    0.94    1.03
   0   7 -32    0.54    1.33
   0   7 -33   -0.74    1.03
   0   7 -33    0.37    1.84
   0   7 -34    1.39    1.06
   0   7 -35    0.21    0.99
   0   7 -36   -0.10    0.97
   0   8   0   27.88    2.69
   0   8   1    6.88    1.24
   0   8  -1   11.12    1.19
   0   8   2    1.88    0.91
   0   8  -2    3.19    0.88
   0   8   2    0.89    0.65
   0   8  -3    3.94    0.92
   0   8   3    1.15    0.63
   0   8   3    1.90    0.88
   0   8  -3    3.23    0.90
   0   8  -4    5.18    0.93
   0   8   4    2.60    0.67
   0   8   4    4.24    0.91
   0   8  -4    4.82    0.94
   0   8  -5    4.78    0.96
   0   8   5    4.46    0.70
   0   8   5    4.75    0.89
   0   8  -5    3.80    0.99
   0   8   6    5.13    1.00
   0   8  -6    6.36    1.05
   0   8  -6    7.38    1.05
   0   8   6    5.63    0.76
   0   8  -7    2.54    1.00
   0   8  -7    3.77    0.59
   0   8   7    2.59    0.96
   0   8  -7    2.51    0.98
   0   8   7    4.76    0.61
   0   8  -8   14.52    1.73
   0   8   8   10.79    1.68
   0   8  -8   12.84    1.70
   0   8  -9   68.90    6.17
   0   8   9   74.73    6.15
   0   8  -9   60.82    6.11
   0   8  -9   73.26    6.17
   0   8 -10   38.56    3.83
   0   8  10   44.11    3.79
   0   8 -10   38.05    3.75
   0   8 -10   44.38    3.84
   0   8 -11   95.80    8.96
   0   8  11  108.89    8.94
   0   8 -11   92.04    8.92
   0   8 -11   98.58    8.96
   0   8 -12   35.20    3.79
   0   8 -12   39.19    3.89
   0   8 -13    4.66    1.27
   0   8 -13    3.72    0.96
   0   8 -14   63.06    6.27
   0   8  14   74.41    6.28
   0   8 -14   69.21    6.33
   0   8 -15   -1.20    0.75
   0   8  15   -0.38    0.75
   0   8 -15    0.23    1.09
   0   8 -16   -0.46    1.09
   0   8 -16   -0.10    0.73
   0   8 -16    0.87    1.02
   0   8 -17   21.19    2.11
   0   8 -17   22.19    2.23
   0   8 -17   21.88    2.27
   0   8 -18    0.61    1.00
   0   8 -18    0.56    0.76
   0   8 -18    1.12    1.16
   0   8 -19    4.96    1.03
   0   8 -19    2.94    0.85
   0   8 -19    4.91    1.19
   0   8 -20    5.12    1.15
   0   8 -20    6.78    0.97
   0   8 -21    1.10    1.05
   0   8 -21    0.16    0.80
   0   8 -22    0.75    1.09
   0   8 -22    1.37    0.81
   0   8 -23    0.99    1.04
   0   8 -23    2.06    0.86
   0   8 -24    5.11    1.29
   0   8 -24    6.75    1.78
   0   8 -24    9.75    1.10
   0   8 -25    5.34    1.75
   0   8 -25    7.44    1.10
   0   8 -25    9.04    1.49
   0   8 -26    0.69    1.65
   0   8 -26    1.53    0.93
   0   8 -26    1.65    1.34
   0   8 -27    4.26    1.84
   0   8 -27    7.94    1.15
   0   8 -27    6.93    1.47
   0   8 -28    2.91    1.79
   0   8 -28    4.16    1.03
   0   8 -28    4.90    1.43
   0   8 -29   -1.64    1.81
   0   8 -29    0.79    0.94
   0   8 -29   -0.90    1.39
   0   8 -30    1.88    1.84
   0   8 -30    2.83    1.01
   0   8 -30    0.83    1.41
   0   8 -31   -1.52    1.42
   0   8 -31   -0.46    1.93
   0   8 -31    1.59    0.99
   0   8 -32    1.12    1.37
   0   8 -32   -2.19    1.89
   0   8 -32    1.40    1.01
   0   8 -33    1.01    1.28
   0   8 -33    0.14    0.96
   0   8 -33    0.04    1.85
   0   8 -34   -0.65    0.95
   0   8 -34   -0.25    1.83
   0   9   0    1.30    0.92
   0   9  -1   -0.58    0.92
   0   9   1    0.64    0.93
   0   9  -2    2.42    1.00
   0   9  -2    3.01    1.05
   0   9  -3    8.93    1.28
   0   9  -3    9.77    1.30
   0   9   3   10.79    1.32
   0   9   4    1.68    0.95
   0   9  -4    0.50    0.93
   0   9  -4    0.16    0.94
   0   9  -5    0.68    0.96
   0   9  -5    0.20    0.95
   0   9   6    2.39    0.92
   0   9  -6    0.21    1.01
   0   9  -6   -0.10    1.01
   0   9  -7   35.77    3.14
   0   9  -7   37.70    3.15
   0   9  -8    5.28    1.12
   0   9   8    2.15    0.98
   0   9  -8    5.41    1.09
   0   9  -9    4.08    1.07
   0   9   9    5.18    0.93
   0   9  -9    2.55    0.61
   0   9  -9    4.08    1.08
   0   9 -10   12.68    1.72
   0   9 -10   13.50    1.72
   0   9 -10   15.17    1.48
   0   9  10   17.04    1.64
   0   9 -11   32.51    3.09
   0   9 -11   33.36    3.06
   0   9 -11   27.74    2.94
   0   9  11   39.40    3.03
   0   9 -12    5.03    0.85
   0   9  12    4.20    1.07
   0   9 -12    7.16    1.23
   0   9 -13   -0.59    1.12
   0   9  13   -1.75    0.90
   0   9 -13   -0.89    0.65
   0   9 -14   17.02    1.54
   0   9 -14   18.45    1.79
   0   9 -15   12.94    1.37
   0   9 -15   13.63    1.63
   0   9 -16   14.56    1.55
   0   9 -16   17.16    1.77
   0   9 -17   -0.75    1.12
   0   9 -17   -0.37    1.02
   0   9 -17    0.09    0.70
   0   9 -18    9.39    1.50
   0   9 -18   10.40    1.17
   0   9 -18   10.21    1.41
   0   9 -19    0.28    1.16
   0   9 -19    0.25    0.71
   0   9 -19    0.17    1.02
   0   9 -20   -0.32    1.14
   0   9 -20    0.66    1.00
   0   9 -20    0.40    0.73
   0   9 -21   11.53    1.48
   0   9 -21   11.31    1.34
   0   9 -21    7.35    1.13
   0   9 -22   20.63    2.07
   0   9 -22   18.16    1.91
   0   9 -23    0.77    0.83
   0   9 -23    1.29    1.16
   0   9 -24    2.48    0.90
   0   9 -24    5.68    1.75
   0   9 -25   12.06    1.38
   0   9 -25   10.49    2.05
   0   9 -26    9.91    1.28
   0   9 -26   11.37    1.94
   0   9 -27    0.17    1.73
   0   9 -27    1.54    1.38
   0   9 -27    1.35    0.91
   0   9 -28    0.63    1.78
   0   9 -28    0.02    1.40
   0   9 -28    1.48    0.93
   0   9 -29    0.44    1.78
   0   9 -29    1.48    1.38
   0   9 -29    0.38    0.95
   0   9 -30   -1.07    1.82
   0   9 -30    0.23    0.93
   0   9 -30    0.03    1.41
   0   9 -31   -1.40    1.88
   0   9 -31    1.91    1.43
   0   9 -32   -0.08    1.90
   0   9 -32   -0.74    1.40
   0   9 -33    1.15    1.85
   0   9 -33    0.89    1.35
   0   9 -34   -1.92    1.80
   0  10   0    3.31    1.06
   0  10   0    3.01    0.99
   0  10   1    3.48    1.02
   0  10  -1    1.46    0.98
   0  10  -1    4.03    1.05
   0  10   2    9.52    1.22
   0  10  -2    7.90    1.21
   0  10  -2    7.14    1.25
   0  10  -3   12.80    1.45
   0  10  -3   10.46    1.44
   0  10   3   11.29    1.49
   0  10  -4   26.54    2.72
   0  10  -4   27.36    2.73
   0  10   4   29.81    2.75
   0  10  -5   32.64    3.04
   0  10  -5   33.96    3.06
   0  10   5   27.66    3.06
   0  10  -6    0.05    1.05
   0  10  -6    2.60    1.10
   0  10   7   -0.43    0.97
   0  10  -7   -2.10    1.07
   0  10  -7    1.14    1.06
   0  10  -8   15.46    1.72
   0  10  -8   14.88    1.70
   0  10   8   14.38    1.68
   0  10  -9   15.84    1.98
   0  10  -9   14.60    1.98
   0  10 -10   46.23    4.50
   0  10 -10   46.13    4.50
   0  10  10   50.79    4.47
   0  10  11    0.11    0.88
   0  10 -11   -1.03    1.10
   0  10 -11   -1.65    1.04
   0  10 -12   11.88    1.60
   0  10 -12   12.15    1.56
   0  10  12   13.41    1.44
   0  10 -13    5.15    1.38
   0  10 -13    7.57    1.33
   0  10 -14    0.20    1.09
   0  10  14    1.60    0.81
   0  10 -15    0.64    1.11
   0  10 -16    1.45    1.12
   0  10 -17   15.81    1.85
   0  10 -18   -1.15    1.20
   0  10 -18   -1.16    1.08
   0  10 -19    4.06    1.28
   0  10 -19    6.68    1.17
   0  10 -20    0.03    1.17
   0  10 -20   -0.12    1.03
   0  10 -21    9.60    1.39
   0  10 -21    9.70    1.51
   0  10 -22    4.76    1.21
   0  10 -22    4.71    1.37
   0  10 -23    3.05    1.19
   0  10 -23    2.46    1.31
   0  10 -25    3.51    1.85
   0  10 -26    4.05    1.73
   0  10 -27   -0.76    1.74
   0  10 -28    0.97    1.75
   0  10 -28    1.01    1.41
   0  10 -29   -0.62    1.82
   0  10 -29    0.89    1.40
   0  10 -30   -0.94    1.81
   0  10 -30    0.67    1.41
   0  10 -31    1.05    1.82
   0  10 -31    2.67    1.44
   0  10 -32    1.92    1.86
   0  10 -32    0.14    1.41
   0  10 -33    0.56    1.82
   0  10 -33    0.02    1.34
   0  11   0   -1.35    0.98
   0  11   0   -2.81    1.03
   0  11  -1   31.54    3.03
   0  11   1   29.49    3.00
   0  11  -1   34.67    3.02
   0  11   1   29.54    3.04
   0  11   2    0.15    1.05
   0  11  -2    0.60    0.99
   0  11   2    1.01    0.90
   0  11  -2    0.80    0.99
   0  11   3    6.56    1.16
   0  11  -3    6.35    1.16
   0  11   3    6.10    1.05
   0  11  -3    6.16    1.16
   0  11   4    0.14    1.00
   0  11  -4   -0.27    1.00
   0  11  -4   -0.75    1.03
   0  11  -5   76.37    7.21
   0  11  -5   73.79    7.21
   0  11   5   84.63    7.21
   0  11   6    5.16    1.24
   0  11  -6    8.04    1.25
   0  11  -6    9.44    1.26
   0  11   7   -1.78    1.02
   0  11  -7    0.05    1.02
   0  11  -7    0.66    1.05
   0  11   8    3.42    1.07
   0  11  -8    3.57    1.06
   0  11  -8    2.33    1.08
   0  11   9   -0.87    1.01
   0  11  -9    0.83    1.06
   0  11  -9    1.27    1.07
   0  11 -10   33.23    3.02
   0  11 -10   33.40    3.03
   0  11  10   27.21    2.99
   0  11 -11   -1.93    1.12
   0  11  11   -1.06    0.97
   0  11 -11   -1.25    1.04
   0  11 -12    4.58    1.34
   0  11 -12    6.43    1.29
   0  11 -13    1.32    1.04
   0  11  13    2.57    0.92
   0  11 -14   -0.29    1.11
   0  11 -14    0.04    0.99
   0  11 -15    7.52    1.31
   0  11 -16   -0.77    1.13
   0  11 -17   -0.12    1.19
   0  11 -18    1.70    1.21
   0  11 -19    5.09    1.19
   0  11 -19    4.63    1.30
   0  11 -20    1.55    1.08
   0  11 -20    1.32    1.23
   0  11 -21    0.21    1.11
   0  11 -21    1.18    1.27
   0  11 -22   15.97    1.95
   0  11 -22   14.61    1.79
   0  11 -23    3.54    1.24
   0  11 -23    3.28    1.39
   0  11 -24   -0.10    1.29
   0  11 -24   -2.14    1.40
   0  11 -25    0.56    1.82
   0  11 -25    1.36    1.45
   0  11 -26    3.97    1.77
   0  11 -27    1.41    1.74
   0  11 -28    0.97    1.80
   0  11 -29   -0.16    1.76
   0  11 -30   -0.80    1.77
   0  11 -30    0.74    1.41
   0  11 -31   -0.53    1.78
   0  11 -31    0.79    1.42
   0  11 -32    0.58    1.84
   0  11 -32    1.66    1.40
   0  12   0   -0.79    0.94
   0  12   0   -1.48    0.99
   0  12  -1    0.29    0.93
   0  12   1   -1.03    0.91
   0  12   1   -0.69    1.02
   0  12  -1    1.29    0.99
   0  12   2    0.70    0.89
   0  12  -2   -0.46    0.98
   0  12   2   -0.78    1.01
   0  12  -2   -1.09    1.00
   0  12  -3   -0.17    1.01
   0  12   3    2.13    0.86
   0  12   3   -0.46    1.01
   0  12  -3   -0.67    1.02
   0  12   4   33.78    3.31
   0  12  -4   36.64    3.36
   0  12   4   36.40    3.37
   0  12  -4   34.36    3.39
   0  12  -5   -0.90    0.99
   0  12   5   -0.44    0.80
   0  12   5    0.34    1.01
   0  12  -5    0.19    1.09
   0  12  -6    2.23    1.01
   0  12   6    0.74    0.97
   0  12  -6    0.90    1.05
   0  12  -7    0.38    0.99
   0  12   7    0.41    0.94
   0  12  -7   -0.16    1.03
   0  12  -8   -1.77    1.04
   0  12   8    0.28    0.94
   0  12  -8   -0.89    1.09
   0  12  -9    1.22    1.11
   0  12   9   -1.32    0.93
   0  12  -9    0.27    1.07
   0  12 -10    4.24    1.16
   0  12  10    2.63    0.97
   0  12 -10    5.19    1.11
   0  12 -11    4.81    1.18
   0  12  11    2.63    0.94
   0  12 -11    4.59    1.10
   0  12 -12   10.11    1.37
   0  12 -12    9.05    1.32
   0  12  12    7.11    1.16
   0  12 -13   -0.29    1.12
   0  12 -13   -0.09    1.04
   0  12 -14    1.32    1.13
   0  12 -14    1.03    1.02
   0  12 -15    2.67    1.16
   0  12 -15    2.80    1.12
   0  12 -16    5.13    1.26
   0  12 -17    1.70    1.23
   0  12 -18   -0.26    1.26
   0  12 -19    1.82    1.24
   0  12 -20    8.09    1.47
   0  12 -20    6.84    1.31
   0  12 -21    2.41    1.33
   0  12 -21    0.49    1.16
   0  12 -22   -2.77    1.39
   0  12 -22   -0.22    1.19
   0  12 -23    0.67    1.38
   0  12 -23    1.22    1.25
   0  12 -24    2.47    1.39
   0  12 -24    0.55    1.32
   0  12 -25   -2.26    1.41
   0  12 -25   -0.23    1.83
   0  12 -26   -0.92    1.42
   0  12 -26    2.55    1.77
   0  12 -27    1.93    1.73
   0  12 -28   -3.20    1.80
   0  12 -29    3.32    1.78
   0  12 -30    5.35    1.80
   0  12 -31   -0.75    1.42
   0  12 -31    2.00    1.74
   0  13   0    0.17    0.94
   0  13   0    0.35    1.01
   0  13  -1    3.76    1.00
   0  13   1    2.09    0.97
   0  13  -1    4.32    1.07
   0  13   1    2.57    1.05
   0  13  -2    5.42    1.10
   0  13   2    4.69    1.03
   0  13  -2    7.08    1.19
   0  13   2    6.15    1.13
   0  13   3   11.89    1.27
   0  13  -3    6.69    1.35
   0  13   3   13.13    1.38
   0  13  -3    8.47    1.43
   0  13  -4    0.34    1.05
   0  13   4    0.13    1.01
   0  13   4    0.99    0.83
   0  13  -4   -0.40    0.99
   0  13   5    4.84    1.16
   0  13  -5    7.40    1.21
   0  13  -5    6.92    1.18
   0  13  -6    1.02    1.07
   0  13   6    0.46    1.00
   0  13  -6    2.13    1.04
   0  13  -7    4.92    1.18
   0  13   7    2.96    1.05
   0  13  -7    4.54    1.14
   0  13  -8   -0.48    1.08
   0  13   8    0.23    0.97
   0  13  -8   -0.29    1.07
   0  13  -9    1.78    1.07
   0  13   9    1.49    0.96
   0  13  -9    0.30    1.11
   0  13 -10   -0.83    1.06
   0  13  10    0.27    0.95
   0  13 -10    0.45    1.14
   0  13 -11    1.78    1.10
   0  13  11    1.49    0.93
   0  13 -11    3.21    1.13
   0  13 -12   -1.16    1.14
   0  13 -12   -1.40    1.08
   0  13 -13    3.20    1.16
   0  13 -13    2.26    1.09
   0  13 -14   -0.97    1.18
   0  13 -14    1.19    1.10
   0  13 -15    6.19    1.31
   0  13 -15    5.53    1.25
   0  13 -16    1.02    1.25
   0  13 -16    0.33    1.16
   0  13 -17   -0.28    1.26
   0  13 -18    2.79    1.28
   0  13 -19    2.37    1.29
   0  13 -20    1.57    1.36
   0  13 -20    1.41    1.18
   0  13 -21   -1.19    1.37
   0  13 -21    0.75    1.20
   0  13 -22    2.02    1.39
   0  13 -22    1.51    1.27
   0  13 -23    0.34    1.37
   0  13 -23   -1.64    1.29
   0  13 -24    2.02    1.47
   0  13 -24    3.32    1.36
   0  13 -25    1.71    1.43
   0  13 -25    1.62    1.85
   0  13 -26    0.48    1.41
   0  13 -26    0.51    1.76
   0  13 -27   -1.31    1.43
   0  13 -27    2.99    1.71
   0  13 -28    0.30    1.41
   0  13 -28    3.49    1.73
   0  13 -29    1.97    1.71
   0  13 -30   -1.36    1.70
   0  14   0    0.88    0.93
   0  14   0    0.60    1.11
   0  14  -1    3.55    0.96
   0  14   1    0.22    0.91
   0  14  -1    4.80    1.14
   0  14   1   -0.02    1.11
   0  14  -2    0.82    1.00
   0  14   2    0.88    0.86
   0  14   2    0.13    1.05
   0  14  -2    2.65    1.08
   0  14  -3    2.07    1.03
   0  14   3    2.30    1.03
   0  14  -3    1.83    1.10
   0  14  -4    0.00    1.02
   0  14  -4    0.64    1.08
   0  14   4    0.20    1.02
   0  14  -5    3.08    1.21
   0  14  -5    4.70    1.26
   0  14  -6    7.80    1.64
   0  14  -6    9.65    1.66
   0  14  -7    4.48    1.25
   0  14   7    8.11    1.14
   0  14  -7    4.92    1.23
   0  14  -8    3.25    1.14
   0  14  -8    2.90    1.13
   0  14   8    0.89    0.98
   0  14  -9    0.19    1.13
   0  14   9   -0.67    0.94
   0  14  -9   -1.61    1.10
   0  14 -10    2.80    1.23
   0  14 -10    4.72    1.20
   0  14  10    5.84    1.03
   0  14 -11   -1.06    1.16
   0  14 -11    0.60    1.10
   0  14 -12    1.93    1.17
   0  14 -12    1.79    1.11
   0  14 -13    9.38    1.41
   0  14 -13    6.92    1.35
   0  14 -14    1.93    1.24
   0  14 -14    1.86    1.14
   0  14 -15    0.91    1.24
   0  14 -15    0.18    1.18
   0  14 -16    0.98    1.26
   0  14 -16    1.27    1.21
   0  14 -17   -1.09    1.26
   0  14 -17    0.28    1.22
   0  14 -18    0.75    1.26
   0  14 -19   -0.57    1.33
   0  14 -20    0.98    1.40
   0  14 -21    0.12    1.38
   0  14 -21   -0.28    1.22
   0  14 -22    1.57    1.36
   0  14 -22   -0.03    1.28
   0  14 -23   -0.39    1.39
   0  14 -23    1.94    1.33
   0  14 -24    0.61    1.42
   0  14 -24    0.65    1.35
   0  14 -25    0.38    1.41
   0  14 -25   -0.65    1.81
   0  14 -26   -0.46    1.41
   0  14 -26    0.35    1.71
   0  14 -27    0.46    1.40
   0  14 -27   -0.79    1.70
   0  14 -28   -0.24    1.38
   0  14 -28   -2.23    1.69
   0  15   0   -0.56    0.97
   0  15   0   -0.11    1.11
   0  15  -1   22.58    1.97
   0  15  -1   18.55    1.90
   0  15  -2    2.90    1.08
   0  15   2    3.61    1.19
   0  15  -2    1.94    1.14
   0  15  -3   -0.03    1.06
   0  15  -3    0.14    1.14
   0  15   3   -0.43    1.13
   0  15  -4   -0.96    1.08
   0  15   4    1.55    1.11
   0  15  -4    0.23    1.15
   0  15  -5    0.54    1.09
   0  15   5    0.17    1.08
   0  15  -5   -0.01    1.13
   0  15  -6   -0.70    1.11
   0  15   6   -0.57    1.06
   0  15  -6    0.19    1.13
   0  15  -7    2.95    1.12
   0  15  -7    2.56    1.13
   0  15  -8    2.90    1.19
   0  15   8    5.55    1.10
   0  15  -8    3.25    1.21
   0  15  -9    0.35    1.13
   0  15  -9   -1.75    1.15
   0  15   9   -0.93    1.02
   0  15 -10    1.25    1.17
   0  15 -10    0.53    1.15
   0  15 -11    0.99    1.17
   0  15 -11    1.22    1.14
   0  15 -12   -0.02    1.22
   0  15 -12   -1.26    1.16
   0  15 -13    7.73    1.43
   0  15 -13    6.75    1.34
   0  15 -14    0.20    1.27
   0  15 -14    1.23    1.22
   0  15 -15    1.05    1.26
   0  15 -15    0.74    1.22
   0  15 -16    2.18    1.30
   0  15 -16    2.41    1.25
   0  15 -17    1.68    1.32
   0  15 -17    0.66    1.26
   0  15 -18    1.88    1.36
   0  15 -19    4.50    1.45
   0  15 -20    1.57    1.39
   0  15 -21   -0.18    1.35
   0  15 -22    0.43    1.38
   0  15 -22    0.99    1.30
   0  15 -23    2.60    1.43
   0  15 -23    3.28    1.41
   0  15 -24   -0.62    1.39
   0  15 -25   -0.05    1.37
   0  15 -25   -0.24    1.78
   0  15 -26    0.44    1.38
   0  15 -26    0.24    1.66
   0  15 -27    0.41    1.35
   0  16   0   10.74    1.54
   0  16  -1   -1.82    1.17
   0  16   1    0.30    1.15
   0  16  -2    3.71    1.08
   0  16  -2    3.55    1.21
   0  16   2    3.40    1.19
   0  16  -3   -0.94    1.06
   0  16   3   -0.11    1.11
   0  16  -3   -1.10    1.16
   0  16  -4   -0.07    1.08
   0  16   4   -0.50    1.11
   0  16  -4   -1.60    1.16
   0  16  -5   -0.10    1.10
   0  16   5    1.46    1.11
   0  16  -5   -0.13    1.15
   0  16  -6    5.55    1.26
   0  16  -6    6.02    1.28
   0  16   6    6.84    1.20
   0  16  -7   -0.67    1.12
   0  16  -7   -1.67    1.19
   0  16   7    1.09    1.03
   0  16  -8   -0.31    1.15
   0  16  -8   -0.58    1.17
   0  16  -9   -0.21    1.15
   0  16  -9   -0.53    1.17
   0  16 -10    1.10    1.21
   0  16 -10    1.05    1.13
   0  16 -11   -0.48    1.25
   0  16 -11    2.63    1.21
   0  16 -12   -0.07    1.26
   0  16 -12   -0.13    1.22
   0  16 -13    1.13    1.27
   0  16 -13    0.48    1.23
   0  16 -14    2.22    1.29
   0  16 -14    1.36    1.26
   0  16 -15    1.38    1.27
   0  16 -15    0.60    1.27
   0  16 -16    2.04    1.31
   0  16 -16   -0.50    1.29
   0  16 -17    0.86    1.34
   0  16 -17   -1.51    1.26
   0  16 -18    0.77    1.37
   0  16 -18    0.34    1.21
   0  16 -19    0.73    1.35
   0  16 -20    1.46    1.34
   0  16 -21   -1.35    1.38
   0  16 -22   -1.43    1.37
   0  16 -22    0.83    1.31
   0  16 -23    2.60    1.38
   0  16 -23    1.03    1.35
   0  16 -24    0.13    1.33
   0  16 -25    0.32    1.34
   0  17   0    0.25    1.21
   0  17   1    3.22    1.24
   0  17  -1    3.23    1.22
   0  17   2    0.09    1.19
   0  17  -2    3.23    1.19
   0  17   3   -0.04    1.18
   0  17  -3    1.82    1.21
   0  17  -4   -0.42    1.23
   0  17   4   -1.50    1.17
   0  17  -5    0.21    1.12
   0  17   5    0.23    1.15
   0  17  -5   -0.15    1.21
   0  17  -6    0.05    1.15
   0  17  -6    0.90    1.20
   0  17   6    1.27    1.13
   0  17  -7    0.77    1.19
   0  17  -7   -0.79    1.20
   0  17  -8    2.63    1.24
   0  17  -8    2.18    1.21
   0  17  -9   -0.69    1.23
   0  17  -9    1.12    1.23
   0  17 -10    2.07    1.26
   0  17 -10    2.79    1.23
   0  17 -11   -0.90    1.24
   0  17 -11    0.89    1.24
   0  17 -12    1.87    1.25
   0  17 -12   -0.49    1.25
   0  17 -13   -1.31    1.23
   0  17 -13    1.27    1.27
   0  17 -14    0.79    1.27
   0  17 -14    0.98    1.26
   0  17 -15    1.62    1.30
   0  17 -15   -0.61    1.27
   0  17 -16    1.16    1.34
   0  17 -16   -0.35    1.24
   0  17 -17    7.22    1.47
   0  17 -17    6.77    1.37
   0  17 -18   -2.12    1.32
   0  17 -18    0.09    1.23
   0  17 -19    2.09    1.33
   0  17 -19    0.02    1.22
   0  17 -20   -0.08    1.37
   0  17 -21    1.48    1.32
   0  17 -22    0.94    1.31
   0  18   0    3.33    1.26
   0  18   1    1.11    1.20
   0  18  -1    2.77    1.24
   0  18  -2    2.74    1.25
   0  18   2    2.87    1.20
   0  18  -3   -0.09    1.21
   0  18   3   -0.25    1.15
   0  18  -4    0.28    1.21
   0  18   4   -1.07    1.14
   0  18  -5    1.38    1.20
   0  18  -6   -0.70    1.18
   0  18  -7    1.68    1.23
   0  18  -8    2.62    1.18
   0  18  -8    0.83    1.22
   0  18  -9   -1.17    1.19
   0  18  -9   -3.20    1.25
   0  18 -10    0.48    1.23
   0  18 -10   -0.01    1.26
   0  18 -11    1.38    1.28
   0  18 -11    1.59    1.26
   0  18 -12    2.18    1.27
   0  18 -12    1.24    1.24
   0  18 -13   -0.88    1.31
   0  18 -13   -1.24    1.28
   0  18 -14   -1.37    1.29
   0  18 -14    1.83    1.22
   0  18 -15   -0.80    1.27
   0  18 -15    0.54    1.23
   0  18 -16    0.59    1.28
   0  18 -16    1.18    1.19
   0  18 -17    0.45    1.29
   0  18 -17    1.01    1.18
   0  18 -18    0.95    1.33
   0  18 -18   -0.26    1.16
   0  18 -19    1.21    1.30
   0  18 -19    0.95    1.23
   0  19   0   -1.32    1.16
   0  19   1    0.89    1.14
   0  19  -1    0.36    1.17
   0  19  -2   -0.62    1.14
   0  19   2   -0.35    1.13
   0  19  -3   -0.71    1.20
   0  19  -4    0.37    1.21
   0  19  -5   -1.37    1.20
   0  19  -6   -1.63    1.24
   0  19  -7    0.17    1.26
   0  19  -8   -0.68    1.25
   0  19  -9    1.93    1.26
   0  19 -10    1.74    1.24
   0  19 -11    1.76    1.26
   0  19 -12   -0.74    1.23
   0  19 -13    0.85    1.21
   0  19 -13   -0.38    1.20
   0  19 -14    0.62    1.24
   0  19 -14   -0.32    1.16
   0  19 -15    1.15    1.28
   0  19 -15    0.57    1.16
   0  19 -16   -0.35    1.24
   0  19 -16   -0.09    1.15
   0  20   0    0.71    1.13
   0  20  -1    0.61    1.15
   0  20  -2   -0.01    1.17
   0  20  -3    0.70    1.19
   0  20  -4    2.28    1.22
   0  20  -5   -0.34    1.22
   0  20  -6    0.22    1.19
   0  20  -7    0.51    1.20
   0  20  -8    0.37    1.21
   0  20  -9    1.97    1.23
   0  20 -10    1.44    1.18
   0  20 -11   -1.70    1.18
   1 -20  -5   -0.86    1.60
   1 -20  -4    2.09    1.67
   1 -20  -3   -1.11    1.72
   1 -20  -2    1.36    1.74
   1 -20  -1    1.61    1.79
   1 -20   0   -2.37    1.82
   1 -20   1   -0.65    1.88
   1 -20   2    1.98    1.89
   1 -20   3    2.23    1.94
   1 -20   3    0.07    1.46
   1 -20   4   -0.25    2.02
  -1 -20  -4    0.09    1.56
   1 -20   4   -0.45    1.55
   1 -20   5   -1.25    2.09
   1 -20   5   -2.17    1.62
   1 -20   6   -3.13    2.13
   1 -20   6   -0.19    1.64
   1 -20   7    6.01    2.21
   1 -20   7    1.52    1.66
   1 -20   8    1.45    2.27
   1 -20   8   -2.71    1.66
   1 -20   9   -1.75    1.72
   1 -20  10   -1.78    1.82
   1 -19  -7    1.09    1.55
   1 -19  -6    0.75    1.60
   1 -19  -5    0.96    1.66
   1 -19  -4    4.26    1.75
   1 -19  -3    1.14    1.76
   1 -19  -2    1.59    1.72
   1 -19  -1    1.79    1.78
   1 -19   0   -0.01    1.81
   1 -19   1    0.39    1.44
   1 -19   2    0.38    1.49
   1 -19   3   -0.26    1.48
   1 -19   4   -2.43    1.51
   1 -19   5   -0.77    1.59
   1 -18  -8    0.31    1.56
   1 -18  -7   -1.57    1.62
   1 -18  -6    0.48    1.63
   1 -18  -5    0.50    1.71
   1 -18  -4    0.09    1.67
   1 -18  -3    0.89    1.71
   1 -18  -2    2.58    1.30
   1 -18  -1   -1.22    1.39
   1 -18   0    1.92    1.44
   1 -18   1    1.99    1.43
   1 -18   2   -0.83    1.48
   1 -17  -9    2.17    1.51
   1 -17  -8   -2.48    1.56
   1 -17  -7   -1.02    1.59
   1 -17  -6    5.90    1.69
   1 -17  -5    0.50    1.60
   1 -17  -3   -0.09    1.28
   1 -17  -2    0.33    1.32
   1 -17  -1    1.65    1.33
   1 -17  22   -0.03    2.60
   1 -16 -10    0.64    1.42
   1 -16  -9   -1.35    1.46
   1 -16  -8    0.51    1.49
   1 -16  -7   -1.38    1.48
   1 -16  -6    2.92    1.54
   1 -16  -5    0.19    1.13
   1 -16  -4   -0.25    1.18
   1 -16  -3    0.89    1.26
   1 -16  -2    0.75    1.23
   1 -16  24    0.62    2.58
   1 -15 -11    0.48    1.30
   1 -15 -10    1.22    1.37
   1 -15  -9    2.29    1.43
   1 -15  -8    1.31    1.38
   1 -15  -6   -0.28    1.04
   1 -15  -5   -0.54    1.11
   1 -15  -4    4.31    1.23
   1 -15  25    0.65    2.61
   1 -14 -12    5.04    1.25
   1 -14 -11    0.45    1.23
   1 -14 -10   -1.14    1.28
   1 -14  -9    0.69    1.28
   1 -14  -8   -0.69    0.88
   1 -14  -7    1.38    0.96
   1 -14  -6   -1.18    1.05
   1 -14  -5   -0.61    1.11
   1 -13 -13   -1.42    1.01
   1 -13 -12    0.14    1.11
   1 -13 -11    3.85    1.21
   1 -13 -10   -1.23    1.22
   1 -13  -9    7.67    1.39
   1 -13  -9    6.66    1.00
   1 -13  -8    2.44    0.86
   1 -13  -7    9.97    1.32
   1 -13  -6    0.65    1.05
   1 -13  -5   20.42    2.13
   1 -12 -14    6.13    1.01
   1 -12 -13    0.40    0.90
   1 -12 -12    2.20    1.08
   1 -12 -11    1.43    1.12
   1 -12 -10    2.09    1.17
   1 -12 -10    3.25    0.75
   1 -12  -9    5.50    0.93
   1 -12  -8   -0.50    0.87
   1 -12  -7   16.67    1.80
   1 -12  -6   -0.22    0.97
   1 -11 -23    0.57    0.79
   1 -11 -22    2.19    0.79
   1 -11 -21    1.27    0.74
   1 -11 -20    8.41    1.05
   1 -11 -14    0.65    0.81
   1 -11 -13    1.53    0.86
   1 -11 -12   15.60    1.74
   1 -11 -11    8.55    1.32
   1 -11 -10    2.97    1.12
   1 -11 -10    1.49    0.71
   1 -11  -9    4.77    0.86
   1 -11  -8   15.89    1.67
   1 -11  -7    3.25    1.01
   1 -11  -6   14.75    1.65
  -1 -11  -9   38.18    3.53
  -1 -11 -14   -0.74    0.60
  -1 -11 -15    0.56    0.62
  -1 -11 -16   -0.87    0.65
  -1 -11 -17    6.76    0.92
  -1 -11 -18   -1.02    0.69
  -1 -11 -19   -0.10    0.70
  -1 -11 -20   -0.65    0.74
  -1 -11 -21    0.10    1.63
  -1 -11 -21    1.81    0.77
  -1 -11 -22    6.13    1.72
  -1 -11 -22    2.32    0.80
  -1 -11 -23    9.29    1.92
  -1 -11 -24    1.08    1.73
  -1 -11 -25    4.26    1.81
  -1 -11 -26    0.14    1.79
  -1 -11 -27    3.86    1.88
  -1 -11 -28    1.28    1.83
  -1 -11 -29    1.26    1.83
   1 -10 -33    0.20    1.68
   1 -10 -32   -2.52    1.73
   1 -10 -31    1.07    1.72
   1 -10 -30    1.44    1.70
   1 -10 -30    1.31    0.89
   1 -10 -29    2.91    1.77
   1 -10 -29    5.96    1.00
   1 -10 -28   -0.01    1.69
   1 -10 -28   -0.19    0.85
   1 -10 -27    5.43    1.77
   1 -10 -27    4.64    0.95
   1 -10 -26    0.95    1.61
   1 -10 -26   -0.93    0.83
   1 -10 -25   -0.06    1.60
   1 -10 -25    0.91    0.83
   1 -10 -24    1.93    1.60
   1 -10 -24    1.64    0.83
   1 -10 -23   -0.12    1.55
   1 -10 -23   -0.87    0.80
   1 -10 -22   13.96    2.02
   1 -10 -22   14.23    1.52
   1 -10 -21    5.31    1.56
   1 -10 -21    3.59    0.85
   1 -10 -20   -1.09    1.46
   1 -10 -20    0.38    0.75
   1 -10 -19    1.51    1.46
   1 -10 -19    0.52    0.72
   1 -10 -18    0.48    1.43
   1 -10 -18   -0.43    0.72
   1 -10 -17   12.04    1.72
   1 -10 -17   10.24    1.19
   1 -10 -16   22.58    2.16
   1 -10 -15   -0.93    0.64
   1 -10 -14   10.74    1.18
   1 -10 -14    9.57    1.12
   1 -10 -13    1.93    0.86
   1 -10 -12   41.91    3.94
   1 -10 -11    8.04    1.22
   1 -10 -11    6.51    0.84
   1 -10 -10   19.23    2.63
   1 -10 -10   29.07    2.49
   1 -10  -9   -1.57    0.75
   1 -10  -8    6.09    0.99
   1 -10  -7   65.80    6.06
  -1 -10  -8    1.10    0.42
  -1 -10  -9    2.29    0.52
  -1 -10  -9    1.30    0.64
  -1 -10 -10    1.20    0.56
  -1 -10 -11   -0.03    0.60
  -1 -10 -12   10.75    1.16
  -1 -10 -13    0.26    0.65
  -1 -10 -14    0.23    0.69
  -1 -10 -15   15.73    1.56
  -1 -10 -15   13.58    1.94
  -1 -10 -16    4.76    1.41
  -1 -10 -16    3.80    0.80
  -1 -10 -17    1.35    1.38
  -1 -10 -17    1.76    0.74
  -1 -10 -18   -0.02    1.40
  -1 -10 -18   -0.57    0.73
  -1 -10 -19   10.68    1.31
  -1 -10 -19   15.26    1.81
  -1 -10 -20    4.53    0.87
  -1 -10 -20    4.19    1.53
  -1 -10 -21    2.54    0.81
  -1 -10 -21    2.68    1.50
  -1 -10 -22   -0.37    0.81
  -1 -10 -22    1.49    1.55
  -1 -10 -23    2.09    0.84
  -1 -10 -23    3.92    1.55
  -1 -10 -24    4.97    0.94
  -1 -10 -24    4.97    1.69
  -1 -10 -25    3.21    0.93
  -1 -10 -25    5.45    1.67
  -1 -10 -26    1.24    0.90
  -1 -10 -26    3.19    1.70
  -1 -10 -27    0.25    0.86
  -1 -10 -27   -0.37    1.70
  -1 -10 -28   -0.19    0.86
  -1 -10 -28   -0.79    1.71
  -1 -10 -29    1.83    0.90
  -1 -10 -29    0.79    1.75
  -1 -10 -30    2.17    1.75
  -1 -10 -31    2.01    1.78
  -1 -10 -32    1.63    1.78
   1  -9 -34   -1.51    1.61
   1  -9 -33   -0.50    1.60
   1  -9 -33    2.74    0.93
   1  -9 -32    1.32    1.63
   1  -9 -32    2.95    0.94
   1  -9 -31    1.51    1.62
   1  -9 -31    3.23    0.93
   1  -9 -30   -0.75    1.60
   1  -9 -30    0.57    0.91
   1  -9 -29   -1.00    1.61
   1  -9 -29    1.85    0.92
   1  -9 -28    0.22    1.58
   1  -9 -28    0.98    0.91
   1  -9 -27    0.64    1.59
   1  -9 -27    2.21    0.92
   1  -9 -26    2.50    1.55
   1  -9 -26    2.04    0.92
   1  -9 -25    0.24    1.53
   1  -9 -25   -0.08    0.90
   1  -9 -24    0.74    1.50
   1  -9 -24    3.10    0.91
   1  -9 -23   10.37    1.25
   1  -9 -23    8.08    1.72
   1  -9 -22    3.24    1.47
   1  -9 -22    3.54    0.91
   1  -9 -21    2.62    1.38
   1  -9 -21   -0.25    0.83
   1  -9 -20   24.33    2.28
   1  -9 -20   20.27    2.53
   1  -9 -19    0.50    1.35
   1  -9 -19    0.47    0.82
   1  -9 -18    0.24    1.29
   1  -9 -18    0.89    0.80
   1  -9 -17    4.21    1.33
   1  -9 -17    0.74    0.79
   1  -9 -16   21.88    2.66
   1  -9 -16   26.45    2.43
   1  -9 -15   78.58    8.16
   1  -9 -15   91.71    8.08
   1  -9 -14    2.31    0.79
   1  -9 -14    3.34    1.35
   1  -9 -13   96.09    7.96
   1  -9 -13   88.58    8.05
   1  -9 -13   76.92    7.96
   1  -9 -12    4.67    1.01
   1  -9 -12    5.45    0.68
   1  -9 -12    5.51    0.81
   1  -9 -11    9.10    1.11
   1  -9 -11    9.52    1.07
   1  -9 -10    5.08    0.81
   1  -9 -10    6.49    1.15
   1  -9  -9   21.59    2.09
   1  -9  -8   22.09    2.16
   1  -9  -7    1.28    0.91
  -1  -9  -5    5.38    0.54
  -1  -9  -6    0.55    0.42
  -1  -9  -7    0.98    0.53
  -1  -9  -8    1.41    0.60
  -1  -9  -9   23.01    2.14
  -1  -9  -9   21.96    2.12
  -1  -9 -10   71.93    6.58
  -1  -9 -11   -0.33    0.72
  -1  -9 -11    0.32    1.27
  -1  -9 -12   10.72    1.62
  -1  -9 -12   10.25    1.22
  -1  -9 -13    7.78    1.58
  -1  -9 -13   11.49    1.22
  -1  -9 -14   -0.03    0.77
  -1  -9 -14   -0.54    1.24
  -1  -9 -15    4.13    0.84
  -1  -9 -15    3.65    1.28
  -1  -9 -16    1.11    0.77
  -1  -9 -16    2.34    1.29
  -1  -9 -17    3.02    0.81
  -1  -9 -17    2.09    1.34
  -1  -9 -18    1.36    0.78
  -1  -9 -18    5.01    1.39
  -1  -9 -19    0.11    0.78
  -1  -9 -19    1.91    1.38
  -1  -9 -20    0.94    0.83
  -1  -9 -20    3.77    1.42
  -1  -9 -21    0.22    0.81
  -1  -9 -21    1.66    1.48
  -1  -9 -22    0.92    0.85
  -1  -9 -22    2.01    1.52
  -1  -9 -23    2.92    0.93
  -1  -9 -23    5.44    1.60
  -1  -9 -24    6.06    1.06
  -1  -9 -24    7.60    1.71
  -1  -9 -25    2.63    0.93
  -1  -9 -25    2.50    1.63
  -1  -9 -26    2.40    0.97
  -1  -9 -26    2.27    1.68
  -1  -9 -27    0.13    0.92
  -1  -9 -27    1.14    1.66
  -1  -9 -28   -1.83    0.95
  -1  -9 -28   -1.39    1.70
  -1  -9 -29    1.13    0.97
  -1  -9 -29    1.45    1.73
  -1  -9 -30   -0.01    0.93
  -1  -9 -30    1.98    1.71
  -1  -9 -31   -0.93    0.95
  -1  -9 -31    0.79    1.67
  -1  -9 -32    2.49    0.97
  -1  -9 -32    3.32    1.72
  -1  -9 -33    0.28    0.92
  -1  -9 -33   -0.10    1.67
   1  -8 -35    4.33    1.05
   1  -8 -35    4.85    1.58
   1  -8 -34    0.03    0.92
   1  -8 -34   -1.51    1.56
   1  -8 -33    3.02    0.94
   1  -8 -33   -2.30    1.58
   1  -8 -32    4.36    1.74
   1  -8 -32    8.32    1.16
   1  -8 -31    2.75    1.01
   1  -8 -31    2.53    1.63
   1  -8 -30    4.52    1.06
   1  -8 -30    4.64    1.68
   1  -8 -29    0.61    1.00
   1  -8 -29    1.27    1.63
   1  -8 -28    4.96    1.07
   1  -8 -28    5.19    1.65
   1  -8 -27   -1.42    0.96
   1  -8 -27   -0.59    1.52
   1  -8 -26   -0.59    0.94
   1  -8 -26   -0.41    1.49
   1  -8 -25    8.74    1.83
   1  -8 -25   12.88    1.40
   1  -8 -24   24.64    2.37
   1  -8 -24   22.40    2.66
   1  -8 -23    3.15    0.95
   1  -8 -23    1.84    1.44
   1  -8 -22    1.09    0.89
   1  -8 -22    1.00    1.39
   1  -8 -22   -1.71    1.53
   1  -8 -21    6.65    1.05
   1  -8 -21    6.67    1.50
   1  -8 -21    4.58    1.59
   1  -8 -20    4.33    0.99
   1  -8 -20    5.95    1.45
   1  -8 -20    6.65    1.54
   1  -8 -19    9.97    1.22
   1  -8 -19    9.43    1.64
   1  -8 -19    8.49    1.68
   1  -8 -18    5.05    0.91
   1  -8 -18    3.62    1.42
   1  -8 -18    2.88    1.48
   1  -8 -17    0.78    0.84
   1  -8 -17    3.25    1.33
   1  -8 -17    2.08    1.43
   1  -8 -16    0.13    0.86
   1  -8 -16    1.92    1.28
   1  -8 -15    7.09    1.04
   1  -8 -15    6.19    1.41
   1  -8 -14    5.89    0.96
   1  -8 -14    3.36    1.30
   1  -8 -13   -0.58    1.23
   1  -8 -13   -0.58    0.72
   1  -8 -13   -0.80    0.83
   1  -8 -12   64.91    5.70
   1  -8 -12   56.86    5.56
   1  -8 -12   55.68    5.60
   1  -8 -11    2.23    0.55
   1  -8 -11    3.07    0.92
   1  -8 -11    1.36    0.73
   1  -8 -10   26.78    2.99
   1  -8 -10   31.05    2.90
   1  -8 -10   31.08    3.11
   1  -8 -10   33.55    2.91
   1  -8  -9   10.64    1.14
   1  -8  -9   11.03    1.17
   1  -8  -8   -0.25    0.66
   1  -8  -7   45.15    4.18
  -1  -8  -4    2.13    0.40
  -1  -8  -5    4.19    0.61
  -1  -8  -6    5.24    0.73
  -1  -8  -7   -0.50    0.61
  -1  -8  -8    3.89    0.76
  -1  -8  -9   17.18    1.63
  -1  -8  -9   19.83    1.89
  -1  -8  -9   15.06    1.53
  -1  -8 -10    0.80    1.18
  -1  -8 -10    0.45    0.76
  -1  -8 -11    7.02    1.38
  -1  -8 -11    8.74    1.10
  -1  -8 -12    1.18    1.21
  -1  -8 -12    1.29    0.81
  -1  -8 -13    3.07    0.76
  -1  -8 -13    6.35    1.31
  -1  -8 -13    6.59    0.92
  -1  -8 -14   14.67    1.65
  -1  -8 -14    9.99    1.34
  -1  -8 -15   -0.20    1.32
  -1  -8 -15    1.45    0.83
  -1  -8 -16    0.76    1.28
  -1  -8 -16   -1.05    0.83
  -1  -8 -17   11.38    1.77
  -1  -8 -17   14.37    1.49
  -1  -8 -18   14.53    1.84
  -1  -8 -18   14.67    1.58
  -1  -8 -19   10.82    1.59
  -1  -8 -19    9.53    1.25
  -1  -8 -20    0.42    1.32
  -1  -8 -20    0.31    0.85
  -1  -8 -21    3.51    1.43
  -1  -8 -21    3.72    0.92
  -1  -8 -22    3.23    1.43
  -1  -8 -22    1.47    0.87
  -1  -8 -23    2.87    1.45
  -1  -8 -23    2.19    0.89
  -1  -8 -24   -0.79    1.49
  -1  -8 -24   -0.35    0.91
  -1  -8 -25    4.06    1.55
  -1  -8 -25    5.12    1.05
  -1  -8 -26   -0.35    1.53
  -1  -8 -26   -0.51    0.96
  -1  -8 -27    0.31    1.53
  -1  -8 -27   -0.43    0.98
  -1  -8 -28    2.46    1.63
  -1  -8 -28    4.25    1.05
  -1  -8 -29   -1.73    1.63
  -1  -8 -29    0.92    0.98
  -1  -8 -30   -0.33    1.70
  -1  -8 -30   -0.21    0.99
  -1  -8 -31    1.85    1.76
  -1  -8 -31    0.91    1.03
  -1  -8 -32   -1.07    1.78
  -1  -8 -32   -1.15    1.00
  -1  -8 -33   -1.31    1.73
  -1  -8 -33   -0.66    1.00
  -1  -8 -34    0.74    1.70
  -1  -8 -34    1.17    0.99
   1  -7 -36    2.15    1.54
   1  -7 -35    1.22    1.58
   1  -7 -35    2.24    0.99
   1  -7 -34   -0.29    1.62
   1  -7 -34    1.97    0.99
   1  -7 -33    3.48    1.60
   1  -7 -33    2.86    1.05
   1  -7 -32    2.77    1.52
   1  -7 -32    3.30    1.06
   1  -7 -31    1.03    1.50
   1  -7 -31    3.48    1.08
   1  -7 -30    0.17    1.46
   1  -7 -30    1.50    1.04
   1  -7 -29   -0.55    1.49
   1  -7 -29    0.47    1.00
   1  -7 -28    0.38    1.78
   1  -7 -28    1.89    1.48
   1  -7 -28   -0.18    0.95
   1  -7 -27   29.05    3.15
   1  -7 -27   25.37    2.99
   1  -7 -27   29.62    2.78
   1  -7 -26    5.52    1.84
   1  -7 -26    6.33    1.62
   1  -7 -26   10.03    1.24
   1  -7 -25    3.77    1.64
   1  -7 -25    1.91    1.45
   1  -7 -25    3.48    1.00
   1  -7 -24   11.95    2.07
   1  -7 -24   13.94    1.96
   1  -7 -24   16.69    1.65
   1  -7 -23    3.04    1.49
   1  -7 -23    0.66    1.37
   1  -7 -23    2.05    0.93
   1  -7 -22    9.35    1.66
   1  -7 -22   12.93    1.64
   1  -7 -22    9.23    1.29
   1  -7 -21    0.11    1.33
   1  -7 -21    0.24    1.31
   1  -7 -21    1.27    0.91
   1  -7 -20    1.03    1.33
   1  -7 -20    2.03    1.30
   1  -7 -20    2.30    0.91
   1  -7 -19    7.76    1.51
   1  -7 -19    9.05    1.50
   1  -7 -19    8.62    1.18
   1  -7 -18    9.28    1.68
   1  -7 -18   10.21    1.64
   1  -7 -18   14.16    1.42
   1  -7 -17    0.46    1.27
   1  -7 -17    1.04    1.24
   1  -7 -17    0.84    0.90
   1  -7 -16   27.95    3.21
   1  -7 -16   29.67    3.19
   1  -7 -16   35.93    3.08
   1  -7 -15    0.56    1.27
   1  -7 -15    1.72    1.20
   1  -7 -15    1.06    0.88
   1  -7 -14    2.70    1.31
   1  -7 -14    2.84    1.25
   1  -7 -14    2.73    0.92
   1  -7 -13    1.43    1.29
   1  -7 -13    3.55    0.97
   1  -7 -13    3.10    1.33
   1  -7 -13    3.46    0.89
   1  -7 -12    3.77    1.25
   1  -7 -12    4.69    0.95
   1  -7 -12    5.27    0.82
   1  -7 -12    4.48    0.92
   1  -7 -12    4.14    1.38
   1  -7 -11    8.09    1.36
   1  -7 -11    6.13    0.96
   1  -7 -11    6.73    0.96
   1  -7 -11    6.38    0.74
   1  -7 -11    6.72    1.26
   1  -7 -11    4.14    0.92
   1  -7 -10   10.43    1.05
   1  -7 -10    6.61    1.35
   1  -7 -10    5.37    1.12
   1  -7 -10    8.04    0.92
   1  -7 -10   10.09    1.05
   1  -7  -9   10.20    1.01
   1  -7  -9    9.16    0.97
   1  -7  -9    6.87    1.37
   1  -7  -9    7.99    0.93
   1  -7  -8  144.87   12.92
   1  -7  -8  131.32   12.87
   1  -7  -8  149.47   12.87
   1  -7  -8  143.22   12.87
   1  -7  -7   79.26    7.80
   1  -7  -7   93.73    7.79
   1  -7  -7   82.36    7.79
   1  -7  -6   13.52    1.51
   1  -7  -6   15.23    1.42
  -1  -7  -3   11.38    1.12
  -1  -7  -4   19.06    1.81
  -1  -7  -5    9.39    1.03
  -1  -7  -6   17.30    1.69
  -1  -7  -7    2.50    1.09
  -1  -7  -7    2.63    0.72
  -1  -7  -8   -0.11    1.03
  -1  -7  -8   -0.88    0.70
  -1  -7  -9   44.21    3.19
  -1  -7  -9   45.70    3.28
  -1  -7 -10   13.72    1.47
  -1  -7 -10   13.58    1.71
  -1  -7 -11    5.24    1.26
  -1  -7 -11    5.72    0.96
  -1  -7 -12    5.56    1.26
  -1  -7 -12    7.23    1.06
  -1  -7 -13    4.34    0.64
  -1  -7 -13    5.32    1.26
  -1  -7 -13    5.33    1.02
  -1  -7 -14   12.05    1.49
  -1  -7 -14   14.23    1.69
  -1  -7 -15   39.13    3.69
  -1  -7 -15   39.54    3.79
  -1  -7 -16   26.99    2.65
  -1  -7 -16   27.95    2.80
  -1  -7 -17   11.20    1.39
  -1  -7 -17   12.61    1.70
  -1  -7 -18    1.90    1.35
  -1  -7 -18    3.21    0.92
  -1  -7 -19   13.01    1.49
  -1  -7 -19   12.66    1.79
  -1  -7 -20    2.15    1.43
  -1  -7 -20    0.67    0.91
  -1  -7 -21    2.20    1.45
  -1  -7 -21    1.60    0.93
  -1  -7 -22    1.69    1.48
  -1  -7 -22    3.11    0.97
  -1  -7 -23    4.66    1.54
  -1  -7 -23    5.01    1.02
  -1  -7 -24   -1.38    1.48
  -1  -7 -24    1.12    0.92
  -1  -7 -25    3.11    1.55
  -1  -7 -25    3.07    1.01
  -1  -7 -26    0.11    1.56
  -1  -7 -26    1.46    0.99
  -1  -7 -27   18.54    2.17
  -1  -7 -27   15.02    1.77
  -1  -7 -28    2.95    1.67
  -1  -7 -28    2.10    1.07
  -1  -7 -29    0.94    1.61
  -1  -7 -29    2.03    1.06
  -1  -7 -30    3.05    1.66
  -1  -7 -30    1.45    1.10
  -1  -7 -31    2.03    1.65
  -1  -7 -31    1.34    1.06
  -1  -7 -32    1.93    1.65
  -1  -7 -32    0.83    1.09
  -1  -7 -33    1.28    1.62
  -1  -7 -33    1.25    1.09
  -1  -7 -34    2.42    1.64
  -1  -7 -34    1.67    1.03
  -1  -7 -35    0.01    1.67
  -1  -7 -35    1.25    1.03
   1  -6 -36    1.86    1.46
   1  -6 -36    1.86    1.03
   1  -6 -35    2.24    1.46
   1  -6 -35    1.99    1.06
   1  -6 -34    1.68    1.51
   1  -6 -34    0.40    1.06
   1  -6 -33    0.16    1.51
   1  -6 -33    0.50    1.09
   1  -6 -32   -0.21    1.53
   1  -6 -32   -0.65    1.08
   1  -6 -31    0.02    1.49
   1  -6 -31    0.14    1.08
   1  -6 -31   -0.91    1.94
   1  -6 -30   -0.53    1.51
   1  -6 -30   -0.56    1.03
   1  -6 -30    1.75    1.91
   1  -6 -29   21.79    2.90
   1  -6 -29   19.82    2.73
   1  -6 -29   29.00    2.52
   1  -6 -28    1.06    1.47
   1  -6 -28    0.18    1.05
   1  -6 -28    1.69    1.59
   1  -6 -27    2.88    1.50
   1  -6 -27    3.31    1.06
   1  -6 -27    4.86    1.58
   1  -6 -26    4.13    1.46
   1  -6 -26    3.13    1.01
   1  -6 -26    2.78    1.54
   1  -6 -25   22.26    2.66
   1  -6 -25   23.61    2.64
   1  -6 -25   25.01    2.40
   1  -6 -24    1.10    1.40
   1  -6 -24    1.39    0.97
   1  -6 -24    1.33    1.42
   1  -6 -23   22.40    2.66
   1  -6 -23   20.94    2.66
   1  -6 -23   27.56    2.45
   1  -6 -22    9.82    1.62
   1  -6 -22    9.65    1.28
   1  -6 -22    8.87    1.60
   1  -6 -21    5.72    1.46
   1  -6 -21    4.94    1.06
   1  -6 -21    7.18    1.43
   1  -6 -20    2.43    1.37
   1  -6 -20    4.93    1.01
   1  -6 -20    3.13    1.38
   1  -6 -19    0.29    1.33
   1  -6 -19   -0.49    0.94
   1  -6 -19   -0.60    1.31
   1  -6 -18   11.82    1.74
   1  -6 -18   12.11    1.75
   1  -6 -18   13.72    1.51
   1  -6 -17    0.23    1.31
   1  -6 -17    2.99    0.95
   1  -6 -17    1.66    1.05
   1  -6 -17    0.49    1.26
   1  -6 -16    4.39    1.29
   1  -6 -16    4.83    1.00
   1  -6 -16    4.47    1.12
   1  -6 -16    3.36    1.29
   1  -6 -15   63.13    5.97
   1  -6 -15   64.06    5.90
   1  -6 -15   61.36    5.97
   1  -6 -15   66.37    5.92
   1  -6 -14    1.50    1.19
   1  -6 -14    1.85    0.87
   1  -6 -14    0.87    1.04
   1  -6 -14    1.92    1.18
   1  -6 -13   63.56    5.39
   1  -6 -13   46.73    5.44
   1  -6 -13   44.49    5.44
   1  -6 -13   72.35    5.42
   1  -6 -12   11.22    1.31
   1  -6 -12    9.35    1.49
   1  -6 -12   10.56    1.52
   1  -6 -12   12.36    1.34
   1  -6 -11   19.20    1.95
   1  -6 -11   18.24    1.83
   1  -6 -11   20.45    2.07
   1  -6 -11   23.87    2.07
   1  -6 -11   17.89    1.93
   1  -6 -11   21.26    1.88
   1  -6 -10    8.40    1.02
   1  -6 -10    8.53    1.02
   1  -6 -10    7.48    1.32
   1  -6 -10    6.85    1.24
   1  -6 -10    7.51    0.85
   1  -6 -10    7.26    0.99
   1  -6  -9   36.17    3.59
   1  -6  -9   35.23    3.66
   1  -6  -9   41.68    3.58
   1  -6  -9   36.71    3.68
   1  -6  -9   41.34    3.58
   1  -6  -9   37.89    3.55
   1  -6  -8    2.86    0.67
   1  -6  -8    2.99    1.09
   1  -6  -8    3.96    0.69
   1  -6  -8    2.21    0.64
   1  -6  -7   27.35    2.62
   1  -6  -7   29.20    2.62
   1  -6  -7   31.09    2.79
   1  -6  -7   26.85    2.62
   1  -6  -6   21.56    1.58
   1  -6  -6   26.11    1.85
   1  -6  -6   13.42    1.52
   1  -6  -6   12.03    1.52
   1  -6  -5  117.84   10.72
   1  -6  -4  422.52   38.39
   1  -6  -3  350.67   31.87
   1  -6  -2  430.88   39.15
  -1  -6  -1  504.37   45.83
  -1  -6  -2  145.28   13.21
  -1  -6  -3   44.37    4.06
  -1  -6  -5   60.05    5.66
  -1  -6  -5   68.35    5.73
  -1  -6  -6   48.25    4.25
  -1  -6  -6   41.21    4.33
  -1  -6  -7    1.67    0.66
  -1  -6  -7    0.96    0.99
  -1  -6  -8   21.87    2.23
  -1  -6  -8   21.55    2.09
  -1  -6  -9   19.11    2.22
  -1  -6  -9   23.18    2.11
  -1  -6 -10   10.15    1.40
  -1  -6 -10    9.55    1.19
  -1  -6 -11   19.55    2.45
  -1  -6 -11   26.41    2.34
  -1  -6 -12   13.02    1.69
  -1  -6 -12   13.44    1.49
  -1  -6 -13   23.61    2.31
  -1  -6 -13   20.27    2.15
  -1  -6 -14   13.69    1.79
  -1  -6 -14   13.73    1.59
  -1  -6 -15    3.43    1.01
  -1  -6 -15    3.43    1.33
  -1  -6 -16   16.28    2.06
  -1  -6 -16   18.06    1.87
  -1  -6 -17    1.93    0.96
  -1  -6 -17    0.35    1.31
  -1  -6 -18    1.70    0.97
  -1  -6 -19    0.18    0.93
  -1  -6 -20   -0.40    0.95
  -1  -6 -21   23.60    2.35
  -1  -6 -22    9.30    1.30
  -1  -6 -23   -0.90    0.99
  -1  -6 -23   -0.96    1.42
  -1  -6 -24   13.61    1.91
  -1  -6 -24   12.91    1.57
  -1  -6 -25    1.69    1.01
  -1  -6 -25    1.16    1.54
  -1  -6 -26    0.35    1.01
  -1  -6 -26    0.46    1.53
  -1  -6 -27    4.12    1.07
  -1  -6 -27    0.28    1.64
  -1  -6 -28    4.74    1.13
  -1  -6 -28    4.42    1.66
  -1  -6 -29    9.29    1.33
  -1  -6 -29    4.98    1.84
  -1  -6 -30    6.14    1.27
  -1  -6 -30    6.42    1.79
  -1  -6 -31   -0.87    1.12
  -1  -6 -31   -1.92    1.67
  -1  -6 -32   -0.87    1.14
  -1  -6 -32    1.06    1.66
  -1  -6 -33    3.18    1.13
  -1  -6 -33    1.89    1.71
  -1  -6 -34   -1.22    1.13
  -1  -6 -34    2.10    1.66
  -1  -6 -35    0.98    1.09
  -1  -6 -35    1.27    1.62
  -1  -6 -36   -1.30    1.57
   1  -5 -37    0.90    1.06
   1  -5 -37    0.35    1.46
   1  -5 -36    0.28    1.08
   1  -5 -36    2.36    1.48
   1  -5 -35    1.87    1.13
   1  -5 -35    3.44    1.52
   1  -5 -34    0.69    1.52
   1  -5 -34    2.33    1.15
   1  -5 -34    2.62    1.93
   1  -5 -33   -0.73    1.51
   1  -5 -33    1.27    1.13
   1  -5 -33   -0.06    1.95
   1  -5 -32    1.79    1.57
   1  -5 -32    1.93    1.11
   1  -5 -32    4.10    1.90
   1  -5 -31    2.76    1.58
   1  -5 -31    2.86    1.15
   1  -5 -31    4.32    1.72
   1  -5 -30    1.58    1.50
   1  -5 -30   -0.34    1.10
   1  -5 -30    0.12    1.71
   1  -5 -29   -0.76    1.47
   1  -5 -29    0.14    1.07
   1  -5 -29    0.49    1.63
   1  -5 -28    3.12    1.50
   1  -5 -28    6.33    1.12
   1  -5 -28    3.39    1.63
   1  -5 -27    6.38    1.46
   1  -5 -27    3.94    1.09
   1  -5 -27    3.34    1.61
   1  -5 -26    5.83    1.54
   1  -5 -26    6.70    1.65
   1  -5 -26    9.67    1.26
   1  -5 -25    1.82    1.45
   1  -5 -25    2.12    0.99
   1  -5 -24    0.51    1.43
   1  -5 -24    3.66    0.99
   1  -5 -23    9.96    1.81
   1  -5 -23   14.00    1.51
   1  -5 -22    0.84    1.37
   1  -5 -22    2.00    0.98
   1  -5 -21   -0.84    1.31
   1  -5 -21   -0.07    0.93
   1  -5 -20   39.58    3.68
   1  -5 -20   37.97    3.80
   1  -5 -19    5.99    1.35
   1  -5 -19    4.06    1.05
   1  -5 -19    4.26    1.21
   1  -5 -18   12.49    1.51
   1  -5 -18    8.51    1.33
   1  -5 -18    8.76    1.47
   1  -5 -17    1.67    1.10
   1  -5 -17    0.56    0.93
   1  -5 -17    2.13    1.20
   1  -5 -16    3.72    1.28
   1  -5 -16    1.41    1.16
   1  -5 -16    3.09    0.95
   1  -5 -15    6.19    1.39
   1  -5 -15    9.64    1.28
   1  -5 -15    4.42    1.30
   1  -5 -15    7.55    1.11
   1  -5 -14   76.89    6.74
   1  -5 -14   74.94    6.69
   1  -5 -14   71.68    6.71
   1  -5 -14   69.62    6.68
   1  -5 -13    0.01    0.89
   1  -5 -13    0.44    1.16
   1  -5 -13    0.11    0.81
   1  -5 -13    1.65    1.09
   1  -5 -12   26.73    2.87
   1  -5 -12   34.95    2.96
   1  -5 -12   34.68    3.00
   1  -5 -12   29.03    2.88
   1  -5 -11  109.02   10.02
   1  -5 -11  109.29   10.02
   1  -5 -11  112.86   10.05
   1  -5 -11  109.62   10.05
   1  -5 -10  149.69   12.88
   1  -5 -10  136.24   12.87
   1  -5 -10  135.78   12.89
   1  -5 -10  160.33   12.91
   1  -5 -10  146.33   12.91
   1  -5 -10  137.84   12.89
   1  -5  -9   18.04    1.76
   1  -5  -9   16.80    1.91
   1  -5  -9   17.45    1.68
   1  -5  -9   18.71    1.76
   1  -5  -9   18.72    1.91
   1  -5  -9   16.61    1.73
   1  -5  -8  110.95   11.28
   1  -5  -8  123.40   11.31
   1  -5  -8  128.57   11.27
   1  -5  -8  114.48   11.28
   1  -5  -8  127.12   11.31
   1  -5  -8  137.35   11.28
   1  -5  -7 1278.23  115.37
   1  -5  -7 1279.90  115.38
   1  -5  -7 1257.85  115.37
   1  -5  -7 1251.66  115.37
   1  -5  -7 1304.99  115.38
   1  -5  -6  324.57   27.38
   1  -5  -6  289.42   27.36
   1  -5  -6  319.34   27.36
   1  -5  -6  284.15   27.36
   1  -5  -5    1.41    0.59
   1  -5  -5   -0.30    0.70
   1  -5  -5    1.60    1.14
   1  -5  -5   -0.52    0.62
   1  -5  -4  433.20   39.37
   1  -5  -3   24.27    2.27
   1  -5  -2    7.67    0.83
   1  -5  -1   13.53    1.29
   1  -5   0   37.19    3.40
  -1  -5  -1  135.56   12.33
  -1  -5  -2  350.69   31.87
  -1  -5  -3   91.99    8.38
  -1  -5  -4   25.12    2.48
  -1  -5  -4   25.00    2.36
  -1  -5  -5  263.39   25.31
  -1  -5  -5  284.16   25.29
  -1  -5  -6   17.08    1.61
  -1  -5  -6   13.06    1.48
  -1  -5  -7    2.26    0.96
  -1  -5  -7    0.90    0.71
  -1  -5  -8   48.34    4.19
  -1  -5  -8   42.81    4.12
  -1  -5  -9   90.84    8.61
  -1  -5  -9   95.52    8.57
  -1  -5 -10   29.15    2.71
  -1  -5 -10   26.29    2.60
  -1  -5 -11    7.73    1.19
  -1  -5 -11   13.30    1.41
  -1  -5 -12    9.91    1.26
  -1  -5 -12   11.39    1.49
  -1  -5 -13    5.29    1.40
  -1  -5 -13   11.39    1.25
  -1  -5 -14    3.07    0.97
  -1  -5 -14   -0.52    1.21
  -1  -5 -15    3.57    1.04
  -1  -5 -15    4.43    1.28
  -1  -5 -16    2.14    1.04
  -1  -5 -16    1.28    1.25
  -1  -5 -17   34.30    3.18
  -1  -5 -17   31.12    3.23
  -1  -5 -18   19.34    1.96
  -1  -5 -18   17.10    2.05
  -1  -5 -19    6.52    1.13
  -1  -5 -19    3.33    1.29
  -1  -5 -20    5.41    1.16
  -1  -5 -20    8.47    1.43
  -1  -5 -21    0.92    0.99
  -1  -5 -21    2.13    1.31
  -1  -5 -22    0.03    1.00
  -1  -5 -22   -0.14    1.33
  -1  -5 -23   35.92    3.57
  -1  -5 -23   40.42    3.70
  -1  -5 -24   10.83    1.83
  -1  -5 -24   13.04    1.54
  -1  -5 -25   10.51    1.93
  -1  -5 -25   15.01    1.64
  -1  -5 -26   -0.83    1.51
  -1  -5 -26    0.33    1.06
  -1  -5 -27    3.70    1.13
  -1  -5 -28   -0.45    1.08
  -1  -5 -29    6.76    1.31
  -1  -5 -30    2.77    1.65
  -1  -5 -30    0.69    1.17
  -1  -5 -31    2.14    1.70
  -1  -5 -31    3.07    1.20
  -1  -5 -32    4.02    1.79
  -1  -5 -32    5.32    1.26
  -1  -5 -33    1.84    1.75
  -1  -5 -33   -0.52    1.20
  -1  -5 -34    0.22    1.74
  -1  -5 -34    1.53    1.14
  -1  -5 -35    0.13    1.68
  -1  -5 -35   -1.28    1.16
  -1  -5 -36    0.22    1.66
  -1  -5 -36   -0.86    1.12
   1  -4 -37    1.39    1.51
   1  -4 -37    0.30    1.09
   1  -4 -36   -0.75    1.51
   1  -4 -36    0.14    1.13
   1  -4 -35    0.19    1.56
   1  -4 -35   -1.51    1.92
   1  -4 -35   -0.06    1.18
   1  -4 -34    6.26    1.73
   1  -4 -34    5.34    1.97
   1  -4 -34    9.69    1.38
   1  -4 -33    2.26    1.57
   1  -4 -33    2.45    1.77
   1  -4 -33    2.28    1.14
   1  -4 -32    1.37    1.51
   1  -4 -32   -1.59    1.74
   1  -4 -32   -0.23    1.14
   1  -4 -31    6.13    1.84
   1  -4 -31    7.00    1.32
   1  -4 -30   -0.49    1.64
   1  -4 -30    0.96    1.14
   1  -4 -29    4.43    1.66
   1  -4 -29    1.80    1.09
   1  -4 -28   21.78    2.64
   1  -4 -28   23.51    2.36
   1  -4 -27    9.66    1.84
   1  -4 -27   11.85    1.47
   1  -4 -26    9.08    1.55
   1  -4 -26    4.07    1.13
   1  -4 -25    9.53    1.74
   1  -4 -25   12.99    1.47
   1  -4 -24   43.50    4.14
   1  -4 -24   42.46    4.03
   1  -4 -23   31.65    3.20
   1  -4 -23   32.31    3.08
   1  -4 -22    8.85    1.26
   1  -4 -22    9.33    1.52
   1  -4 -21    1.08    0.98
   1  -4 -21    0.24    1.27
   1  -4 -21   -0.39    1.18
   1  -4 -20   -0.37    0.96
   1  -4 -20   -0.83    1.29
   1  -4 -20    0.65    1.15
   1  -4 -19   23.47    2.30
   1  -4 -19   20.33    2.26
   1  -4 -19   20.25    2.15
   1  -4 -18    2.29    0.96
   1  -4 -18    1.81    1.26
   1  -4 -18    1.70    1.21
   1  -4 -17   56.79    4.77
   1  -4 -17   57.22    4.71
   1  -4 -16   21.86    2.29
   1  -4 -16   22.09    2.25
   1  -4 -16   20.68    2.17
   1  -4 -15    6.42    1.04
   1  -4 -15    3.29    1.24
   1  -4 -15    6.52    1.15
   1  -4 -14  168.07   14.51
   1  -4 -14  156.77   14.49
   1  -4 -14  155.73   14.49
   1  -4 -13    0.61    0.86
   1  -4 -13    2.12    1.06
   1  -4 -13    1.00    0.85
   1  -4 -12   15.71    1.66
   1  -4 -12   16.33    1.77
   1  -4 -12   15.19    1.64
   1  -4 -11   10.39    1.31
   1  -4 -11   10.10    1.30
   1  -4 -11   14.28    1.45
   1  -4 -10  103.38    9.99
   1  -4 -10  121.73   10.01
   1  -4 -10  104.14    9.99
   1  -4 -10  116.18   10.02
   1  -4  -9  387.73   34.18
   1  -4  -9  371.58   34.16
   1  -4  -9  380.85   34.18
   1  -4  -9  372.08   34.17
   1  -4  -9  383.51   34.17
   1  -4  -8  689.85   63.65
   1  -4  -8  689.58   63.65
   1  -4  -8  698.91   63.65
   1  -4  -8  733.36   63.66
   1  -4  -8  695.80   63.65
   1  -4  -8  728.64   63.66
   1  -4  -7  132.28   11.18
   1  -4  -7  129.74   11.19
   1  -4  -7  120.63   11.17
   1  -4  -7  118.39   11.21
   1  -4  -7  111.69   11.18
   1  -4  -7  126.83   11.21
   1  -4  -6  324.75   30.55
   1  -4  -6  339.31   30.53
   1  -4  -6  333.41   30.55
   1  -4  -6  340.94   30.54
   1  -4  -6  332.11   30.54
   1  -4  -5  169.96   14.00
   1  -4  -5  171.60   14.03
   1  -4  -5  137.71   14.00
   1  -4  -5  146.58   14.01
   1  -4  -4   54.78    4.82
   1  -4  -4   52.34    4.90
   1  -4  -4   49.19    4.80
   1  -4  -4   54.76    4.81
   1  -4  -3  158.30   14.40
   1  -4  -2  315.11   28.64
   1  -4  -1   11.55    1.14
   1  -4   0   52.87    4.82
  -1  -4  -2  175.82   15.99
  -1  -4  -3  254.34   22.63
  -1  -4  -3  238.23   22.64
  -1  -4  -4  129.97   11.02
  -1  -4  -4  106.43   11.04
  -1  -4  -5   72.88    6.52
  -1  -4  -5   68.76    6.55
  -1  -4  -6  146.96   12.53
  -1  -4  -6  122.85   12.55
  -1  -4  -7  721.31   65.55
  -1  -4  -8    0.12    0.77
  -1  -4  -8    0.15    1.03
  -1  -4  -9   31.17    2.96
  -1  -4  -9   31.59    3.04
  -1  -4 -10   38.74    3.69
  -1  -4 -10   41.13    3.73
  -1  -4 -11    1.90    0.82
  -1  -4 -11    4.11    0.99
  -1  -4 -12    0.05    0.86
  -1  -4 -12    1.29    0.97
  -1  -4 -13   39.82    3.91
  -1  -4 -13   44.77    3.95
  -1  -4 -14   40.68    3.87
  -1  -4 -14   42.22    3.91
  -1  -4 -15    2.12    1.03
  -1  -4 -15    1.97    1.12
  -1  -4 -16    3.75    1.07
  -1  -4 -16    1.18    1.15
  -1  -4 -17    4.11    1.09
  -1  -4 -17    0.87    1.17
  -1  -4 -18   26.98    2.33
  -1  -4 -18   17.67    2.37
  -1  -4 -19   24.39    2.39
  -1  -4 -19   22.06    2.43
  -1  -4 -20   14.54    1.69
  -1  -4 -20   14.41    1.77
  -1  -4 -21    7.27    1.17
  -1  -4 -21    4.41    1.35
  -1  -4 -22    7.06    1.11
  -1  -4 -22    1.10    1.26
  -1  -4 -23   52.27    4.97
  -1  -4 -23   55.06    5.03
  -1  -4 -24    0.65    1.28
  -1  -4 -24    1.19    1.08
  -1  -4 -25   11.21    1.69
  -1  -4 -25   12.22    1.55
  -1  -4 -26   -0.94    1.36
  -1  -4 -26    0.74    1.12
  -1  -4 -27   -0.75    1.49
  -1  -4 -27   -0.92    1.10
  -1  -4 -28    0.30    1.56
  -1  -4 -28    0.49    1.11
  -1  -4 -29   -1.21    1.62
  -1  -4 -29    2.13    1.15
  -1  -4 -30    3.26    1.23
  -1  -4 -31    8.98    1.46
  -1  -4 -32    1.64    1.23
  -1  -4 -33    0.88    1.19
  -1  -4 -34   -1.14    1.20
  -1  -4 -34    1.60    1.69
  -1  -4 -35    4.03    1.24
  -1  -4 -35    4.06    1.76
  -1  -4 -36    0.17    1.19
  -1  -4 -36    1.87    1.76
  -1  -4 -37    0.13    1.70
   1  -3 -38    0.90    1.10
   1  -3 -38   -1.75    1.55
   1  -3 -37   -2.20    1.85
   1  -3 -37    1.11    1.14
   1  -3 -37   -0.09    1.56
   1  -3 -36    3.83    1.88
   1  -3 -36    4.82    1.25
   1  -3 -36    2.60    1.62
   1  -3 -35   -0.90    1.74
   1  -3 -35    0.95    1.19
   1  -3 -35    2.02    1.53
   1  -3 -34    0.77    1.72
   1  -3 -34    0.44    1.22
   1  -3 -33   -0.67    1.74
   1  -3 -33    1.46    1.17
   1  -3 -32    7.35    1.89
   1  -3 -32    7.85    1.40
   1  -3 -31    2.63    1.85
   1  -3 -31    9.34    1.34
   1  -3 -30    1.23    1.66
   1  -3 -30    0.91    1.11
   1  -3 -29    3.72    1.59
   1  -3 -29    1.69    1.13
   1  -3 -28    5.77    1.55
   1  -3 -27    6.44    1.53
   1  -3 -26   12.60    1.78
   1  -3 -25    2.30    1.40
   1  -3 -24    3.36    1.40
   1  -3 -23    3.93    1.41
   1  -3 -22   13.64    1.81
   1  -3 -21    1.12    1.29
   1  -3 -20    2.96    1.30
   1  -3 -19    0.77    1.21
   1  -3 -18    0.60    1.19
   1  -3 -17   36.87    3.54
   1  -3 -16    2.52    1.15
   1  -3 -15    1.79    1.06
   1  -3 -14    0.30    1.09
   1  -3 -14    1.45    0.91
   1  -3 -13   99.33    8.61
   1  -3 -13   90.04    8.59
   1  -3 -12    0.66    0.88
   1  -3 -12    2.07    1.04
   1  -3 -11   53.73    4.57
   1  -3 -11   46.02    4.53
   1  -3 -11   48.56    4.54
   1  -3 -10  591.65   55.83
   1  -3 -10  631.74   55.83
   1  -3 -10  612.18   55.83
   1  -3  -9  345.40   30.93
   1  -3  -9  355.99   30.92
   1  -3  -9  321.23   30.92
   1  -3  -8  356.13   32.77
   1  -3  -8  368.88   32.77
   1  -3  -8  352.58   32.76
   1  -3  -8  382.53   32.78
   1  -3  -7  393.82   35.36
   1  -3  -7  369.46   35.36
   1  -3  -7  388.25   35.36
   1  -3  -7  424.54   35.36
   1  -3  -7  380.01   35.37
   1  -3  -6  465.96   42.52
   1  -3  -6  446.64   42.51
   1  -3  -6  470.56   42.52
   1  -3  -6  469.62   42.53
   1  -3  -6  485.48   42.52
   1  -3  -6  470.73   42.51
   1  -3  -5  309.75   28.96
   1  -3  -5  334.27   28.95
   1  -3  -5  328.87   28.95
   1  -3  -5  300.40   28.95
   1  -3  -5  311.49   28.95
   1  -3  -5  309.38   28.96
   1  -3  -4   29.76    2.71
   1  -3  -4   32.18    2.69
   1  -3  -4   27.91    2.70
   1  -3  -4   21.28    2.79
   1  -3  -3   94.30    7.70
   1  -3  -3   80.82    7.69
   1  -3  -3   79.51    7.69
   1  -3  -3   93.01    7.73
   1  -3  -2   51.22    4.67
   1  -3  -1  150.96   13.72
  -1  -3  -2    2.88    0.70
  -1  -3  -3  128.27   11.62
  -1  -3  -3  126.65   11.63
  -1  -3  -4    4.58    0.79
  -1  -3  -5   54.02    4.97
  -1  -3  -6   40.03    3.35
  -1  -3  -6   28.56    3.41
  -1  -3  -7   12.66    1.57
  -1  -3  -7   16.37    1.63
  -1  -3  -8   30.85    3.20
  -1  -3  -8   37.29    3.22
  -1  -3  -9  113.34    9.34
  -1  -3  -9   89.11    9.35
  -1  -3 -10    8.64    1.05
  -1  -3 -10    2.52    0.94
  -1  -3 -11   15.36    1.70
  -1  -3 -12   21.97    2.22
  -1  -3 -13    5.61    1.10
  -1  -3 -14   26.00    2.56
  -1  -3 -14   25.84    2.49
  -1  -3 -15   28.63    2.73
  -1  -3 -15   27.35    2.65
  -1  -3 -16   96.60    8.83
  -1  -3 -16   96.14    8.80
  -1  -3 -17  137.28   12.39
  -1  -3 -17  134.73   12.36
  -1  -3 -18    2.13    1.16
  -1  -3 -19   13.78    1.73
  -1  -3 -20    0.84    1.19
  -1  -3 -21    1.58    1.24
  -1  -3 -22    0.37    1.21
  -1  -3 -23   11.82    1.67
  -1  -3 -24    3.73    1.33
  -1  -3 -25    3.94    1.35
  -1  -3 -26    0.44    1.33
  -1  -3 -27    2.77    1.38
  -1  -3 -28   14.14    1.91
  -1  -3 -29   14.75    1.66
  -1  -3 -29   10.47    1.97
  -1  -3 -30    0.17    1.18
  -1  -3 -30   -0.38    1.63
  -1  -3 -31    3.76    1.23
  -1  -3 -31    2.45    1.70
  -1  -3 -32    2.53    1.27
  -1  -3 -33    3.14    1.27
  -1  -3 -34    1.61    1.28
  -1  -3 -35   -0.71    1.23
  -1  -3 -36   -0.86    1.22
  -1  -3 -36    1.27    1.67
  -1  -3 -37    1.04    1.20
  -1  -3 -37    2.85    1.69
   1  -2 -38    2.25    1.57
   1  -2 -37    0.27    1.71
   1  -2 -37    0.57    1.51
   1  -2 -36    1.30    1.66
   1  -2 -35    1.89    1.72
   1  -2 -34   -1.20    1.68
   1  -2 -33    1.04    1.73
   1  -2 -32    0.65    1.71
   1  -2 -31    5.36    1.71
   1  -2 -30    1.95    1.53
   1  -2 -29   -1.02    1.47
   1  -2 -28    3.40    1.48
   1  -2 -27    8.09    1.64
   1  -2 -26    4.41    1.49
   1  -2 -25    0.50    1.37
   1  -2 -24    0.73    1.35
   1  -2 -23   10.89    1.60
   1  -2 -22   18.88    1.81
   1  -2 -22   12.72    1.41
   1  -2 -21   74.89    5.77
   1  -2 -21   58.23    5.64
   1  -2 -20    3.43    0.74
   1  -2 -20    5.47    1.38
   1  -2 -19    5.68    0.87
   1  -2 -19    6.43    1.36
   1  -2 -18    2.82    0.74
   1  -2 -18    4.27    1.20
   1  -2 -17   23.02    2.24
   1  -2 -17   20.86    2.06
   1  -2 -16   -0.72    0.64
   1  -2 -16   -0.34    1.08
   1  -2 -15    0.21    1.05
   1  -2 -15    0.78    0.62
   1  -2 -15    0.65    0.66
   1  -2 -14    8.02    1.02
   1  -2 -14    9.74    1.30
   1  -2 -14    8.37    0.97
   1  -2 -13    1.78    0.65
   1  -2 -13    2.76    1.01
   1  -2 -13    1.96    0.60
   1  -2 -12    0.65    0.62
   1  -2 -12    2.62    0.99
   1  -2 -12    1.82    0.57
   1  -2 -11    5.93    0.71
   1  -2 -11    3.61    0.69
   1  -2 -11    4.00    1.04
   1  -2 -10  113.45   10.52
   1  -2 -10  120.06   10.49
   1  -2 -10  111.62   10.48
   1  -2  -9  476.27   41.61
   1  -2  -9  444.34   41.60
   1  -2  -9  464.16   41.60
   1  -2  -8  200.81   18.13
   1  -2  -8  194.00   18.16
   1  -2  -7  526.44   47.85
   1  -2  -6    7.84    0.88
   1  -2  -6    2.78    0.58
   1  -2  -5  690.77   63.31
   1  -2  -5  701.22   63.31
   1  -2  -5  699.22   63.32
   1  -2  -4    4.02    0.76
   1  -2  -4    3.94    0.67
   1  -2  -4    2.61    0.49
   1  -2  -3  112.67   10.26
   1  -2  -2   84.52    7.71
  -1  -2  -1   22.54    2.09
  -1  -2  -5    4.35    0.81
  -1  -2  -6   50.29    4.65
  -1  -2  -7  539.55   48.57
  -1  -2  -7  527.41   48.57
  -1  -2  -8   56.85    5.20
  -1  -2  -8   56.06    5.22
  -1  -2  -9    0.34    0.86
  -1  -2  -9    1.40    0.81
  -1  -2 -10   67.24    6.04
  -1  -2 -10   64.16    6.06
  -1  -2 -11   -0.94    0.86
  -1  -2 -11    0.38    0.79
  -1  -2 -12  186.61   16.79
  -1  -2 -12  181.98   16.80
  -1  -2 -13    2.15    0.93
  -1  -2 -13    3.11    0.89
  -1  -2 -14    4.42    0.99
  -1  -2 -14    3.72    0.92
  -1  -2 -15   17.63    1.80
  -1  -2 -15   17.00    1.87
  -1  -2 -16   12.09    1.43
  -1  -2 -16   12.68    1.54
  -1  -2 -17    1.54    1.10
  -1  -2 -17    0.50    0.88
  -1  -2 -18    0.74    1.12
  -1  -2 -18    1.53    0.92
  -1  -2 -19   32.08    2.96
  -1  -2 -19   29.07    3.04
  -1  -2 -20   -0.14    1.13
  -1  -2 -20    0.53    0.92
  -1  -2 -21   24.60    2.41
  -1  -2 -21   24.37    2.52
  -1  -2 -22   89.56    8.08
  -1  -2 -22   86.08    8.11
  -1  -2 -23    1.75    0.87
  -1  -2 -23    0.12    1.21
  -1  -2 -24    2.72    0.86
  -1  -2 -24    4.46    1.30
  -1  -2 -25    1.08    1.28
  -1  -2 -26   19.69    2.25
  -1  -2 -27    0.58    1.34
  -1  -2 -28   -0.46    1.36
  -1  -2 -29    1.19    1.39
  -1  -2 -30    3.59    1.48
  -1  -2 -31    1.33    1.47
  -1  -2 -32    1.06    1.63
  -1  -2 -33    1.96    1.66
   1  -1 -36    0.41    1.64
   1  -1 -35    0.70    1.68
   1  -1 -34    0.41    1.68
   1  -1 -33    0.15    1.24
   1  -1 -33   -0.96    1.66
   1  -1 -32    2.92    1.22
   1  -1 -32    2.53    1.60
   1  -1 -31    2.62    1.16
   1  -1 -31    0.25    1.56
   1  -1 -30   23.28    2.39
   1  -1 -30   22.38    2.64
   1  -1 -29    6.78    1.22
   1  -1 -29    4.48    1.65
   1  -1 -28    0.58    1.07
   1  -1 -28   -0.95    1.49
   1  -1 -27    4.19    1.14
   1  -1 -27    4.61    1.50
   1  -1 -26    4.93    1.09
   1  -1 -26    1.62    1.39
   1  -1 -25   41.88    3.31
   1  -1 -25   41.81    3.15
   1  -1 -24    0.91    1.41
   1  -1 -24   -0.82    1.00
   1  -1 -24    0.22    0.70
   1  -1 -23    5.15    1.39
   1  -1 -23    2.57    1.24
   1  -1 -23    3.57    1.01
   1  -1 -23    3.68    0.78
   1  -1 -22    6.12    1.42
   1  -1 -22    9.20    1.35
   1  -1 -22   10.08    1.15
   1  -1 -22    4.21    0.96
   1  -1 -21    3.83    1.23
   1  -1 -21    2.57    0.84
   1  -1 -21    1.97    0.89
   1  -1 -21    2.22    1.20
   1  -1 -21    3.34    1.04
   1  -1 -20   67.97    5.87
   1  -1 -20   60.74    5.85
   1  -1 -20   58.67    5.84
   1  -1 -20   63.76    5.93
   1  -1 -20   74.17    5.95
   1  -1 -19    3.33    1.28
   1  -1 -19    2.75    0.91
   1  -1 -19    2.37    0.87
   1  -1 -19    3.19    1.04
   1  -1 -19    3.38    1.29
   1  -1 -18    6.02    1.02
   1  -1 -18    5.48    1.27
   1  -1 -18    7.53    1.18
   1  -1 -18    5.57    1.30
   1  -1 -17   47.27    4.50
   1  -1 -17   51.79    4.47
   1  -1 -17   45.32    4.45
   1  -1 -17   48.68    4.52
   1  -1 -16   11.98    1.53
   1  -1 -16   13.46    1.58
   1  -1 -16   12.53    1.39
   1  -1 -16   13.27    1.48
   1  -1 -15    1.14    0.76
   1  -1 -15    1.35    1.02
   1  -1 -15    2.76    0.87
   1  -1 -15    1.79    0.92
   1  -1 -14   11.78    1.33
   1  -1 -14    9.15    1.18
   1  -1 -14    7.62    1.34
   1  -1 -14   13.08    1.28
   1  -1 -13  305.27   29.43
   1  -1 -13  324.32   29.42
   1  -1 -13  331.56   29.43
   1  -1 -13  329.93   29.42
   1  -1 -12  100.41    8.99
   1  -1 -12   96.97    8.97
   1  -1 -12   99.73    8.99
   1  -1 -12   97.53    8.98
   1  -1 -11  112.44   10.11
   1  -1 -11  111.40   10.08
   1  -1 -11  108.25   10.10
   1  -1 -11  110.11   10.10
   1  -1 -10   11.57    1.52
   1  -1 -10   13.20    1.37
   1  -1 -10   13.23    1.52
   1  -1 -10   14.60    1.52
   1  -1  -9  611.66   55.11
   1  -1  -9  610.02   55.10
   1  -1  -9  594.07   55.11
   1  -1  -9  605.62   55.11
   1  -1  -8   15.70    2.04
   1  -1  -8   18.05    1.94
   1  -1  -8   27.00    2.09
   1  -1  -8   24.79    2.07
   1  -1  -7  469.99   41.18
   1  -1  -7  444.11   41.18
   1  -1  -7  456.27   41.17
   1  -1  -7  438.97   41.18
   1  -1  -6   17.88    1.53
   1  -1  -6   15.10    1.44
   1  -1  -6   15.46    1.52
   1  -1  -6   12.41    1.54
   1  -1  -5   -0.02    0.49
   1  -1  -5    0.77    0.55
   1  -1  -5    0.34    0.29
   1  -1  -5    0.34    0.31
   1  -1  -4    0.25    0.37
   1  -1  -4    0.26    0.24
   1  -1  -4    0.14    0.46
   1  -1  -3  392.80   36.03
   1  -1  -3  402.51   36.04
   1  -1  -2   86.72    8.02
   1  -1  -2   90.66    8.03
   1  -1  -1  152.44   13.32
   1  -1  -1  141.92   13.32
   1  -1   0   23.62    2.00
   1  -1   0   20.21    1.99
   1  -1   1   99.51    9.05
  -1  -1  -2   29.90    2.91
  -1  -1  -2   34.26    2.92
  -1  -1  -3    7.68    0.83
  -1  -1  -3    7.90    0.84
  -1  -1  -3    8.16    0.89
  -1  -1  -4   24.42    3.10
  -1  -1  -4   28.91    3.13
  -1  -1  -5  468.95   44.93
  -1  -1  -5  502.63   44.93
  -1  -1  -5  528.59   44.94
  -1  -1  -6   71.34    5.75
  -1  -1  -6   71.99    5.79
  -1  -1  -7  363.95   34.15
  -1  -1  -7  377.67   34.15
  -1  -1  -7  390.62   34.16
  -1  -1  -8   14.32    1.63
  -1  -1  -8   15.01    1.85
  -1  -1  -9 1229.67  109.15
  -1  -1  -9 1194.22  109.15
  -1  -1  -9 1157.82  109.15
  -1  -1  -9 1236.57  109.15
  -1  -1 -10   40.40    3.32
  -1  -1 -10   28.63    3.35
  -1  -1 -10   34.74    3.32
  -1  -1 -10   37.85    3.45
  -1  -1 -11    4.96    1.01
  -1  -1 -11    4.66    0.97
  -1  -1 -11    6.69    1.33
  -1  -1 -11    6.22    0.96
  -1  -1 -12   22.22    2.11
  -1  -1 -12   24.61    2.10
  -1  -1 -12   16.43    2.09
  -1  -1 -12   22.59    2.29
  -1  -1 -13    1.09    0.86
  -1  -1 -13    2.09    1.25
  -1  -1 -13    1.12    0.87
  -1  -1 -13    0.92    0.85
  -1  -1 -14   58.00    4.79
  -1  -1 -14   44.26    4.78
  -1  -1 -14   51.53    4.79
  -1  -1 -14   54.63    4.89
  -1  -1 -15   -0.33    1.34
  -1  -1 -15   -0.31    0.92
  -1  -1 -15   -0.34    0.92
  -1  -1 -15    0.62    0.94
  -1  -1 -16    3.14    1.42
  -1  -1 -16    1.43    1.01
  -1  -1 -16    2.89    1.01
  -1  -1 -16    2.81    1.03
  -1  -1 -17    2.35    1.09
  -1  -1 -17    1.51    1.42
  -1  -1 -17    1.64    1.02
  -1  -1 -17    0.90    1.03
   1  -1  17   -0.13    0.83
  -1  -1 -18  214.75   18.75
  -1  -1 -18  203.68   18.75
  -1  -1 -18  201.36   18.76
  -1  -1 -18  200.17   18.78
  -1  -1 -19    5.52    1.27
  -1  -1 -19    7.24    1.17
  -1  -1 -19    6.97    1.53
  -1  -1 -19    6.45    1.26
  -1  -1 -20   73.98    6.99
  -1  -1 -20   75.92    7.01
  -1  -1 -20   77.30    7.03
  -1  -1 -20   79.04    7.08
  -1  -1 -21   45.49    4.48
  -1  -1 -21   48.65    4.44
  -1  -1 -21   48.27    4.49
  -1  -1 -22    1.38    0.96
  -1  -1 -22    3.83    1.22
  -1  -1 -22    4.75    1.12
  -1  -1 -23    0.00    0.93
  -1  -1 -23    0.61    1.17
  -1  -1 -23    0.17    1.08
  -1  -1 -24   23.46    2.34
  -1  -1 -24   22.65    2.28
  -1  -1 -24   21.77    2.39
  -1  -1 -25    1.58    0.96
  -1  -1 -25    1.27    1.20
  -1  -1 -25    2.08    1.12
  -1  -1 -26    6.15    1.05
  -1  -1 -26    5.43    1.38
  -1  -1 -26    4.62    1.25
  -1  -1 -27    0.93    0.87
  -1  -1 -27    0.45    1.32
  -1  -1 -27    2.12    1.16
  -1  -1 -28    2.11    0.87
  -1  -1 -28    1.31    1.40
  -1  -1 -28    4.46    1.21
  -1  -1 -29    0.52    1.37
  -1  -1 -29    2.22    1.20
  -1  -1 -30    0.49    1.41
  -1  -1 -30    1.24    1.19
  -1  -1 -31    9.70    1.43
  -1  -1 -31    3.88    1.59
  -1  -1 -32    0.92    1.20
  -1  -1 -32    1.13    1.45
   1   0 -38    9.80    1.46
   1   0 -37   -0.16    1.19
   1   0 -36   -1.59    1.21
   1   0 -36   -0.33    1.61
   1   0 -35    0.84    1.20
   1   0 -35    0.27    1.63
   1   0 -34    8.36    1.41
   1   0 -34    8.26    1.80
   1   0 -33    0.44    1.24
   1   0 -33   -0.13    1.56
   1   0 -32    4.69    1.22
   1   0 -32   -0.08    1.61
   1   0 -31    0.62    1.13
   1   0 -31    0.53    1.54
   1   0 -30    0.18    1.13
   1   0 -30   -1.10    1.52
   1   0 -29    0.14    1.08
   1   0 -29   -1.03    1.49
   1   0 -28   17.93    2.07
   1   0 -28   15.47    1.84
   1   0 -27   -0.57    1.48
   1   0 -27   -0.91    1.04
   1   0 -27    0.99    0.73
   1   0 -26    1.20    1.45
   1   0 -26    1.00    1.00
   1   0 -26    0.00    0.77
   1   0 -25    0.87    1.32
   1   0 -25   -1.14    0.97
   1   0 -25    0.20    0.85
   1   0 -24    3.55    1.07
   1   0 -24    6.80    1.15
   1   0 -24    5.19    1.40
   1   0 -23   -0.14    0.96
   1   0 -23    0.24    0.96
   1   0 -23   -2.08    0.84
   1   0 -23    0.67    1.30
   1   0 -23    0.42    1.17
   1   0 -22    1.84    1.00
   1   0 -22    4.88    0.98
   1   0 -22    1.00    1.29
   1   0 -22    3.52    1.21
   1   0 -21    1.18    0.96
   1   0 -21    2.58    1.25
   1   0 -21    0.26    1.25
   1   0 -21    3.87    1.02
   1   0 -20   38.99    3.24
   1   0 -20   39.00    3.11
   1   0 -20   24.26    3.20
   1   0 -20   28.01    3.08
   1   0 -19    0.38    0.91
   1   0 -19    0.13    1.02
   1   0 -19    0.77    1.20
   1   0 -19    1.60    1.16
   1   0 -18    1.17    0.90
   1   0 -18    1.17    1.01
   1   0 -18    1.95    1.15
   1   0 -18    0.83    1.10
   1   0 -17    0.74    0.91
   1   0 -17    0.63    1.04
   1   0 -17    0.63    1.05
   1   0 -17    0.71    0.90
   1   0 -16   41.36    4.18
   1   0 -16   47.57    4.15
   1   0 -16   45.36    4.17
   1   0 -16   43.60    4.14
   1   0 -15   -0.11    0.84
   1   0 -15   -0.82    0.88
   1   0 -15   -0.08    0.97
   1   0 -15   -0.12    0.92
   1   0 -14    3.94    0.86
   1   0 -14    3.26    0.89
   1   0 -14    4.03    1.04
   1   0 -14    2.62    0.95
   1   0 -13    2.02    0.77
   1   0 -13    2.61    0.92
   1   0 -13    2.32    1.01
   1   0 -13    2.80    0.86
   1   0 -12  195.89   17.10
   1   0 -12  172.74   17.09
   1   0 -12  182.95   17.10
   1   0 -12  199.54   17.09
   1   0 -11   -0.73    0.74
   1   0 -11   -0.81    1.01
   1   0 -11   -0.75    0.93
   1   0 -11   -0.67    0.89
   1   0 -10   22.35    3.61
   1   0 -10   52.79    3.61
   1   0 -10   33.76    3.57
   1   0 -10   46.94    3.62
   1   0  -9    2.88    0.66
   1   0  -9    6.63    1.07
   1   0  -9    3.64    0.86
   1   0  -9    6.56    1.08
   1   0  -8  576.21   52.54
   1   0  -8  588.34   52.54
   1   0  -8  567.52   52.55
   1   0  -8  579.40   52.55
   1   0  -7   -1.25    0.77
   1   0  -7    0.51    0.44
   1   0  -7   -0.82    0.72
   1   0  -7   -0.60    0.60
   1   0  -6   15.86    1.73
   1   0  -6   16.30    1.73
   1   0  -6   19.24    1.67
   1   0  -5    2.64    0.51
   1   0  -5    3.50    0.53
   1   0  -5    2.15    0.37
   1   0  -4   22.19    2.10
   1   0  -4   23.41    2.10
   1   0  -3    0.19    0.28
   1   0  -3    0.27    0.32
   1   0  -2   45.01    4.26
   1   0  -2   48.46    4.26
   1   0  -1    0.45    0.22
   1   0  -1    0.63    0.18
  -1   0   0    1.36    0.26
   1   0   0    1.67    0.25
  -1   0  -1    0.32    0.28
   1   0   1    0.58    0.22
   1   0   2  598.75   54.40
  -1   0  -3   -0.05    0.27
   1   0   3   -0.07    0.29
  -1   0  -4   49.02    4.36
   1   0   4   45.14    4.35
  -1   0  -4   48.87    4.35
  -1   0  -4   48.97    4.36
   1   0   5    3.39    0.53
  -1   0  -5    4.08    0.64
  -1   0  -5    3.82    0.55
  -1   0  -6  684.39   61.80
   1   0   6  684.32   61.80
  -1   0  -6  668.04   61.80
  -1   0  -7    3.94    0.94
  -1   0  -7    3.85    0.80
   1   0   7    4.82    0.70
  -1   0  -8   33.71    3.23
  -1   0  -8   26.52    3.10
   1   0   8   26.88    3.07
  -1   0  -9    7.96    1.38
  -1   0  -9    6.14    1.08
   1   0   9    6.88    0.95
  -1   0 -10  396.80   36.48
  -1   0 -10  405.32   36.49
  -1   0 -10  391.99   36.50
   1   0  10  406.77   36.48
  -1   0 -10  395.71   36.49
  -1   0 -11    0.90    0.78
  -1   0 -11   -1.08    0.87
  -1   0 -11    0.03    1.15
  -1   0 -11   -1.03    0.80
   1   0  12   46.43    3.82
  -1   0 -12   43.36    3.97
  -1   0 -12   44.84    3.87
  -1   0 -12   37.63    3.86
  -1   0 -13    0.42    0.87
  -1   0 -13   -0.28    1.20
  -1   0 -13   -1.13    0.85
  -1   0 -13    0.26    0.81
   1   0  13   -0.47    0.55
  -1   0 -14   46.21    4.09
   1   0  14   41.59    3.93
  -1   0 -14   39.05    4.00
  -1   0 -14   47.66    4.00
  -1   0 -14   43.88    4.00
  -1   0 -15    1.67    1.25
  -1   0 -15    0.21    0.85
  -1   0 -15   -0.55    0.92
  -1   0 -15   -0.77    0.87
  -1   0 -16    2.49    1.08
  -1   0 -16    5.97    1.05
  -1   0 -16    5.67    1.41
  -1   0 -17    2.82    1.39
  -1   0 -17    1.79    1.05
  -1   0 -17    3.41    1.09
  -1   0 -17    2.35    0.92
  -1   0 -18    8.08    1.28
  -1   0 -18    5.30    1.26
  -1   0 -18    4.88    1.53
  -1   0 -19    1.71    1.51
  -1   0 -19    2.66    1.15
  -1   0 -19    0.33    1.18
  -1   0 -20   66.24    6.38
  -1   0 -20   75.09    6.38
  -1   0 -20   65.98    6.37
  -1   0 -20   69.13    6.47
  -1   0 -21    2.90    1.14
  -1   0 -21    1.37    1.03
  -1   0 -21    1.42    1.13
  -1   0 -21    2.44    1.44
  -1   0 -22    0.11    1.11
  -1   0 -22    0.63    1.08
  -1   0 -22   -0.08    1.14
  -1   0 -22   -1.15    1.49
  -1   0 -23    1.03    1.09
  -1   0 -23   -0.49    1.07
  -1   0 -23   -0.41    1.19
  -1   0 -23    1.97    1.50
  -1   0 -24    2.48    1.03
  -1   0 -24    2.37    1.21
  -1   0 -24    3.20    1.12
  -1   0 -25    0.18    0.97
  -1   0 -25    0.97    1.21
  -1   0 -25    1.97    1.12
  -1   0 -26    3.04    1.01
  -1   0 -26    3.02    1.26
  -1   0 -26    3.60    1.20
  -1   0 -27   -0.60    0.98
  -1   0 -27    0.61    1.22
  -1   0 -27   -0.80    1.15
  -1   0 -28    1.00    0.97
  -1   0 -28    0.52    1.24
  -1   0 -28    0.03    1.19
  -1   0 -29   -0.81    0.93
  -1   0 -29    0.50    1.33
  -1   0 -29    1.62    1.18
  -1   0 -30    1.66    0.92
  -1   0 -30    0.48    1.38
  -1   0 -30    1.46    1.18
  -1   0 -31    2.95    1.27
  -1   0 -31    2.90    1.46
  -1   0 -32    3.85    1.29
  -1   0 -33    0.25    1.28
  -1   0 -34    4.85    1.35
  -1   0 -35   -1.25    1.26
  -1   0 -36    2.55    1.24
  -1   0 -37   -0.53    1.21
   1   1 -38    2.55    1.14
   1   1 -37    1.38    1.16
   1   1 -36   -0.33    1.17
   1   1 -35   -0.08    1.18
   1   1 -35   -0.54    1.51
   1   1 -34    1.01    1.18
   1   1 -34   -1.35    1.51
   1   1 -33    0.72    1.18
   1   1 -33   -0.01    1.58
   1   1 -32    4.64    1.26
   1   1 -32    5.42    1.65
   1   1 -31   -0.08    1.12
   1   1 -31    0.28    1.56
   1   1 -30   18.27    1.99
   1   1 -30   17.69    2.22
   1   1 -29    9.31    1.39
   1   1 -29   10.14    1.72
   1   1 -28    0.62    1.04
   1   1 -28    0.73    0.89
   1   1 -28   -0.66    1.49
   1   1 -27    3.84    1.08
   1   1 -27    2.53    0.98
   1   1 -27    1.65    1.39
   1   1 -26   -0.02    1.36
   1   1 -26    1.63    1.04
   1   1 -26    0.16    1.04
   1   1 -25   43.09    4.04
   1   1 -25   41.54    4.06
   1   1 -25   45.21    4.16
   1   1 -24    1.28    1.30
   1   1 -24    1.50    1.00
   1   1 -24    0.52    1.05
   1   1 -23    2.88    1.25
   1   1 -23    1.69    1.19
   1   1 -23    1.63    1.03
   1   1 -23    2.28    1.00
   1   1 -22   10.54    1.43
   1   1 -22   12.04    1.54
   1   1 -22    8.22    1.57
   1   1 -22   12.62    1.38
   1   1 -21    1.99    0.98
   1   1 -21    1.85    1.23
   1   1 -21    0.72    1.00
   1   1 -21    0.19    1.20
   1   1 -20   65.63    6.79
   1   1 -20   84.50    6.83
   1   1 -20   72.46    6.78
   1   1 -20   74.56    6.77
   1   1 -19    4.12    1.07
   1   1 -19    4.37    1.22
   1   1 -19    3.63    1.10
   1   1 -19    4.90    1.21
   1   1 -18   11.26    1.57
   1   1 -18   11.76    1.56
   1   1 -18   12.71    1.47
   1   1 -18   11.68    1.45
   1   1 -17   77.73    6.91
   1   1 -17   71.19    6.87
   1   1 -17   74.39    6.89
   1   1 -17   77.16    6.88
   1   1 -16    5.70    1.13
   1   1 -16    8.00    1.08
   1   1 -16    6.89    1.07
   1   1 -16    6.31    1.23
   1   1 -15    4.01    0.88
   1   1 -15    2.13    0.89
   1   1 -15    4.37    0.95
   1   1 -14   11.21    1.26
   1   1 -14    8.71    1.20
   1   1 -14   11.14    1.21
   1   1 -13  331.55   30.73
   1   1 -13  356.06   30.73
   1   1 -13  345.78   30.73
   1   1 -13  326.71   30.72
   1   1 -12  162.44   14.31
   1   1 -12  163.47   14.32
   1   1 -12  149.87   14.31
   1   1 -12  155.24   14.30
   1   1 -11   81.16    7.45
   1   1 -11   82.06    7.44
   1   1 -11   82.53    7.46
   1   1 -11   79.68    7.46
   1   1 -10    7.36    1.06
   1   1 -10    7.02    0.94
   1   1 -10    6.84    1.14
   1   1 -10    7.69    1.12
   1   1  -9  652.83   59.55
   1   1  -9  659.67   59.54
   1   1  -9  650.21   59.55
   1   1  -9  654.76   59.55
   1   1  -8   38.03    3.10
   1   1  -8   39.71    3.12
   1   1  -7  495.98   46.78
   1   1  -7  511.25   46.78
   1   1  -7  529.09   46.78
   1   1  -6   12.09    1.07
   1   1  -6    8.15    1.01
   1   1  -6   10.14    1.08
   1   1  -5    0.89    0.47
   1   1  -5    0.36    0.49
   1   1  -4    0.07    0.41
   1   1  -4    0.07    0.36
   1   1  -4   -0.41    0.35
   1   1  -3  407.93   37.32
   1   1  -3  413.29   37.33
   1   1  -3  411.51   37.33
   1   1  -2   73.75    6.71
   1   1  -1  161.55   14.24
  -1   1   1  152.65   14.24
  -1   1   0   20.70    1.94
  -1   1   0   21.65    1.94
   1   1   1   95.32    8.90
  -1   1  -1   99.82    8.91
  -1   1  -1  100.29    8.90
  -1   1  -2   21.48    2.56
  -1   1  -2   23.08    2.57
  -1   1  -3   21.31    1.30
  -1   1  -3   22.19    1.31
  -1   1  -4   32.76    3.30
  -1   1  -4   35.68    3.31
   1   1   4   32.58    3.28
  -1   1  -5  451.48   39.95
  -1   1  -5  418.89   39.95
  -1   1  -5  440.76   39.95
   1   1   5  440.01   39.95
  -1   1  -6   73.24    5.95
  -1   1  -6   64.49    5.97
  -1   1  -6   52.80    5.96
  -1   1  -7  284.47   26.28
  -1   1  -7  296.36   26.29
  -1   1  -8   46.20    4.97
  -1   1  -8   67.11    5.01
  -1   1  -9 1034.81   94.87
  -1   1  -9 1054.22   94.87
  -1   1 -10   21.79    2.02
  -1   1 -10   18.98    2.10
  -1   1 -11    2.88    0.80
  -1   1 -11    3.10    0.89
  -1   1 -12   24.39    2.35
  -1   1 -12   24.59    2.37
  -1   1 -13    0.67    0.83
  -1   1 -13    1.59    0.86
  -1   1 -13    0.93    0.78
  -1   1 -13    0.72    1.24
  -1   1 -14   32.40    3.51
  -1   1 -14   39.05    3.52
  -1   1 -14   38.81    3.62
  -1   1 -14   40.01    3.50
  -1   1 -15    0.87    0.87
  -1   1 -15   -0.21    1.25
  -1   1 -15   -0.11    0.92
  -1   1 -15    0.21    0.89
  -1   1 -16    6.41    1.08
  -1   1 -16    5.11    1.38
  -1   1 -16    7.53    1.13
  -1   1 -16    6.29    1.12
  -1   1 -17    1.83    0.97
  -1   1 -17    0.98    1.00
  -1   1 -17    1.16    1.32
  -1   1 -17    2.14    1.03
  -1   1 -18  172.67   15.65
  -1   1 -18  178.52   15.65
  -1   1 -18  158.97   15.67
  -1   1 -18  172.13   15.64
  -1   1 -19   12.51    1.80
  -1   1 -19   17.33    1.76
  -1   1 -19   16.42    1.96
  -1   1 -19   15.73    1.76
  -1   1 -20   58.45    4.97
  -1   1 -20   50.96    4.97
  -1   1 -20   51.06    5.05
  -1   1 -20   51.98    4.96
  -1   1 -21   57.67    5.31
  -1   1 -21   59.89    5.40
  -1   1 -21   54.90    5.28
  -1   1 -21   57.14    5.31
  -1   1 -22    2.08    1.22
  -1   1 -22    1.29    1.56
  -1   1 -22    4.78    1.10
  -1   1 -23   -0.24    1.10
  -1   1 -23    0.21    1.06
  -1   1 -23   -0.24    1.55
  -1   1 -24   31.10    3.05
  -1   1 -24   29.03    3.01
  -1   1 -24   35.84    3.23
  -1   1 -24   30.36    3.02
  -1   1 -25    5.48    1.61
  -1   1 -25    3.82    1.12
  -1   1 -25    3.89    1.17
  -1   1 -25    3.66    1.25
  -1   1 -26    4.31    1.62
  -1   1 -26    2.72    1.14
  -1   1 -26    4.25    1.27
  -1   1 -26    4.12    1.19
  -1   1 -27    1.58    1.12
  -1   1 -27   -1.48    1.23
  -1   1 -27   -1.69    1.09
  -1   1 -28    3.94    1.19
  -1   1 -28    2.99    1.26
  -1   1 -28    3.26    1.07
  -1   1 -29    0.53    1.15
  -1   1 -29   -0.93    1.26
  -1   1 -29    0.66    1.03
  -1   1 -30    1.01    1.15
  -1   1 -30    0.90    1.02
  -1   1 -30   -0.62    1.34
  -1   1 -31    3.06    1.26
  -1   1 -32    2.48    1.21
  -1   1 -33    0.30    1.24
  -1   1 -34    3.25    1.26
  -1   1 -35    5.22    1.34
  -1   1 -36    3.76    1.25
  -1   1 -37   -1.38    1.18
   1   2 -38    8.25    1.35
   1   2 -37   -0.44    1.13
   1   2 -36    4.27    1.25
   1   2 -35    0.74    1.17
   1   2 -34    0.60    1.52
   1   2 -34   -1.32    1.15
   1   2 -33    2.78    1.54
   1   2 -33   -0.14    1.15
   1   2 -32    1.00    1.53
   1   2 -32    1.39    1.17
   1   2 -31    1.44    1.09
   1   2 -31    1.18    1.45
   1   2 -30    1.99    1.13
   1   2 -30    3.53    1.55
   1   2 -29   -0.40    1.07
   1   2 -29   -0.50    1.44
   1   2 -29   -1.25    0.96
   1   2 -28    0.92    1.02
   1   2 -28    1.42    1.36
   1   2 -28    1.66    1.14
   1   2 -27    7.04    1.16
   1   2 -27    5.04    1.51
   1   2 -27    5.64    1.27
   1   2 -26    6.80    1.13
   1   2 -26    3.21    1.40
   1   2 -26    4.43    1.22
   1   2 -25    0.46    0.99
   1   2 -25    0.61    1.26
   1   2 -25    1.45    1.11
   1   2 -24    0.70    0.95
   1   2 -24   -0.42    1.10
   1   2 -24   -0.81    1.24
   1   2 -23   11.94    1.61
   1   2 -23    9.67    1.58
   1   2 -23   11.75    1.44
   1   2 -23   13.09    1.51
   1   2 -22   24.59    2.31
   1   2 -22   20.61    2.30
   1   2 -22   19.24    2.18
   1   2 -22   23.99    2.27
   1   2 -21   87.67    8.09
   1   2 -21   86.18    8.09
   1   2 -21   87.13    8.05
   1   2 -21   90.61    8.07
   1   2 -20    7.97    1.55
   1   2 -20    9.34    1.36
   1   2 -20   10.54    1.48
   1   2 -20    8.90    1.29
   1   2 -19    3.12    0.97
   1   2 -19    2.97    1.11
   1   2 -19    3.49    1.27
   1   2 -19    2.43    1.25
   1   2 -18   10.28    1.15
   1   2 -18    9.48    1.30
   1   2 -18    5.42    1.19
   1   2 -18    3.76    1.35
   1   2 -17   36.31    4.13
   1   2 -17   46.87    4.05
   1   2 -17   40.76    4.07
   1   2 -17   47.17    4.08
   1   2 -16    3.62    0.90
   1   2 -16    1.74    0.85
   1   2 -16    3.35    1.00
   1   2 -16    2.69    0.99
   1   2 -15    1.23    0.84
   1   2 -15    0.30    0.87
   1   2 -15    0.76    0.73
   1   2 -15    0.73    0.91
   1   2 -14    8.78    1.25
   1   2 -14   10.97    1.19
   1   2 -14    8.19    1.13
   1   2 -14   11.57    1.26
   1   2 -13   -0.53    0.86
   1   2 -13    0.35    0.87
   1   2 -13    0.41    0.75
   1   2 -13    0.67    0.78
   1   2 -12    0.36    0.88
   1   2 -12    0.87    0.84
   1   2 -12    1.13    0.74
   1   2 -12    0.07    0.80
   1   2 -11   17.12    1.51
   1   2 -11   17.36    1.54
   1   2 -10  177.15   17.59
   1   2 -10  204.63   17.60
   1   2 -10  203.63   17.60
   1   2  -9  393.28   35.93
   1   2  -9  393.91   35.93
   1   2  -9  399.55   35.93
   1   2  -8  158.80   15.91
   1   2  -8  183.43   15.91
   1   2  -8  186.19   15.91
   1   2  -7  378.02   35.05
   1   2  -7  394.52   35.05
   1   2  -6    2.09    0.74
   1   2  -6    1.10    0.73
   1   2  -6    2.01    0.67
   1   2  -5  705.38   65.25
   1   2  -5  735.53   65.25
   1   2  -5  717.41   65.25
   1   2  -4    0.92    0.51
  -1   2   4    1.83    0.29
   1   2  -4    0.43    0.45
   1   2  -4    1.68    0.47
   1   2  -3  108.00    9.55
   1   2  -3  101.57    9.55
  -1   2   3   97.96    9.54
   1   2  -3  109.94    9.55
   1   2  -3  114.83    9.55
  -1   2   2   78.44    7.37
   1   2  -2   84.35    7.38
   1   2  -1  398.63   36.24
  -1   2   1  398.37   36.24
  -1   2   1  399.20   36.23
  -1   2   0   46.10    4.38
  -1   2   0   49.86    4.38
  -1   2  -1   17.76    1.67
  -1   2  -1   18.14    1.67
  -1   2  -2    0.97    0.41
  -1   2  -2    0.68    0.43
  -1   2  -3  107.64   10.30
  -1   2  -3  120.55   10.30
  -1   2  -3  107.35   10.30
  -1   2  -4  153.34   14.44
  -1   2  -4  169.33   14.45
  -1   2  -4  156.75   14.45
  -1   2  -5    6.11    0.90
  -1   2  -5    8.06    0.84
  -1   2  -5    5.13    0.88
  -1   2  -6   62.13    6.03
  -1   2  -6   56.73    6.02
  -1   2  -7  421.08   36.89
  -1   2  -7  391.14   36.89
  -1   2  -8   47.64    5.41
  -1   2  -8   70.49    5.42
  -1   2  -9    1.21    0.88
  -1   2  -9    1.13    0.93
   1   2  10   53.11    4.68
  -1   2 -10   36.59    4.75
   1   2  11   -0.35    0.34
  -1   2 -11   -0.32    0.79
  -1   2 -11    0.40    0.80
  -1   2 -12  157.98   13.74
   1   2  12  143.29   13.72
  -1   2 -12  184.94   13.75
  -1   2 -13    2.15    0.85
  -1   2 -13    2.55    0.85
  -1   2 -14    1.41    0.85
  -1   2 -14    0.89    0.82
  -1   2 -15   15.57    1.65
  -1   2 -15   17.57    1.59
  -1   2 -16    6.27    1.51
  -1   2 -16    6.24    1.10
  -1   2 -16    8.09    1.22
  -1   2 -16    8.79    1.19
  -1   2 -17    2.96    1.09
  -1   2 -17    3.12    1.34
  -1   2 -17    2.50    0.97
  -1   2 -17    2.77    1.04
  -1   2 -18    0.92    1.08
  -1   2 -18    1.61    1.06
  -1   2 -18    1.10    1.00
  -1   2 -18    1.63    1.38
  -1   2 -19   28.18    3.13
  -1   2 -19   33.67    3.16
  -1   2 -19   36.92    3.16
  -1   2 -19   31.88    3.29
  -1   2 -20    1.71    1.10
  -1   2 -20    0.34    1.08
  -1   2 -20    1.11    1.45
  -1   2 -20    1.63    1.06
  -1   2 -21   25.91    2.51
  -1   2 -21   24.92    2.51
  -1   2 -21   23.73    2.52
  -1   2 -21   24.99    2.70
  -1   2 -22   98.37    8.68
  -1   2 -22   97.81    8.67
  -1   2 -22   95.00    8.74
  -1   2 -22   87.14    8.67
  -1   2 -23    6.14    1.22
  -1   2 -23    6.08    1.59
  -1   2 -23    4.05    1.19
  -1   2 -23    4.99    1.15
  -1   2 -24    3.00    1.20
  -1   2 -24    3.53    1.06
  -1   2 -24    2.98    1.55
  -1   2 -24    1.35    1.07
  -1   2 -25    2.61    1.23
  -1   2 -25    5.45    1.15
  -1   2 -25    6.19    1.68
  -1   2 -26   11.68    1.60
  -1   2 -26   11.30    1.53
  -1   2 -26   13.63    1.96
  -1   2 -27    2.31    1.15
  -1   2 -27    0.79    1.10
  -1   2 -27    2.18    1.23
  -1   2 -27    2.23    1.64
  -1   2 -28   -0.64    1.22
  -1   2 -28    0.01    1.12
  -1   2 -28   -1.44    1.24
  -1   2 -28    2.73    1.69
  -1   2 -29   -0.59    1.13
  -1   2 -29    1.13    1.26
  -1   2 -29    1.07    1.14
  -1   2 -30    2.12    1.12
  -1   2 -30    3.13    1.17
  -1   2 -31   -0.43    1.08
  -1   2 -31    0.55    1.19
  -1   2 -32   -0.79    1.22
  -1   2 -33    6.96    1.38
  -1   2 -34   -1.31    1.21
  -1   2 -35    1.31    1.19
  -1   2 -36    1.35    1.18
  -1   2 -37    1.13    1.17
   1   3 -38    0.31    1.06
   1   3 -37    0.31    1.10
   1   3 -36    2.33    1.16
   1   3 -35   -0.65    1.16
   1   3 -34   -0.52    1.13
   1   3 -33    1.05    1.12
   1   3 -33   -2.53    1.49
   1   3 -32    4.18    1.48
   1   3 -32    3.54    1.19
   1   3 -31    0.70    1.49
   1   3 -31    2.30    1.14
   1   3 -30    1.77    1.23
   1   3 -30    3.14    1.44
   1   3 -30    3.15    1.07
   1   3 -29    2.71    1.26
   1   3 -29    4.22    1.08
   1   3 -29    3.26    1.39
   1   3 -28    3.48    1.11
   1   3 -28    4.37    1.25
   1   3 -28    2.23    1.39
   1   3 -27    3.61    1.05
   1   3 -27    2.45    1.22
   1   3 -27    4.44    1.36
   1   3 -26   12.77    1.57
   1   3 -26   14.09    1.76
   1   3 -26   13.42    1.68
   1   3 -25    0.64    1.14
   1   3 -25    0.38    0.98
   1   3 -25    0.55    1.21
   1   3 -24    2.44    1.14
   1   3 -24    1.37    0.97
   1   3 -24    2.08    1.19
   1   3 -23    3.82    1.20
   1   3 -23    3.90    0.98
   1   3 -23    4.19    1.25
   1   3 -22   17.87    1.97
   1   3 -22   19.82    2.04
   1   3 -22   18.87    2.08
   1   3 -22   20.18    2.10
   1   3 -21   -0.43    1.24
   1   3 -21    0.79    1.10
   1   3 -21    2.47    1.15
   1   3 -21    2.43    0.93
   1   3 -20    0.67    1.21
   1   3 -20    0.57    1.09
   1   3 -20    0.04    1.16
   1   3 -20    1.87    0.88
   1   3 -19    1.59    0.93
   1   3 -19    1.42    1.07
   1   3 -19    0.79    1.28
   1   3 -19    2.17    1.19
   1   3 -18    3.03    1.14
   1   3 -18    2.75    0.93
   1   3 -18    0.95    1.09
   1   3 -18    1.06    0.91
   1   3 -17   27.53    3.03
   1   3 -17   30.33    3.09
   1   3 -17   36.08    3.12
   1   3 -17   35.94    3.05
   1   3 -16    2.37    0.86
   1   3 -16    3.07    1.01
   1   3 -16    1.98    0.83
   1   3 -16    2.29    0.99
   1   3 -15    3.02    0.83
   1   3 -15    2.29    0.97
   1   3 -15    2.35    0.95
   1   3 -15    1.94    0.87
   1   3 -14    0.29    0.80
   1   3 -14   -0.13    0.80
   1   3 -14   -1.08    0.87
   1   3 -14    0.27    0.94
   1   3 -13   87.07    8.04
   1   3 -13   91.67    8.05
   1   3 -13   86.11    8.04
   1   3 -12    0.34    0.76
   1   3 -12    0.81    0.76
   1   3 -12   -0.08    0.84
   1   3 -11   41.85    3.98
   1   3 -11   45.02    4.00
   1   3 -11   42.43    3.98
   1   3 -10  521.42   49.32
   1   3 -10  559.77   49.32
   1   3 -10  547.30   49.32
   1   3  -9  369.12   33.51
   1   3  -9  374.82   33.51
   1   3  -9  363.06   33.51
   1   3  -8  282.74   25.30
   1   3  -8  291.33   25.31
   1   3  -8  264.01   25.30
   1   3  -8  281.49   25.31
   1   3  -7  387.65   33.36
   1   3  -7  357.26   33.35
   1   3  -7  361.68   33.35
   1   3  -6  427.80   40.81
  -1   3   6  450.65   40.80
   1   3  -6  459.39   40.80
   1   3  -6  451.71   40.80
   1   3  -5  269.53   26.78
   1   3  -5  290.47   26.78
   1   3  -5  293.09   26.78
  -1   3   5  308.98   26.78
   1   3  -4   11.93    1.48
   1   3  -4   13.33    1.40
   1   3  -4   16.15    1.40
  -1   3   4   17.46    1.38
   1   3  -3   95.71    7.52
  -1   3   3   79.53    7.50
  -1   3   3   80.51    7.49
   1   3  -3   80.26    7.51
   1   3  -3   85.18    7.50
  -1   3   2   62.32    4.55
   1   3  -2   57.48    4.56
   1   3  -2   36.33    4.54
  -1   3   2   55.88    4.53
   1   3  -2   39.57    4.56
   1   3  -1  106.45   10.14
  -1   3   1  112.12   10.15
  -1   3   1  119.07   10.15
  -1   3   0  272.80   24.37
  -1   3   0  264.69   24.37
  -1   3  -1   29.60    2.70
  -1   3  -1   28.67    2.70
  -1   3  -2    8.58    0.99
  -1   3  -2    8.94    0.98
  -1   3  -3  161.07   13.87
  -1   3  -3  143.62   13.86
  -1   3  -3  164.77   13.87
  -1   3  -4    1.80    0.78
  -1   3  -4    2.82    0.79
  -1   3  -5   39.93    4.14
  -1   3  -5   49.95    4.12
  -1   3  -5   43.07    4.13
  -1   3  -6   17.41    2.16
  -1   3  -6   21.40    2.14
  -1   3  -7    8.93    1.10
  -1   3  -7    8.72    1.09
  -1   3  -8   46.86    5.15
  -1   3  -8   66.84    5.17
  -1   3  -9  152.49   14.09
  -1   3  -9  157.77   14.09
  -1   3 -10    6.99    0.95
  -1   3 -10    1.61    0.85
  -1   3 -11    3.03    0.86
  -1   3 -11    7.05    1.00
  -1   3 -12   17.14    1.44
  -1   3 -12    9.24    1.40
  -1   3 -13    3.21    0.94
  -1   3 -13    0.25    0.82
  -1   3 -14   27.61    2.54
  -1   3 -14   25.02    2.55
  -1   3 -15   29.51    2.96
  -1   3 -15   32.54    2.97
  -1   3 -16   61.21    5.23
  -1   3 -16   51.69    5.23
  -1   3 -17  112.09   10.42
  -1   3 -17  109.93   10.42
  -1   3 -17  122.18   10.44
  -1   3 -18    2.91    1.04
  -1   3 -18    3.45    1.50
  -1   3 -18    2.55    0.97
  -1   3 -18    1.67    1.13
  -1   3 -19    5.34    1.27
  -1   3 -19    7.89    1.56
  -1   3 -19    8.94    1.24
  -1   3 -19    9.81    1.33
  -1   3 -20    0.97    1.02
  -1   3 -20    2.36    1.43
  -1   3 -20    0.77    1.06
  -1   3 -20    0.86    1.08
  -1   3 -21    4.80    1.12
  -1   3 -21    4.90    1.55
  -1   3 -21    3.55    1.09
  -1   3 -21    6.07    1.21
  -1   3 -22   -0.94    1.07
  -1   3 -22    0.58    1.14
  -1   3 -22    0.10    1.47
  -1   3 -22    0.67    1.02
  -1   3 -23   17.65    1.82
  -1   3 -23   14.71    1.78
  -1   3 -23   12.68    1.71
  -1   3 -23   16.82    2.03
  -1   3 -24    3.17    1.56
  -1   3 -24    1.68    1.09
  -1   3 -24    2.92    1.03
  -1   3 -24    1.23    1.17
  -1   3 -25    7.89    1.65
  -1   3 -25    5.91    1.17
  -1   3 -25    6.34    1.29
  -1   3 -25    4.68    1.28
  -1   3 -26    1.35    1.08
  -1   3 -26    2.39    1.13
  -1   3 -26    1.27    1.21
  -1   3 -26    4.05    1.65
  -1   3 -27    5.62    1.16
  -1   3 -27    1.41    1.73
  -1   3 -27    3.09    1.20
  -1   3 -28    8.89    1.86
  -1   3 -28    8.00    1.32
  -1   3 -28    6.79    1.43
  -1   3 -29   15.91    2.23
  -1   3 -29   11.50    1.83
  -1   3 -29   17.65    1.77
  -1   3 -30   -0.35    1.29
  -1   3 -30   -0.31    1.16
  -1   3 -31    3.34    1.26
  -1   3 -31    4.87    1.22
  -1   3 -32   -0.60    1.11
  -1   3 -32   -0.70    1.21
  -1   3 -33    0.86    1.20
  -1   3 -34   -0.72    1.21
  -1   3 -35    0.94    1.16
  -1   3 -36    0.56    1.15
  -1   3 -37    1.44    1.13
   1   4 -37   -1.63    1.08
   1   4 -36   -1.41    1.09
   1   4 -35    1.32    1.14
   1   4 -34    5.36    1.23
   1   4 -33    2.47    1.15
   1   4 -32    0.87    1.48
   1   4 -32    0.99    1.09
   1   4 -31    4.39    1.16
   1   4 -31    3.33    1.46
   1   4 -31    4.10    1.34
   1   4 -30    0.02    1.08
   1   4 -30   -0.33    1.27
   1   4 -30    0.10    1.36
   1   4 -29    1.27    1.60
   1   4 -29    1.11    1.02
   1   4 -29    0.99    1.35
   1   4 -29    0.24    1.28
   1   4 -28   13.87    2.01
   1   4 -28   16.25    1.98
   1   4 -28   18.63    2.20
   1   4 -28   17.85    1.82
   1   4 -27    3.29    1.28
   1   4 -27    5.37    1.08
   1   4 -27    3.05    1.32
   1   4 -26    7.14    1.33
   1   4 -26    5.88    1.12
   1   4 -26    5.55    1.37
   1   4 -26    9.20    1.66
   1   4 -25    6.93    1.29
   1   4 -25    4.80    1.57
   1   4 -25    8.04    1.09
   1   4 -24   50.57    4.62
   1   4 -24   46.57    4.55
   1   4 -24   50.96    4.60
   1   4 -24   48.51    4.68
   1   4 -23   51.38    4.54
   1   4 -23   46.18    4.45
   1   4 -23   48.19    4.50
   1   4 -23   46.58    4.58
   1   4 -22    8.14    1.31
   1   4 -22    6.36    1.27
   1   4 -22    4.67    1.03
   1   4 -21    1.26    1.25
   1   4 -21    0.41    1.09
   1   4 -21    1.24    0.89
   1   4 -21    1.79    1.11
   1   4 -20    0.47    0.89
   1   4 -20   -0.02    0.95
   1   4 -20   -1.04    1.05
   1   4 -20    0.64    1.11
   1   4 -19   24.73    2.48
   1   4 -19   25.13    2.48
   1   4 -19   24.31    2.56
   1   4 -19   28.07    2.59
   1   4 -18    2.53    0.92
   1   4 -18    1.39    0.91
   1   4 -18    4.27    1.27
   1   4 -18    1.36    1.10
   1   4 -17   59.19    4.90
   1   4 -17   61.99    4.95
   1   4 -17   44.44    4.91
   1   4 -17   47.18    4.94
   1   4 -16   20.95    2.19
   1   4 -16   22.99    2.23
   1   4 -16   23.38    2.28
   1   4 -16   22.23    2.27
   1   4 -15    2.84    0.80
   1   4 -15    1.64    0.91
   1   4 -15    3.10    0.97
   1   4 -14  134.84   11.36
   1   4 -14  125.08   11.37
   1   4 -14  115.39   11.36
   1   4 -13    4.71    0.85
   1   4 -13    3.14    0.89
   1   4 -13    4.72    0.92
   1   4 -12   14.90    1.63
   1   4 -12   17.97    1.69
   1   4 -12   15.99    1.68
   1   4 -11   16.19    1.77
   1   4 -11   18.66    1.81
   1   4 -11   19.55    1.83
   1   4 -10  133.45   11.70
   1   4 -10  119.08   11.69
   1   4 -10  135.14   11.69
   1   4 -10  128.81   11.69
   1   4  -9  261.41   24.25
   1   4  -9  274.35   24.26
   1   4  -9  265.35   24.26
   1   4  -8  639.16   58.15
   1   4  -8  650.77   58.14
   1   4  -8  630.74   58.14
   1   4  -7  141.03   11.80
  -1   4   7  118.69   11.77
   1   4  -7  136.03   11.79
   1   4  -7  134.26   11.78
   1   4  -6  343.13   31.01
  -1   4   6  329.05   31.00
   1   4  -6  349.40   31.00
   1   4  -6  345.46   31.00
   1   4  -5  174.63   16.09
   1   4  -5  208.37   16.09
  -1   4   5  171.06   16.07
   1   4  -5  169.86   16.07
   1   4  -5  175.58   16.08
   1   4  -4   82.73    7.15
   1   4  -4   91.26    7.19
   1   4  -4   88.18    7.15
   1   4  -4   81.99    7.18
   1   4  -3  117.07   11.62
  -1   4   3  136.70   11.62
   1   4  -3  116.13   11.64
   1   4  -3  118.20   11.64
  -1   4   3  142.35   11.63
  -1   4   2  281.06   25.92
   1   4  -2  282.58   25.91
   1   4  -2  302.64   25.92
  -1   4   2  292.04   25.92
   1   4  -2  273.29   25.92
   1   4  -1   13.81    1.36
  -1   4   1   12.62    1.36
  -1   4   1   10.87    1.30
   1   4  -1   12.05    1.22
  -1   4   0   47.77    4.31
  -1   4   0   45.74    4.32
  -1   4  -1   24.39    2.18
  -1   4  -1   20.67    2.21
  -1   4  -2  163.55   15.71
  -1   4  -2  165.99   15.71
  -1   4  -2  177.44   15.69
  -1   4  -3  219.30   21.42
  -1   4  -3  239.71   21.42
  -1   4  -3  241.73   21.41
  -1   4  -4   92.45    9.43
  -1   4  -4   94.24    9.43
  -1   4  -4  113.85    9.41
  -1   4  -5   68.91    6.54
  -1   4  -5   76.47    6.54
  -1   4  -5   69.39    6.52
  -1   4  -6  176.71   16.82
  -1   4  -6  173.88   16.81
  -1   4  -6  197.47   16.81
  -1   4  -7  735.93   66.79
  -1   4  -7  753.45   66.79
  -1   4  -7  721.82   66.79
  -1   4  -8    4.73    0.96
  -1   4  -8    4.73    0.99
  -1   4  -8    4.46    0.84
  -1   4  -9   26.58    2.29
  -1   4  -9   21.06    2.22
  -1   4 -10   53.68    4.42
  -1   4 -10   43.66    4.37
  -1   4 -11    1.16    0.77
  -1   4 -11    4.07    0.95
  -1   4 -12    4.13    0.88
  -1   4 -12    6.02    1.03
  -1   4 -13   37.94    3.20
  -1   4 -13   38.41    3.18
  -1   4 -14   43.46    3.76
  -1   4 -14   37.08    3.75
  -1   4 -15    1.30    0.96
  -1   4 -15    0.68    0.92
  -1   4 -16    1.52    0.97
  -1   4 -16    2.40    0.98
  -1   4 -17    2.21    1.02
  -1   4 -17    5.23    1.06
  -1   4 -18   19.51    1.95
  -1   4 -18   17.17    1.96
  -1   4 -19   15.76    1.90
  -1   4 -19   18.39    1.98
  -1   4 -19   18.56    1.87
  -1   4 -20   11.40    1.49
  -1   4 -20   10.57    1.37
  -1   4 -20    9.03    1.37
  -1   4 -20   11.64    1.79
  -1   4 -21    3.78    1.00
  -1   4 -21    1.22    1.02
  -1   4 -21    2.68    1.49
  -1   4 -21    2.25    1.17
  -1   4 -22   -0.31    0.97
  -1   4 -22    0.34    1.15
  -1   4 -22   -1.85    1.48
  -1   4 -22   -1.03    1.01
  -1   4 -23   65.84    5.63
  -1   4 -23   57.71    5.59
  -1   4 -23   63.80    5.73
  -1   4 -23   57.64    5.61
  -1   4 -24    1.86    1.21
  -1   4 -24    0.57    1.02
  -1   4 -24    1.80    1.57
  -1   4 -24    2.39    1.08
  -1   4 -25    9.76    1.52
  -1   4 -25   10.00    1.42
  -1   4 -25   10.46    1.80
  -1   4 -25    8.95    1.36
  -1   4 -26   -0.17    1.23
  -1   4 -26    0.86    1.06
  -1   4 -26    1.02    1.61
  -1   4 -26    0.09    1.13
  -1   4 -27   -0.46    1.71
  -1   4 -27    1.48    1.23
  -1   4 -27    0.26    1.05
  -1   4 -28   -2.83    1.79
  -1   4 -28   -0.49    1.05
  -1   4 -29    4.06    1.83
  -1   4 -29    2.09    1.10
  -1   4 -30   -0.47    1.84
  -1   4 -30    1.69    1.24
  -1   4 -30    0.67    1.09
  -1   4 -31    3.44    1.18
  -1   4 -31    1.59    1.30
  -1   4 -31   -0.36    1.84
  -1   4 -32    2.41    1.19
  -1   4 -32    2.25    1.30
  -1   4 -33   -0.18    1.16
  -1   4 -33   -1.08    1.13
  -1   4 -34    0.49    1.15
  -1   4 -35    0.23    1.10
  -1   4 -36    0.14    1.14
  -1   4 -37   -0.85    1.07
   1   5 -37    0.87    1.01
   1   5 -36    0.26    1.04
   1   5 -35    3.55    1.12
   1   5 -34    0.08    1.10
   1   5 -33    0.91    1.09
   1   5 -32    2.76    1.11
   1   5 -32    3.32    1.34
   1   5 -31   -2.13    1.03
   1   5 -31   -2.24    1.34
   1   5 -30    1.65    1.02
   1   5 -30    1.10    1.29
   1   5 -30    0.07    1.72
   1   5 -30   -0.51    1.38
   1   5 -29    0.25    1.04
   1   5 -29   -0.17    1.28
   1   5 -29   -0.56    1.65
   1   5 -29   -0.73    1.30
   1   5 -28    6.22    1.08
   1   5 -28    5.17    1.35
   1   5 -28    4.88    1.72
   1   5 -28    4.33    1.34
   1   5 -27    6.76    1.11
   1   5 -27    6.51    1.35
   1   5 -27    6.10    1.75
   1   5 -27    5.12    1.35
   1   5 -26    4.73    1.30
   1   5 -26    3.83    1.58
   1   5 -26    4.25    1.27
   1   5 -26    5.61    1.03
   1   5 -25    2.65    1.22
   1   5 -25    0.01    1.48
   1   5 -25    0.58    1.18
   1   5 -25    2.72    0.95
   1   5 -24    0.53    1.14
   1   5 -24    0.02    1.43
   1   5 -24    0.13    1.20
   1   5 -24    0.85    0.89
   1   5 -23    9.03    1.42
   1   5 -23   10.56    1.21
   1   5 -23    6.12    1.42
   1   5 -23    8.62    1.63
   1   5 -22    2.68    1.20
   1   5 -22    6.63    0.99
   1   5 -22    4.13    1.19
   1   5 -22    4.34    1.43
   1   5 -21    0.94    0.88
   1   5 -21    0.21    0.97
   1   5 -21    1.36    1.33
   1   5 -21   -0.16    1.09
   1   5 -20   23.49    2.80
   1   5 -20   28.59    2.71
   1   5 -20   27.04    2.61
   1   5 -20   28.19    2.69
   1   5 -20   26.93    2.64
   1   5 -19    7.58    1.60
   1   5 -19    9.75    1.20
   1   5 -19    7.63    1.15
   1   5 -19    8.79    1.36
   1   5 -19    8.62    1.32
   1   5 -18    1.36    0.85
   1   5 -18    2.22    1.08
   1   5 -18    3.08    0.97
   1   5 -18    0.93    1.07
   1   5 -17    1.01    0.85
   1   5 -17    2.26    1.21
   1   5 -17    1.03    0.95
   1   5 -16    2.21    0.86
   1   5 -16    1.64    1.11
   1   5 -16    1.19    0.94
   1   5 -15    9.02    1.37
   1   5 -15   13.05    1.43
   1   5 -15   12.50    1.32
   1   5 -14   98.73    8.79
   1   5 -14  100.35    8.79
   1   5 -14   91.36    8.78
   1   5 -13    1.21    0.86
   1   5 -13    1.62    0.85
   1   5 -13    0.69    0.75
   1   5 -12   23.40    2.16
   1   5 -12   18.63    2.08
   1   5 -12   25.46    2.14
   1   5 -12   20.27    2.11
   1   5 -11  100.76    8.79
   1   5 -11   96.91    8.77
   1   5 -11   91.92    8.76
   1   5 -11   97.39    8.78
   1   5 -10  157.35   13.99
   1   5 -10  143.82   13.98
  -1   5  10  154.92   13.97
   1   5 -10  162.38   14.00
   1   5  -9   12.85    1.49
   1   5  -9   12.06    1.45
  -1   5   9   16.49    1.42
   1   5  -9   15.19    1.57
   1   5  -8  162.13   14.19
   1   5  -8  165.87   14.21
  -1   5   8  129.97   14.19
   1   5  -8  178.36   14.20
   1   5  -7 1337.63  122.09
   1   5  -7 1354.79  122.09
  -1   5   7 1332.47  122.09
   1   5  -7 1355.87  122.09
   1   5  -6  306.54   28.63
   1   5  -6  342.72   28.64
  -1   5   6  306.73   28.63
   1   5  -6  327.94   28.64
   1   5  -6  309.87   28.63
   1   5  -5   -1.57    0.96
   1   5  -4  444.22   39.98
  -1   5   4  432.45   39.98
   1   5  -4  443.20   39.99
   1   5  -4  436.49   39.98
   1   5  -3   36.51    2.97
   1   5  -3   36.09    2.88
   1   5  -3   28.00    2.98
   1   5  -2    4.58    0.68
  -1   5   2    7.21    0.82
  -1   5   2    8.15    0.93
   1   5  -2    5.77    1.10
   1   5  -2    3.41    0.95
  -1   5   1    7.99    1.57
   1   5  -1   20.38    1.61
  -1   5   1    7.62    1.64
   1   5  -1   15.61    1.66
   1   5  -1   17.70    1.45
   1   5   0   17.15    1.95
  -1   5   0   32.33    2.07
  -1   5   0   33.20    2.09
   1   5   0   17.87    2.05
   1   5   0   18.97    2.11
  -1   5  -1   89.38    7.01
  -1   5  -1   78.20    7.01
  -1   5  -1   73.17    6.97
  -1   5  -2  236.07   21.61
  -1   5  -2  224.01   21.61
  -1   5  -2  241.88   21.59
  -1   5  -3   70.50    6.81
  -1   5  -3   69.01    6.80
  -1   5  -3   77.56    6.77
  -1   5  -4    6.57    1.00
  -1   5  -4    5.12    0.77
  -1   5  -4    6.92    1.05
  -1   5  -5  232.94   21.79
  -1   5  -5  240.65   21.79
  -1   5  -5  241.99   21.78
  -1   5  -6   16.36    1.64
  -1   5  -6   12.89    1.49
  -1   5  -6   18.37    1.62
  -1   5  -7    2.55    0.91
  -1   5  -7    3.08    0.87
  -1   5  -8   28.79    2.61
  -1   5  -8   24.11    2.54
  -1   5  -8   30.42    2.60
  -1   5  -9   80.28    7.36
  -1   5  -9   81.28    7.34
  -1   5  -9   78.82    7.37
  -1   5 -10   16.90    1.79
  -1   5 -10   20.11    1.89
  -1   5 -11    7.19    1.04
  -1   5 -11    3.53    0.85
  -1   5 -12   10.06    1.22
  -1   5 -12    6.33    1.05
  -1   5 -13    9.45    1.11
  -1   5 -13    6.31    1.27
  -1   5 -14    1.25    0.89
  -1   5 -14    0.87    0.90
  -1   5 -14    0.25    1.01
  -1   5 -15    2.78    0.94
  -1   5 -15    2.80    0.96
  -1   5 -15    2.19    1.06
  -1   5 -16    3.35    0.96
  -1   5 -16    0.71    1.02
  -1   5 -17   32.07    3.20
  -1   5 -17   35.17    3.23
  -1   5 -18   11.56    1.35
  -1   5 -18    8.03    1.32
  -1   5 -19    0.23    0.94
  -1   5 -19    1.57    0.99
  -1   5 -20    5.03    1.04
  -1   5 -20    5.01    1.10
  -1   5 -21   -0.17    1.16
  -1   5 -21    2.04    1.57
  -1   5 -21   -0.92    0.92
  -1   5 -21   -0.82    0.96
  -1   5 -22   -0.56    1.17
  -1   5 -22   -0.47    0.95
  -1   5 -22   -0.30    0.95
  -1   5 -22    1.02    1.53
  -1   5 -23   34.47    3.55
  -1   5 -23   36.97    3.54
  -1   5 -23   37.17    3.74
  -1   5 -23   42.17    3.62
  -1   5 -24    7.00    1.38
  -1   5 -24    7.43    1.15
  -1   5 -24    7.21    1.65
  -1   5 -24    4.97    1.17
  -1   5 -25    8.51    1.39
  -1   5 -25    9.96    1.55
  -1   5 -25   11.04    1.36
  -1   5 -25    9.93    1.82
  -1   5 -26    0.15    1.25
  -1   5 -26    1.23    1.01
  -1   5 -27    2.46    1.30
  -1   5 -27    0.84    1.01
  -1   5 -28    1.36    1.31
  -1   5 -28    1.23    1.03
  -1   5 -29    0.93    1.05
  -1   5 -30    0.70    1.13
  -1   5 -31    1.87    1.14
  -1   5 -32    3.87    1.33
  -1   5 -32    4.91    1.20
  -1   5 -33    1.21    1.31
  -1   5 -33    3.80    1.14
  -1   5 -34    0.76    1.10
  -1   5 -35   -1.28    1.13
  -1   5 -36   -0.25    1.06
   1   6 -36    0.53    0.99
   1   6 -35    1.04    1.02
   1   6 -34    0.42    1.03
   1   6 -33   -0.10    1.04
   1   6 -33    0.25    1.29
   1   6 -32   -0.23    1.07
   1   6 -32   -0.77    1.34
   1   6 -31    2.18    1.05
   1   6 -31   -0.24    1.78
   1   6 -31    0.05    1.35
   1   6 -30   -1.19    1.33
   1   6 -30    0.55    1.77
   1   6 -30    0.77    0.99
   1   6 -30    2.03    1.31
   1   6 -29   18.81    2.42
   1   6 -29   14.40    2.06
   1   6 -29   17.39    2.08
   1   6 -29   19.40    1.89
   1   6 -28   -0.14    1.27
   1   6 -28   -0.50    1.66
   1   6 -28   -0.03    1.23
   1   6 -28   -0.57    1.01
   1   6 -27    0.59    0.95
   1   6 -27    1.53    1.19
   1   6 -27    1.35    1.62
   1   6 -27    0.23    1.24
   1   6 -26   -0.32    0.90
   1   6 -26    0.78    1.24
   1   6 -26    0.48    1.54
   1   6 -26   -0.03    1.18
   1   6 -25   32.23    2.98
   1   6 -25   31.67    2.86
   1   6 -25   24.85    2.98
   1   6 -25   28.56    3.12
   1   6 -24   -0.75    0.86
   1   6 -24   -0.25    1.19
   1   6 -24    1.14    1.44
   1   6 -24    0.25    1.20
   1   6 -23   12.37    1.66
   1   6 -23   13.29    1.49
   1   6 -23   14.13    1.68
   1   6 -23   12.14    1.86
   1   6 -22    6.87    1.22
   1   6 -22    8.77    1.57
   1   6 -22    7.77    1.12
   1   6 -22    9.08    1.33
   1   6 -21   10.61    1.38
   1   6 -21    7.25    1.16
   1   6 -21    9.59    1.63
   1   6 -21    8.88    1.22
   1   6 -20    3.17    1.16
   1   6 -20    2.20    0.94
   1   6 -20    3.90    1.43
   1   6 -20    3.24    0.88
   1   6 -19    0.16    0.92
   1   6 -19   -0.30    0.83
   1   6 -18   19.17    1.97
   1   6 -18   18.10    2.04
   1   6 -18   21.94    2.07
   1   6 -17    2.86    0.85
   1   6 -17    0.57    0.98
   1   6 -17    1.42    1.06
   1   6 -16    5.26    0.93
   1   6 -16    4.63    1.07
   1   6 -16    6.18    1.13
   1   6 -15   55.16    5.17
   1   6 -15   66.67    5.20
   1   6 -15   50.46    5.14
   1   6 -14    0.41    0.79
   1   6 -14    1.78    0.94
   1   6 -14    2.88    1.02
  -1   6  14    1.42    0.61
   1   6 -14    2.17    1.01
  -1   6  13   48.25    4.45
   1   6 -13   45.45    4.53
   1   6 -13   48.09    4.48
   1   6 -13   44.32    4.51
   1   6 -13   55.91    4.50
   1   6 -12    2.08    0.87
   1   6 -12    3.43    1.10
   1   6 -12    3.14    0.96
   1   6 -11    9.11    1.45
   1   6 -11   12.46    1.57
   1   6 -11    8.64    1.43
   1   6 -10   14.96    1.30
   1   6 -10   11.80    1.43
   1   6 -10   13.68    1.28
   1   6  -9   45.94    3.90
   1   6  -9   45.08    3.95
  -1   6   9   36.49    3.89
   1   6  -9   43.09    3.89
   1   6  -8    1.87    0.66
   1   6  -8    1.30    0.60
   1   6  -8    2.20    0.82
   1   6  -8    1.22    0.93
  -1   6   8    1.90    0.65
   1   6  -7   17.51    1.80
   1   6  -7   15.80    1.88
   1   6  -7   16.45    1.80
   1   6  -7   16.67    1.90
   1   6  -6   18.92    2.05
   1   6  -6   22.93    2.15
   1   6  -6   18.86    2.04
  -1   6   6   24.31    2.10
   1   6  -5  139.76   12.76
   1   6  -5  137.23   12.74
   1   6  -5  152.48   12.76
  -1   6   5  137.40   12.75
   1   6  -4  476.09   44.07
  -1   6   4  480.57   44.06
   1   6  -4  518.14   44.07
   1   6  -4  479.64   44.06
   1   6  -3  369.95   32.82
   1   6  -3  352.55   32.81
   1   6  -3  397.22   32.82
  -1   6   3  371.82   32.82
  -1   6   3  349.49   32.81
   1   6  -2  436.97   36.38
   1   6  -2  387.84   36.36
   1   6  -2  365.42   36.37
  -1   6   2  437.76   36.37
  -1   6   2  418.77   36.37
  -1   6   1   84.21    9.09
   1   6  -1  106.20    9.09
  -1   6   1   94.14    9.10
  -1   6   0   17.01    1.80
   1   6   0   17.73    1.77
  -1   6   0   17.61    1.82
   1   6   0   19.88    1.82
   1   6   1  485.73   37.81
  -1   6  -1  500.28   37.81
   1   6   1  377.09   37.79
   1   6   1  481.12   37.80
  -1   6  -1  514.34   37.81
   1   6   2  123.36   10.15
  -1   6  -2  115.59   10.13
  -1   6  -2  100.49   10.16
  -1   6  -2   98.36   10.16
   1   6   2   92.81   10.16
  -1   6  -3   39.15    3.56
  -1   6  -3   39.23    3.64
  -1   6  -3   37.46    3.63
  -1   6  -4   -0.20    0.47
  -1   6  -4    0.22    0.80
  -1   6  -5   45.46    4.35
  -1   6  -5   49.15    4.41
  -1   6  -5   52.20    4.42
  -1   6  -6   49.85    4.31
  -1   6  -6   43.70    4.37
  -1   6  -6   43.18    4.37
  -1   6  -7   -1.14    0.58
  -1   6  -7   -0.42    0.89
  -1   6  -7   -0.01    0.86
  -1   6  -8   16.74    1.81
  -1   6  -8   20.63    1.90
  -1   6  -8   20.20    1.92
  -1   6  -9    8.85    1.11
  -1   6  -9   10.61    1.24
  -1   6  -9   10.70    1.28
  -1   6 -10   10.82    1.31
  -1   6 -10   13.68    1.42
  -1   6 -10   13.25    1.47
  -1   6 -11   12.98    1.52
  -1   6 -11   12.70    1.38
  -1   6 -12    2.58    0.81
  -1   6 -12    3.35    1.05
  -1   6 -13   28.83    2.78
  -1   6 -13   27.80    2.70
  -1   6 -14   19.71    2.14
  -1   6 -14   20.77    2.04
  -1   6 -15    1.80    1.08
  -1   6 -15    2.79    0.91
  -1   6 -16   14.99    1.67
  -1   6 -16   14.24    1.75
  -1   6 -16   15.08    1.63
  -1   6 -17    2.83    1.07
  -1   6 -17    4.27    0.94
  -1   6 -17    3.74    1.20
  -1   6 -18   -1.67    1.06
  -1   6 -18    0.35    0.86
  -1   6 -19   -1.69    0.95
  -1   6 -19   -0.84    0.88
  -1   6 -20    9.46    1.27
  -1   6 -20    8.16    1.19
  -1   6 -21   33.03    2.76
  -1   6 -21   23.31    2.79
  -1   6 -22    6.86    1.23
  -1   6 -22   10.49    1.22
  -1   6 -23   -0.80    0.94
  -1   6 -23   -0.89    0.94
  -1   6 -23   -0.13    1.20
  -1   6 -24    2.94    1.05
  -1   6 -24    4.99    1.26
  -1   6 -24    2.86    0.99
  -1   6 -25    5.62    1.34
  -1   6 -25    4.74    1.07
  -1   6 -26    1.54    1.30
  -1   6 -26    2.92    0.99
  -1   6 -27    0.29    1.31
  -1   6 -27   -0.76    1.01
  -1   6 -28    0.82    1.36
  -1   6 -28    0.91    1.00
  -1   6 -29    1.95    1.39
  -1   6 -29    4.59    1.11
  -1   6 -30    1.92    1.09
  -1   6 -31   -0.10    1.08
  -1   6 -32    1.15    1.08
  -1   6 -33   -0.66    1.25
  -1   6 -33    1.75    1.07
  -1   6 -34    0.80    1.30
  -1   6 -34    2.63    1.11
  -1   6 -35    0.10    1.05
  -1   6 -36    0.73    1.04
   1   7 -36    0.09    0.98
   1   7 -35    0.51    0.96
   1   7 -34    3.32    1.03
   1   7 -34    4.25    1.33
   1   7 -33    2.21    1.02
   1   7 -33    2.16    1.36
   1   7 -32    1.78    1.00
   1   7 -32    1.73    1.81
   1   7 -32    0.63    1.37
   1   7 -31   -0.05    1.01
   1   7 -31    1.32    1.80
   1   7 -31    1.50    1.35
   1   7 -30    2.85    1.04
   1   7 -30    0.42    1.85
   1   7 -30    2.50    1.35
   1   7 -29    0.80    0.99
   1   7 -29    0.43    1.82
   1   7 -29   -2.27    1.34
   1   7 -29   -2.19    1.24
   1   7 -28    0.91    1.72
   1   7 -28   -0.22    0.94
   1   7 -28   -1.08    1.20
   1   7 -28    0.05    1.29
   1   7 -27   22.35    2.32
   1   7 -27   21.34    2.11
   1   7 -27   20.91    2.54
   1   7 -27   18.71    2.25
   1   7 -26    2.20    0.93
   1   7 -26    2.05    1.26
   1   7 -26    1.08    1.21
   1   7 -26    1.31    1.61
   1   7 -25    2.45    0.95
   1   7 -25    3.64    1.20
   1   7 -25    2.49    1.53
   1   7 -25    4.01    1.26
   1   7 -24   10.53    1.54
   1   7 -24    7.47    1.47
   1   7 -24    8.59    1.74
   1   7 -24   11.58    1.27
   1   7 -23   -0.28    1.03
   1   7 -23   -1.36    1.44
   1   7 -23    2.11    0.85
   1   7 -23    0.59    1.18
   1   7 -22   12.96    1.49
   1   7 -22   12.79    1.87
   1   7 -22   11.02    1.39
   1   7 -22   13.72    1.62
   1   7 -21    0.19    0.94
   1   7 -21    0.72    0.80
   1   7 -20    0.84    0.96
   1   7 -20    0.99    0.80
   1   7 -19    7.81    1.15
   1   7 -19    6.33    1.01
   1   7 -18    6.86    1.20
   1   7 -18    7.82    1.04
   1   7 -17   -0.51    0.96
   1   7 -17    0.22    0.78
   1   7 -16   25.65    2.45
   1   7 -16   23.89    2.38
   1   7 -16   22.44    2.31
   1   7 -16   24.89    2.37
   1   7 -15    1.11    1.10
   1   7 -15    0.20    0.96
   1   7 -15    0.20    0.77
   1   7 -15    0.22    0.95
   1   7 -14    4.03    0.95
   1   7 -14    3.04    1.09
  -1   7  14    1.85    0.68
   1   7 -14    2.28    1.01
   1   7 -14    3.16    0.77
   1   7 -13    2.44    1.05
  -1   7  13    2.96    0.68
   1   7 -13    1.10    0.89
   1   7 -13    0.37    0.73
   1   7 -12   11.67    1.32
   1   7 -12   13.58    1.22
   1   7 -12   11.13    1.10
   1   7 -11    6.89    1.13
  -1   7  11    5.84    0.86
   1   7 -11    5.22    1.01
   1   7 -11    5.04    0.84
   1   7 -10   12.56    1.57
   1   7 -10   15.35    1.38
   1   7  -9    6.51    1.19
   1   7  -9   10.07    0.96
   1   7  -9   11.70    1.01
   1   7  -9    5.22    1.13
  -1   7   9    4.17    1.04
   1   7  -8  117.53   11.28
   1   7  -8  117.09   11.28
  -1   7   8  127.21   11.27
   1   7  -8  131.08   11.26
   1   7  -8  120.41   11.26
   1   7  -7   37.46    4.34
   1   7  -7   35.86    4.36
   1   7  -7   41.55    4.30
   1   7  -6    8.03    1.14
   1   7  -6    8.46    0.96
   1   7  -6    7.73    1.19
   1   7  -5    3.06    0.91
   1   7  -5    1.55    0.95
   1   7  -4  183.36   19.49
  -1   7   4  219.89   19.48
   1   7  -4  194.15   19.48
   1   7  -4  224.46   19.46
  -1   7   4  212.77   19.47
  -1   7   3   91.93    9.34
  -1   7   3  103.81    9.35
   1   7  -3  116.36    9.36
   1   7  -3  107.48    9.35
  -1   7   2   25.46    2.48
  -1   7   2   28.16    2.52
   1   7  -2   28.76    2.54
   1   7  -2   23.84    2.51
   1   7  -1  125.29   12.16
  -1   7   1  139.31   12.16
   1   7  -1  120.64   12.16
  -1   7   1  148.60   12.16
  -1   7   0    2.54    0.81
  -1   7   0    2.88    0.75
   1   7   0    2.30    0.77
   1   7   0    1.82    0.87
  -1   7  -1   -0.53    0.79
  -1   7  -1   -1.22    0.75
   1   7   1   -0.52    0.67
   1   7   1    0.04    0.84
   1   7   2   70.50    5.39
  -1   7  -2   48.22    5.41
  -1   7  -2   44.63    5.41
   1   7   2   65.57    5.41
   1   7   3   13.31    1.46
  -1   7  -3   23.49    1.60
  -1   7  -3   13.07    1.36
  -1   7  -3   19.33    1.56
   1   7   3   18.04    1.54
   1   7   4   18.75    1.50
   1   7   4   18.82    1.58
  -1   7  -4   16.94    1.62
  -1   7  -4   14.86    1.62
  -1   7  -4   12.59    1.43
  -1   7  -5    9.77    1.01
  -1   7  -5    7.82    1.01
  -1   7  -6   11.76    1.22
  -1   7  -6   13.35    1.42
  -1   7  -6   12.90    1.43
  -1   7  -7    1.38    0.91
  -1   7  -7    0.39    0.86
  -1   7  -7    0.72    0.54
  -1   7  -8   -1.37    0.59
  -1   7  -8    0.21    0.96
  -1   7  -8    0.23    0.91
  -1   7  -9   35.08    3.17
  -1   7  -9   37.84    3.15
  -1   7  -9   30.00    3.08
  -1   7 -10    9.34    1.15
  -1   7 -10    9.98    1.34
  -1   7 -10   11.59    1.30
  -1   7 -11    4.85    1.11
  -1   7 -11    4.15    1.04
  -1   7 -11    5.10    0.82
  -1   7 -12    2.52    0.79
  -1   7 -12    2.35    1.05
  -1   7 -13    3.77    0.85
  -1   7 -13    3.09    1.13
  -1   7 -14   25.71    2.46
  -1   7 -14   22.98    2.32
  -1   7 -15   30.90    3.12
  -1   7 -15   32.69    3.03
  -1   7 -16   12.56    1.60
  -1   7 -16   13.03    1.44
  -1   7 -17    6.57    1.09
  -1   7 -17    9.14    1.21
  -1   7 -17    7.32    1.33
  -1   7 -18   -0.04    1.03
  -1   7 -18   -0.67    1.17
  -1   7 -18    0.39    0.83
  -1   7 -19    3.69    1.12
  -1   7 -19    1.83    0.91
  -1   7 -20   -0.32    0.87
  -1   7 -21   -0.25    0.98
  -1   7 -21   -0.60    0.89
  -1   7 -22    0.75    0.99
  -1   7 -22    0.59    0.87
  -1   7 -23    2.38    0.92
  -1   7 -24   -0.05    0.88
  -1   7 -25    6.49    1.07
  -1   7 -25    4.05    1.36
  -1   7 -26    0.73    0.94
  -1   7 -26    0.95    1.30
  -1   7 -27   10.27    1.43
  -1   7 -27   13.22    1.72
  -1   7 -28   -0.42    1.01
  -1   7 -28    0.26    1.36
  -1   7 -29   -0.35    1.39
  -1   7 -29    0.85    1.02
  -1   7 -30    1.95    1.37
  -1   7 -30    1.39    1.07
  -1   7 -31    1.52    1.04
  -1   7 -32    1.11    1.07
  -1   7 -33    2.41    1.08
  -1   7 -34    0.11    1.00
  -1   7 -34   -0.20    1.21
  -1   7 -35    0.01    1.01
   1   8 -35    0.94    0.97
   1   8 -34   -0.56    1.30
   1   8 -34    0.56    0.95
   1   8 -33   -0.50    1.37
   1   8 -33   -0.18    0.94
   1   8 -33   -0.09    1.79
   1   8 -32    0.50    0.95
   1   8 -32   -1.11    1.80
   1   8 -32    2.15    1.40
   1   8 -31    0.70    0.95
   1   8 -31    0.64    1.86
   1   8 -31   -0.05    1.39
   1   8 -30    2.65    0.96
   1   8 -30    0.94    1.87
   1   8 -30    1.70    1.38
   1   8 -29    2.83    1.79
   1   8 -29    1.71    1.38
   1   8 -29    2.81    0.98
   1   8 -28    4.34    1.77
   1   8 -28    3.18    1.01
   1   8 -28    4.19    1.41
   1   8 -27   -2.03    1.23
   1   8 -27   -1.39    1.66
   1   8 -27    1.08    0.93
   1   8 -27   -1.61    1.38
   1   8 -26    1.56    1.17
   1   8 -26   -0.02    0.88
   1   8 -26    0.21    1.60
   1   8 -26    0.25    1.27
   1   8 -25    7.60    1.07
   1   8 -25    6.32    1.41
   1   8 -25    4.97    1.38
   1   8 -25    6.02    1.69
   1   8 -24   18.46    1.85
   1   8 -24   13.49    1.58
   1   8 -24   14.15    2.07
   1   8 -24   14.48    1.73
   1   8 -23    5.57    0.94
   1   8 -23    5.09    1.62
   1   8 -23    4.86    1.14
   1   8 -22    0.63    0.79
   1   8 -22    0.20    0.98
   1   8 -21    5.06    0.92
   1   8 -21    5.12    1.08
   1   8 -20    3.72    0.88
   1   8 -20    6.93    1.11
   1   8 -19    4.67    0.88
   1   8 -19    5.43    1.11
   1   8 -18    4.95    0.88
   1   8 -18    5.80    1.21
   1   8 -18    5.01    1.13
   1   8 -17    2.11    0.77
   1   8 -17    2.37    1.00
   1   8 -17    2.12    1.15
   1   8 -16    1.09    0.73
   1   8 -16    1.77    0.98
   1   8 -16    0.36    1.12
   1   8 -15    3.78    0.81
   1   8 -15    3.66    1.07
   1   8 -15    5.17    1.17
   1   8 -14    3.95    1.10
   1   8 -14    2.92    0.74
   1   8 -13    1.37    1.06
  -1   8  13   -0.44    0.75
   1   8 -13    0.22    0.70
   1   8 -12   56.06    5.61
  -1   8  12   60.89    5.55
   1   8 -12   62.04    5.54
   1   8 -11    2.47    1.06
  -1   8  11    1.53    0.83
   1   8 -11    2.95    0.68
   1   8 -10   21.11    2.39
   1   8 -10   21.58    2.23
   1   8 -10   22.04    2.37
   1   8  -9    6.11    1.19
   1   8  -9    6.88    1.25
   1   8  -8   -0.08    0.92
   1   8  -8   -1.04    0.95
  -1   8   8   -1.05    0.87
   1   8  -7   36.64    3.71
  -1   8   7   41.80    3.69
  -1   8   6   13.88    1.30
   1   8  -6   10.85    1.49
  -1   8   6   17.83    1.45
   1   8  -6    7.69    1.43
  -1   8   5   57.41    5.59
   1   8  -5   58.93    5.63
  -1   8   5   65.23    5.62
   1   8  -5   65.94    5.62
  -1   8   4   39.62    4.27
   1   8  -4   57.19    4.31
  -1   8   4   43.72    4.30
   1   8  -4   51.57    4.33
   1   8  -3   -0.13    0.83
   1   8  -3    1.18    0.97
  -1   8   3    3.09    0.83
  -1   8   3    3.30    0.70
   1   8  -2    2.52    0.82
  -1   8   2    3.64    0.78
   1   8  -2    1.70    0.92
  -1   8   2    3.36    0.84
  -1   8   1   -0.51    0.74
  -1   8   1    0.52    0.83
   1   8  -1   -1.06    0.87
   1   8   0   87.02    7.24
  -1   8   0   66.72    7.23
   1   8   0   93.01    7.23
  -1   8   0   69.32    7.23
   1   8   1   -0.01    0.74
  -1   8  -1    2.97    0.81
   1   8   1   -0.06    0.87
  -1   8  -1    3.00    0.85
  -1   8  -2   24.06    2.77
  -1   8  -2   26.55    2.80
   1   8   2   33.01    2.81
   1   8   2   32.47    2.75
  -1   8  -3   13.35    1.52
  -1   8  -3   13.90    1.57
   1   8   3   11.71    1.52
   1   8   3   15.95    1.44
   1   8   4    2.65    0.85
  -1   8  -4    1.43    0.86
  -1   8  -4    1.70    0.89
   1   8   4    2.00    0.65
  -1   8  -5    0.20    0.41
   1   8   5    5.19    0.83
  -1   8  -5    1.68    0.92
  -1   8  -5    2.55    0.92
   1   8   5    4.69    0.64
  -1   8  -6    2.52    0.51
  -1   8  -6    2.45    0.97
   1   8   6    2.83    0.66
   1   8   6    2.90    0.86
  -1   8  -6    3.20    0.97
   1   8   7    0.49    0.57
  -1   8  -7    0.25    0.91
  -1   8  -7    0.28    0.50
  -1   8  -7   -0.17    0.97
   1   8   7    0.87    0.81
  -1   8  -8    3.73    1.00
   1   8   8    3.63    0.65
  -1   8  -8    3.98    0.64
  -1   8  -8    1.70    1.05
  -1   8  -9   18.26    1.88
  -1   8  -9   16.85    1.91
  -1   8  -9   17.80    1.73
  -1   8 -10    0.08    1.04
  -1   8 -10   -0.10    0.98
  -1   8 -10   -0.16    0.66
  -1   8 -11    0.68    1.08
  -1   8 -11    2.96    1.03
  -1   8 -11    2.33    0.71
  -1   8 -12    2.41    1.08
  -1   8 -12    0.90    0.99
  -1   8 -12    1.35    0.73
  -1   8 -13    4.67    1.19
  -1   8 -13    5.52    0.89
  -1   8 -14   17.22    1.68
  -1   8 -14   12.00    1.45
  -1   8 -15    1.57    1.14
  -1   8 -15    3.35    0.82
  -1   8 -16   -0.02    1.11
  -1   8 -16   -0.27    0.76
  -1   8 -17    8.82    1.07
  -1   8 -17    6.37    1.35
  -1   8 -18   24.31    2.39
  -1   8 -18   21.90    2.20
  -1   8 -18   22.69    2.30
  -1   8 -19   -0.35    0.78
  -1   8 -19    1.20    1.18
  -1   8 -19    2.02    1.06
  -1   8 -20   -0.01    0.79
  -1   8 -20   -1.56    1.19
  -1   8 -20    0.63    1.09
  -1   8 -21    0.69    0.96
  -1   8 -21    2.06    1.21
  -1   8 -21    1.32    0.80
  -1   8 -22    2.34    0.85
  -1   8 -23   -0.48    0.87
  -1   8 -24    0.59    0.86
  -1   8 -25    3.11    0.96
  -1   8 -26    0.37    1.34
  -1   8 -26   -0.80    0.92
  -1   8 -27    3.30    1.41
  -1   8 -27    2.83    0.99
  -1   8 -28    5.16    1.45
  -1   8 -28    3.01    1.05
  -1   8 -29    2.21    1.41
  -1   8 -29   -0.44    1.00
  -1   8 -30   -0.20    1.39
  -1   8 -30   -0.62    1.01
  -1   8 -31   -0.37    1.31
  -1   8 -31    1.69    1.03
  -1   8 -32    2.77    1.95
  -1   8 -32    0.09    0.98
  -1   8 -33   -2.39    1.89
  -1   8 -33   -0.13    0.99
  -1   8 -34   -1.21    1.82
  -1   8 -34   -0.05    0.99
   1   9 -34   -2.26    1.35
   1   9 -33   -3.11    1.80
   1   9 -33   -0.70    1.38
   1   9 -32   -1.13    1.81
   1   9 -32   -0.19    1.36
   1   9 -31    1.08    1.90
   1   9 -31    4.26    1.42
   1   9 -30    2.24    1.81
   1   9 -30    0.11    1.39
   1   9 -30    0.03    0.89
   1   9 -29    5.26    1.41
   1   9 -29    1.91    0.93
   1   9 -29    1.16    1.79
   1   9 -28    1.99    1.39
   1   9 -28    1.00    0.89
   1   9 -28    0.16    1.70
   1   9 -27    0.15    1.38
   1   9 -27   -0.28    0.85
   1   9 -27   -1.11    1.72
   1   9 -26    2.38    0.90
   1   9 -26    4.38    1.24
   1   9 -26    4.56    1.36
   1   9 -26    2.49    1.72
   1   9 -25   -0.22    1.64
   1   9 -25    0.66    1.15
   1   9 -25    0.54    0.85
   1   9 -25   -1.71    1.14
   1   9 -24    0.79    0.81
   1   9 -24    0.81    1.10
   1   9 -24    0.65    1.61
   1   9 -23    7.15    1.00
   1   9 -23    4.36    1.75
   1   9 -23    5.49    1.18
   1   9 -22    4.79    0.87
   1   9 -22    2.11    1.07
   1   9 -21   -0.01    0.77
   1   9 -21    2.32    1.02
   1   9 -20   12.30    1.47
   1   9 -20   12.38    1.56
   1   9 -20   10.24    1.28
   1   9 -19   -1.00    1.12
   1   9 -19   -0.93    1.04
   1   9 -19   -0.56    0.75
   1   9 -18    0.60    1.11
   1   9 -18    1.79    1.00
   1   9 -18    0.72    0.74
   1   9 -17    1.15    1.13
   1   9 -17   -0.53    1.01
   1   9 -17   -0.45    0.71
   1   9 -16   14.26    1.65
   1   9 -16   12.80    1.38
   1   9 -16   13.07    1.56
   1   9 -15   63.10    5.77
   1   9 -15   61.82    5.70
   1   9 -14   -0.91    1.09
   1   9 -14   -0.69    0.66
   1   9 -13   80.43    7.43
  -1   9  13   80.95    7.40
   1   9 -13   80.95    7.38
   1   9 -12    2.05    1.14
   1   9 -12    1.97    0.70
   1   9 -11   14.83    1.71
   1   9 -11   15.58    1.75
  -1   9  11   14.98    1.63
   1   9 -10    3.08    1.16
   1   9 -10    2.81    1.14
   1   9  -9   12.72    1.69
   1   9  -9   13.00    1.72
  -1   9   9   17.66    1.62
   1   9  -8   16.57    1.86
  -1   9   8   19.03    1.80
   1   9  -8   15.52    1.88
   1   9  -7    4.57    0.98
  -1   9   7    2.43    0.89
   1   9  -7    3.62    1.04
  -1   9   7    0.84    0.62
   1   9  -6    3.11    1.02
  -1   9   6    2.69    0.69
  -1   9   6    2.83    0.91
   1   9  -5    9.60    1.47
  -1   9   5   11.77    1.31
   1   9  -4   29.49    2.94
  -1   9   4   32.58    2.92
  -1   9   4   31.29    2.87
   1   9  -4   28.36    2.91
  -1   9   3   13.24    1.73
   1   9  -3   22.54    1.81
  -1   9   3   11.96    1.66
   1   9  -3   20.90    1.72
  -1   9   2   10.24    1.28
   1   9  -2   11.55    1.35
   1   9  -2   11.01    1.45
  -1   9   2   12.38    1.36
   1   9  -1    6.26    1.12
  -1   9   1    9.22    1.10
  -1   9   1    9.46    1.17
   1   9  -1    7.38    1.22
  -1   9   0   27.39    2.88
   1   9   0   33.24    2.87
  -1   9   0   27.33    2.90
   1   9   0   33.33    2.92
  -1   9  -1    3.09    0.92
   1   9   1    0.37    0.82
   1   9   1   -0.08    0.94
  -1   9  -1    4.01    0.86
  -1   9  -2    1.43    1.01
   1   9   2    4.09    0.81
  -1   9  -2    0.69    0.89
   1   9   2    2.92    0.93
  -1   9  -3    7.56    1.12
   1   9   3    6.72    1.00
  -1   9  -3   10.02    1.23
   1   9   3    7.09    1.16
  -1   9  -4    1.03    0.97
   1   9   4    1.37    0.73
   1   9   4   -0.39    0.99
  -1   9  -4    0.41    0.94
  -1   9  -5   11.18    1.46
   1   9   5   13.53    1.52
  -1   9  -5   12.23    1.51
   1   9   5   12.63    1.36
   1   9   6    0.43    0.73
   1   9   6    0.91    0.87
  -1   9  -6    0.91    1.01
  -1   9  -6    0.51    1.01
   1   9   7    1.64    0.68
  -1   9  -7    0.10    1.00
  -1   9  -7   -0.33    1.00
   1   9   7    1.06    0.93
   1   9   8    3.29    0.92
  -1   9  -8    0.42    1.06
  -1   9  -8    0.73    0.50
  -1   9  -8    2.00    1.02
   1   9   8    0.54    0.63
   1   9   9   21.71    1.74
  -1   9  -9   18.32    1.94
   1   9   9   21.69    1.88
  -1   9  -9   13.78    1.73
  -1   9  -9   16.83    1.97
  -1   9 -10   67.64    5.85
  -1   9 -10   64.57    5.87
  -1   9 -10   59.80    5.79
   1   9  10   67.14    5.83
  -1   9 -11    1.24    0.60
  -1   9 -11    1.67    0.99
  -1   9 -11   -0.80    1.07
   1   9  11    1.18    0.87
  -1   9 -12    7.24    0.98
   1   9  12    8.68    1.13
  -1   9 -12    8.90    1.26
  -1   9 -12    9.18    1.32
  -1   9 -13   10.05    1.38
  -1   9 -13   10.37    1.34
  -1   9 -13    8.95    1.05
   1   9  13    8.27    1.17
  -1   9 -14   -0.41    0.66
   1   9  14    0.69    0.79
  -1   9 -14   -1.46    1.09
  -1   9 -15    8.13    0.88
  -1   9 -15    9.15    1.26
  -1   9 -16   -0.44    0.70
   1   9  16    1.48    0.76
  -1   9 -16   -0.89    1.12
  -1   9 -17    2.70    0.76
  -1   9 -17    3.67    1.18
  -1   9 -18   -0.07    0.74
  -1   9 -18    0.18    1.01
  -1   9 -18    0.14    1.19
  -1   9 -19    1.20    0.73
  -1   9 -19   -0.71    1.02
  -1   9 -19    1.08    1.20
  -1   9 -20    4.74    0.87
  -1   9 -20    5.80    1.20
  -1   9 -20    4.55    1.29
  -1   9 -21    1.25    0.81
  -1   9 -21    3.33    1.18
  -1   9 -21    1.25    1.25
  -1   9 -22    0.03    0.81
  -1   9 -22    0.13    1.30
  -1   9 -23    5.52    0.99
  -1   9 -24    1.35    0.87
  -1   9 -25    3.06    0.96
  -1   9 -25    3.79    1.86
  -1   9 -26    1.03    0.90
  -1   9 -26    1.68    1.75
  -1   9 -27   -0.28    0.91
  -1   9 -27    0.82    1.75
  -1   9 -28   -0.44    0.95
  -1   9 -28    0.56    1.81
  -1   9 -28    1.51    1.39
  -1   9 -29    0.11    0.94
  -1   9 -29    1.96    1.82
  -1   9 -29    0.24    1.43
  -1   9 -30   -0.23    0.93
  -1   9 -30   -1.75    1.86
  -1   9 -30   -2.34    1.43
  -1   9 -31    1.17    1.87
  -1   9 -31    0.26    1.37
  -1   9 -32    2.38    1.93
  -1   9 -33    1.11    1.87
  -1   9 -34   -0.86    1.82
   1  10 -33    1.57    1.38
   1  10 -33   -0.39    1.77
   1  10 -32   -0.29    1.39
   1  10 -32    2.35    1.81
   1  10 -31    1.60    1.39
   1  10 -31    1.20    1.86
   1  10 -30    0.59    1.80
   1  10 -30    0.49    1.39
   1  10 -29    3.73    1.80
   1  10 -29    3.23    1.44
   1  10 -28   -2.06    1.75
   1  10 -28   -1.98    1.42
   1  10 -27    0.95    1.71
   1  10 -27    1.28    1.41
   1  10 -26   -2.57    1.71
   1  10 -25    0.49    1.21
   1  10 -25   -0.31    1.62
   1  10 -24    6.15    1.74
   1  10 -24    4.81    1.23
   1  10 -23    1.10    1.08
   1  10 -22   12.70    1.58
   1  10 -22   13.43    1.73
   1  10 -21   11.62    1.56
   1  10 -21   13.58    1.68
   1  10 -20    0.30    1.19
   1  10 -20    1.22    1.07
   1  10 -19   -0.75    1.08
   1  10 -19   -0.75    1.14
   1  10 -18   -0.38    1.05
   1  10 -18    1.28    1.15
   1  10 -17   12.60    1.63
   1  10 -17   12.98    1.57
   1  10 -16   21.25    2.27
   1  10 -15    2.15    1.12
   1  10 -14    6.74    1.27
   1  10 -13    0.85    1.08
  -1  10  12   39.39    3.68
   1  10 -12   39.77    3.76
   1  10 -12   39.51    3.76
   1  10 -11    5.37    1.22
   1  10 -11    6.18    1.17
  -1  10  11    6.77    1.01
   1  10 -10   11.80    1.91
   1  10 -10   12.62    1.91
   1  10  -9   -0.48    1.03
  -1  10   9    0.16    0.90
   1  10  -9   -0.82    1.05
   1  10  -8   10.68    1.35
   1  10  -8   11.20    1.30
  -1  10   7   55.60    5.22
   1  10  -7   57.44    5.24
   1  10  -7   56.45    5.24
  -1  10   6   14.87    1.63
   1  10  -6   16.22    1.68
  -1  10   6   12.81    1.48
   1  10  -6   16.08    1.66
  -1  10   5    4.01    0.87
   1  10  -5    6.74    1.13
  -1  10   5    5.42    1.07
  -1  10   4    4.13    0.86
   1  10  -4    4.16    1.10
  -1  10   4    5.94    1.04
  -1  10   3    2.16    0.84
  -1  10   3    2.49    1.00
   1  10  -3    2.97    1.02
  -1  10   2   10.11    1.43
   1  10  -2   13.96    1.56
   1  10  -2   15.95    1.46
  -1  10   2   11.69    1.51
  -1  10   1    2.68    0.93
   1  10  -1    3.26    0.91
  -1  10   1    5.02    1.01
   1  10  -1    4.03    1.14
  -1  10   0   15.82    1.86
   1  10   0   16.50    1.95
   1  10   0   21.34    1.84
  -1  10   0   16.96    1.90
  -1  10  -1    1.16    0.90
   1  10   1    0.32    0.87
  -1  10  -1    0.37    1.00
   1  10   1    1.83    1.04
   1  10   2   25.92    2.34
  -1  10  -2   22.80    2.35
   1  10   2   26.56    2.28
  -1  10  -3    2.43    1.11
   1  10   3   10.23    1.03
  -1  10  -3    4.12    1.16
   1  10   3    8.11    1.15
   1  10   4    1.32    0.79
   1  10   4    1.90    0.96
  -1  10  -4    1.49    1.03
  -1  10  -4    1.09    0.98
   1  10   5    0.11    0.75
   1  10   5    1.47    0.94
  -1  10  -5    4.73    1.06
  -1  10  -5    4.59    1.03
   1  10   6    1.53    0.72
  -1  10  -6   -0.54    1.03
   1  10   6    1.45    0.98
  -1  10  -6    1.19    1.03
   1  10   7   -0.08    0.67
  -1  10  -7    2.98    1.04
   1  10   7    0.92    1.01
  -1  10  -7    2.95    1.07
  -1  10  -8    2.26    1.00
   1  10   8    2.70    1.04
  -1  10  -8    0.92    1.09
  -1  10  -9    5.78    1.12
   1  10   9    2.91    1.12
  -1  10  -9    4.43    1.12
  -1  10 -10   -0.52    1.01
   1  10  10    0.50    0.92
  -1  10 -10   -0.98    1.06
  -1  10 -11    0.13    0.98
   1  10  11    0.01    0.86
  -1  10 -11    0.07    1.04
  -1  10 -12    3.71    1.09
   1  10  12    6.53    0.96
  -1  10 -12    4.04    1.17
  -1  10 -13   -0.41    1.01
   1  10  13   -1.02    0.81
  -1  10 -13   -0.74    1.10
  -1  10 -14    0.20    1.06
  -1  10 -14    1.10    1.15
   1  10  14    1.33    0.82
   1  10  15   10.08    1.05
  -1  10 -15    1.71    1.32
  -1  10 -16    3.02    1.16
  -1  10 -17    4.04    1.22
  -1  10 -18   -1.14    1.21
  -1  10 -19   25.19    2.63
  -1  10 -19   28.04    2.72
  -1  10 -20    6.18    1.40
  -1  10 -20    6.52    1.28
  -1  10 -21    4.26    1.31
  -1  10 -21    4.65    1.24
  -1  10 -22   -1.22    1.36
  -1  10 -23    3.98    1.39
  -1  10 -24    5.63    1.46
  -1  10 -25    4.16    1.87
  -1  10 -26    2.45    1.83
  -1  10 -27    1.75    1.76
  -1  10 -28    1.51    1.77
  -1  10 -29    0.86    1.46
  -1  10 -29    1.96    1.80
  -1  10 -30   -2.64    1.83
  -1  10 -30    1.96    1.43
  -1  10 -31   -0.43    1.82
  -1  10 -31    0.81    1.38
  -1  10 -32    2.54    1.86
  -1  10 -33    1.50    1.87
   1  11 -33    1.53    1.39
   1  11 -32    1.37    1.39
   1  11 -32   -2.07    1.79
   1  11 -31   -0.56    1.40
   1  11 -31    1.28    1.82
   1  11 -30   -0.93    1.75
   1  11 -30    1.53    1.41
   1  11 -29   -0.34    1.74
   1  11 -29   -1.43    1.42
   1  11 -28    0.74    1.76
   1  11 -27    0.64    1.76
   1  11 -26    1.31    1.70
   1  11 -25    0.80    1.67
   1  11 -25    0.74    1.22
   1  11 -24    1.28    1.74
   1  11 -24    0.18    1.18
   1  11 -23   -0.46    1.11
   1  11 -23   -0.11    1.31
   1  11 -22    1.57    1.12
   1  11 -22    2.82    1.30
   1  11 -21   -2.03    1.13
   1  11 -21   -1.20    1.29
   1  11 -20    3.59    1.18
   1  11 -20    4.94    1.28
   1  11 -19    2.00    1.18
   1  11 -19    1.35    1.12
   1  11 -18   12.69    1.57
   1  11 -18   12.17    1.63
   1  11 -17   -0.45    1.18
   1  11 -16    1.45    1.16
   1  11 -15    3.73    1.18
   1  11 -14    0.21    1.14
   1  11 -13    8.90    1.33
   1  11 -13    8.93    1.37
   1  11 -12   20.72    2.12
   1  11 -12   19.22    2.10
  -1  11  11    9.80    1.16
   1  11 -11    8.28    1.32
   1  11 -11    7.57    1.33
   1  11 -10    2.67    1.05
  -1  11  10    1.99    0.88
   1  11 -10    1.93    1.09
   1  11  -9    6.65    1.21
  -1  11   9    5.04    1.03
   1  11  -9    7.13    1.20
   1  11  -8    7.05    1.37
   1  11  -8    6.58    1.40
   1  11  -7    6.46    1.11
   1  11  -7    6.65    1.11
  -1  11   6   15.33    1.80
   1  11  -6   17.94    1.83
   1  11  -6   17.09    1.85
  -1  11   5   25.41    2.33
   1  11  -5   24.84    2.38
   1  11  -5   23.03    2.37
  -1  11   5   21.79    2.24
   1  11  -4   28.67    2.93
  -1  11   4   32.77    2.92
  -1  11   4   30.42    2.84
   1  11  -4   28.26    2.94
   1  11  -3   56.60    5.50
  -1  11   3   65.69    5.50
  -1  11   3   56.97    5.46
  -1  11   2    0.57    1.01
   1  11  -2    2.75    1.03
  -1  11   2    0.33    0.81
  -1  11   1    1.85    1.06
   1  11  -1    3.68    1.04
  -1  11   1    2.37    0.88
  -1  11   0   -2.30    1.06
   1  11   0    0.74    1.09
  -1  11   0   -1.88    0.90
   1  11   1   40.49    3.59
  -1  11  -1   38.33    3.58
  -1  11  -1   34.69    3.54
   1  11   2    3.79    1.12
  -1  11  -2    2.75    1.05
  -1  11  -2    2.95    0.98
   1  11   3    5.06    0.81
   1  11   3    4.01    1.09
  -1  11  -3    0.68    1.05
  -1  11  -3    1.08    1.01
   1  11   4    0.02    0.72
   1  11   4   -0.04    1.02
  -1  11  -4   -1.09    1.08
  -1  11  -4   -1.99    1.02
   1  11   5    1.36    0.69
  -1  11  -5   -0.02    1.03
  -1  11  -5    0.55    1.07
   1  11   5    1.51    1.02
   1  11   6    0.94    0.65
  -1  11  -6   -0.83    1.05
   1  11   6    0.30    0.98
  -1  11  -6    1.14    1.05
  -1  11  -7   22.17    1.98
  -1  11  -7   21.38    1.97
  -1  11  -8   -1.61    1.06
   1  11   8    0.17    0.95
  -1  11  -8   -0.41    1.05
  -1  11  -9   25.00    2.97
  -1  11  -9   26.34    2.96
   1  11  10   10.17    1.21
  -1  11 -10    8.26    1.32
  -1  11 -10    7.88    1.36
  -1  11 -11    1.30    1.07
  -1  11 -11    0.16    0.99
   1  11  11    0.02    0.92
  -1  11 -12    6.97    1.15
  -1  11 -12    6.46    1.11
  -1  11 -13   13.01    1.70
  -1  11 -13   15.43    1.65
   1  11  13   12.74    1.52
  -1  11 -14   -1.14    1.16
  -1  11 -14   -0.24    1.09
   1  11  14   -1.06    0.87
  -1  11 -15    0.04    1.08
  -1  11 -15    0.50    1.15
  -1  11 -16   -1.26    1.14
  -1  11 -17    5.39    1.29
  -1  11 -18   -0.52    1.23
  -1  11 -19    0.23    1.24
  -1  11 -20    0.65    1.15
  -1  11 -20    0.41    1.25
  -1  11 -21    4.95    1.31
  -1  11 -21    5.62    1.41
  -1  11 -22   -0.85    1.26
  -1  11 -22   -0.47    1.37
  -1  11 -23    4.39    1.44
  -1  11 -24   -1.45    1.38
  -1  11 -25   -0.98    1.42
  -1  11 -26   -0.41    1.86
  -1  11 -26    1.49    1.40
  -1  11 -27    2.75    1.79
  -1  11 -28   -0.61    1.78
  -1  11 -29    0.77    1.76
  -1  11 -30    4.00    1.85
  -1  11 -31    1.19    1.77
  -1  11 -31    0.15    1.40
  -1  11 -32    0.97    1.78
   1  12 -31    2.08    1.74
   1  12 -31    1.86    1.39
   1  12 -30    0.83    1.40
   1  12 -30   -0.97    1.74
   1  12 -29    1.49    1.72
   1  12 -28    0.73    1.72
   1  12 -27    3.55    1.75
   1  12 -26    3.34    1.75
   1  12 -25    4.00    1.44
   1  12 -25    2.74    1.79
   1  12 -25    5.19    1.32
   1  12 -24   -0.94    1.44
   1  12 -24    1.10    1.23
   1  12 -24    2.00    1.77
   1  12 -23    1.27    1.34
   1  12 -23    1.70    1.17
   1  12 -22    2.03    1.31
   1  12 -22   -0.24    1.14
   1  12 -21   -0.74    1.30
   1  12 -21    1.09    1.14
   1  12 -20    2.30    1.31
   1  12 -20    1.49    1.19
   1  12 -19    3.91    1.24
   1  12 -19    5.31    1.31
   1  12 -18    0.56    1.12
   1  12 -18    0.22    1.18
   1  12 -17    0.50    1.19
   1  12 -16    8.82    1.43
   1  12 -15   -1.10    1.17
   1  12 -14    4.64    1.23
   1  12 -13    1.65    1.10
   1  12 -13    4.68    1.16
   1  12 -12    2.43    1.10
   1  12 -12    2.30    1.12
  -1  12  11    2.22    0.82
   1  12 -11    1.43    1.09
   1  12 -11    1.51    1.06
  -1  12  10    2.64    0.85
   1  12 -10    1.93    1.07
   1  12 -10    1.60    1.08
   1  12  -9    7.46    1.23
  -1  12   9    6.79    1.08
   1  12  -9    6.95    1.25
  -1  12   8   -0.16    0.88
   1  12  -8    0.69    1.08
   1  12  -8   -0.25    1.05
  -1  12   7   12.82    1.40
   1  12  -7   11.61    1.49
   1  12  -7    9.60    1.48
   1  12  -6   -0.99    1.01
  -1  12   6    0.48    0.93
   1  12  -6    0.20    1.03
  -1  12   5    2.78    1.01
   1  12  -5    4.25    1.05
   1  12  -5    2.05    1.06
   1  12  -4   -0.43    1.00
  -1  12   4   -0.02    0.99
   1  12  -4   -0.39    1.01
  -1  12   4    0.88    0.77
  -1  12   3    0.75    1.02
   1  12  -3   -1.19    1.02
   1  12  -3    0.25    0.99
  -1  12   3   -0.29    0.81
   1  12  -2    0.45    1.05
  -1  12   2    2.43    1.06
   1  12  -2    0.49    1.01
   1  12  -1   -0.89    1.03
  -1  12   1    1.06    1.05
  -1  12   1   -0.30    0.88
   1  12   0    7.73    1.18
  -1  12   0    6.57    1.18
  -1  12   0    6.22    1.10
  -1  12  -1    5.79    1.26
  -1  12  -1    6.37    1.16
   1  12   2    0.26    1.04
  -1  12  -2    0.83    1.02
  -1  12  -2   -0.77    0.98
   1  12   3    2.32    1.05
  -1  12  -3    1.37    1.08
  -1  12  -3    1.72    1.00
  -1  12  -4   14.92    1.93
  -1  12  -4   17.22    1.96
  -1  12  -5    1.20    1.05
  -1  12  -5    0.24    1.07
  -1  12  -6   -1.80    1.05
  -1  12  -6   -0.86    1.04
   1  12   6   -0.76    1.05
  -1  12  -7   -0.95    1.04
  -1  12  -7   -0.24    1.02
   1  12   7    0.73    1.02
  -1  12  -8    1.61    1.08
   1  12   8    1.82    1.01
  -1  12  -8    1.05    1.06
  -1  12  -9    7.67    1.36
   1  12   9   10.24    1.30
  -1  12  -9    9.16    1.34
   1  12  10   -1.63    0.98
  -1  12 -10   -0.82    1.04
  -1  12 -10   -1.57    1.08
   1  12  11    0.55    0.96
  -1  12 -11    0.22    1.06
  -1  12 -11    0.90    1.11
   1  12  12    3.31    0.99
  -1  12 -12    3.27    1.09
  -1  12 -12    1.95    1.19
   1  12  13    6.58    1.04
  -1  12 -13    3.85    1.18
  -1  12 -13    3.22    1.26
  -1  12 -14    3.83    1.24
  -1  12 -14    4.81    1.17
  -1  12 -15    3.52    1.21
  -1  12 -15    3.89    1.18
  -1  12 -16    0.47    1.18
  -1  12 -16    1.92    1.12
  -1  12 -17    2.88    1.27
  -1  12 -18    0.08    1.29
  -1  12 -19   -0.45    1.31
  -1  12 -20    0.17    1.29
  -1  12 -21   -2.56    1.34
  -1  12 -21    0.60    1.24
  -1  12 -22    1.39    1.42
  -1  12 -22   -1.89    1.30
  -1  12 -23   -0.49    1.41
  -1  12 -24   -0.04    1.41
  -1  12 -25    3.21    1.46
  -1  12 -26   -0.34    1.43
  -1  12 -26   -0.10    1.87
  -1  12 -27    0.59    1.43
  -1  12 -27    1.18    1.75
  -1  12 -28    0.74    1.75
  -1  12 -29    2.62    1.82
  -1  12 -30    0.81    1.76
  -1  12 -31    1.62    1.77
   1  13 -30    0.73    1.69
   1  13 -29   -0.27    1.68
   1  13 -28   -1.15    1.70
   1  13 -27    1.52    1.44
   1  13 -27    2.65    1.73
   1  13 -26    1.71    1.44
   1  13 -26   -1.56    1.68
   1  13 -25    0.53    1.41
   1  13 -25   -1.25    1.28
   1  13 -25   -0.24    1.75
   1  13 -24    2.50    1.43
   1  13 -24    3.05    1.28
   1  13 -24    2.57    1.84
   1  13 -23    3.46    1.43
   1  13 -23    3.23    1.23
   1  13 -22   -0.49    1.34
   1  13 -22    0.31    1.18
   1  13 -21    3.68    1.38
   1  13 -21    3.63    1.25
   1  13 -20    2.90    1.35
   1  13 -20    0.81    1.24
   1  13 -19    1.00    1.30
   1  13 -19   -0.08    1.18
   1  13 -18    0.94    1.21
   1  13 -17    0.78    1.20
   1  13 -16   -1.15    1.18
   1  13 -15    2.19    1.19
   1  13 -14    1.72    1.13
   1  13 -14    1.46    1.19
   1  13 -13   -1.06    1.10
   1  13 -13    0.53    1.15
   1  13 -12   -1.02    1.09
   1  13 -12    1.21    1.14
   1  13 -11    2.78    1.12
   1  13 -11    1.90    1.12
  -1  13  10   -0.89    0.93
   1  13 -10   -0.62    1.10
   1  13 -10   -0.73    1.07
   1  13  -9    5.64    1.19
  -1  13   9    6.85    1.07
   1  13  -9    3.84    1.16
  -1  13   8    0.44    0.95
   1  13  -8    2.22    1.04
   1  13  -8    0.34    1.08
   1  13  -7    7.45    1.38
   1  13  -7   10.67    1.39
  -1  13   7   11.31    1.35
   1  13  -6   -0.43    1.07
  -1  13   6   -0.14    1.01
   1  13  -6   -1.51    1.05
   1  13  -5   14.65    1.81
  -1  13   5   18.23    1.81
   1  13  -5   15.68    1.81
   1  13  -4    0.41    1.01
  -1  13   4    0.54    1.07
   1  13  -4   -1.31    1.01
   1  13  -3    0.93    1.02
  -1  13   3    1.20    1.06
   1  13  -3   -0.31    1.01
  -1  13   2    5.05    1.07
   1  13  -2    2.96    1.06
  -1  13   2    4.12    0.93
   1  13  -2    3.60    1.05
  -1  13   1   11.85    1.50
   1  13  -1   12.00    1.47
  -1  13   1   10.38    1.38
   1  13  -1   12.45    1.42
   1  13   0    7.85    1.13
  -1  13   0    6.95    1.21
   1  13   0    7.65    1.21
  -1  13   0    4.72    1.11
   1  13   1    6.98    1.03
  -1  13  -1    2.57    1.05
   1  13   1    6.60    1.14
  -1  13  -1    3.29    1.18
  -1  13  -2   16.74    1.93
   1  13   2   18.80    1.92
  -1  13  -2   18.47    1.99
   1  13   2   18.93    1.96
  -1  13  -3    1.77    1.06
   1  13   3   -0.20    1.01
  -1  13  -3   -0.32    1.01
  -1  13  -4    2.09    1.08
   1  13   4    0.18    1.01
  -1  13  -4    3.53    1.02
  -1  13  -5    1.12    1.07
   1  13   5    2.65    1.07
  -1  13  -5    1.39    1.05
  -1  13  -6   -0.17    1.06
   1  13   6    0.44    1.03
  -1  13  -6   -1.52    1.05
  -1  13  -7    6.57    1.25
   1  13   7    7.69    1.24
  -1  13  -7    6.28    1.23
  -1  13  -8   -0.88    1.07
   1  13   8    0.66    1.05
  -1  13  -8   -1.00    1.06
  -1  13  -9   -0.01    1.05
   1  13   9   -0.20    1.03
  -1  13  -9   -0.33    1.07
  -1  13 -10   -0.11    1.05
   1  13  10   -0.71    1.03
  -1  13 -10    0.85    1.11
  -1  13 -11    2.13    1.11
   1  13  11    1.33    1.03
  -1  13 -11    1.24    1.16
  -1  13 -12    1.78    1.12
   1  13  12    1.51    1.01
  -1  13 -12    0.70    1.18
  -1  13 -13    1.61    1.19
  -1  13 -13    2.17    1.16
  -1  13 -14    8.60    1.36
  -1  13 -14    6.02    1.32
  -1  13 -15   -0.92    1.19
  -1  13 -15    0.90    1.17
  -1  13 -16    4.36    1.30
  -1  13 -16    2.86    1.20
  -1  13 -17    6.69    1.41
  -1  13 -17    4.36    1.24
  -1  13 -18   -0.86    1.31
  -1  13 -19    1.57    1.32
  -1  13 -20   -1.63    1.34
  -1  13 -21   -0.02    1.43
  -1  13 -22    4.15    1.44
  -1  13 -22    2.25    1.38
  -1  13 -23    0.86    1.39
  -1  13 -24    1.57    1.41
  -1  13 -25   -0.82    1.45
  -1  13 -26    1.58    1.42
  -1  13 -26    1.61    1.88
  -1  13 -27   -0.36    1.44
  -1  13 -27    0.80    1.76
  -1  13 -28    0.10    1.42
  -1  13 -28    0.16    1.74
  -1  13 -29   -2.92    1.75
  -1  13 -29    1.62    1.41
   1  14 -28   -2.18    1.66
   1  14 -28    0.09    1.39
   1  14 -27   -2.84    1.68
   1  14 -27   -0.70    1.40
   1  14 -26   -0.19    1.65
   1  14 -26    0.88    1.45
   1  14 -25   -0.32    1.68
   1  14 -25    0.45    1.27
   1  14 -25    2.18    1.40
   1  14 -24   -1.17    1.26
   1  14 -24   -0.83    1.76
   1  14 -24    1.08    1.39
   1  14 -23    5.36    1.33
   1  14 -23    6.69    1.53
   1  14 -22    1.58    1.21
   1  14 -22    2.53    1.40
   1  14 -21    3.65    1.28
   1  14 -21    5.70    1.40
   1  14 -20   -0.63    1.25
   1  14 -20   -0.87    1.33
   1  14 -19   -0.41    1.34
   1  14 -18    0.51    1.30
   1  14 -17   -0.19    1.23
   1  14 -16   -1.34    1.22
   1  14 -15    5.05    1.19
   1  14 -15    3.92    1.28
   1  14 -14    0.44    1.13
   1  14 -14    0.62    1.19
   1  14 -13   -1.53    1.15
   1  14 -13   -1.46    1.22
   1  14 -12    5.26    1.21
   1  14 -12    4.48    1.29
   1  14 -11   -0.23    1.15
   1  14 -11    0.75    1.12
   1  14 -10   -0.79    1.12
   1  14 -10    0.52    1.13
   1  14  -9    0.82    1.08
   1  14  -9    1.61    1.13
  -1  14   9   -0.69    0.94
   1  14  -8   -1.43    1.09
  -1  14   8   -0.89    0.94
   1  14  -8   -1.17    1.10
   1  14  -7    1.39    1.05
   1  14  -7    1.47    1.09
  -1  14   7    2.60    1.00
   1  14  -6    1.39    1.04
  -1  14   6    0.05    1.00
   1  14  -6   -0.12    1.13
   1  14  -5   -1.04    1.05
   1  14  -5   -0.24    1.11
  -1  14   5    0.51    1.01
   1  14  -4    1.31    1.03
  -1  14   4    0.10    1.03
   1  14  -4   -0.82    1.10
   1  14  -3    3.24    1.07
  -1  14   3    4.77    1.10
   1  14  -3    1.90    1.08
  -1  14   2   32.54    3.14
   1  14  -2   32.90    3.13
   1  14  -2   31.53    3.12
  -1  14   1   -0.63    1.12
   1  14  -1   -1.67    1.05
   1  14  -1   -2.19    1.01
  -1  14   0    0.05    1.12
   1  14   0    0.92    1.03
   1  14   0    0.22    0.97
  -1  14   0   -0.32    0.90
   1  14   1    2.88    1.06
  -1  14  -1    1.06    1.11
   1  14   1    3.03    0.97
  -1  14  -1    0.21    0.95
   1  14   2   -0.17    1.03
  -1  14  -2    0.04    1.10
   1  14   2    0.28    0.94
  -1  14  -2   -1.38    0.97
   1  14   3    0.58    1.06
  -1  14  -3    0.34    1.10
   1  14   3    0.35    0.88
  -1  14  -3    0.19    1.00
  -1  14  -4    0.72    1.09
   1  14   4    1.94    1.05
  -1  14  -4    0.58    1.02
  -1  14  -5    3.83    1.21
  -1  14  -5    4.33    1.17
  -1  14  -6    6.83    1.27
   1  14   6    7.62    1.20
  -1  14  -6    5.69    1.24
  -1  14  -7    5.84    1.24
   1  14   7    6.76    1.16
  -1  14  -7    5.69    1.23
  -1  14  -8    0.68    1.08
   1  14   8    1.72    1.00
  -1  14  -8   -1.36    1.10
  -1  14  -9    3.27    1.17
   1  14   9    6.42    1.08
  -1  14  -9    5.14    1.25
  -1  14 -10    6.96    1.29
   1  14  10    7.16    1.17
  -1  14 -10    7.08    1.36
  -1  14 -11    0.41    1.16
   1  14  11    1.30    0.95
  -1  14 -11   -1.79    1.18
  -1  14 -12    1.52    1.19
  -1  14 -12    1.07    1.17
  -1  14 -13   -0.33    1.19
  -1  14 -13    1.33    1.18
  -1  14 -14    0.49    1.18
  -1  14 -14    0.44    1.21
  -1  14 -15   -1.50    1.19
  -1  14 -15   -0.03    1.28
  -1  14 -16    2.08    1.19
  -1  14 -16    1.80    1.33
  -1  14 -17    1.97    1.20
  -1  14 -17    2.99    1.36
  -1  14 -18    0.97    1.20
  -1  14 -18    0.80    1.32
  -1  14 -19   -0.33    1.34
  -1  14 -20    4.35    1.48
  -1  14 -21   -1.54    1.41
  -1  14 -22   -0.94    1.35
  -1  14 -22   -0.09    1.41
  -1  14 -23   -0.91    1.40
  -1  14 -24   -2.19    1.42
  -1  14 -25    0.91    1.41
  -1  14 -26   -0.12    1.83
  -1  14 -26    0.70    1.40
  -1  14 -27    1.39    1.71
  -1  14 -27   -0.32    1.40
  -1  14 -28    0.79    1.70
  -1  14 -28   -2.26    1.41
   1  15 -27    1.56    1.37
   1  15 -26   -0.82    1.59
   1  15 -26    1.67    1.40
   1  15 -25    1.10    1.63
   1  15 -25    0.50    1.32
   1  15 -25    0.10    1.41
   1  15 -24    1.26    1.29
   1  15 -24   -0.59    1.74
   1  15 -24   -1.19    1.36
   1  15 -23    0.00    1.23
   1  15 -23    0.69    1.38
   1  15 -22    0.19    1.22
   1  15 -22    0.36    1.40
   1  15 -21   -1.50    1.21
   1  15 -21    0.26    1.37
   1  15 -20   -0.74    1.31
   1  15 -19    0.56    1.32
   1  15 -18    2.15    1.35
   1  15 -17   -2.42    1.31
   1  15 -16    1.87    1.23
   1  15 -16    0.89    1.28
   1  15 -15   -0.25    1.20
   1  15 -15    1.31    1.22
   1  15 -14   -2.04    1.15
   1  15 -14   -0.80    1.23
   1  15 -13    1.07    1.17
   1  15 -13   -0.37    1.21
   1  15 -12    2.07    1.21
   1  15 -12    2.86    1.21
   1  15 -11    0.41    1.16
   1  15 -11    1.48    1.20
   1  15 -10    0.03    1.15
   1  15 -10    2.44    1.20
   1  15  -9    1.00    1.14
   1  15  -9    0.55    1.15
   1  15  -8    2.72    1.14
   1  15  -8    1.48    1.17
   1  15  -7   -0.54    1.08
  -1  15   7    1.06    1.04
   1  15  -7    0.06    1.17
   1  15  -6    0.12    1.06
   1  15  -6   -1.54    1.12
  -1  15   6   -0.70    1.06
   1  15  -5    0.01    1.03
   1  15  -5   -0.83    1.09
  -1  15   5    0.07    1.07
   1  15  -4    1.68    1.07
  -1  15   4    4.36    1.12
   1  15  -4    2.61    1.18
   1  15  -3    2.22    1.04
   1  15  -3    1.91    1.15
  -1  15   3    1.45    1.11
   1  15  -2   -0.72    1.04
  -1  15   2    0.25    1.09
   1  15  -2   -0.71    1.12
   1  15  -1    4.56    1.06
  -1  15   1    3.04    1.16
   1  15  -1    3.60    1.15
   1  15   0   -1.18    1.01
   1  15   0   -1.49    1.09
  -1  15   0   -2.99    1.14
   1  15   1   47.99    4.60
   1  15   1   50.49    4.62
  -1  15  -1   49.77    4.64
  -1  15  -2   -0.59    1.13
   1  15   2    0.02    1.09
  -1  15  -2    0.24    0.97
  -1  15  -3   10.92    1.36
   1  15   3    6.99    1.37
  -1  15  -3   11.07    1.43
  -1  15  -4    2.21    1.05
  -1  15  -4    2.62    1.14
   1  15   4   -0.59    1.07
  -1  15  -5   -0.41    1.07
   1  15   5    1.91    1.05
  -1  15  -5   -0.18    1.14
  -1  15  -6    1.17    1.14
   1  15   6    2.52    1.06
  -1  15  -6   -0.43    1.12
  -1  15  -7   -0.73    1.16
  -1  15  -7   -0.67    1.11
   1  15   7   -0.33    1.05
  -1  15  -8    1.27    1.19
  -1  15  -8    1.42    1.15
   1  15   8    1.10    1.04
  -1  15  -9    1.04    1.17
  -1  15  -9   -0.16    1.14
   1  15   9   -0.28    1.01
  -1  15 -10    2.11    1.23
   1  15  10    3.04    1.03
  -1  15 -10    3.23    1.21
  -1  15 -11   -1.22    1.20
  -1  15 -11   -0.12    1.19
  -1  15 -12    1.65    1.23
  -1  15 -12    2.29    1.20
  -1  15 -13    0.93    1.24
  -1  15 -13    1.04    1.24
  -1  15 -14    2.16    1.31
  -1  15 -14    1.86    1.26
  -1  15 -15    0.14    1.36
  -1  15 -15   -1.53    1.22
  -1  15 -16   -0.97    1.35
  -1  15 -16    1.01    1.19
  -1  15 -17   -1.61    1.34
  -1  15 -17    0.52    1.18
  -1  15 -18    4.47    1.39
  -1  15 -18    0.76    1.24
  -1  15 -19   -0.16    1.43
  -1  15 -19    0.43    1.29
  -1  15 -20   -0.22    1.39
  -1  15 -21    0.32    1.39
  -1  15 -22    1.55    1.40
  -1  15 -23    0.80    1.38
  -1  15 -24    3.09    1.41
  -1  15 -25   -2.07    1.39
  -1  15 -26   -0.20    1.39
  -1  15 -26    0.88    1.80
   1  16 -25   -1.13    1.35
   1  16 -24    0.93    1.39
   1  16 -24   -0.39    1.28
   1  16 -24    1.44    1.62
   1  16 -23    0.16    1.33
   1  16 -23    0.55    1.25
   1  16 -22    0.37    1.35
   1  16 -22   -0.10    1.23
   1  16 -21    5.00    1.46
   1  16 -21    4.43    1.31
   1  16 -20   -0.27    1.37
   1  16 -19    2.01    1.34
   1  16 -18   -0.01    1.30
   1  16 -17    0.56    1.33
   1  16 -17    1.62    1.26
   1  16 -16   -1.69    1.32
   1  16 -16    0.29    1.26
   1  16 -15    3.17    1.31
   1  16 -15   -0.64    1.25
   1  16 -14   -1.01    1.24
   1  16 -14   -1.14    1.20
   1  16 -13    0.57    1.22
   1  16 -13   -1.10    1.16
   1  16 -12    0.87    1.23
   1  16 -12   -0.34    1.16
   1  16 -11    0.76    1.22
   1  16 -11    0.13    1.20
   1  16 -10    1.66    1.21
   1  16 -10    0.70    1.21
   1  16  -9    1.32    1.21
   1  16  -9    1.36    1.16
   1  16  -8   -0.12    1.19
   1  16  -8    0.66    1.19
   1  16  -7    0.79    1.15
   1  16  -7    1.15    1.16
   1  16  -6    1.88    1.17
  -1  16   6    3.14    1.06
   1  16  -6    2.09    1.20
   1  16  -5   -0.40    1.11
  -1  16   5   -1.18    1.07
   1  16  -5    1.22    1.19
   1  16  -4   -0.02    1.10
  -1  16   4    0.92    1.09
   1  16  -4   -0.44    1.16
   1  16  -3   -0.12    1.07
  -1  16   3    3.01    1.12
   1  16  -3    0.46    1.17
   1  16  -2    0.34    1.04
  -1  16   2   -0.97    1.11
   1  16  -2    2.41    1.13
   1  16  -1   -0.15    1.00
  -1  16   1    0.20    1.12
   1  16  -1    1.45    1.21
   1  16   0   -1.37    1.19
  -1  16   0   -0.63    1.16
   1  16   1    6.43    1.27
  -1  16  -1    4.42    1.27
   1  16   2    6.70    1.32
  -1  16  -2    6.56    1.33
   1  16   3    0.20    1.11
  -1  16  -3   -0.57    1.18
   1  16   4    1.08    1.09
  -1  16  -4    1.11    1.15
  -1  16  -4   -1.54    1.07
   1  16   5    1.54    1.07
  -1  16  -5    0.51    1.14
  -1  16  -5    0.76    1.10
   1  16   6    2.88    1.10
  -1  16  -6    1.27    1.17
  -1  16  -6    2.63    1.14
  -1  16  -7   -0.75    1.17
   1  16   7   -0.59    1.05
  -1  16  -7   -0.21    1.15
  -1  16  -8   -0.42    1.19
   1  16   8    1.71    1.03
  -1  16  -8   -0.15    1.14
   1  16   9    2.09    1.01
  -1  16  -9    0.23    1.19
  -1  16  -9   -0.27    1.17
  -1  16 -10    0.89    1.23
  -1  16 -10    0.24    1.22
  -1  16 -11    1.70    1.24
  -1  16 -11    1.92    1.29
  -1  16 -12    3.63    1.29
  -1  16 -12    3.17    1.33
  -1  16 -13    0.40    1.28
  -1  16 -13    0.59    1.34
  -1  16 -14    0.69    1.22
  -1  16 -14   -1.18    1.32
  -1  16 -15   -1.07    1.22
  -1  16 -15    0.32    1.33
  -1  16 -16    4.50    1.30
  -1  16 -16    5.13    1.41
  -1  16 -17    0.44    1.25
  -1  16 -17   -2.76    1.36
  -1  16 -18   -0.63    1.24
  -1  16 -18    0.11    1.41
  -1  16 -19    0.45    1.34
  -1  16 -19   -2.35    1.39
  -1  16 -20   -0.21    1.37
  -1  16 -21    2.36    1.38
  -1  16 -22    0.70    1.36
  -1  16 -23    0.26    1.37
  -1  16 -24   -1.79    1.35
   1  17 -22    0.25    1.24
   1  17 -22    1.12    1.31
   1  17 -21    0.91    1.31
   1  17 -20   -0.50    1.32
   1  17 -19    2.46    1.37
   1  17 -18    0.27    1.25
   1  17 -18    2.76    1.34
   1  17 -17   -0.26    1.27
   1  17 -17    1.80    1.27
   1  17 -16   -0.98    1.26
   1  17 -16   -2.14    1.29
   1  17 -15    4.35    1.33
   1  17 -15    2.76    1.33
   1  17 -14   -2.39    1.26
   1  17 -14    0.72    1.30
   1  17 -13    2.88    1.24
   1  17 -13    2.46    1.30
   1  17 -12    0.53    1.16
   1  17 -12   -0.99    1.24
   1  17 -11   -0.31    1.20
   1  17 -11    0.11    1.21
   1  17 -10    0.64    1.20
   1  17 -10    0.03    1.20
   1  17  -9    0.97    1.23
   1  17  -9    0.75    1.19
   1  17  -8   -1.48    1.24
   1  17  -8   -0.78    1.19
   1  17  -7   -1.50    1.19
   1  17  -7   -0.53    1.18
   1  17  -6    4.53    1.32
   1  17  -6    7.29    1.29
  -1  17   5   -0.37    1.10
   1  17  -5   -1.44    1.22
   1  17  -5    0.18    1.14
  -1  17   4    1.48    1.11
   1  17  -4    0.19    1.24
   1  17  -4    0.88    1.12
  -1  17   3    0.76    1.13
   1  17  -3    0.79    1.23
   1  17  -2    1.50    1.25
  -1  17   2    2.70    1.15
  -1  17   1    2.49    1.17
   1  17  -1    1.95    1.23
  -1  17   0    0.73    1.15
   1  17   0   -1.52    1.20
   1  17   1   -3.33    1.21
  -1  17  -1    0.91    1.15
   1  17   2   -1.12    1.17
  -1  17  -2    0.44    1.18
  -1  17  -3    1.86    1.17
   1  17   3   -1.04    1.20
   1  17   4    0.76    1.19
  -1  17  -4    2.09    1.23
   1  17   5   -1.12    1.19
  -1  17  -5    1.25    1.21
  -1  17  -6   -0.87    1.22
   1  17   6    1.25    1.17
   1  17   7    0.56    1.13
  -1  17  -7    0.96    1.25
  -1  17  -7   -2.01    1.19
  -1  17  -8    0.90    1.27
  -1  17  -8    0.34    1.21
  -1  17  -9    1.14    1.27
  -1  17  -9   -0.52    1.26
  -1  17 -10    1.30    1.26
  -1  17 -10    0.50    1.29
  -1  17 -11   -0.06    1.26
  -1  17 -11    0.33    1.29
  -1  17 -12    0.25    1.25
  -1  17 -12    0.41    1.28
  -1  17 -13   -0.14    1.25
  -1  17 -13    0.64    1.28
  -1  17 -14   -0.92    1.21
  -1  17 -14   -0.46    1.30
  -1  17 -15   -0.81    1.21
  -1  17 -15    0.93    1.33
  -1  17 -16   -0.29    1.21
  -1  17 -16   -0.66    1.38
  -1  17 -17    0.31    1.22
  -1  17 -17   -0.42    1.36
  -1  17 -18    1.18    1.28
  -1  17 -18    2.15    1.36
  -1  17 -19    0.72    1.30
  -1  17 -19   -0.57    1.33
  -1  17 -20    1.80    1.33
  -1  17 -20   -1.31    1.33
  -1  17 -21    0.10    1.31
  -1  17 -22   -0.32    1.31
   1  18 -20    0.38    1.24
   1  18 -19    2.59    1.29
   1  18 -18    0.30    1.17
   1  18 -18    0.56    1.28
   1  18 -17    3.45    1.22
   1  18 -17   -0.08    1.31
   1  18 -16   -0.06    1.25
   1  18 -16   -1.22    1.30
   1  18 -15    0.20    1.26
   1  18 -15    1.46    1.27
   1  18 -14    0.15    1.25
   1  18 -14    0.65    1.24
   1  18 -13    0.26    1.25
   1  18 -13    0.34    1.24
   1  18 -12   -1.05    1.23
   1  18 -12   -1.44    1.25
   1  18 -11   -0.09    1.20
   1  18 -11   -0.03    1.25
   1  18 -10   -0.34    1.19
   1  18 -10   -2.18    1.24
   1  18  -9    2.24    1.21
   1  18  -9    0.50    1.21
   1  18  -8   -0.33    1.20
   1  18  -8   -0.39    1.17
   1  18  -7    1.53    1.22
   1  18  -7   -0.05    1.15
   1  18  -6    0.83    1.23
   1  18  -5   -0.41    1.21
   1  18  -4   -1.44    1.22
   1  18  -3   -1.20    1.22
  -1  18   3   -0.63    1.10
  -1  18   2   -0.09    1.11
   1  18  -2    0.58    1.22
   1  18  -1   -0.40    1.22
  -1  18   1   -0.63    1.17
   1  18   0    0.79    1.24
  -1  18   0    1.39    1.19
   1  18   1    0.46    1.24
  -1  18  -1    2.30    1.21
  -1  18  -2    0.07    1.21
   1  18   2    1.53    1.23
   1  18   3    2.44    1.22
  -1  18  -3    0.00    1.21
  -1  18  -4    0.69    1.23
   1  18   4    0.29    1.20
   1  18   5    0.74    1.13
  -1  18  -5   -1.25    1.28
  -1  18  -6   -1.80    1.29
  -1  18  -7   -0.62    1.26
  -1  18  -8    0.25    1.25
  -1  18  -9    1.73    1.27
  -1  18 -10    0.83    1.29
  -1  18 -10    0.32    1.20
  -1  18 -11   -1.36    1.25
  -1  18 -11    0.72    1.26
  -1  18 -12   -0.55    1.22
  -1  18 -12    0.36    1.27
  -1  18 -13    1.16    1.21
  -1  18 -13    2.15    1.33
  -1  18 -14    0.01    1.21
  -1  18 -14   -0.29    1.30
  -1  18 -15   -1.23    1.20
  -1  18 -15    1.70    1.31
  -1  18 -16   -1.01    1.22
  -1  18 -16    1.66    1.29
  -1  18 -17    0.61    1.29
  -1  18 -17    1.89    1.29
  -1  18 -18    0.54    1.29
  -1  18 -18    0.06    1.27
  -1  18 -19    0.61    1.31
  -1  18 -19   -0.49    1.29
   1  19 -16   -1.16    1.18
   1  19 -16   -0.39    1.22
   1  19 -15   -0.68    1.19
   1  19 -15   -1.52    1.25
   1  19 -14   -1.25    1.21
   1  19 -14    0.28    1.26
   1  19 -13   -0.42    1.22
   1  19 -13    0.94    1.24
   1  19 -12    0.15    1.22
   1  19 -12   -0.41    1.20
   1  19 -11   -0.29    1.23
   1  19 -11    2.74    1.18
   1  19 -10   -0.42    1.22
   1  19  -9    0.52    1.20
   1  19  -8   -1.82    1.21
   1  19  -7    0.59    1.17
   1  19  -6    0.79    1.18
   1  19  -5    2.79    1.24
   1  19  -4    0.73    1.21
   1  19  -3    2.07    1.22
   1  19  -2    2.84    1.25
   1  19  -1   -0.46    1.17
  -1  19   1   -1.67    1.18
  -1  19   0   -1.66    1.20
   1  19   0   -0.98    1.17
  -1  19  -1    0.22    1.21
   1  19   1   -0.61    1.17
  -1  19  -2   -0.04    1.23
   1  19   2    0.07    1.17
   1  19   3   -1.55    1.15
  -1  19  -3   -0.20    1.23
  -1  19  -4   -3.15    1.28
  -1  19  -5   -1.11    1.25
  -1  19  -6    0.93    1.26
  -1  19  -7   -0.22    1.27
  -1  19  -8   -0.37    1.22
  -1  19  -9    1.11    1.23
  -1  19 -10    0.06    1.19
  -1  19 -11    0.61    1.19
  -1  19 -12   -0.03    1.20
  -1  19 -13   -1.19    1.18
  -1  19 -14    0.40    1.20
  -1  19 -15   -0.18    1.23
  -1  19 -16    2.41    1.26
   1  20 -11   -1.09    1.17
   1  20 -10   -0.10    1.18
   1  20  -9    0.40    1.18
   1  20  -8    0.54    1.17
   1  20  -7    0.21    1.19
   1  20  -6   -1.49    1.18
   1  20  -5   -1.65    1.19
   1  20  -4    0.12    1.13
   1  20  -3    0.72    1.13
   1  20  -2   -0.93    1.15
   1  20  -1    0.37    1.14
   1  20   0   -0.59    1.13
  -1  20  -1   -0.12    1.17
   1  20   1   -1.81    1.12
  -1  20  -2   -0.80    1.20
  -1  20  -3    1.79    1.21
  -1  20  -4    2.26    1.19
  -1  20  -5    0.04    1.18
  -1  20  -6    1.76    1.20
  -1  20  -7    2.16    1.18
  -1  20  -8   -0.84    1.15
  -1  20  -9    1.67    1.15
  -1  20 -10    1.12    1.15
  -1  20 -11    0.94    1.14
   2 -20  -5    1.77    1.52
   2 -20  -4   -0.47    1.62
   2 -20  -3   -2.45    1.72
   2 -20  -2    0.26    1.78
   2 -20  -1    1.59    1.82
   2 -20   0   -0.24    1.88
   2 -20   1    0.90    1.90
   2 -20   2   -1.93    1.98
   2 -20   3   -0.38    1.43
   2 -20   3   -1.53    2.03
   2 -20   4    2.07    1.50
   2 -20   4   -4.81    2.11
   2 -20   5   -1.03    1.55
   2 -20   5   -0.53    2.17
   2 -20   6   -0.10    1.63
   2 -20   6    0.23    2.24
   2 -20   7   -2.32    1.70
   2 -20   7   -1.00    2.31
   2 -20   8   -0.82    1.75
   2 -20   8    3.28    2.36
   2 -20   9    0.30    1.80
   2 -19  -7   -1.17    1.55
   2 -19  -6    0.69    1.57
   2 -19  -5    0.77    1.69
   2 -19  -4   -0.56    1.73
   2 -19  -3    0.18    1.77
   2 -19  -2    0.72    1.79
   2 -19  -1   -1.08    1.85
   2 -19   0    0.44    1.37
   2 -19   0   -2.72    1.92
   2 -19   1    2.38    1.43
   2 -19   1   -0.67    1.97
   2 -19   2    1.00    1.46
   2 -19   2   -1.04    2.00
   2 -19   3    1.60    1.56
   2 -19   3   -0.26    2.05
   2 -19   4    0.99    1.61
   2 -19   4   -1.59    2.10
   2 -19   5   -1.71    1.67
   2 -19   5   -0.61    2.13
   2 -19   6    0.12    1.73
   2 -19   6   -2.00    2.25
   2 -19   7    0.46    1.69
   2 -19   7   -0.87    2.29
   2 -19   8   -2.63    1.79
   2 -19   9   -1.22    1.79
   2 -19  10   -0.98    1.85
   2 -19  11   -1.85    1.96
   2 -19  11   -2.60    2.52
   2 -19  12    0.30    2.01
   2 -19  12    2.78    2.51
   2 -19  13   -0.72    2.07
   2 -19  13   -0.55    2.59
   2 -19  14   -1.40    2.14
   2 -19  14    3.67    2.59
   2 -19  15   -3.25    2.20
   2 -19  15    0.74    2.67
   2 -18  -9   -0.75    1.47
   2 -18  -8    0.52    1.48
   2 -18  -7    0.86    1.61
   2 -18  -6    1.22    1.71
   2 -18  -5   -2.10    1.74
   2 -18  -4    2.45    1.77
   2 -18  -3    2.80    1.81
   2 -18  -2    2.40    1.34
   2 -18  -2   -0.69    1.85
   2 -18  -1    0.87    1.38
   2 -18  -1   -3.02    1.87
   2 -18   0    0.43    1.42
   2 -18   0   -1.67    1.89
   2 -18   1    0.58    1.49
   2 -18   1    0.54    1.92
   2 -18   2   -1.93    1.58
   2 -18   2   -1.79    1.99
   2 -18   3    1.17    1.59
   2 -18   3    0.04    2.06
   2 -18   4   -1.57    1.57
   2 -18   5    0.94    1.58
   2 -18   6   -0.29    1.72
   2 -18  14    0.21    2.67
   2 -18  15   -0.44    2.68
   2 -18  16    0.17    2.66
   2 -18  17    1.42    2.67
   2 -18  18   -0.18    2.69
   2 -17 -10    1.94    1.45
   2 -17  -9   -1.69    1.44
   2 -17  -8   -1.71    1.58
   2 -17  -7    1.46    1.65
   2 -17  -6   -1.69    1.70
   2 -17  -5    3.13    1.73
   2 -17  -4   -1.92    1.26
   2 -17  -4   -0.27    1.75
   2 -17  -3    1.26    1.28
   2 -17  -3    0.95    1.77
   2 -17  -2   -1.07    1.35
   2 -17  -2   -1.38    1.76
   2 -17  -1    1.67    1.40
   2 -17  -1    0.19    1.79
   2 -17   0    1.63    1.48
   2 -17   1   -1.70    1.51
   2 -17   2   -1.16    1.46
   2 -17   3   -0.17    1.53
   2 -17  17   -1.31    2.73
   2 -17  18    3.74    2.75
   2 -17  19    1.69    2.72
   2 -17  20   -1.85    2.69
   2 -17  21    2.34    2.73
   2 -16 -11    0.89    1.35
   2 -16 -10    2.50    1.39
   2 -16  -9    1.57    1.49
   2 -16  -8    7.35    1.70
   2 -16  -7   -3.04    1.61
   2 -16  -6    4.36    1.19
   2 -16  -6    5.55    1.69
   2 -16  -5    1.31    1.16
   2 -16  -5    1.17    1.65
   2 -16  -4    8.88    1.41
   2 -16  -4    5.93    1.79
   2 -16  -3    1.02    1.27
   2 -16  -3   -0.91    1.66
   2 -16  -2   10.32    1.64
   2 -16  -1   -0.41    1.37
   2 -16   0   -0.20    1.36
   2 -16   1    7.72    1.57
   2 -16  20    0.27    2.72
   2 -16  21   -0.85    2.69
   2 -16  22    0.69    2.70
   2 -16  23    0.52    2.71
   2 -15 -12   -0.37    1.22
   2 -15 -11    2.88    1.35
   2 -15 -10    0.53    1.35
   2 -15  -9    1.91    1.44
   2 -15  -8   -0.44    1.50
   2 -15  -7    3.95    1.08
   2 -15  -7    1.39    1.56
   2 -15  -6   -0.67    1.10
   2 -15  -6   -0.26    1.52
   2 -15  -5    1.69    1.14
   2 -15  -5    2.49    1.53
   2 -15  -4   -0.34    1.18
   2 -15  -3    2.67    1.30
   2 -15  -2    0.42    1.30
   2 -15  -1    5.35    1.36
   2 -15  21    2.19    2.69
   2 -15  22    2.10    2.67
   2 -15  23   -0.04    2.70
   2 -15  24   -1.27    2.73
   2 -14 -13    1.26    1.12
   2 -14 -12   -0.46    1.16
   2 -14 -11   -0.27    1.17
   2 -14 -10    0.64    1.31
   2 -14  -9    1.95    0.91
   2 -14  -9    1.90    1.39
   2 -14  -8    2.96    0.98
   2 -14  -8    3.82    1.45
   2 -14  -7    0.38    0.99
   2 -14  -7    0.40    1.45
   2 -14  -6   -0.68    1.08
   2 -14  -6   -1.23    1.45
   2 -14  -5   10.50    1.48
   2 -14  -4   -0.66    1.20
   2 -14  -3    0.66    1.24
   2 -14  -2    4.88    1.32
   2 -14  22   -1.69    2.64
   2 -14  23    2.25    2.63
   2 -14  24    1.89    2.65
   2 -13 -13    1.12    1.02
   2 -13 -12    2.64    1.13
   2 -13 -11   -0.27    1.14
   2 -13 -10   -0.10    0.77
   2 -13 -10    0.20    1.26
   2 -13  -9    1.58    0.88
   2 -13  -9    1.17    1.31
   2 -13  -8    5.14    1.01
   2 -13  -8    2.16    1.41
   2 -13  -7   -0.24    0.96
   2 -13  -7    1.00    1.36
   2 -13  -6   -0.89    1.07
   2 -13  -5   45.83    4.33
   2 -13  -4   -1.34    1.19
   2 -13  -3    6.25    1.29
   2 -13  23   -3.19    2.61
   2 -13  24    1.96    2.54
   2 -12 -13    3.11    1.01
   2 -12 -12   26.96    2.68
   2 -12 -11    3.23    0.77
   2 -12 -11    3.46    1.18
   2 -12 -10   -0.27    0.76
   2 -12 -10   -0.56    1.22
   2 -12  -9    6.69    0.96
   2 -12  -9    1.26    1.33
   2 -12  -8    0.06    0.88
   2 -12  -8   -0.37    1.29
   2 -12  -7   -1.42    0.99
   2 -12  -7    0.17    1.32
   2 -12  -6   -1.74    1.06
   2 -12  -5    5.14    1.23
   2 -12  -4    0.11    1.13
   2 -12  24    0.30    2.48
   2 -11 -13    6.23    1.10
   2 -11 -12    0.16    0.61
   2 -11 -12    1.91    1.01
   2 -11 -11   -0.49    0.67
   2 -11 -11   -0.38    1.09
   2 -11 -10   -0.30    0.74
   2 -11 -10   -0.80    1.17
   2 -11  -9    9.75    1.60
   2 -11  -9   11.93    1.31
   2 -11  -8   14.45    1.82
   2 -11  -8   14.52    1.59
   2 -11  -7    3.13    1.02
   2 -11  -6   79.89    7.34
   2 -11  -5   80.70    7.43
   2 -11  -4   10.25    1.48
  -2 -11 -13    0.32    0.60
  -2 -11 -14   11.34    1.21
  -2 -11 -15    9.06    1.06
  -2 -11 -16    4.66    0.77
  -2 -11 -17    5.18    0.82
  -2 -11 -18    6.75    0.94
  -2 -11 -19   -0.10    0.72
  -2 -11 -20   -0.37    0.74
  -2 -11 -21    0.84    1.59
  -2 -11 -21    1.29    0.77
  -2 -11 -22    3.58    1.67
  -2 -11 -23    4.13    1.75
  -2 -11 -24    0.77    1.73
   2 -11  24    3.14    2.38
  -2 -11 -25    1.56    1.75
  -2 -11 -26    3.01    1.81
  -2 -11 -27   -0.41    1.76
  -2 -11 -28   -1.09    1.80
   2 -10 -33    1.82    1.65
   2 -10 -32    2.19    1.66
   2 -10 -31   -0.81    1.69
   2 -10 -30    5.74    1.79
   2 -10 -29   -2.77    1.73
   2 -10 -28    3.52    1.73
   2 -10 -27    2.52    1.72
   2 -10 -26   -1.01    1.67
   2 -10 -25   -0.38    1.65
   2 -10 -24   -0.13    1.60
   2 -10 -23   -0.44    1.56
   2 -10 -22    4.97    1.65
   2 -10 -21   10.32    1.80
   2 -10 -20    7.59    1.65
   2 -10 -19    1.98    1.47
   2 -10 -13    5.49    1.02
   2 -10 -12   10.73    1.53
   2 -10 -12   13.89    1.33
   2 -10 -11   -0.22    0.68
   2 -10 -11   -1.55    1.03
   2 -10 -10   43.80    3.78
   2 -10 -10   37.81    3.68
   2 -10  -9   -0.43    0.79
   2 -10  -9   -0.84    1.18
   2 -10  -8   12.60    1.60
   2 -10  -8   11.02    1.38
   2 -10  -7   35.31    3.35
   2 -10  -6  311.02   28.29
   2 -10  -5   11.03    1.49
  -2 -10  -6   21.46    2.01
  -2 -10  -7   -0.96    0.53
  -2 -10  -8    6.50    0.82
  -2 -10  -9   -1.26    0.62
  -2 -10 -10   -1.51    0.65
  -2 -10 -11    5.27    0.81
  -2 -10 -12   -0.31    0.67
  -2 -10 -13    2.71    0.73
  -2 -10 -14   -0.74    0.71
  -2 -10 -15    1.86    0.74
  -2 -10 -15    2.45    1.34
  -2 -10 -16    0.00    0.73
  -2 -10 -16    2.34    1.37
  -2 -10 -17    0.93    0.77
  -2 -10 -17    2.64    1.36
  -2 -10 -18    9.69    1.52
  -2 -10 -18    5.95    0.97
  -2 -10 -19   -0.73    1.39
  -2 -10 -19    0.67    0.77
  -2 -10 -20    6.08    1.50
  -2 -10 -20    4.38    0.88
  -2 -10 -21    4.48    1.55
  -2 -10 -21    4.68    0.90
  -2 -10 -22   20.53    2.11
  -2 -10 -22   14.19    1.65
  -2 -10 -23    1.96    1.57
  -2 -10 -23    1.34    0.86
  -2 -10 -24    1.70    1.61
   2 -10  24   -0.89    2.20
  -2 -10 -24   -0.64    0.88
  -2 -10 -25    6.22    1.05
  -2 -10 -25    5.80    1.75
  -2 -10 -26    0.19    0.89
  -2 -10 -26    0.61    1.68
  -2 -10 -27    0.97    0.91
  -2 -10 -27    2.93    1.69
  -2 -10 -28    3.18    0.95
  -2 -10 -28    5.15    1.77
  -2 -10 -29    2.29    0.94
  -2 -10 -29    0.61    1.73
  -2 -10 -30   -1.32    1.74
  -2 -10 -31   -0.01    1.76
  -2 -10 -32   -1.88    1.77
   2  -9 -34    2.37    1.58
   2  -9 -33    3.36    1.61
   2  -9 -32   -0.66    1.58
   2  -9 -31    0.68    1.58
   2  -9 -30    4.04    1.00
   2  -9 -30    2.27    1.60
   2  -9 -29    4.14    1.04
   2  -9 -29    4.84    1.63
   2  -9 -28    0.32    0.93
   2  -9 -28   -2.66    1.52
   2  -9 -27    0.03    0.91
   2  -9 -27   -0.38    1.53
   2  -9 -26    0.04    0.89
   2  -9 -26   -1.12    1.49
   2  -9 -25    1.80    0.89
   2  -9 -25    1.45    1.46
   2  -9 -24   19.10    1.97
   2  -9 -24   19.79    2.29
   2  -9 -23    1.06    0.85
   2  -9 -23    0.14    1.44
   2  -9 -22    0.94    0.85
   2  -9 -22    1.47    1.40
   2  -9 -21   11.10    1.26
   2  -9 -21    8.37    1.70
   2  -9 -20   31.39    2.86
   2  -9 -20   26.45    3.08
   2  -9 -19   -0.55    1.36
   2  -9 -19    0.99    0.79
   2  -9 -18    0.94    1.32
   2  -9 -18   -0.19    0.77
   2  -9 -17    0.15    0.76
   2  -9 -17    1.07    1.35
   2  -9 -16    1.22    0.76
   2  -9 -16    1.20    1.36
   2  -9 -15    0.11    0.76
   2  -9 -15    0.40    1.34
   2  -9 -14   10.51    1.63
   2  -9 -13    0.39    0.57
   2  -9 -12    8.89    1.24
   2  -9 -12    9.42    1.04
   2  -9 -11   16.95    2.22
   2  -9 -11   20.60    2.11
   2  -9 -10    1.70    1.09
   2  -9 -10    0.26    0.72
   2  -9 -10    0.30    0.70
   2  -9  -9   13.21    1.23
   2  -9  -9   11.04    1.33
   2  -9  -8   34.93    3.39
   2  -9  -8   35.09    3.31
   2  -9  -7   33.11    3.15
   2  -9  -6   26.69    2.61
   2  -9  -5   52.65    4.91
  -2  -9  -3    7.05    0.77
  -2  -9  -4    1.69    0.54
  -2  -9  -5    5.16    0.76
  -2  -9  -6    2.73    0.67
  -2  -9  -7    6.21    0.88
  -2  -9  -8   14.34    1.49
  -2  -9  -9    0.34    0.73
  -2  -9 -10    0.43    0.74
  -2  -9 -11    6.93    1.39
  -2  -9 -11    6.95    0.99
  -2  -9 -12    2.40    1.25
  -2  -9 -12    2.06    0.81
  -2  -9 -13   19.46    2.17
  -2  -9 -13   19.46    1.93
  -2  -9 -14   15.25    1.73
  -2  -9 -14   12.45    1.43
  -2  -9 -15   17.23    2.11
  -2  -9 -15   19.20    1.87
  -2  -9 -16    1.40    0.79
  -2  -9 -16    1.19    1.24
  -2  -9 -17   -1.37    0.80
  -2  -9 -17   -0.24    1.27
  -2  -9 -18    0.86    0.82
  -2  -9 -18    2.46    1.35
  -2  -9 -19    4.54    0.94
  -2  -9 -19    5.30    1.44
  -2  -9 -20    6.54    1.07
  -2  -9 -20    8.61    1.57
  -2  -9 -21    1.37    0.89
  -2  -9 -21    4.16    1.51
  -2  -9 -22   -0.93    0.86
  -2  -9 -22    0.68    1.49
  -2  -9 -23    1.15    0.87
  -2  -9 -23   -0.13    1.53
  -2  -9 -24    7.62    1.10
  -2  -9 -24    6.49    1.71
  -2  -9 -25    0.72    1.65
  -2  -9 -25    1.23    0.93
  -2  -9 -26    4.86    1.68
  -2  -9 -26    1.87    0.99
  -2  -9 -27    3.97    1.72
  -2  -9 -27    2.38    1.00
  -2  -9 -28    2.79    1.74
  -2  -9 -28    2.83    1.01
  -2  -9 -29   -0.22    1.73
  -2  -9 -29    1.55    1.00
  -2  -9 -30    2.48    1.73
  -2  -9 -30    0.18    0.95
  -2  -9 -31   -1.94    1.70
  -2  -9 -31   -0.74    0.97
  -2  -9 -32    2.68    1.72
  -2  -9 -32    2.94    0.98
  -2  -9 -33   -0.28    1.67
   2  -8 -35   -0.46    1.49
   2  -8 -34   -0.08    1.46
   2  -8 -33    1.14    1.51
   2  -8 -33    0.02    0.97
   2  -8 -32    1.10    1.56
   2  -8 -32    4.66    1.05
   2  -8 -31   -0.84    1.51
   2  -8 -31    1.94    0.99
   2  -8 -30   13.31    1.50
   2  -8 -30   10.06    1.91
   2  -8 -29    1.09    1.54
   2  -8 -29    3.17    0.98
   2  -8 -28    7.14    1.74
   2  -8 -28    8.47    1.21
   2  -8 -27    8.12    1.81
   2  -8 -27   11.42    1.33
   2  -8 -27    8.19    2.06
   2  -8 -26    5.35    1.56
   2  -8 -26    4.01    1.84
   2  -8 -26    4.98    1.03
   2  -8 -25    5.55    1.62
   2  -8 -25    8.82    1.15
   2  -8 -25    4.66    1.83
   2  -8 -24    1.00    1.45
   2  -8 -24   -0.46    1.65
   2  -8 -24    2.79    0.92
   2  -8 -23   12.70    1.91
   2  -8 -23   15.28    1.57
   2  -8 -23   10.98    2.05
   2  -8 -22    1.82    1.41
   2  -8 -22    0.95    1.55
   2  -8 -22    3.35    0.92
   2  -8 -21    2.10    1.39
   2  -8 -21   -0.15    1.49
   2  -8 -21    2.94    0.91
   2  -8 -20    5.11    1.43
   2  -8 -20    3.97    1.56
   2  -8 -20    7.16    1.03
   2  -8 -19    0.81    1.28
   2  -8 -19    0.09    1.44
   2  -8 -19   -0.05    0.86
   2  -8 -18    1.32    1.29
   2  -8 -18    1.18    1.38
   2  -8 -18    3.07    0.89
   2  -8 -17   10.39    1.67
   2  -8 -17    9.46    1.24
   2  -8 -17   11.02    1.36
   2  -8 -17    9.77    1.57
   2  -8 -16   61.39    4.91
   2  -8 -16   57.67    4.88
   2  -8 -16   39.50    5.01
   2  -8 -16   40.00    4.97
   2  -8 -15   23.01    2.13
   2  -8 -15   24.93    2.20
   2  -8 -15   16.42    2.42
   2  -8 -15   16.89    2.31
   2  -8 -14   23.58    3.00
   2  -8 -14   29.24    2.83
   2  -8 -13   17.43    1.67
   2  -8 -13   15.80    1.74
   2  -8 -13   19.49    1.84
   2  -8 -13   15.98    2.01
   2  -8 -12   60.56    6.37
   2  -8 -12   67.05    6.33
   2  -8 -12   74.46    6.35
   2  -8 -12   80.38    6.37
   2  -8 -12   63.32    6.45
   2  -8 -11  127.52   12.74
   2  -8 -11  135.22   12.72
   2  -8 -11  156.80   12.73
   2  -8 -10    3.04    1.02
   2  -8 -10    2.70    0.84
   2  -8 -10    2.92    0.76
   2  -8  -9   26.27    2.63
   2  -8  -9   32.56    2.75
   2  -8  -9   27.15    2.65
   2  -8  -8   27.01    2.58
   2  -8  -8   28.64    2.72
   2  -8  -8   27.50    2.62
   2  -8  -7   70.30    6.53
   2  -8  -7   74.41    6.56
   2  -8  -7   70.59    6.59
   2  -8  -6    1.16    0.57
   2  -8  -6    3.92    0.88
   2  -8  -5   19.17    1.85
   2  -8  -5   17.13    1.67
   2  -8  -4    7.27    0.78
   2  -8  -3  104.14    9.47
   2  -8  -2    3.48    0.39
  -2  -8   0   37.05    3.38
  -2  -8  -1    3.72    0.41
   2  -8   1    0.49    0.31
  -2  -8  -2   32.79    2.95
   2  -8   2   31.37    2.96
  -2  -8  -3   27.94    2.58
  -2  -8  -4    0.53    0.52
  -2  -8  -5   11.63    1.21
  -2  -8  -6    5.50    0.79
  -2  -8  -7    4.07    0.75
  -2  -8  -8    3.49    0.78
  -2  -8  -9    4.55    0.86
  -2  -8  -9    3.26    1.19
  -2  -8 -10    5.17    1.20
  -2  -8 -10    3.59    0.90
  -2  -8 -11    1.15    1.14
  -2  -8 -11    1.94    0.87
  -2  -8 -12   61.47    5.63
  -2  -8 -12   60.61    5.70
  -2  -8 -13    0.48    1.20
  -2  -8 -13   -1.06    0.88
  -2  -8 -14   26.79    2.67
  -2  -8 -14   29.33    2.82
  -2  -8 -15    8.60    1.42
  -2  -8 -15    7.35    1.13
  -2  -8 -16    4.31    1.29
  -2  -8 -16    3.34    0.95
  -2  -8 -17    6.59    1.31
  -2  -8 -17    4.85    1.01
  -2  -8 -18    0.28    1.26
  -2  -8 -18   -0.25    0.87
  -2  -8 -19    8.55    1.15
  -2  -8 -19    7.76    1.51
  -2  -8 -20   -0.16    1.36
  -2  -8 -20    0.26    0.87
  -2  -8 -21    6.13    1.47
  -2  -8 -21    3.25    0.98
  -2  -8 -22    0.86    1.44
  -2  -8 -22    0.41    0.93
  -2  -8 -23    3.10    1.47
  -2  -8 -23    2.38    0.97
  -2  -8 -24    1.41    1.53
  -2  -8 -24    0.78    0.94
  -2  -8 -25    4.56    1.52
  -2  -8 -25    0.96    0.99
  -2  -8 -26    3.11    1.53
  -2  -8 -26    1.21    0.99
  -2  -8 -27   10.30    1.82
  -2  -8 -27    8.64    1.32
  -2  -8 -28    3.36    1.66
  -2  -8 -28    3.10    1.05
  -2  -8 -29    0.89    1.68
  -2  -8 -29   -0.61    1.05
  -2  -8 -30    2.21    1.76
  -2  -8 -30    3.81    1.09
  -2  -8 -31   -1.21    1.76
  -2  -8 -31   -1.04    1.05
  -2  -8 -32    3.36    1.83
  -2  -8 -32    2.98    1.05
  -2  -8 -33    0.03    1.76
  -2  -8 -33   -0.90    1.03
  -2  -8 -34    0.54    1.69
   2  -7 -36    3.00    1.48
   2  -7 -35    1.76    1.48
   2  -7 -35    1.54    1.02
   2  -7 -34    0.19    1.54
   2  -7 -34    3.07    1.04
   2  -7 -33    3.20    1.58
   2  -7 -33    0.35    1.02
   2  -7 -32   -0.26    1.54
   2  -7 -32   -1.54    1.01
   2  -7 -31    1.38    1.49
   2  -7 -31   -1.81    1.99
   2  -7 -31    1.32    1.01
   2  -7 -30    5.67    1.53
   2  -7 -30    4.89    2.08
   2  -7 -30    7.06    1.17
   2  -7 -29    1.30    1.43
   2  -7 -29    0.18    1.94
   2  -7 -29    0.68    1.00
   2  -7 -28    8.43    1.66
   2  -7 -28   10.17    1.33
   2  -7 -28   10.67    2.01
   2  -7 -27    0.68    1.40
   2  -7 -27    1.62    1.64
   2  -7 -27    2.79    1.00
   2  -7 -26    5.64    1.38
   2  -7 -26    2.40    1.60
   2  -7 -26    2.76    1.05
   2  -7 -25    7.06    1.58
   2  -7 -25    9.92    1.76
   2  -7 -25   10.49    1.31
   2  -7 -24   16.23    2.18
   2  -7 -24   13.93    2.28
   2  -7 -23    0.85    1.26
   2  -7 -23    0.00    1.45
   2  -7 -23    2.31    0.95
   2  -7 -22    0.19    1.26
   2  -7 -22    0.79    1.41
   2  -7 -22    1.43    0.92
   2  -7 -21    1.33    1.24
   2  -7 -21    0.39    1.39
   2  -7 -21    1.23    0.94
   2  -7 -20    4.20    1.30
   2  -7 -20    2.86    1.41
   2  -7 -20    6.43    1.19
   2  -7 -20    4.34    0.99
   2  -7 -19   27.04    3.25
   2  -7 -19   36.70    3.14
   2  -7 -19   36.80    3.21
   2  -7 -19   26.24    3.30
   2  -7 -18    2.20    1.28
   2  -7 -18    3.40    1.37
   2  -7 -18    5.37    1.21
   2  -7 -18    4.84    1.00
   2  -7 -17   14.01    2.04
   2  -7 -17   12.82    2.06
   2  -7 -17   18.52    1.85
   2  -7 -16   33.53    4.06
   2  -7 -16   49.07    3.95
   2  -7 -16   50.20    3.99
   2  -7 -16   26.64    4.04
   2  -7 -15    2.78    1.29
   2  -7 -15    1.43    1.32
   2  -7 -15    4.17    0.96
   2  -7 -15    2.86    1.08
   2  -7 -14    3.43    1.30
   2  -7 -14    3.39    1.33
   2  -7 -14    6.17    1.07
   2  -7 -14    4.30    0.97
   2  -7 -13    5.94    1.01
   2  -7 -13    6.71    1.09
   2  -7 -13    3.46    1.32
   2  -7 -12    6.89    1.38
   2  -7 -12    7.94    0.94
   2  -7 -12    8.54    1.14
   2  -7 -12    7.50    1.05
   2  -7 -11   74.09    7.50
   2  -7 -11   88.68    7.45
   2  -7 -11   81.52    7.42
   2  -7 -11   80.02    7.45
   2  -7 -11   80.01    7.43
   2  -7 -10   26.63    2.38
   2  -7 -10   18.47    2.15
   2  -7 -10   21.83    2.14
   2  -7 -10   28.90    2.22
   2  -7 -10   20.97    2.20
   2  -7  -9   -0.40    0.66
   2  -7  -9    0.66    1.19
   2  -7  -9   -0.67    0.94
   2  -7  -9   -0.37    0.75
   2  -7  -8   26.94    2.54
   2  -7  -8   27.07    2.54
   2  -7  -8   26.10    2.62
   2  -7  -7  105.39    9.35
   2  -7  -7  106.16    9.36
   2  -7  -7   90.25    9.38
   2  -7  -6   83.34    7.62
   2  -7  -6   83.38    7.60
   2  -7  -5  196.46   16.29
   2  -7  -5  171.59   16.27
   2  -7  -4   -1.31    0.85
   2  -7  -4   -1.28    0.52
   2  -7  -3   15.21    1.46
   2  -7  -2    4.66    0.62
   2  -7  -1   29.19    2.69
   2  -7   0   32.56    3.00
   2  -7   1   -0.34    0.44
  -2  -7  -2   56.69    5.17
  -2  -7  -3   12.95    1.28
  -2  -7  -4   67.07    6.12
  -2  -7  -5    3.37    0.66
  -2  -7  -6   27.41    2.57
  -2  -7  -7    1.02    1.05
  -2  -7  -7    0.34    0.65
  -2  -7  -8    6.35    0.89
  -2  -7  -8    4.73    1.12
  -2  -7  -9    0.34    0.76
  -2  -7  -9    1.13    1.05
  -2  -7 -10    3.80    1.15
  -2  -7 -10    3.74    0.82
  -2  -7 -11   -0.42    1.12
  -2  -7 -11    2.83    0.88
  -2  -7 -12   21.98    2.22
  -2  -7 -12   20.03    2.09
  -2  -7 -13   33.83    3.14
  -2  -7 -13   30.64    3.04
  -2  -7 -14    8.32    1.44
  -2  -7 -14    9.69    1.29
  -2  -7 -15   -0.70    1.26
  -2  -7 -15    0.35    0.95
  -2  -7 -16    6.73    1.43
  -2  -7 -16    6.54    1.11
  -2  -7 -17    2.51    1.35
  -2  -7 -17   -0.59    0.96
  -2  -7 -18    1.37    1.37
  -2  -7 -18   -0.01    0.96
  -2  -7 -19    8.41    1.53
  -2  -7 -19    5.37    1.11
  -2  -7 -20   12.80    1.74
  -2  -7 -20   10.13    1.37
  -2  -7 -21   -0.08    0.94
  -2  -7 -21    0.92    1.44
  -2  -7 -22   -0.17    0.97
  -2  -7 -22   -0.40    1.47
  -2  -7 -23    3.04    1.56
  -2  -7 -23    2.39    1.04
  -2  -7 -24   -2.37    1.54
  -2  -7 -24    0.92    1.02
  -2  -7 -25    6.10    1.68
  -2  -7 -25    6.00    1.17
  -2  -7 -26    1.74    1.63
  -2  -7 -26    0.31    1.04
  -2  -7 -27    2.45    1.67
  -2  -7 -27    3.78    1.11
  -2  -7 -28    2.44    1.67
  -2  -7 -28    0.26    1.08
  -2  -7 -29   -0.21    1.68
  -2  -7 -29    0.00    1.11
  -2  -7 -30    2.03    1.70
  -2  -7 -30    1.15    1.11
  -2  -7 -31   -1.20    1.75
  -2  -7 -31    0.89    1.09
  -2  -7 -32    0.71    1.70
  -2  -7 -32    1.20    1.08
  -2  -7 -33    1.11    1.65
  -2  -7 -33    2.44    1.09
  -2  -7 -34   -0.55    1.65
  -2  -7 -34    0.85    1.07
   2  -6 -36    3.74    1.57
   2  -6 -36    4.73    1.13
   2  -6 -35   -0.68    1.46
   2  -6 -35   -0.15    1.05
   2  -6 -34    3.74    2.07
   2  -6 -34    5.44    1.51
   2  -6 -34    5.25    1.13
   2  -6 -33    6.11    2.15
   2  -6 -33    5.63    1.52
   2  -6 -33    6.00    1.18
   2  -6 -32   -0.51    1.97
   2  -6 -32    1.49    1.42
   2  -6 -32    1.11    1.05
   2  -6 -31    2.45    1.83
   2  -6 -31    3.41    1.48
   2  -6 -31    2.52    1.08
   2  -6 -30    7.90    1.94
   2  -6 -30    7.66    1.62
   2  -6 -30    8.09    1.29
   2  -6 -29    1.92    1.77
   2  -6 -29    3.43    1.46
   2  -6 -29    4.28    1.12
   2  -6 -28    9.42    1.88
   2  -6 -28    8.92    1.33
   2  -6 -28    9.35    1.64
   2  -6 -27   19.72    2.50
   2  -6 -27   23.15    2.18
   2  -6 -27   17.93    2.38
   2  -6 -26    0.86    1.62
   2  -6 -26    3.27    1.03
   2  -6 -26    2.86    1.41
   2  -6 -25   18.00    2.32
   2  -6 -25   18.96    1.94
   2  -6 -25   17.96    2.17
   2  -6 -24    8.05    1.15
   2  -6 -24    7.23    1.48
   2  -6 -24    5.61    1.65
   2  -6 -23    3.55    0.98
   2  -6 -23    1.23    1.34
   2  -6 -23    2.04    1.46
   2  -6 -22    8.39    1.63
   2  -6 -22   11.77    1.55
   2  -6 -22   12.11    1.36
   2  -6 -22    8.51    1.73
   2  -6 -21    0.15    1.31
   2  -6 -21    1.01    1.17
   2  -6 -21    0.29    0.96
   2  -6 -21    1.52    1.38
   2  -6 -20    7.75    1.52
   2  -6 -20   10.12    1.48
   2  -6 -20   10.04    1.28
   2  -6 -20    7.40    1.59
   2  -6 -19   11.87    1.70
   2  -6 -19    9.71    1.76
   2  -6 -19   14.03    1.75
   2  -6 -19   13.33    1.49
   2  -6 -18   16.51    2.02
   2  -6 -18   17.34    1.82
   2  -6 -18   15.48    1.97
   2  -6 -18   16.84    1.89
   2  -6 -17    2.48    0.98
   2  -6 -17    1.71    1.28
   2  -6 -17    2.05    1.24
   2  -6 -17    0.17    1.13
   2  -6 -16   45.56    4.87
   2  -6 -16   56.35    4.80
   2  -6 -16   54.85    4.83
   2  -6 -16   44.98    4.88
   2  -6 -15   34.50    3.71
   2  -6 -15   40.67    3.63
   2  -6 -15   40.72    3.66
   2  -6 -15   35.69    3.74
   2  -6 -14   14.49    2.06
   2  -6 -14   14.31    2.14
   2  -6 -14   21.06    1.94
   2  -6 -14   22.94    2.01
   2  -6 -13    2.50    0.98
   2  -6 -13    1.13    0.85
   2  -6 -13    0.75    1.22
   2  -6 -13    2.51    1.13
   2  -6 -12    5.09    1.19
   2  -6 -12    2.38    0.65
   2  -6 -12    3.95    1.19
   2  -6 -12    0.66    0.83
   2  -6 -12    0.79    0.92
   2  -6 -11    2.78    0.68
   2  -6 -11    4.60    0.93
   2  -6 -11    4.79    0.85
   2  -6 -10    5.15    0.85
   2  -6 -10    5.24    0.93
   2  -6 -10    5.12    0.79
   2  -6 -10    5.79    1.18
   2  -6 -10    6.19    0.93
   2  -6  -9  197.83   16.13
   2  -6  -9  181.01   16.12
   2  -6  -9  168.47   16.15
   2  -6  -9  176.31   16.12
   2  -6  -9  156.88   16.13
   2  -6  -8  153.75   13.68
   2  -6  -8  148.94   13.64
   2  -6  -8  148.92   13.65
   2  -6  -8  150.15   13.64
   2  -6  -7    6.97    0.94
   2  -6  -7    7.13    0.94
   2  -6  -7    7.15    1.09
   2  -6  -6  148.79   12.96
   2  -6  -6  133.49   12.97
   2  -6  -6  132.69   12.99
   2  -6  -6  146.02   12.96
   2  -6  -5   14.05    1.38
   2  -6  -5   12.97    1.47
   2  -6  -5   13.28    1.63
   2  -6  -4  159.54   13.85
   2  -6  -4  148.46   13.83
   2  -6  -3  200.65   18.24
   2  -6  -2   48.24    4.42
   2  -6  -1  224.92   20.45
   2  -6   0  421.37   38.29
  -2  -6  -3  145.05   13.19
  -2  -6  -4  112.26   10.22
  -2  -6  -5  119.53   10.65
  -2  -6  -5  115.45   10.62
  -2  -6  -6   26.45    2.57
  -2  -6  -6   26.36    2.48
  -2  -6  -7   18.72    2.02
  -2  -6  -7   19.63    1.88
  -2  -6  -8   20.59    2.22
  -2  -6  -8   22.82    2.12
  -2  -6  -9    4.38    1.02
  -2  -6  -9    2.36    0.77
  -2  -6 -10  114.57   10.74
  -2  -6 -10  119.11   10.71
  -2  -6 -11   -0.99    1.12
  -2  -6 -11   -0.28    0.82
  -2  -6 -12   14.97    1.68
  -2  -6 -12   11.74    1.43
  -2  -6 -13    3.80    1.32
  -2  -6 -13    5.63    1.04
  -2  -6 -14    4.18    1.31
  -2  -6 -14    3.69    1.03
  -2  -6 -15   19.02    2.00
  -2  -6 -16    1.12    1.05
  -2  -6 -17   11.50    1.45
  -2  -6 -18   -1.85    1.01
  -2  -6 -19    0.49    1.00
  -2  -6 -20    1.97    1.05
  -2  -6 -21   -0.55    1.00
   2  -6  22    5.59    1.93
  -2  -6 -22   14.42    1.48
  -2  -6 -23    4.81    1.12
  -2  -6 -24   18.05    1.95
  -2  -6 -25    1.52    1.08
  -2  -6 -25    0.47    1.56
  -2  -6 -26   -0.02    1.11
  -2  -6 -26   -0.09    1.59
  -2  -6 -27    0.73    1.15
  -2  -6 -27    1.35    1.66
  -2  -6 -28    2.64    1.16
  -2  -6 -28    2.11    1.73
  -2  -6 -29   -0.63    1.12
  -2  -6 -29    1.72    1.75
  -2  -6 -30    0.70    1.17
  -2  -6 -30    3.32    1.80
  -2  -6 -31    0.48    1.17
  -2  -6 -31    2.46    1.78
  -2  -6 -32    1.24    1.17
  -2  -6 -32   -0.34    1.77
  -2  -6 -33    9.43    1.36
  -2  -6 -33    4.46    1.91
  -2  -6 -34    0.48    1.11
  -2  -6 -34   -1.53    1.72
  -2  -6 -35    1.72    1.09
  -2  -6 -35    0.74    1.69
   2  -5 -37    1.81    1.10
   2  -5 -37    2.21    1.39
   2  -5 -36    2.37    1.96
   2  -5 -36    1.69    1.08
   2  -5 -36    2.39    1.41
   2  -5 -35    2.41    2.02
   2  -5 -35    0.49    1.06
   2  -5 -35   -1.35    1.44
   2  -5 -34    0.42    1.97
   2  -5 -34    0.87    1.08
   2  -5 -34   -0.59    1.45
   2  -5 -33   -0.28    1.86
   2  -5 -33   -0.18    1.10
   2  -5 -33    1.14    1.41
   2  -5 -32    3.64    1.85
   2  -5 -32    2.66    1.12
   2  -5 -32    2.12    1.46
   2  -5 -31    1.75    1.84
   2  -5 -31    3.28    1.12
   2  -5 -31    0.11    1.45
   2  -5 -30   15.81    1.78
   2  -5 -30   16.43    2.26
   2  -5 -30   12.96    2.01
   2  -5 -29   13.34    1.95
   2  -5 -29   15.33    1.69
   2  -5 -29   12.30    2.16
   2  -5 -28   -0.84    1.66
   2  -5 -28   -0.01    1.05
   2  -5 -28    1.28    1.41
   2  -5 -27    2.93    1.63
   2  -5 -27    4.83    1.07
   2  -5 -27    3.93    1.44
   2  -5 -26    0.18    1.55
   2  -5 -26    0.90    1.37
   2  -5 -26    0.98    0.99
   2  -5 -25   16.43    2.45
   2  -5 -25   16.03    2.38
   2  -5 -24    7.36    1.41
   2  -5 -24    6.01    1.47
   2  -5 -24    9.04    1.19
   2  -5 -23    4.23    1.31
   2  -5 -23    4.73    1.38
   2  -5 -23    5.39    1.08
   2  -5 -23    4.89    1.45
   2  -5 -22    3.43    1.26
   2  -5 -22    2.57    1.34
   2  -5 -22    2.17    1.02
   2  -5 -22    5.08    1.37
   2  -5 -21   16.48    1.76
   2  -5 -21    8.42    1.67
   2  -5 -21   14.60    1.45
   2  -5 -21    6.99    1.70
   2  -5 -20    1.26    1.25
   2  -5 -20    1.27    1.27
   2  -5 -20    1.30    0.96
   2  -5 -20    1.15    1.32
   2  -5 -19    4.44    1.23
   2  -5 -19    4.94    1.34
   2  -5 -19    4.13    1.03
   2  -5 -19    2.64    1.35
   2  -5 -18    8.22    1.43
   2  -5 -18    9.74    1.57
   2  -5 -18    9.56    1.53
   2  -5 -18    9.63    1.31
   2  -5 -17   66.78    6.70
   2  -5 -17   75.63    6.64
   2  -5 -17   66.82    6.70
   2  -5 -17   75.51    6.66
   2  -5 -16    1.42    1.13
   2  -5 -16    0.80    1.26
   2  -5 -16    0.96    1.28
   2  -5 -16    1.71    0.94
   2  -5 -15   22.22    2.21
   2  -5 -15   18.58    2.08
   2  -5 -15   21.14    2.23
   2  -5 -15   20.56    2.16
   2  -5 -14    7.94    1.51
   2  -5 -14   10.89    1.31
   2  -5 -14    9.80    1.52
   2  -5 -14   12.12    1.38
   2  -5 -13    6.71    1.14
   2  -5 -13    5.28    1.25
   2  -5 -13    7.68    1.05
   2  -5 -13    5.23    1.27
   2  -5 -12   52.04    4.80
   2  -5 -12   47.61    4.85
   2  -5 -12   50.85    4.85
   2  -5 -12   54.78    4.79
   2  -5 -11   14.40    1.48
   2  -5 -11   13.77    1.52
   2  -5 -11   13.78    1.63
   2  -5 -11   14.03    1.39
   2  -5 -11   12.66    1.64
   2  -5 -10   19.86    2.21
   2  -5 -10   21.06    2.10
   2  -5 -10   21.60    2.12
   2  -5 -10   22.32    2.05
   2  -5  -9  105.44    9.52
   2  -5  -9  106.83    9.51
   2  -5  -9  104.62    9.50
   2  -5  -9  106.57    9.55
   2  -5  -9   99.58    9.51
   2  -5  -8   24.62    2.77
   2  -5  -8   20.10    2.74
   2  -5  -8   28.42    2.73
   2  -5  -7 2537.24  234.25
   2  -5  -7 2567.07  234.25
   2  -5  -7 2636.97  234.25
   2  -5  -7 2558.90  234.25
   2  -5  -7 2589.47  234.26
   2  -5  -6 9928.27  861.16
   2  -5  -6 9341.02  861.16
   2  -5  -6 9124.31  861.16
   2  -5  -6 9999.00  861.17
   2  -5  -5 7334.12  672.58
   2  -5  -5 7828.02  672.59
   2  -5  -5 7291.21  672.58
   2  -5  -5 7177.27  672.59
   2  -5  -4  611.56   53.35
   2  -5  -4  540.86   53.35
   2  -5  -4  652.94   53.36
   2  -5  -3   25.65    2.32
   2  -5  -3   20.07    2.43
   2  -5  -3   25.61    2.38
   2  -5  -2    0.03    0.63
   2  -5  -1    2.74    0.65
  -2  -5  -4    0.14    0.84
  -2  -5  -5   13.27    1.81
  -2  -5  -5   32.33    1.95
  -2  -5  -6    1.38    0.93
  -2  -5  -6    3.55    0.74
  -2  -5  -7   17.20    1.58
  -2  -5  -7   12.77    1.70
  -2  -5  -8   21.25    2.40
  -2  -5  -8   32.88    2.51
  -2  -5  -9    5.74    0.92
  -2  -5 -10   11.63    1.31
  -2  -5 -11    6.24    1.01
  -2  -5 -12  127.63   11.64
  -2  -5 -13   25.14    2.45
  -2  -5 -14    3.60    1.02
  -2  -5 -15    2.84    1.06
  -2  -5 -16    1.48    1.06
  -2  -5 -17   26.22    2.62
  -2  -5 -18    1.64    1.11
  -2  -5 -19    9.64    1.38
  -2  -5 -20    0.85    1.07
  -2  -5 -21    4.14    1.24
   2  -5  21   12.22    1.60
  -2  -5 -22    8.53    1.33
  -2  -5 -23   11.62    1.51
  -2  -5 -24   21.96    2.29
  -2  -5 -25    1.44    1.10
  -2  -5 -26    9.64    1.44
  -2  -5 -27   -0.38    1.16
  -2  -5 -28    1.21    1.21
  -2  -5 -29    0.62    1.20
  -2  -5 -30    1.16    1.19
  -2  -5 -31    2.76    1.24
  -2  -5 -31    2.90    1.78
  -2  -5 -32    2.60    1.21
  -2  -5 -32    1.76    1.82
  -2  -5 -33    2.66    1.26
  -2  -5 -33    5.00    1.85
  -2  -5 -34   -0.14    1.17
  -2  -5 -34   -0.65    1.80
  -2  -5 -35    4.28    1.22
  -2  -5 -35    3.34    1.80
  -2  -5 -36    2.49    1.73
   2  -4 -37    2.60    1.10
   2  -4 -37    1.89    1.96
   2  -4 -36   -3.04    1.92
   2  -4 -36    0.33    1.09
   2  -4 -36    1.26    1.44
   2  -4 -35   -1.77    1.84
   2  -4 -35    0.24    1.11
   2  -4 -35    2.20    1.45
   2  -4 -34    3.73    1.92
   2  -4 -34    8.84    1.29
   2  -4 -34    5.15    1.61
   2  -4 -33    2.54    1.84
   2  -4 -33   -1.09    1.14
   2  -4 -33   -0.99    1.50
   2  -4 -32    3.34    1.86
   2  -4 -32   -0.13    1.16
   2  -4 -32    1.53    1.48
   2  -4 -31    1.62    1.78
   2  -4 -31    1.01    1.15
   2  -4 -31    1.36    1.45
   2  -4 -30   -0.21    1.76
   2  -4 -30    1.14    1.42
   2  -4 -30    0.76    1.11
   2  -4 -29    5.80    1.80
   2  -4 -29   10.51    1.29
   2  -4 -29    5.65    1.55
   2  -4 -28    4.47    1.12
   2  -4 -28    5.31    1.61
   2  -4 -27    1.56    1.05
   2  -4 -27    5.54    1.51
   2  -4 -26    2.17    1.06
   2  -4 -26    2.84    1.47
   2  -4 -25   20.87    2.09
   2  -4 -25   20.43    2.24
   2  -4 -25   17.70    2.34
   2  -4 -24   15.90    1.69
   2  -4 -24   15.78    1.88
   2  -4 -24   12.15    2.00
   2  -4 -23   20.13    1.98
   2  -4 -23   18.62    2.14
   2  -4 -23   16.56    2.25
   2  -4 -22    3.02    1.43
   2  -4 -22    3.76    1.44
   2  -4 -22    5.08    1.03
   2  -4 -21    7.14    1.43
   2  -4 -21    4.98    1.32
   2  -4 -21    4.85    1.10
   2  -4 -20    7.85    1.49
   2  -4 -20    7.18    1.36
   2  -4 -20    6.68    1.20
   2  -4 -19   67.79    7.22
   2  -4 -19   76.02    7.20
   2  -4 -19   85.45    7.16
   2  -4 -18    3.14    1.31
   2  -4 -18    3.01    1.17
   2  -4 -18    2.65    1.02
   2  -4 -17    1.38    1.27
   2  -4 -17    2.88    1.19
   2  -4 -17    1.25    0.99
   2  -4 -16   39.64    3.34
   2  -4 -16   37.95    3.40
   2  -4 -15   10.59    1.27
   2  -4 -15    9.36    1.36
   2  -4 -15    7.00    1.41
   2  -4 -14   21.48    2.13
   2  -4 -14   21.90    2.09
   2  -4 -14   17.65    2.17
   2  -4 -13    8.21    1.09
   2  -4 -13    7.51    1.10
   2  -4 -13    6.97    1.29
   2  -4 -13    6.33    1.26
   2  -4 -12    4.51    0.91
   2  -4 -12    4.65    0.97
   2  -4 -12    4.97    1.17
   2  -4 -12    4.21    1.10
   2  -4 -11    1.73    0.85
   2  -4 -11    3.52    0.99
   2  -4 -11    1.34    0.87
   2  -4 -11    3.50    1.12
   2  -4 -10  128.80   10.82
   2  -4 -10  120.42   10.83
   2  -4 -10  119.37   10.79
   2  -4 -10  112.30   10.80
   2  -4 -10  115.13   10.80
   2  -4  -9  635.30   59.82
   2  -4  -9  683.46   59.83
   2  -4  -9  679.06   59.81
   2  -4  -9  634.14   59.82
   2  -4  -8 1360.01  128.06
   2  -4  -8 1446.73  128.07
   2  -4  -8 1384.16  128.06
   2  -4  -8 1446.50  128.06
   2  -4  -7    1.54    0.78
   2  -4  -7    3.42    0.83
   2  -4  -7    2.70    0.74
   2  -4  -7    3.44    0.88
   2  -4  -6  817.77   71.27
   2  -4  -6  732.08   71.26
   2  -4  -6  778.85   71.26
   2  -4  -6  833.54   71.26
   2  -4  -6  785.96   71.26
   2  -4  -5   19.08    2.60
   2  -4  -5   20.97    2.57
   2  -4  -4   55.94    4.64
   2  -4  -4   40.64    4.68
   2  -4  -4   50.48    4.65
   2  -4  -3  293.91   27.03
   2  -4  -3  301.25   27.03
   2  -4  -3  295.07   27.03
   2  -4  -2  329.90   30.05
   2  -4  -2  331.76   30.05
   2  -4  -1  493.09   44.81
  -2  -4  -2  112.85   10.29
  -2  -4  -3  164.50   14.97
  -2  -4  -4   27.78    2.67
  -2  -4  -5   55.13    4.65
  -2  -4  -5   43.49    4.68
  -2  -4  -6   20.49    2.00
  -2  -4  -7   56.42    5.19
  -2  -4  -8  259.51   23.60
  -2  -4  -9   61.69    5.66
  -2  -4 -10   89.16    8.15
  -2  -4 -11    1.39    0.83
  -2  -4 -12    1.65    0.87
  -2  -4 -13   -0.27    0.93
  -2  -4 -14   -0.10    1.13
  -2  -4 -14    0.87    0.95
  -2  -4 -15    3.83    1.26
  -2  -4 -15    5.19    1.12
  -2  -4 -16   80.27    6.50
  -2  -4 -16   62.59    6.46
  -2  -4 -17   42.32    4.79
  -2  -4 -17   57.87    4.76
  -2  -4 -18   12.68    1.76
  -2  -4 -18   14.23    1.66
  -2  -4 -19   69.63    6.74
  -2  -4 -19   75.16    6.71
  -2  -4 -20   35.72    2.96
  -2  -4 -20   32.77    3.03
  -2  -4 -21    1.99    1.13
  -2  -4 -21    0.33    1.31
  -2  -4 -22   17.15    2.24
  -2  -4 -22   21.45    2.12
  -2  -4 -23    2.68    1.38
  -2  -4 -23    4.83    1.17
  -2  -4 -24    3.20    1.16
  -2  -4 -25   -0.91    1.12
  -2  -4 -26   21.38    2.27
  -2  -4 -27   18.87    2.10
  -2  -4 -28    1.86    1.23
  -2  -4 -29    0.42    1.28
  -2  -4 -30   19.86    2.21
  -2  -4 -31   19.75    2.19
  -2  -4 -32    9.09    1.52
  -2  -4 -33    0.11    1.25
  -2  -4 -34   -0.46    1.23
  -2  -4 -34   -2.09    1.78
  -2  -4 -35    4.06    1.29
  -2  -4 -35    6.15    1.85
  -2  -4 -36   -0.25    1.17
  -2  -4 -36   -0.63    1.79
   2  -3 -38   -0.50    1.84
   2  -3 -38   -0.72    1.11
   2  -3 -37    1.22    1.76
   2  -3 -37    3.37    1.13
   2  -3 -36    0.06    1.77
   2  -3 -36    0.02    1.14
   2  -3 -35    9.43    2.05
   2  -3 -35    9.71    1.44
   2  -3 -34    1.37    1.86
   2  -3 -34    1.03    1.18
   2  -3 -33   -3.03    1.85
   2  -3 -33    0.31    1.16
   2  -3 -32   -0.42    1.78
   2  -3 -32   -0.10    1.15
   2  -3 -31   -2.67    1.68
   2  -3 -31    1.46    1.15
   2  -3 -30    4.50    1.72
   2  -3 -30    7.11    1.24
   2  -3 -29    2.11    1.57
   2  -3 -29    1.06    1.09
   2  -3 -28   15.89    2.14
   2  -3 -27    3.48    1.57
   2  -3 -26   -1.68    1.50
   2  -3 -26   -1.18    1.29
   2  -3 -25  174.11   15.92
   2  -3 -24   16.00    2.03
   2  -3 -23   18.10    2.16
   2  -3 -22   22.26    2.43
   2  -3 -21    9.11    1.59
   2  -3 -20    8.83    1.56
   2  -3 -19   45.65    4.38
   2  -3 -18   27.39    2.82
   2  -3 -17    7.94    1.44
   2  -3 -16   35.78    3.46
   2  -3 -15  168.55   15.37
   2  -3 -14    2.34    1.06
   2  -3 -13    1.05    0.93
   2  -3 -13    1.39    1.04
   2  -3 -12    2.91    0.89
   2  -3 -12    1.46    1.00
   2  -3 -11   64.37    5.82
   2  -3 -11   57.76    5.82
   2  -3 -11   70.03    5.85
   2  -3 -10   42.31    4.33
   2  -3 -10   41.57    4.34
   2  -3  -9  284.07   25.77
   2  -3  -9  253.95   25.78
   2  -3  -9  266.32   25.78
   2  -3  -9  284.69   25.76
   2  -3  -9  312.62   25.77
   2  -3  -8    2.69    0.85
   2  -3  -8    1.87    0.68
   2  -3  -8    3.89    0.99
   2  -3  -8    5.14    1.10
   2  -3  -7  159.31   14.39
   2  -3  -7  154.78   14.40
   2  -3  -7  167.46   14.41
   2  -3  -7  153.35   14.39
   2  -3  -6  257.12   22.46
   2  -3  -6  254.36   22.48
   2  -3  -6  231.26   22.46
   2  -3  -6  248.74   22.46
   2  -3  -5   18.75    2.33
   2  -3  -5   20.15    2.35
   2  -3  -5   25.03    2.45
   2  -3  -4   49.42    4.87
   2  -3  -4   55.00    4.88
   2  -3  -4   56.46    4.94
   2  -3  -3  126.43   11.51
   2  -3  -2  710.72   66.05
   2  -3  -2  737.53   66.05
   2  -3  -1  282.76   25.10
   2  -3  -1  265.89   25.11
  -2  -3  -2    4.20    0.74
  -2  -3  -3  587.35   53.38
  -2  -3  -5  387.66   35.24
  -2  -3  -6   18.33    1.86
  -2  -3  -7    5.28    1.00
  -2  -3  -8   20.73    2.06
  -2  -3  -9  235.03   21.38
  -2  -3 -10   -0.33    0.91
  -2  -3 -11    6.29    1.13
  -2  -3 -12   17.78    1.87
  -2  -3 -12   17.09    1.80
  -2  -3 -13    8.59    1.29
  -2  -3 -13   10.96    1.25
  -2  -3 -14    2.16    0.90
  -2  -3 -14    2.86    1.04
  -2  -3 -15    0.86    0.92
  -2  -3 -15    0.53    1.06
  -2  -3 -16    3.46    1.01
  -2  -3 -16    4.83    1.16
  -2  -3 -17   22.01    2.38
  -2  -3 -17   21.09    2.45
   2  -3  18  110.76   11.28
  -2  -3 -18  134.95   11.27
   2  -3  19   10.83    1.45
  -2  -3 -19    6.52    1.39
  -2  -3 -20    3.47    1.17
  -2  -3 -21    0.22    1.12
  -2  -3 -22   20.19    2.19
  -2  -3 -23   -1.28    1.27
  -2  -3 -24    2.63    1.31
  -2  -3 -25    0.72    1.36
  -2  -3 -26    0.47    1.39
  -2  -3 -28    4.77    1.32
  -2  -3 -29    4.88    1.35
  -2  -3 -30   10.99    1.61
  -2  -3 -31    0.88    1.28
  -2  -3 -32    0.51    1.28
  -2  -3 -33    0.45    1.24
  -2  -3 -34   14.40    1.84
  -2  -3 -35    2.09    1.27
  -2  -3 -36    0.76    1.23
   2  -2 -38    3.33    1.69
   2  -2 -37    0.03    1.72
   2  -2 -36   -0.11    1.79
   2  -2 -35   -1.04    1.79
   2  -2 -34    1.18    1.81
   2  -2 -33    1.02    1.73
   2  -2 -32    7.04    1.80
   2  -2 -31    1.78    1.72
   2  -2 -30   10.30    1.93
   2  -2 -29    1.24    1.62
   2  -2 -28   11.00    1.88
   2  -2 -27    2.58    1.54
   2  -2 -26    1.94    1.45
   2  -2 -25    5.93    1.56
   2  -2 -24    2.43    1.48
   2  -2 -23    6.53    1.54
   2  -2 -22   11.72    1.72
   2  -2 -21   23.19    2.48
   2  -2 -20   44.18    4.24
   2  -2 -19   14.58    1.54
   2  -2 -19   14.01    1.43
   2  -2 -18   16.29    1.51
   2  -2 -18   12.96    1.40
   2  -2 -18   18.69    1.84
   2  -2 -17   50.66    3.93
   2  -2 -17   53.32    4.04
   2  -2 -16  216.69   17.77
   2  -2 -16  179.88   17.76
   2  -2 -16  223.80   17.80
   2  -2 -15  108.25    9.12
   2  -2 -15  112.52    9.17
   2  -2 -15   93.67    9.10
   2  -2 -14    1.90    0.62
   2  -2 -14    1.74    0.46
   2  -2 -14    2.47    1.04
   2  -2 -13   45.87    3.58
   2  -2 -13   42.66    3.68
   2  -2 -13   35.54    3.55
   2  -2 -12    1.60    0.55
   2  -2 -12    0.69    0.98
   2  -2 -11    3.34    0.59
   2  -2 -11    1.50    0.97
   2  -2 -10  133.49   12.37
   2  -2 -10  146.37   12.41
   2  -2  -9    7.88    0.81
   2  -2  -9    5.43    1.15
   2  -2  -8 1612.77  147.06
   2  -2  -8 1611.11  147.06
   2  -2  -8 1672.05  147.07
   2  -2  -7  646.61   58.64
   2  -2  -7  667.07   58.66
   2  -2  -7  641.83   58.65
   2  -2  -7  637.53   58.65
   2  -2  -6  181.47   16.51
   2  -2  -1   11.29    1.09
   2  -2  -1   13.70    1.18
   2  -2   0    7.33    1.00
   2  -2   0    9.92    1.04
   2  -2   0    8.50    0.87
   2  -2   1   13.12    1.39
  -2  -2  -1   15.43    1.30
   2  -2   2  623.56   56.67
   2  -2   3  143.89   13.10
   2  -2   4    2.75    0.94
  -2  -2  -6 1133.32  102.98
  -2  -2  -7   63.45    5.89
  -2  -2  -8   82.47    7.51
  -2  -2  -8   79.86    7.47
  -2  -2  -8   82.48    7.46
  -2  -2  -9   88.87    8.11
  -2  -2  -9   80.74    8.06
  -2  -2  -9   96.38    8.07
  -2  -2 -10   14.15    1.67
  -2  -2 -10   11.39    1.39
  -2  -2 -10   12.59    1.44
  -2  -2 -11   14.82    1.78
  -2  -2 -11   12.27    1.52
  -2  -2 -11   15.12    1.54
  -2  -2 -12    5.36    1.03
  -2  -2 -12    5.94    1.01
  -2  -2 -12    6.05    1.37
  -2  -2 -13    7.19    1.53
  -2  -2 -13    7.59    1.21
  -2  -2 -13    6.48    1.19
  -2  -2 -14   14.94    1.85
  -2  -2 -14   16.41    1.56
  -2  -2 -14   14.59    1.59
  -2  -2 -15    1.84    1.40
  -2  -2 -15    0.68    0.93
  -2  -2 -15    1.95    0.99
   2  -2  15   -0.31    1.00
  -2  -2 -16   22.92    2.39
  -2  -2 -16   25.12    2.37
   2  -2  16   22.67    2.39
  -2  -2 -17    2.12    1.03
  -2  -2 -17    1.07    1.10
   2  -2  17    2.44    1.08
  -2  -2 -18    0.69    1.01
  -2  -2 -18   -0.12    1.13
   2  -2  18    0.23    1.03
  -2  -2 -19   49.06    4.72
  -2  -2 -19   51.42    4.70
  -2  -2 -20    4.39    1.09
  -2  -2 -20    4.05    1.18
  -2  -2 -21   19.97    2.20
  -2  -2 -21   21.10    2.13
  -2  -2 -22    0.32    0.95
  -2  -2 -22    0.30    1.13
  -2  -2 -23    4.41    0.98
  -2  -2 -23    3.24    1.23
  -2  -2 -24   39.46    3.66
  -2  -2 -24   36.93    3.58
  -2  -2 -25    0.41    1.20
  -2  -2 -26    4.39    1.33
  -2  -2 -27   -0.21    1.36
  -2  -2 -28   11.21    1.76
  -2  -2 -29    4.61    1.52
   2  -1 -38    5.14    1.68
   2  -1 -38    1.71    1.51
   2  -1 -37    2.25    1.72
   2  -1 -36    0.43    1.76
   2  -1 -35    0.57    1.72
   2  -1 -34   -1.28    1.70
   2  -1 -33    0.21    1.67
   2  -1 -33   -1.48    1.17
   2  -1 -32    0.16    1.74
   2  -1 -32    2.55    1.19
   2  -1 -31   -0.04    1.72
   2  -1 -31    2.86    1.13
   2  -1 -30   -0.85    1.64
   2  -1 -30    1.26    1.10
   2  -1 -29    5.38    1.69
   2  -1 -29    8.04    1.29
   2  -1 -28   48.95    4.29
   2  -1 -28   39.23    4.42
   2  -1 -27    8.00    1.23
   2  -1 -27    6.50    1.70
   2  -1 -26   25.43    2.60
   2  -1 -26   25.56    2.73
   2  -1 -26   29.70    2.87
   2  -1 -25   18.94    1.97
   2  -1 -25   17.85    2.12
   2  -1 -25   18.63    2.22
   2  -1 -24   38.89    3.76
   2  -1 -24   40.00    3.86
   2  -1 -24   40.99    3.89
   2  -1 -23    2.42    0.87
   2  -1 -23    4.77    1.41
   2  -1 -23    1.73    1.32
   2  -1 -23    2.00    0.61
   2  -1 -23    1.34    1.01
   2  -1 -22   57.03    4.75
   2  -1 -22   42.91    4.68
   2  -1 -22   56.15    4.81
   2  -1 -22   56.07    4.73
   2  -1 -22   65.08    4.86
   2  -1 -21   -0.61    0.66
   2  -1 -21    1.42    0.98
   2  -1 -21    0.59    1.30
   2  -1 -21    2.55    1.20
   2  -1 -21    0.26    0.87
   2  -1 -20   34.98    2.78
   2  -1 -20   31.04    2.85
   2  -1 -20   28.62    2.73
   2  -1 -20   24.69    2.69
   2  -1 -20   27.60    2.91
   2  -1 -19   22.86    2.28
   2  -1 -19   19.66    2.06
   2  -1 -19   21.45    2.13
   2  -1 -19   19.58    2.23
   2  -1 -18    3.73    0.91
   2  -1 -18    5.82    1.06
   2  -1 -18    2.35    1.26
   2  -1 -18    4.23    1.20
   2  -1 -17    0.67    0.79
   2  -1 -17    1.35    1.12
   2  -1 -17    1.35    1.08
   2  -1 -17   -0.16    0.94
   2  -1 -16    7.02    1.19
   2  -1 -16    6.94    1.11
   2  -1 -16    6.42    1.25
   2  -1 -16    6.39    0.96
   2  -1 -15   54.29    5.65
   2  -1 -15   60.53    5.59
   2  -1 -15   63.50    5.61
   2  -1 -15   64.13    5.63
   2  -1 -14    2.71    0.71
   2  -1 -14    1.15    0.87
   2  -1 -14    4.36    1.04
   2  -1 -14    2.24    0.93
   2  -1 -13   -0.91    0.70
   2  -1 -13   -0.37    0.83
   2  -1 -13   -0.27    0.99
   2  -1 -13    0.15    0.85
   2  -1 -12    1.31    1.11
   2  -1 -12    7.29    0.93
   2  -1 -12    3.15    0.76
   2  -1 -12    5.71    0.96
   2  -1 -11   86.62    8.41
   2  -1 -11   92.48    8.38
   2  -1 -11  111.60    8.42
   2  -1 -11   82.79    8.40
   2  -1 -10    8.86    1.29
   2  -1 -10   13.41    1.36
   2  -1 -10    9.77    1.29
   2  -1 -10    9.12    1.10
   2  -1  -9  256.41   22.97
   2  -1  -9  279.88   22.98
   2  -1  -9  242.34   22.97
   2  -1  -9  245.55   22.97
   2  -1  -9  251.86   22.98
   2  -1  -8  189.60   16.94
   2  -1  -8  171.84   16.95
   2  -1  -8  234.84   16.96
   2  -1  -8  185.83   16.96
   2  -1  -8  173.18   16.94
   2  -1  -7    4.39    0.99
   2  -1  -7    5.56    0.80
   2  -1  -7    7.12    1.02
   2  -1  -7    7.08    1.06
   2  -1  -6  393.74   35.66
   2  -1  -6  388.70   35.65
   2  -1  -6  394.40   35.65
   2  -1  -5  260.43   23.16
   2  -1  -5  249.31   23.16
   2  -1  -4   10.43    1.11
   2  -1  -3   23.81    2.23
   2  -1  -2   70.01    6.34
   2  -1  -2   69.10    6.34
   2  -1  -1  237.74   21.61
   2  -1   0    5.73    0.71
   2  -1   1   24.28    2.45
   2  -1   1   32.07    2.46
  -2  -1  -1   24.93    2.43
   2  -1   2   16.03    1.34
   2  -1   2   17.40    1.36
  -2  -1  -2   11.34    1.34
  -2  -1  -2    9.33    1.34
   2  -1   3  456.94   43.94
  -2  -1  -3  518.83   43.95
   2  -1   3  456.01   43.94
  -2  -1  -3  512.69   43.95
  -2  -1  -4  630.61   56.36
   2  -1   4  597.97   56.36
  -2  -1  -4  640.84   56.36
  -2  -1  -5  597.58   53.91
   2  -1   5  590.20   53.91
  -2  -1  -6  307.58   27.69
  -2  -1  -6  321.88   27.68
  -2  -1  -6  295.24   27.69
   2  -1   6  292.61   27.68
[truncated: 1,429,173 more chars]
