# Supplementary material for: Supramolecular Modulation of Photoinduced Charge Transfer: Tuning Between Tunneling and Incoherent Hopping
Source: Angew Chem Int Ed Engl. 2026 May 12;65(27):e6007000. doi: 10.1002/anie.6007000 (PMC13327580; doi:10.1002/anie.6007000)
Supplement: Supplementary file 2 — Supporting File 2: anie72553‐sup‐0002‐cif.zip. [file ANIE-65-e6007000-s002.zip › anie72553-sup-0002-cif/DClNQBox.cif]

data_cu_20250109_zh_hk_dclnq_zxz_0m
_audit_creation_date               2025-02-11
_audit_creation_method
;
Olex2 1.5
(compiled 2023.08.24 svn.re1ec1418 for OlexSys, GUI svn.r6817)
;
_shelx_SHELXL_version_number       '2019/2'
_audit_contact_author_address      ?
_audit_contact_author_email        ?
_audit_contact_author_name         ''
_audit_contact_author_phone        ?
_publ_contact_author_id_orcid      ?
_publ_section_references
;
D. Kratzert, I. Krossing, (2018), J. Appl. Cryst. 51, 928-934.

Dolomanov, O.V., Bourhis, L.J., Gildea, R.J, Howard, J.A.K. & Puschmann, H.
 (2009), J. Appl. Cryst. 42, 339-341.

Kratzert, D., Holstein, J.J. & Krossing, I. (2015). J. Appl. Cryst. 48, 933-938.

Sheldrick, G.M. (2015). Acta Cryst. C71, 3-8.
;
_chemical_name_common              ?
_chemical_name_systematic          ?
_chemical_formula_moiety          
 '4(F6 P), C10 H4 Cl2 O2, C54 H36 N6 S2, 2(C2 H3 N)'
_chemical_formula_sum              'C68 H46 Cl2 F24 N8 O2 P4 S2'
_chemical_formula_weight           1722.03
_chemical_melting_point            ?
loop_
  _atom_type_symbol
  _atom_type_description
  _atom_type_scat_dispersion_real
  _atom_type_scat_dispersion_imag
  _atom_type_scat_source
 'C' 'C' 0.0181 0.0091 'International Tables Vol C Tables 4.2.6.8 and 6.1.1.4'
 'H' 'H' 0.0000 0.0000 'International Tables Vol C Tables 4.2.6.8 and 6.1.1.4'
 'Cl' 'Cl' 0.3639 0.7018 'International Tables Vol C Tables 4.2.6.8 and 6.1.1.4'
 'F' 'F' 0.0727 0.0534 'International Tables Vol C Tables 4.2.6.8 and 6.1.1.4'
 'N' 'N' 0.0311 0.0180 'International Tables Vol C Tables 4.2.6.8 and 6.1.1.4'
 'O' 'O' 0.0492 0.0322 'International Tables Vol C Tables 4.2.6.8 and 6.1.1.4'
 'P' 'P' 0.2955 0.4335 'International Tables Vol C Tables 4.2.6.8 and 6.1.1.4'
 'S' 'S' 0.3331 0.5567 'International Tables Vol C Tables 4.2.6.8 and 6.1.1.4'

_shelx_space_group_comment
;
The symmetry employed for this shelxl refinement is uniquely defined
by the following loop, which should always be used as a source of
symmetry information in preference to the above space-group names.
They are only intended as comments.
;
_space_group_crystal_system        'triclinic'
_space_group_IT_number             2
_space_group_name_H-M_alt          'P -1'
_space_group_name_Hall             '-P 1'
loop_
  _space_group_symop_operation_xyz
 'x, y, z'
 '-x, -y, -z'

_cell_length_a                     10.1965(3)
_cell_length_b                     18.8509(5)
_cell_length_c                     20.1436(6)
_cell_angle_alpha                  102.935(2)
_cell_angle_beta                   93.652(2)
_cell_angle_gamma                  98.274(2)
_cell_volume                       3715.83(19)
_cell_formula_units_Z              2
_cell_measurement_reflns_used      9897
_cell_measurement_temperature      193.00
_cell_measurement_theta_max        72.62
_cell_measurement_theta_min        2.44
_shelx_estimated_absorpt_T_max     ?
_shelx_estimated_absorpt_T_min     ?
_exptl_absorpt_coefficient_mu      3.123
_exptl_absorpt_correction_T_max    0.3241
_exptl_absorpt_correction_T_min    0.2119
_exptl_absorpt_correction_type     none
_exptl_absorpt_process_details
;
SADABS-2016/2 (Bruker,2016/2) was used for absorption correction.
wR2(int) was 0.0886 before and 0.0683 after correction.
The Ratio of minimum to maximum transmission is 0.6538.
The \l/2 correction factor is Not present.
;
_exptl_absorpt_special_details     ?
_exptl_crystal_colour              red
_exptl_crystal_colour_primary      red
_exptl_crystal_density_diffrn      1.539
_exptl_crystal_density_meas        ?
_exptl_crystal_density_method      ?
_exptl_crystal_description         prism
_exptl_crystal_F_000               1736
_exptl_crystal_size_max            ?
_exptl_crystal_size_mid            ?
_exptl_crystal_size_min            ?
_exptl_transmission_factor_max     ?
_exptl_transmission_factor_min     ?
_diffrn_reflns_av_R_equivalents    0.0541
_diffrn_reflns_av_unetI/netI       0.0408
_diffrn_reflns_Laue_measured_fraction_full  0.998
_diffrn_reflns_Laue_measured_fraction_max  0.995
_diffrn_reflns_limit_h_max         12
_diffrn_reflns_limit_h_min         -12
_diffrn_reflns_limit_k_max         23
_diffrn_reflns_limit_k_min         -23
_diffrn_reflns_limit_l_max         24
_diffrn_reflns_limit_l_min         -24
_diffrn_reflns_number              98815
_diffrn_reflns_point_group_measured_fraction_full  0.998
_diffrn_reflns_point_group_measured_fraction_max  0.995
_diffrn_reflns_theta_full          67.679
_diffrn_reflns_theta_max           72.616
_diffrn_reflns_theta_min           2.262
_diffrn_ambient_temperature        193.00
_diffrn_detector_area_resol_mean   ?
_diffrn_measured_fraction_theta_full  0.998
_diffrn_measured_fraction_theta_max  0.995
_diffrn_measurement_device_type    'Bruker APEX-II CCD'
_diffrn_measurement_method         '\f and \w scans'
_diffrn_radiation_type             CuK\a
_diffrn_radiation_wavelength       1.54178
_diffrn_source                     ?
_diffrn_source_current             1.1
_diffrn_source_power               0.05500000000000001
_diffrn_source_voltage             50.0
_diffrn_standards_number           0
_reflns_Friedel_coverage           0.000
_reflns_Friedel_fraction_full      .
_reflns_Friedel_fraction_max       .
_reflns_number_gt                  11594
_reflns_number_total               14686
_reflns_special_details
;
 Reflections were merged by SHELXL according to the crystal
 class for the calculation of statistics and refinement.
 
 Structure factors included contributions from the .fab file.
 
 _reflns_Friedel_fraction is defined as the number of unique
 Friedel pairs measured divided by the number that would be
 possible theoretically, ignoring centric projections and
 systematic absences.
;
_reflns_threshold_expression       'I > 2\s(I)'
_computing_cell_refinement         'SAINT V8.40B (?, 2016)'
_computing_data_collection         ?
_computing_data_reduction          'SAINT V8.40B (?, 2016)'
_computing_molecular_graphics      'Olex2 1.5 (Dolomanov et al., 2009)'
_computing_publication_material    'Olex2 1.5 (Dolomanov et al., 2009)'
_computing_structure_refinement    'SHELXL 2019/2 (Sheldrick, 2015)'
_computing_structure_solution      'SHELXS  (Sheldrick, 2008)'
_refine_diff_density_max           3.281
_refine_diff_density_min           -1.489
_refine_diff_density_rms           0.273
_refine_ls_extinction_coef         .
_refine_ls_extinction_method       none
_refine_ls_goodness_of_fit_ref     2.430
_refine_ls_hydrogen_treatment      constr
_refine_ls_matrix_type             full
_refine_ls_number_parameters       1158
_refine_ls_number_reflns           14686
_refine_ls_number_restraints       567
_refine_ls_R_factor_all            0.2146
_refine_ls_R_factor_gt             0.2025
_refine_ls_restrained_S_all        2.424
_refine_ls_shift/su_max            0.000
_refine_ls_shift/su_mean           0.000
_refine_ls_structure_factor_coef   Fsqd
_refine_ls_weighting_details      
 'w=1/[\s^2^(Fo^2^)+(0.2000P)^2^] where P=(Fo^2^+2Fc^2^)/3'
_refine_ls_weighting_scheme        calc
_refine_ls_wR_factor_gt            0.5012
_refine_ls_wR_factor_ref           0.5192
_refine_special_details            ?
_olex2_refinement_description
;
1. Restrained distances
 N008-C2 = N008-C5 = N00A-C3 = N00A-C8
 1.33 with sigma of 0.02
 S007-C2 = S009-C8
 1.65 with sigma of 0.02
 S009-C5 = S007-C3
 1.65 with sigma of 0.02
 F3-F01F \\sim F3-F2 \\sim F2-F0 \\sim F01F-F0
 with sigma of 0.02
 C8-C12 \\sim C8-C13
 with sigma of 0.02
 C6-C2 \\sim C7-C2
 with sigma of 0.02
 C8-C3 \\sim C5-C2
 with sigma of 0.02
 N00B-C8A \\sim N0-C2A
 with sigma of 0.02
 N00A-C8 \\sim N008-C2
 with sigma of 0.02
 C8A-C12 \\sim C8A-C13
 with sigma of 0.02
 C12-C11 \\sim C13-C11
 with sigma of 0.02
 C7-C4 \\sim C6-C4
 with sigma of 0.02
 C15-C12 \\sim C16-C13
 with sigma of 0.02
 C7-C10 \\sim C9-C6
 with sigma of 0.02
2. Uiso/Uaniso restraints and constraints
S007 \\sim N008 \\sim S009 \\sim N00A \\sim C8 \\sim C2 \\sim C5 \\sim C3 \\sim
S0 \\sim N0 \\sim S1 \\sim N00B \\sim C8A \\sim C2A \\sim C5A \\sim C3A: within
2A with sigma of 0.01 and sigma for terminal atoms of 0.02 within 2A
F02U \\sim P004 \\sim F02Y \\sim F00N \\sim F02X \\sim F01P \\sim F1 \\sim F02V
\\sim F01Y \\sim F00M \\sim F01Q \\sim F00B \\sim F01X: within 2A with sigma of
0.01 and sigma for terminal atoms of 0.02 within 2A
3. Rigid body (RIGU) restrains
 F025, P001, F00C, F00H, F01E, F01R, F02T, F01F, F2, F0, F3
 with sigma for 1-2 distances of 0.01 and sigma for 1-3 distances of 0.02
4. Others
 Sof(S0)=Sof(N0)=Sof(S1)=Sof(N00B)=Sof(C8A)=Sof(C2A)=Sof(C5A)=Sof(C3A)=1-FVAR(1)
 Sof(S007)=Sof(N008)=Sof(S009)=Sof(N00A)=Sof(C8)=Sof(C2)=Sof(C5)=Sof(C3)=FVAR(1)
 Sof(F02V)=Sof(F1)=Sof(F00N)=Sof(F01Q)=Sof(F01Y)=Sof(F02Y)=1-FVAR(2)
 Sof(F00B)=Sof(F00M)=Sof(F01P)=Sof(F01X)=Sof(F02U)=Sof(F02X)=FVAR(2)
 Sof(F01F)=Sof(F2)=Sof(F0)=Sof(F3)=1-FVAR(3)
 Sof(F01E)=Sof(F01R)=Sof(F025)=Sof(F02T)=FVAR(3)
5.a Secondary CH2 refined with riding coordinates:
 C14(H14A,H14B), C31(H31A,H31B), C26(H26A,H26B), C19(H19A,H19B)
5.b Aromatic/amide H refined with riding coordinates:
 C00N(H00N), C29(H29), C17(H17), C18(H18), C24(H24), C28(H28), C27(H27),
 C20(H20), C37(H37), C21(H21), C13(H13), C25(H25), C9(H9), C30(H30), C10(H10),
 C38(H38), C6(H6), C40(H40), C35(H35), C48(H48), C12(H12), C16(H16), C02E(H02E),
  C47(H47), C1(H1), C7(H7), C45(H45), C36(H36), C15(H15), C02Y(H02Y),
 C02Z(H02Z), C032(H032)
5.c Idealised Me refined as rotating group:
 C01Y(H01A,H01B,H01C), C021(H02A,H02B,H02C)
;
_atom_sites_solution_hydrogens     geom
_atom_sites_solution_primary       ?
_atom_sites_solution_secondary     ?
loop_
  _atom_site_label
  _atom_site_type_symbol
  _atom_site_fract_x
  _atom_site_fract_y
  _atom_site_fract_z
  _atom_site_U_iso_or_equiv
  _atom_site_adp_type
  _atom_site_occupancy
  _atom_site_site_symmetry_order
  _atom_site_calc_flag
  _atom_site_refinement_flags_posn
  _atom_site_refinement_flags_adp
  _atom_site_refinement_flags_occupancy
  _atom_site_disorder_assembly
  _atom_site_disorder_group
 P001 P 0.17999(19) 0.13707(10) 0.79825(8) 0.0541(5) Uani 1 1 d . . . . .
 P002 P 0.51258(17) 0.78702(9) 0.94463(10) 0.0551(5) Uani 1 1 d . . . . .
 P003 P 1.00305(17) 0.21370(10) 0.54596(10) 0.0590(5) Uani 1 1 d . . . . .
 P004 P 1.3452(2) 0.87272(10) 0.70786(9) 0.0611(5) Uani 1 1 d . U . . .
 Cl1 Cl 0.5550(4) 0.29178(16) 0.67464(14) 0.1101(10) Uani 1 1 d . . . . .
 Cl Cl 0.3614(3) 0.34321(19) 0.78517(19) 0.1106(10) Uani 1 1 d . . . . .
 S007 S 0.4774(4) 0.4907(2) 0.5965(2) 0.0635(10) Uani 0.516(6) 1 d D U P A 1
 N008 N 0.7026(15) 0.4780(8) 0.5417(8) 0.060(2) Uani 0.516(6) 1 d D U P A 1
 S009 S 0.8328(4) 0.6203(2) 0.5916(2) 0.0685(11) Uani 0.516(6) 1 d D U P A 1
 N00A N 0.6078(15) 0.6354(7) 0.6476(7) 0.066(2) Uani 0.516(6) 1 d D U P A 1
 F00B F 1.4392(17) 0.8214(10) 0.6697(9) 0.075(4) Uani 0.508(11) 1 d . U P B 1
 F00C F 0.1679(5) 0.1021(4) 0.8628(3) 0.0834(15) Uani 1 1 d . . . . .
 F00D F 0.4359(7) 0.8121(3) 1.0095(3) 0.0948(17) Uani 1 1 d . . . . .
 N00E N 1.0476(6) 0.7516(3) 1.0198(3) 0.0528(12) Uani 1 1 d . . . . .
 N00F N 0.4739(5) 0.2146(4) 0.4744(3) 0.0602(15) Uani 1 1 d . . . . .
 F00G F 0.3754(6) 0.7794(5) 0.8994(4) 0.125(3) Uani 1 1 d . . . . .
 F00H F 0.1856(10) 0.1669(5) 0.7321(4) 0.132(3) Uani 1 1 d . . . . .
 C00I C 0.4783(6) 0.1089(3) 0.5233(3) 0.0507(14) Uani 1 1 d . . . . .
 F00J F 0.4693(7) 0.7033(3) 0.9460(3) 0.1026(19) Uani 1 1 d . . . . .
 C00K C 1.0076(6) 0.4916(3) 0.8874(3) 0.0509(15) Uani 1 1 d . . . . .
 N00L N 0.8614(7) 0.8863(4) 0.7679(3) 0.0662(15) Uani 1 1 d . . . . .
 F00M F 1.3414(18) 0.9072(10) 0.6425(9) 0.076(4) Uani 0.508(11) 1 d . U P B 1
 C00N C 0.6452(8) 0.3745(3) 0.9262(4) 0.0629(19) Uani 1 1 d . . . . .
 H00N H 0.595288 0.399682 0.959414 0.076 Uiso 1 1 calc R U . . .
 N00O N 0.6917(7) 0.1584(3) 0.7597(3) 0.0603(14) Uani 1 1 d . . . . .
 C00P C 0.9659(6) 0.6019(4) 0.9621(3) 0.0470(12) Uani 1 1 d . . . . .
 C00Q C 1.0487(6) 0.8722(3) 0.9886(3) 0.0555(16) Uani 1 1 d . . . . .
 C00R C 0.7989(6) 0.4903(4) 0.9475(3) 0.0536(15) Uani 1 1 d . . . . .
 F00S F 0.5820(8) 0.7617(4) 0.8761(4) 0.122(3) Uani 1 1 d . . . . .
 F00T F 0.5540(8) 0.8695(3) 0.9390(5) 0.122(3) Uani 1 1 d . . . . .
 C34 C 0.7854(6) 0.3042(3) 0.8303(3) 0.0463(12) Uani 1 1 d . . . . .
 C29 C 0.6210(7) 0.1932(4) 0.8097(4) 0.0571(16) Uani 1 1 d . . . . .
 H29 H 0.540912 0.167219 0.820046 0.068 Uiso 1 1 calc R U . . .
 C17 C 0.6030(7) 0.0884(3) 0.5296(3) 0.0572(17) Uani 1 1 d . . . . .
 H17 H 0.655065 0.082840 0.491837 0.069 Uiso 1 1 calc R U . . .
 C18 C 0.4009(7) 0.1151(4) 0.5777(4) 0.0557(15) Uani 1 1 d . . . . .
 H18 H 0.315207 0.128730 0.573040 0.067 Uiso 1 1 calc R U . . .
 C23 C 0.5769(8) 0.0847(3) 0.6485(4) 0.0587(16) Uani 1 1 d . . . . .
 F00Z F 1.1225(7) 0.2542(5) 0.6016(4) 0.126(3) Uani 1 1 d . . . . .
 C43 C 0.7567(7) 0.4144(4) 0.9147(3) 0.0505(13) Uani 1 1 d . . . . .
 N011 N 0.6561(7) 0.0443(4) 0.8728(4) 0.0683(16) Uani 1 1 d . . . . .
 C24 C 0.8815(8) 0.9221(3) 0.9316(5) 0.072(2) Uani 1 1 d . . . . .
 H24 H 0.796367 0.936713 0.928806 0.087 Uiso 1 1 calc R U . . .
 C28 C 1.1327(7) 0.8826(4) 0.9393(4) 0.0629(18) Uani 1 1 d . . . . .
 H28 H 1.220260 0.871245 0.943271 0.075 Uiso 1 1 calc R U . . .
 C27 C 0.9233(6) 0.8931(4) 0.9854(4) 0.0581(16) Uani 1 1 d . . . . .
 H27 H 0.866292 0.887477 1.019999 0.070 Uiso 1 1 calc R U . . .
 C39 C 0.8340(6) 0.3778(3) 0.8646(3) 0.0485(13) Uani 1 1 d . . . . .
 C20 C 0.6515(7) 0.0760(3) 0.5913(4) 0.0561(15) Uani 1 1 d . . . . .
 H20 H 0.736481 0.061277 0.595116 0.067 Uiso 1 1 calc R U . . .
 F017 F 0.6453(7) 0.7885(6) 0.9863(5) 0.155(4) Uani 1 1 d . . . . .
 C018 C 0.5517(7) 0.0280(3) 0.8890(3) 0.0533(14) Uani 1 1 d . . . . .
 C44 C 0.9557(6) 0.4144(3) 0.8489(3) 0.0474(12) Uani 1 1 d . . . . .
 C37 C 1.1283(6) 0.7135(4) 0.9796(3) 0.0526(14) Uani 1 1 d . . . . .
 H37 H 1.212338 0.738059 0.972431 0.063 Uiso 1 1 calc R U . . .
 C21 C 0.4485(7) 0.1014(4) 0.6395(4) 0.0601(16) Uani 1 1 d . . . . .
 H21 H 0.393080 0.103410 0.675804 0.072 Uiso 1 1 calc R U . . .
 C46 C 0.9229(6) 0.5266(3) 0.9310(3) 0.0441(12) Uani 1 1 d . . . . .
 C13 C 0.8926(8) 0.7868(4) 0.6833(4) 0.0698(19) Uani 1 1 d D . . . .
 H13 H 0.948285 0.765057 0.651287 0.084 Uiso 1 1 calc R U . . .
 F01E F 0.0531(16) 0.1702(11) 0.8172(6) 0.114(6) Uani 0.68(2) 1 d . . P C 1
 C14 C 0.4377(7) 0.1319(5) 0.4596(3) 0.0663(19) Uani 1 1 d . . . . .
 H14A H 0.340666 0.116797 0.446897 0.080 Uiso 1 1 calc R U . . .
 H14B H 0.484940 0.108558 0.421185 0.080 Uiso 1 1 calc R U . . .
 F01G F 0.8877(6) 0.1720(5) 0.4916(4) 0.136(3) Uani 1 1 d . . . . .
 C22 C 0.9678(7) 0.9291(3) 0.8823(4) 0.0643(18) Uani 1 1 d . . . . .
 C25 C 1.0911(8) 0.9091(4) 0.8845(5) 0.070(2) Uani 1 1 d . . . . .
 H25 H 1.146935 0.913351 0.849151 0.084 Uiso 1 1 calc R U . . .
 C8 C 0.7233(16) 0.6674(10) 0.6413(11) 0.065(2) Uani 0.516(6) 1 d D U P A 1
 C01K C 0.9614(7) -0.0236(4) 0.6180(4) 0.0606(16) Uani 1 1 d . . . . .
 C42 C 0.8889(6) 0.6427(4) 1.0080(3) 0.0518(13) Uani 1 1 d . . . . .
 C4 C 0.5502(7) 0.3631(4) 0.5192(4) 0.0657(18) Uani 1 1 d D . . . .
 N01N N 0.8597(7) -0.0412(5) 0.6375(5) 0.084(2) Uani 1 1 d . . . . .
 F01O F 1.1017(6) 0.1586(4) 0.5138(5) 0.125(3) Uani 1 1 d . . . . .
 F01P F 1.3492(18) 0.8443(8) 0.7727(6) 0.089(3) Uani 0.508(11) 1 d . U P B 1
 C9 C 0.6028(7) 0.2429(4) 0.4749(4) 0.0663(18) Uani 1 1 d D . . . .
 H9 H 0.666562 0.211857 0.461021 0.080 Uiso 1 1 calc R U . . .
 F01R F 0.3222(11) 0.1077(9) 0.7905(6) 0.098(4) Uani 0.68(2) 1 d . . P C 1
 F01S F 0.9591(8) 0.1591(7) 0.5922(7) 0.183(5) Uani 1 1 d . . . . .
 C30 C 0.8072(7) 0.1937(4) 0.7447(4) 0.0564(15) Uani 1 1 d . . . . .
 H30 H 0.854729 0.168603 0.710225 0.068 Uiso 1 1 calc R U . . .
 C2 C 0.5880(16) 0.4467(10) 0.5531(13) 0.059(2) Uani 0.516(6) 1 d D U P A 1
 C32 C 0.6651(7) 0.2653(3) 0.8451(3) 0.0530(14) Uani 1 1 d . . . . .
 C10 C 0.3813(8) 0.2548(5) 0.4944(5) 0.074(2) Uani 1 1 d D . . . .
 H10 H 0.291154 0.232371 0.492772 0.089 Uiso 1 1 calc R U . . .
 F01X F 1.2429(14) 0.9291(9) 0.7403(9) 0.081(3) Uani 0.508(11) 1 d . U P B 1
 C01Y C 1.0889(8) -0.0012(4) 0.5942(4) 0.0649(17) Uani 1 1 d . . . . .
 H01A H 1.087449 -0.024391 0.545476 0.097 Uiso 1 1 calc R U . . .
 H01B H 1.159745 -0.016596 0.620234 0.097 Uiso 1 1 calc R U . . .
 H01C H 1.105705 0.052600 0.601003 0.097 Uiso 1 1 calc R U . . .
 C41 C 1.0896(6) 0.6388(3) 0.9488(3) 0.0467(12) Uani 1 1 d . . . . .
 C33 C 0.8576(7) 0.2660(4) 0.7788(3) 0.0540(14) Uani 1 1 d . . . . .
 C021 C 0.4181(8) 0.0083(5) 0.9073(4) 0.0684(18) Uani 1 1 d . . . . .
 H02A H 0.354102 0.025569 0.878735 0.103 Uiso 1 1 calc R U . . .
 H02B H 0.413491 0.031512 0.955618 0.103 Uiso 1 1 calc R U . . .
 H02C H 0.396483 -0.045400 0.900061 0.103 Uiso 1 1 calc R U . . .
 C31 C 1.0894(8) 0.8328(4) 1.0456(4) 0.0652(18) Uani 1 1 d . . . . .
 H31A H 1.187076 0.844329 1.057567 0.078 Uiso 1 1 calc R U . . .
 H31B H 1.045756 0.850576 1.087279 0.078 Uiso 1 1 calc R U . . .
 C38 C 0.9328(7) 0.7167(4) 1.0343(3) 0.0587(15) Uani 1 1 d . . . . .
 H38 H 0.879789 0.744170 1.064000 0.070 Uiso 1 1 calc R U . . .
 C6 C 0.6398(7) 0.3182(5) 0.4962(4) 0.0677(18) Uani 1 1 d D . . . .
 H6 H 0.729652 0.339437 0.494920 0.081 Uiso 1 1 calc R U . . .
 F025 F 0.1128(19) 0.0644(8) 0.7491(6) 0.131(6) Uani 0.68(2) 1 d . . P C 1
 C26 C 0.6393(9) 0.0824(4) 0.7187(4) 0.0683(19) Uani 1 1 d . . . . .
 H26A H 0.571581 0.058214 0.743158 0.082 Uiso 1 1 calc R U . . .
 H26B H 0.712683 0.053113 0.713122 0.082 Uiso 1 1 calc R U . . .
 C40 C 1.0258(7) 0.3748(4) 0.7964(4) 0.0579(15) Uani 1 1 d . . . . .
 H40 H 1.107035 0.398911 0.785302 0.069 Uiso 1 1 calc R U . . .
 C35 C 0.5914(7) 0.3010(4) 0.8963(4) 0.0596(15) Uani 1 1 d . . . . .
 H35 H 0.512063 0.276812 0.909144 0.071 Uiso 1 1 calc R U . . .
 C48 C 0.7284(7) 0.5317(4) 0.9955(4) 0.0598(16) Uani 1 1 d . . . . .
 H48 H 0.648766 0.507626 1.008173 0.072 Uiso 1 1 calc R U . . .
 C5 C 0.7126(19) 0.5475(7) 0.5774(10) 0.061(2) Uani 0.516(6) 1 d D U P A 1
 F02B F 1.0669(9) 0.2651(5) 0.4993(5) 0.144(3) Uani 1 1 d . . . . .
 C12 C 0.6851(8) 0.7875(5) 0.7336(4) 0.073(2) Uani 1 1 d D . . . .
 H12 H 0.596522 0.766482 0.737840 0.088 Uiso 1 1 calc R U . . .
 C16 C 0.9364(9) 0.8502(5) 0.7228(4) 0.076(2) Uani 1 1 d D . . . .
 H16 H 1.024901 0.872807 0.720331 0.092 Uiso 1 1 calc R U . . .
 C02E C 0.8556(13) 0.6246(5) 0.7942(5) 0.092(3) Uani 1 1 d . . . . .
 H02E H 0.932464 0.658038 0.790636 0.110 Uiso 1 1 calc R U . . .
 C3 C 0.594(2) 0.5662(7) 0.6112(11) 0.062(2) Uani 0.516(6) 1 d D U P A 1
 C11 C 0.7631(8) 0.7476(4) 0.6858(4) 0.073(2) Uani 1 1 d D . . . .
 C47 C 1.1286(6) 0.5268(3) 0.8728(3) 0.0526(14) Uani 1 1 d . . . . .
 H47 H 1.180079 0.500716 0.841076 0.063 Uiso 1 1 calc R U . . .
 C1 C 1.1722(6) 0.5991(3) 0.9045(3) 0.0534(14) Uani 1 1 d . . . . .
 H1 H 1.256880 0.622819 0.897215 0.064 Uiso 1 1 calc R U . . .
 C7 C 0.4183(7) 0.3292(5) 0.5175(5) 0.077(2) Uani 1 1 d D . . . .
 H7 H 0.352953 0.358655 0.532787 0.092 Uiso 1 1 calc R U . . .
 C45 C 0.7687(7) 0.6043(4) 1.0244(3) 0.0607(16) Uani 1 1 d . . . . .
 H45 H 0.716488 0.629938 1.056061 0.073 Uiso 1 1 calc R U . . .
 C36 C 0.9788(7) 0.3044(4) 0.7626(4) 0.0605(16) Uani 1 1 d . . . . .
 H36 H 1.026466 0.280134 0.727714 0.073 Uiso 1 1 calc R U . . .
 C19 C 0.9198(9) 0.9534(4) 0.8197(5) 0.0706(19) Uani 1 1 d . . . . .
 H19A H 0.852254 0.985903 0.830996 0.085 Uiso 1 1 calc R U . . .
 H19B H 0.995086 0.980927 0.802369 0.085 Uiso 1 1 calc R U . . .
 C02N C 0.5793(11) 0.3792(6) 0.7270(5) 0.087(3) Uani 1 1 d . . . . .
 F02O F 0.9141(9) 0.2680(5) 0.5787(6) 0.179(5) Uani 1 1 d . . . . .
 O02P O 0.4520(8) 0.4909(5) 0.8650(5) 0.112(2) Uani 1 1 d . . . . .
 C15 C 0.7359(8) 0.8522(5) 0.7710(4) 0.0708(19) Uani 1 1 d D . . . .
 H15 H 0.682367 0.877198 0.802291 0.085 Uiso 1 1 calc R U . . .
 O02R O 0.7756(10) 0.4069(5) 0.6750(4) 0.107(2) Uani 1 1 d . . . . .
 C02S C 0.7261(9) 0.5045(5) 0.7605(4) 0.075(2) Uani 1 1 d . . . . .
 F02T F 0.2656(16) 0.2071(8) 0.8511(6) 0.118(5) Uani 0.68(2) 1 d . . P C 1
 F02U F 1.4652(17) 0.9300(8) 0.7381(9) 0.115(4) Uani 0.508(11) 1 d . U P B 1
 C02V C 0.7004(10) 0.4276(6) 0.7174(5) 0.079(2) Uani 1 1 d . . . . .
 C02W C 0.6410(10) 0.5290(5) 0.8099(5) 0.078(2) Uani 1 1 d . . . . .
 F02X F 1.2107(13) 0.8189(9) 0.6680(9) 0.117(4) Uani 0.508(11) 1 d . U P B 1
 C02Y C 0.8368(10) 0.5544(6) 0.7531(5) 0.085(2) Uani 1 1 d . . . . .
 H02Y H 0.897341 0.540121 0.720599 0.102 Uiso 1 1 calc R U . . .
 C02Z C 0.7714(14) 0.6480(6) 0.8387(6) 0.102(3) Uani 1 1 d . . . . .
 H02Z H 0.787246 0.697429 0.865102 0.122 Uiso 1 1 calc R U . . .
 C030 C 0.4973(9) 0.4000(6) 0.7729(5) 0.083(2) Uani 1 1 d . . . . .
 C031 C 0.5226(9) 0.4761(6) 0.8199(5) 0.085(3) Uani 1 1 d . . . . .
 C032 C 0.6632(11) 0.6011(6) 0.8462(6) 0.091(3) Uani 1 1 d . . . . .
 H032 H 0.601648 0.618271 0.876967 0.109 Uiso 1 1 calc R U . . .
 S0 S 0.7555(5) 0.4864(3) 0.5390(3) 0.0644(11) Uani 0.484(6) 1 d . U P A 2
 N0 N 0.5212(18) 0.4762(9) 0.5806(8) 0.064(2) Uani 0.484(6) 1 d D U P A 2
 S1 S 0.5447(5) 0.6272(2) 0.6594(2) 0.0647(11) Uani 0.484(6) 1 d . U P A 2
 N00B N 0.7777(16) 0.6347(8) 0.6149(8) 0.063(2) Uani 0.484(6) 1 d D U P A 2
 C8A C 0.7194(17) 0.6797(10) 0.6554(10) 0.057(2) Uani 0.484(6) 1 d D U P A 2
 C2A C 0.591(2) 0.4355(13) 0.5440(14) 0.060(2) Uani 0.484(6) 1 d D U P A 2
 C5A C 0.585(2) 0.5472(10) 0.6042(12) 0.061(2) Uani 0.484(6) 1 d . U P A 2
 C3A C 0.714(2) 0.5653(10) 0.5899(11) 0.060(2) Uani 0.484(6) 1 d . U P A 2
 F02V F 1.5007(15) 0.9199(8) 0.7018(7) 0.095(3) Uani 0.492(11) 1 d . U P B 2
 F1 F 1.4004(16) 0.8002(7) 0.6742(8) 0.060(3) Uani 0.492(11) 1 d . U P B 2
 F00N F 1.304(2) 0.8864(11) 0.6371(10) 0.089(5) Uani 0.492(11) 1 d . U P B 2
 F01Q F 1.4284(13) 0.8669(7) 0.7810(5) 0.074(3) Uani 0.492(11) 1 d . U P B 2
 F01Y F 1.307(2) 0.9427(10) 0.7504(9) 0.105(4) Uani 0.492(11) 1 d . U P B 2
 F02Y F 1.2236(13) 0.8247(9) 0.7234(9) 0.115(4) Uani 0.492(11) 1 d . U P B 2
 F01F F 0.018(2) 0.1229(18) 0.791(2) 0.127(12) Uani 0.32(2) 1 d D . P C 2
 F2 F 0.327(2) 0.157(2) 0.7951(15) 0.121(10) Uani 0.32(2) 1 d D . P C 2
 F0 F 0.176(3) 0.0592(12) 0.7626(13) 0.133(13) Uani 0.32(2) 1 d D . P C 2
 F3 F 0.171(4) 0.2187(10) 0.8318(9) 0.101(10) Uani 0.32(2) 1 d D . P C 2

loop_
  _atom_site_aniso_label
  _atom_site_aniso_U_11
  _atom_site_aniso_U_22
  _atom_site_aniso_U_33
  _atom_site_aniso_U_23
  _atom_site_aniso_U_13
  _atom_site_aniso_U_12
 P001 0.0646(10) 0.0607(9) 0.0429(8) 0.0138(7) 0.0177(7) 0.0219(8)
 P002 0.0458(9) 0.0517(9) 0.0696(10) 0.0201(7) 0.0088(7) 0.0033(6)
 P003 0.0466(9) 0.0567(9) 0.0719(11) 0.0141(8) 0.0021(7) 0.0056(7)
 P004 0.0787(12) 0.0644(10) 0.0488(9) 0.0150(7) 0.0213(8) 0.0308(9)
 Cl1 0.144(3) 0.0926(16) 0.0859(16) 0.0238(12) -0.0274(15) 0.0071(16)
 Cl 0.0770(15) 0.122(2) 0.148(3) 0.0685(19) 0.0058(15) 0.0101(14)
 S007 0.056(2) 0.070(2) 0.072(2) 0.0277(17) 0.0129(15) 0.0157(16)
 N008 0.062(5) 0.061(4) 0.067(4) 0.024(3) 0.015(4) 0.026(4)
 S009 0.066(2) 0.068(2) 0.078(2) 0.0275(17) 0.0094(17) 0.0138(16)
 N00A 0.067(4) 0.065(4) 0.070(4) 0.019(3) 0.010(4) 0.011(4)
 F00B 0.078(8) 0.093(9) 0.067(5) 0.027(6) 0.015(6) 0.039(6)
 F00C 0.083(3) 0.123(4) 0.064(3) 0.048(3) 0.025(2) 0.032(3)
 F00D 0.111(4) 0.081(3) 0.093(3) 0.014(3) 0.045(3) 0.013(3)
 N00E 0.053(3) 0.056(3) 0.043(2) 0.008(2) 0.000(2) -0.006(2)
 N00F 0.043(3) 0.095(4) 0.041(2) 0.025(3) -0.007(2) -0.002(3)
 F00G 0.068(3) 0.213(9) 0.102(4) 0.059(5) 0.006(3) 0.023(4)
 F00H 0.216(9) 0.137(6) 0.089(4) 0.067(4) 0.071(5) 0.090(6)
 C00I 0.050(3) 0.046(3) 0.040(3) -0.008(2) 0.005(2) -0.017(2)
 F00J 0.124(5) 0.061(3) 0.121(4) 0.023(3) 0.041(4) -0.007(3)
 C00K 0.047(3) 0.063(3) 0.072(4) 0.052(3) 0.036(3) 0.034(3)
 N00L 0.063(3) 0.075(4) 0.072(4) 0.037(3) 0.007(3) 0.015(3)
 F00M 0.084(8) 0.090(8) 0.068(7) 0.037(6) 0.025(6) 0.025(6)
 C00N 0.071(4) 0.040(3) 0.068(4) -0.005(3) -0.030(3) 0.025(3)
 N00O 0.073(4) 0.047(3) 0.061(3) 0.019(2) -0.007(3) 0.009(2)
 C00P 0.041(3) 0.064(3) 0.040(3) 0.016(2) 0.004(2) 0.015(2)
 C00Q 0.042(3) 0.051(3) 0.053(3) -0.016(2) 0.011(2) -0.017(2)
 C00R 0.038(3) 0.080(4) 0.045(3) 0.030(3) 0.003(2) -0.005(3)
 F00S 0.140(6) 0.120(5) 0.137(5) 0.052(4) 0.092(5) 0.051(4)
 F00T 0.144(6) 0.070(3) 0.171(7) 0.051(4) 0.073(5) 0.015(3)
 C34 0.046(3) 0.042(3) 0.056(3) 0.023(2) -0.005(2) 0.009(2)
 C29 0.056(4) 0.058(3) 0.061(4) 0.031(3) -0.006(3) -0.002(3)
 C17 0.052(3) 0.049(3) 0.053(3) -0.017(2) 0.017(3) -0.008(2)
 C18 0.051(3) 0.054(3) 0.063(4) 0.012(3) 0.022(3) 0.006(3)
 C23 0.078(4) 0.037(3) 0.066(4) 0.022(2) 0.013(3) 0.007(3)
 F00Z 0.090(4) 0.163(7) 0.100(4) -0.001(4) -0.009(3) -0.006(4)
 C43 0.053(3) 0.060(3) 0.045(3) 0.017(2) 0.005(2) 0.025(3)
 N011 0.054(3) 0.070(4) 0.076(4) 0.015(3) -0.002(3) 0.003(3)
 C24 0.055(4) 0.035(3) 0.122(7) -0.001(3) 0.037(4) 0.006(3)
 C28 0.055(4) 0.047(3) 0.084(5) 0.007(3) 0.036(3) 0.003(3)
 C27 0.045(3) 0.055(3) 0.063(4) -0.007(3) 0.014(3) -0.004(3)
 C39 0.047(3) 0.048(3) 0.050(3) 0.014(2) -0.006(2) 0.007(2)
 C20 0.052(3) 0.037(2) 0.076(4) 0.002(2) 0.017(3) 0.010(2)
 F017 0.068(4) 0.214(10) 0.182(8) 0.096(7) -0.038(4) -0.032(5)
 C018 0.057(4) 0.050(3) 0.052(3) 0.015(2) -0.004(3) 0.007(3)
 C44 0.042(3) 0.052(3) 0.047(3) 0.008(2) 0.005(2) 0.009(2)
 C37 0.041(3) 0.064(4) 0.053(3) 0.013(3) 0.004(2) 0.008(3)
 C21 0.059(4) 0.059(3) 0.065(4) 0.019(3) 0.023(3) 0.005(3)
 C46 0.040(3) 0.054(3) 0.042(3) 0.019(2) 0.005(2) 0.007(2)
 C13 0.068(5) 0.068(4) 0.076(5) 0.026(4) 0.006(4) 0.008(4)
 F01E 0.118(10) 0.180(15) 0.089(7) 0.061(8) 0.051(7) 0.109(11)
 C14 0.052(4) 0.088(5) 0.044(3) 0.003(3) -0.004(3) -0.013(3)
 F01G 0.064(3) 0.167(7) 0.143(6) -0.009(5) -0.019(4) -0.002(4)
 C22 0.061(4) 0.038(3) 0.098(5) 0.023(3) 0.026(4) 0.006(3)
 C25 0.058(4) 0.060(4) 0.103(6) 0.033(4) 0.039(4) 0.014(3)
 C8 0.066(4) 0.062(4) 0.069(5) 0.020(4) 0.004(4) 0.016(4)
 C01K 0.053(4) 0.062(4) 0.069(4) 0.022(3) -0.011(3) 0.012(3)
 C42 0.045(3) 0.057(3) 0.049(3) 0.005(2) 0.010(2) 0.002(3)
 C4 0.070(4) 0.071(4) 0.061(4) 0.039(3) -0.005(3) -0.001(3)
 N01N 0.056(4) 0.105(6) 0.103(5) 0.052(5) 0.003(4) 0.015(4)
 F01O 0.078(4) 0.093(4) 0.180(7) -0.019(4) 0.034(4) 0.004(3)
 F01P 0.124(9) 0.098(7) 0.061(5) 0.038(5) 0.023(6) 0.028(7)
 C9 0.055(4) 0.078(4) 0.056(4) 0.007(3) 0.007(3) -0.006(3)
 F01R 0.082(6) 0.133(10) 0.111(7) 0.059(7) 0.055(5) 0.052(6)
 F01S 0.095(5) 0.232(11) 0.281(13) 0.187(11) 0.051(7) 0.011(6)
 C30 0.062(4) 0.054(3) 0.059(3) 0.020(3) 0.001(3) 0.021(3)
 C2 0.059(4) 0.063(4) 0.065(4) 0.030(4) 0.010(4) 0.023(4)
 C32 0.058(4) 0.044(3) 0.057(3) 0.017(2) -0.004(3) 0.004(2)
 C10 0.056(4) 0.090(5) 0.087(5) 0.049(4) 0.002(4) 0.008(4)
 F01X 0.082(7) 0.076(6) 0.094(7) 0.026(5) 0.039(6) 0.024(6)
 C01Y 0.064(4) 0.062(4) 0.066(4) 0.013(3) 0.007(3) 0.006(3)
 C41 0.038(3) 0.050(3) 0.051(3) 0.016(2) -0.002(2) -0.001(2)
 C33 0.056(3) 0.052(3) 0.055(3) 0.015(3) 0.002(3) 0.012(3)
 C021 0.064(4) 0.072(4) 0.070(4) 0.021(3) 0.013(3) 0.003(3)
 C31 0.062(4) 0.060(4) 0.057(4) -0.007(3) 0.007(3) -0.013(3)
 C38 0.054(4) 0.066(4) 0.055(3) 0.008(3) 0.022(3) 0.010(3)
 C6 0.048(4) 0.100(6) 0.057(4) 0.022(4) 0.008(3) 0.012(4)
 F025 0.188(14) 0.101(8) 0.064(6) -0.005(5) -0.018(7) -0.055(9)
 C26 0.090(5) 0.055(4) 0.064(4) 0.028(3) 0.001(4) 0.007(3)
 C40 0.052(3) 0.055(3) 0.065(4) 0.009(3) 0.019(3) 0.008(3)
 C35 0.050(3) 0.060(4) 0.071(4) 0.024(3) 0.006(3) 0.004(3)
 C48 0.043(3) 0.058(3) 0.076(4) 0.014(3) 0.015(3) 0.001(3)
 C5 0.060(4) 0.066(4) 0.067(4) 0.028(3) 0.010(4) 0.019(4)
 F02B 0.145(7) 0.156(7) 0.161(7) 0.103(6) 0.019(6) 0.015(5)
 C12 0.052(4) 0.089(5) 0.088(5) 0.044(4) -0.004(4) 0.016(4)
 C16 0.075(5) 0.075(5) 0.085(5) 0.028(4) 0.016(4) 0.014(4)
 C02E 0.122(8) 0.075(5) 0.079(5) 0.020(4) -0.031(6) 0.033(5)
 C3 0.061(4) 0.066(4) 0.065(4) 0.025(4) 0.008(3) 0.015(4)
 C11 0.093(6) 0.065(4) 0.059(4) 0.018(3) -0.016(4) 0.008(4)
 C47 0.046(3) 0.045(3) 0.066(4) 0.008(2) 0.020(3) 0.004(2)
 C1 0.047(3) 0.050(3) 0.059(3) 0.009(2) 0.009(3) -0.003(2)
 C7 0.044(3) 0.098(6) 0.110(6) 0.063(5) 0.011(4) 0.020(4)
 C45 0.066(4) 0.057(3) 0.058(4) 0.007(3) 0.024(3) 0.009(3)
 C36 0.057(4) 0.057(3) 0.061(4) -0.002(3) 0.007(3) 0.014(3)
 C19 0.076(5) 0.051(3) 0.096(5) 0.038(4) 0.013(4) 0.012(3)
 C02N 0.092(6) 0.096(6) 0.081(6) 0.038(5) -0.017(5) 0.024(5)
 F02O 0.104(6) 0.144(7) 0.253(11) -0.052(7) 0.018(6) 0.060(5)
 O02P 0.093(5) 0.124(6) 0.137(7) 0.043(5) 0.042(5) 0.040(5)
 C15 0.054(4) 0.079(5) 0.081(5) 0.021(4) -0.003(3) 0.016(3)
 O02R 0.130(7) 0.105(5) 0.087(4) 0.011(4) 0.029(4) 0.036(5)
 C02S 0.070(5) 0.101(6) 0.066(4) 0.038(4) 0.001(3) 0.023(4)
 F02T 0.112(9) 0.111(8) 0.100(7) -0.010(6) -0.002(6) -0.029(7)
 F02U 0.120(8) 0.095(6) 0.106(8) -0.006(6) -0.002(7) -0.007(6)
 C02V 0.079(5) 0.096(6) 0.073(5) 0.038(4) 0.005(4) 0.026(5)
 C02W 0.090(6) 0.071(5) 0.079(5) 0.025(4) 0.007(4) 0.024(4)
 F02X 0.082(7) 0.128(8) 0.112(8) -0.013(7) -0.004(6) 0.000(6)
 C02Y 0.084(6) 0.109(7) 0.071(5) 0.030(5) 0.011(4) 0.028(5)
 C02Z 0.125(9) 0.081(6) 0.105(8) 0.032(6) -0.002(7) 0.026(6)
 C030 0.073(5) 0.090(6) 0.100(6) 0.053(5) -0.002(5) 0.015(4)
 C031 0.072(5) 0.102(6) 0.103(6) 0.055(5) 0.026(5) 0.033(5)
 C032 0.093(7) 0.089(6) 0.098(7) 0.034(5) 0.001(5) 0.028(5)
 S0 0.063(2) 0.063(2) 0.072(2) 0.0203(16) 0.012(2) 0.0158(19)
 N0 0.061(5) 0.068(4) 0.065(4) 0.018(4) 0.008(4) 0.014(4)
 S1 0.057(2) 0.068(2) 0.068(2) 0.0128(15) 0.0123(16) 0.0092(17)
 N00B 0.062(4) 0.063(4) 0.067(4) 0.018(4) 0.012(4) 0.016(4)
 C8A 0.062(4) 0.053(5) 0.067(5) 0.028(4) 0.003(4) 0.023(4)
 C2A 0.059(4) 0.069(5) 0.063(5) 0.023(4) 0.013(4) 0.024(4)
 C5A 0.060(4) 0.065(4) 0.065(4) 0.022(4) 0.011(3) 0.018(4)
 C3A 0.062(4) 0.061(4) 0.066(4) 0.023(3) 0.010(3) 0.022(4)
 F02V 0.115(7) 0.095(6) 0.073(6) 0.023(5) 0.018(5) -0.002(6)
 F1 0.075(8) 0.054(6) 0.050(5) 0.001(4) 0.017(5) 0.022(5)
 F00N 0.096(9) 0.099(9) 0.071(6) 0.011(7) -0.023(6) 0.046(7)
 F01Q 0.083(6) 0.094(6) 0.049(4) 0.018(4) 0.006(5) 0.023(5)
 F01Y 0.144(10) 0.082(7) 0.089(7) -0.004(6) 0.015(9) 0.056(8)
 F02Y 0.073(6) 0.130(7) 0.130(8) 0.011(7) 0.037(6) -0.002(6)
 F01F 0.059(10) 0.17(3) 0.19(3) 0.08(2) 0.032(12) 0.064(13)
 F2 0.062(10) 0.14(2) 0.16(2) 0.051(19) 0.011(10) 0.001(11)
 F0 0.27(4) 0.077(11) 0.061(12) 0.003(9) 0.002(16) 0.095(17)
 F3 0.17(3) 0.076(9) 0.052(9) -0.009(7) 0.041(13) 0.032(12)

_geom_special_details
;
 All esds (except the esd in the dihedral angle between two l.s. planes)
 are estimated using the full covariance matrix.  The cell esds are taken
 into account individually in the estimation of esds in distances, angles
 and torsion angles; correlations between esds in cell parameters are only
 used when they are defined by crystal symmetry.  An approximate (isotropic)
 treatment of cell esds is used for estimating esds involving l.s. planes.
;
loop_
  _geom_bond_atom_site_label_1
  _geom_bond_atom_site_label_2
  _geom_bond_distance
  _geom_bond_site_symmetry_2
  _geom_bond_publ_flag
 P001 F00C 1.588(5) . ?
 P001 F00H 1.558(6) . ?
 P001 F01E 1.549(10) . ?
 P001 F01R 1.630(9) . ?
 P001 F025 1.538(10) . ?
 P001 F02T 1.600(9) . ?
 P001 F01F 1.63(2) . ?
 P001 F2 1.50(2) . ?
 P001 F0 1.48(2) . ?
 P001 F3 1.554(15) . ?
 P002 F00D 1.582(5) . ?
 P002 F00G 1.590(7) . ?
 P002 F00J 1.583(5) . ?
 P002 F00S 1.601(6) . ?
 P002 F00T 1.582(6) . ?
 P002 F017 1.540(7) . ?
 P003 F00Z 1.581(7) . ?
 P003 F01G 1.544(7) . ?
 P003 F01O 1.609(7) . ?
 P003 F01S 1.574(8) . ?
 P003 F02B 1.596(7) . ?
 P003 F02O 1.532(7) . ?
 P004 F00B 1.574(18) . ?
 P004 F00M 1.595(18) . ?
 P004 F01P 1.519(11) . ?
 P004 F01X 1.655(15) . ?
 P004 F02U 1.505(14) . ?
 P004 F02X 1.628(13) . ?
 P004 F02V 1.729(14) . ?
 P004 F1 1.581(14) . ?
 P004 F00N 1.55(2) . ?
 P004 F01Q 1.687(11) . ?
 P004 F01Y 1.520(15) . ?
 P004 F02Y 1.519(13) . ?
 Cl1 C02N 1.721(11) . ?
 Cl C030 1.692(10) . ?
 S007 C2 1.671(14) . ?
 S007 C3 1.679(13) . ?
 N008 C2 1.289(14) . ?
 N008 C5 1.333(15) . ?
 S009 C8 1.752(14) . ?
 S009 C5 1.662(14) . ?
 N00A C8 1.272(14) . ?
 N00A C3 1.328(15) . ?
 N00E C37 1.357(9) . ?
 N00E C31 1.491(8) . ?
 N00E C38 1.341(9) . ?
 N00F C14 1.505(10) . ?
 N00F C9 1.344(9) . ?
 N00F C10 1.322(11) . ?
 C00I C17 1.388(10) . ?
 C00I C18 1.385(8) . ?
 C00I C14 1.496(10) . ?
 C00K C44 1.490(9) . ?
 C00K C46 1.398(8) . ?
 C00K C47 1.395(8) . ?
 N00L C16 1.355(11) . ?
 N00L C19 1.469(11) . ?
 N00L C15 1.359(10) . ?
 C00N H00N 0.9500 . ?
 C00N C43 1.332(11) . ?
 C00N C35 1.397(9) . ?
 N00O C29 1.378(10) . ?
 N00O C30 1.353(10) . ?
 N00O C26 1.488(9) . ?
 C00P C46 1.410(9) . ?
 C00P C42 1.417(8) . ?
 C00P C41 1.421(8) . ?
 C00Q C28 1.378(9) . ?
 C00Q C27 1.393(10) . ?
 C00Q C31 1.566(11) . ?
 C00R C43 1.426(10) . ?
 C00R C46 1.444(8) . ?
 C00R C48 1.404(10) . ?
 C34 C39 1.407(8) . ?
 C34 C32 1.420(9) . ?
 C34 C33 1.433(9) . ?
 C29 H29 0.9500 . ?
 C29 C32 1.381(9) . ?
 C17 H17 0.9500 . ?
 C17 C20 1.389(11) . ?
 C18 H18 0.9500 . ?
 C18 C21 1.399(10) . ?
 C23 C20 1.413(10) . ?
 C23 C21 1.400(11) . ?
 C23 C26 1.526(10) . ?
 C43 C39 1.436(9) . ?
 N011 C018 1.152(10) . ?
 C24 H24 0.9500 . ?
 C24 C27 1.387(12) . ?
 C24 C22 1.385(11) . ?
 C28 H28 0.9500 . ?
 C28 C25 1.378(12) . ?
 C27 H27 0.9500 . ?
 C39 C44 1.420(9) . ?
 C20 H20 0.9500 . ?
 C018 C021 1.453(10) . ?
 C44 C40 1.443(8) . ?
 C37 H37 0.9500 . ?
 C37 C41 1.393(9) . ?
 C21 H21 0.9500 . ?
 C13 H13 0.9500 . ?
 C13 C16 1.278(11) . ?
 C13 C11 1.427(10) . ?
 C14 H14A 0.9900 . ?
 C14 H14B 0.9900 . ?
 C22 C25 1.364(11) . ?
 C22 C19 1.512(11) . ?
 C25 H25 0.9500 . ?
 C8 C11 1.556(18) . ?
 C01K N01N 1.163(11) . ?
 C01K C01Y 1.452(11) . ?
 C42 C38 1.373(9) . ?
 C42 C45 1.429(9) . ?
 C4 C2 1.552(19) . ?
 C4 C6 1.366(10) . ?
 C4 C7 1.399(9) . ?
 C4 C2A 1.34(2) . ?
 C9 H9 0.9500 . ?
 C9 C6 1.376(11) . ?
 C30 H30 0.9500 . ?
 C30 C33 1.387(9) . ?
 C32 C35 1.419(10) . ?
 C10 H10 0.9500 . ?
 C10 C7 1.364(12) . ?
 C01Y H01A 0.9800 . ?
 C01Y H01B 0.9800 . ?
 C01Y H01C 0.9800 . ?
 C41 C1 1.430(9) . ?
 C33 C36 1.435(10) . ?
 C021 H02A 0.9800 . ?
 C021 H02B 0.9800 . ?
 C021 H02C 0.9800 . ?
 C31 H31A 0.9900 . ?
 C31 H31B 0.9900 . ?
 C38 H38 0.9500 . ?
 C6 H6 0.9500 . ?
 C26 H26A 0.9900 . ?
 C26 H26B 0.9900 . ?
 C40 H40 0.9500 . ?
 C40 C36 1.352(9) . ?
 C35 H35 0.9500 . ?
 C48 H48 0.9500 . ?
 C48 C45 1.353(9) . ?
 C5 C3 1.47(3) . ?
 C12 H12 0.9500 . ?
 C12 C11 1.440(11) . ?
 C12 C15 1.295(11) . ?
 C16 H16 0.9500 . ?
 C02E H02E 0.9500 . ?
 C02E C02Y 1.375(14) . ?
 C02E C02Z 1.328(17) . ?
 C11 C8A 1.29(2) . ?
 C47 H47 0.9500 . ?
 C47 C1 1.364(8) . ?
 C1 H1 0.9500 . ?
 C7 H7 0.9500 . ?
 C45 H45 0.9500 . ?
 C36 H36 0.9500 . ?
 C19 H19A 0.9900 . ?
 C19 H19B 0.9900 . ?
 C02N C02V 1.476(15) . ?
 C02N C030 1.318(15) . ?
 O02P C031 1.204(12) . ?
 C15 H15 0.9500 . ?
 O02R C02V 1.222(12) . ?
 C02S C02V 1.490(14) . ?
 C02S C02W 1.406(13) . ?
 C02S C02Y 1.400(14) . ?
 C02W C031 1.505(14) . ?
 C02W C032 1.370(14) . ?
 C02Y H02Y 0.9500 . ?
 C02Z H02Z 0.9500 . ?
 C02Z C032 1.349(17) . ?
 C030 C031 1.509(15) . ?
 C032 H032 0.9500 . ?
 S0 C2A 1.83(2) . ?
 S0 C3A 1.732(19) . ?
 N0 C2A 1.27(2) . ?
 N0 C5A 1.36(2) . ?
 S1 C8A 1.925(18) . ?
 S1 C5A 1.78(2) . ?
 N00B C8A 1.28(2) . ?
 N00B C3A 1.34(2) . ?
 C5A C3A 1.38(3) . ?

loop_
  _geom_angle_atom_site_label_1
  _geom_angle_atom_site_label_2
  _geom_angle_atom_site_label_3
  _geom_angle
  _geom_angle_site_symmetry_1
  _geom_angle_site_symmetry_3
  _geom_angle_publ_flag
 F00C P001 F01R 87.2(4) . . ?
 F00C P001 F02T 85.0(6) . . ?
 F00C P001 F01F 85.0(12) . . ?
 F00H P001 F00C 176.3(5) . . ?
 F00H P001 F01R 93.5(5) . . ?
 F00H P001 F02T 98.8(7) . . ?
 F00H P001 F01F 92.8(13) . . ?
 F01E P001 F00C 87.3(5) . . ?
 F01E P001 F00H 92.5(5) . . ?
 F01E P001 F01R 171.3(7) . . ?
 F01E P001 F02T 88.3(8) . . ?
 F025 P001 F00C 92.0(6) . . ?
 F025 P001 F00H 84.3(6) . . ?
 F025 P001 F01E 98.4(10) . . ?
 F025 P001 F01R 88.5(8) . . ?
 F025 P001 F02T 172.5(9) . . ?
 F02T P001 F01R 84.5(7) . . ?
 F2 P001 F00C 104.6(14) . . ?
 F2 P001 F00H 77.7(14) . . ?
 F2 P001 F01F 170.4(19) . . ?
 F2 P001 F3 90.9(9) . . ?
 F0 P001 F00C 81.9(10) . . ?
 F0 P001 F00H 95.1(11) . . ?
 F0 P001 F01F 89.0(10) . . ?
 F0 P001 F2 93.3(9) . . ?
 F0 P001 F3 174.6(13) . . ?
 F3 P001 F00C 100.3(7) . . ?
 F3 P001 F00H 82.5(8) . . ?
 F3 P001 F01F 86.3(8) . . ?
 F00D P002 F00G 87.2(4) . . ?
 F00D P002 F00J 90.3(3) . . ?
 F00D P002 F00S 176.5(4) . . ?
 F00D P002 F00T 91.9(3) . . ?
 F00G P002 F00S 89.3(4) . . ?
 F00J P002 F00G 86.7(5) . . ?
 F00J P002 F00S 89.8(3) . . ?
 F00T P002 F00G 91.4(5) . . ?
 F00T P002 F00J 177.0(4) . . ?
 F00T P002 F00S 87.8(4) . . ?
 F017 P002 F00D 94.8(5) . . ?
 F017 P002 F00G 176.0(6) . . ?
 F017 P002 F00J 89.8(5) . . ?
 F017 P002 F00S 88.7(5) . . ?
 F017 P002 F00T 92.0(5) . . ?
 F00Z P003 F01O 87.1(4) . . ?
 F00Z P003 F02B 85.9(5) . . ?
 F01G P003 F00Z 178.4(5) . . ?
 F01G P003 F01O 91.6(4) . . ?
 F01G P003 F01S 89.0(6) . . ?
 F01G P003 F02B 95.0(5) . . ?
 F01S P003 F00Z 90.0(6) . . ?
 F01S P003 F01O 88.0(5) . . ?
 F01S P003 F02B 172.1(5) . . ?
 F02B P003 F01O 85.0(5) . . ?
 F02O P003 F00Z 90.4(5) . . ?
 F02O P003 F01G 90.9(5) . . ?
 F02O P003 F01O 177.6(5) . . ?
 F02O P003 F01S 92.2(7) . . ?
 F02O P003 F02B 94.6(6) . . ?
 F00B P004 F00M 86.4(9) . . ?
 F00B P004 F01X 174.0(9) . . ?
 F00B P004 F02X 93.0(9) . . ?
 F00M P004 F01X 87.7(9) . . ?
 F00M P004 F02X 83.9(9) . . ?
 F01P P004 F00B 96.1(8) . . ?
 F01P P004 F00M 176.7(9) . . ?
 F01P P004 F01X 89.8(8) . . ?
 F01P P004 F02X 98.0(10) . . ?
 F02U P004 F00B 89.5(9) . . ?
 F02U P004 F00M 88.1(9) . . ?
 F02U P004 F01P 89.8(9) . . ?
 F02U P004 F01X 91.6(8) . . ?
 F02U P004 F02X 171.5(10) . . ?
 F02X P004 F01X 85.2(8) . . ?
 F1 P004 F02V 86.4(7) . . ?
 F1 P004 F01Q 85.2(7) . . ?
 F00N P004 F02V 86.4(9) . . ?
 F00N P004 F1 92.1(10) . . ?
 F00N P004 F01Q 165.5(9) . . ?
 F01Q P004 F02V 79.2(6) . . ?
 F01Y P004 F02V 90.5(10) . . ?
 F01Y P004 F1 170.7(10) . . ?
 F01Y P004 F00N 96.5(11) . . ?
 F01Y P004 F01Q 85.6(8) . . ?
 F02Y P004 F02V 168.3(9) . . ?
 F02Y P004 F1 88.8(8) . . ?
 F02Y P004 F00N 104.4(10) . . ?
 F02Y P004 F01Q 89.8(8) . . ?
 F02Y P004 F01Y 92.6(10) . . ?
 C2 S007 C3 86.0(9) . . ?
 C2 N008 C5 104.0(14) . . ?
 C5 S009 C8 85.7(8) . . ?
 C8 N00A C3 107.4(15) . . ?
 C37 N00E C31 118.1(6) . . ?
 C38 N00E C37 120.2(6) . . ?
 C38 N00E C31 121.7(6) . . ?
 C9 N00F C14 117.5(7) . . ?
 C10 N00F C14 118.2(6) . . ?
 C10 N00F C9 123.7(7) . . ?
 C17 C00I C14 118.0(6) . . ?
 C18 C00I C17 120.2(6) . . ?
 C18 C00I C14 121.5(7) . . ?
 C46 C00K C44 116.4(5) . . ?
 C47 C00K C44 119.1(5) . . ?
 C47 C00K C46 124.1(6) . . ?
 C16 N00L C19 121.3(7) . . ?
 C16 N00L C15 117.5(8) . . ?
 C15 N00L C19 120.3(7) . . ?
 C43 C00N H00N 115.4 . . ?
 C43 C00N C35 129.1(7) . . ?
 C35 C00N H00N 115.4 . . ?
 C29 N00O C26 120.6(6) . . ?
 C30 N00O C29 120.8(6) . . ?
 C30 N00O C26 118.6(7) . . ?
 C46 C00P C42 121.4(5) . . ?
 C46 C00P C41 120.4(5) . . ?
 C42 C00P C41 118.1(6) . . ?
 C28 C00Q C27 119.8(7) . . ?
 C28 C00Q C31 120.6(7) . . ?
 C27 C00Q C31 119.5(6) . . ?
 C43 C00R C46 117.9(6) . . ?
 C48 C00R C43 124.1(5) . . ?
 C48 C00R C46 118.0(6) . . ?
 C39 C34 C32 121.9(6) . . ?
 C39 C34 C33 120.2(6) . . ?
 C32 C34 C33 117.9(6) . . ?
 N00O C29 H29 119.6 . . ?
 N00O C29 C32 120.9(6) . . ?
 C32 C29 H29 119.6 . . ?
 C00I C17 H17 120.1 . . ?
 C00I C17 C20 119.8(6) . . ?
 C20 C17 H17 120.1 . . ?
 C00I C18 H18 119.9 . . ?
 C00I C18 C21 120.1(6) . . ?
 C21 C18 H18 119.9 . . ?
 C20 C23 C26 120.7(7) . . ?
 C21 C23 C20 117.7(7) . . ?
 C21 C23 C26 121.5(7) . . ?
 C00N C43 C00R 123.7(6) . . ?
 C00N C43 C39 116.7(6) . . ?
 C00R C43 C39 119.7(6) . . ?
 C27 C24 H24 121.0 . . ?
 C22 C24 H24 121.0 . . ?
 C22 C24 C27 117.9(7) . . ?
 C00Q C28 H28 119.6 . . ?
 C25 C28 C00Q 120.8(7) . . ?
 C25 C28 H28 119.6 . . ?
 C00Q C27 H27 120.0 . . ?
 C24 C27 C00Q 120.0(6) . . ?
 C24 C27 H27 120.0 . . ?
 C34 C39 C43 118.2(6) . . ?
 C34 C39 C44 120.1(6) . . ?
 C44 C39 C43 121.6(6) . . ?
 C17 C20 C23 121.2(6) . . ?
 C17 C20 H20 119.4 . . ?
 C23 C20 H20 119.4 . . ?
 N011 C018 C021 178.0(8) . . ?
 C39 C44 C00K 119.3(5) . . ?
 C39 C44 C40 118.5(6) . . ?
 C40 C44 C00K 122.2(5) . . ?
 N00E C37 H37 119.5 . . ?
 N00E C37 C41 121.0(6) . . ?
 C41 C37 H37 119.5 . . ?
 C18 C21 C23 120.8(6) . . ?
 C18 C21 H21 119.6 . . ?
 C23 C21 H21 119.6 . . ?
 C00K C46 C00P 116.6(5) . . ?
 C00K C46 C00R 124.5(6) . . ?
 C00P C46 C00R 118.9(6) . . ?
 C16 C13 H13 118.8 . . ?
 C16 C13 C11 122.4(8) . . ?
 C11 C13 H13 118.8 . . ?
 N00F C14 H14A 110.3 . . ?
 N00F C14 H14B 110.3 . . ?
 C00I C14 N00F 107.2(5) . . ?
 C00I C14 H14A 110.3 . . ?
 C00I C14 H14B 110.3 . . ?
 H14A C14 H14B 108.5 . . ?
 C24 C22 C19 119.0(8) . . ?
 C25 C22 C24 122.9(8) . . ?
 C25 C22 C19 117.9(7) . . ?
 C28 C25 H25 120.8 . . ?
 C22 C25 C28 118.4(7) . . ?
 C22 C25 H25 120.8 . . ?
 N00A C8 S009 121.2(13) . . ?
 N00A C8 C11 115.2(11) . . ?
 C11 C8 S009 123.3(9) . . ?
 N01N C01K C01Y 179.4(10) . . ?
 C00P C42 C45 117.9(6) . . ?
 C38 C42 C00P 118.9(6) . . ?
 C38 C42 C45 123.3(6) . . ?
 C6 C4 C2 124.3(8) . . ?
 C6 C4 C7 116.8(8) . . ?
 C7 C4 C2 118.6(8) . . ?
 C2A C4 C6 120.1(11) . . ?
 C2A C4 C7 123.1(11) . . ?
 N00F C9 H9 121.0 . . ?
 N00F C9 C6 118.1(8) . . ?
 C6 C9 H9 121.0 . . ?
 N00O C30 H30 119.4 . . ?
 N00O C30 C33 121.2(7) . . ?
 C33 C30 H30 119.4 . . ?
 N008 C2 S007 124.8(13) . . ?
 N008 C2 C4 115.8(12) . . ?
 C4 C2 S007 119.3(9) . . ?
 C29 C32 C34 119.8(6) . . ?
 C29 C32 C35 120.6(6) . . ?
 C35 C32 C34 119.6(6) . . ?
 N00F C10 H10 120.8 . . ?
 N00F C10 C7 118.4(7) . . ?
 C7 C10 H10 120.8 . . ?
 C01K C01Y H01A 109.5 . . ?
 C01K C01Y H01B 109.5 . . ?
 C01K C01Y H01C 109.5 . . ?
 H01A C01Y H01B 109.5 . . ?
 H01A C01Y H01C 109.5 . . ?
 H01B C01Y H01C 109.5 . . ?
 C00P C41 C1 119.9(5) . . ?
 C37 C41 C00P 119.0(6) . . ?
 C37 C41 C1 121.1(5) . . ?
 C34 C33 C36 118.8(6) . . ?
 C30 C33 C34 119.5(6) . . ?
 C30 C33 C36 121.7(6) . . ?
 C018 C021 H02A 109.5 . . ?
 C018 C021 H02B 109.5 . . ?
 C018 C021 H02C 109.5 . . ?
 H02A C021 H02B 109.5 . . ?
 H02A C021 H02C 109.5 . . ?
 H02B C021 H02C 109.5 . . ?
 N00E C31 C00Q 109.0(5) . . ?
 N00E C31 H31A 109.9 . . ?
 N00E C31 H31B 109.9 . . ?
 C00Q C31 H31A 109.9 . . ?
 C00Q C31 H31B 109.9 . . ?
 H31A C31 H31B 108.3 . . ?
 N00E C38 C42 122.6(6) . . ?
 N00E C38 H38 118.7 . . ?
 C42 C38 H38 118.7 . . ?
 C4 C6 C9 121.5(7) . . ?
 C4 C6 H6 119.3 . . ?
 C9 C6 H6 119.3 . . ?
 N00O C26 C23 110.3(5) . . ?
 N00O C26 H26A 109.6 . . ?
 N00O C26 H26B 109.6 . . ?
 C23 C26 H26A 109.6 . . ?
 C23 C26 H26B 109.6 . . ?
 H26A C26 H26B 108.1 . . ?
 C44 C40 H40 119.2 . . ?
 C36 C40 C44 121.7(6) . . ?
 C36 C40 H40 119.2 . . ?
 C00N C35 C32 114.5(6) . . ?
 C00N C35 H35 122.8 . . ?
 C32 C35 H35 122.8 . . ?
 C00R C48 H48 118.5 . . ?
 C45 C48 C00R 123.0(6) . . ?
 C45 C48 H48 118.5 . . ?
 N008 C5 S009 133.2(15) . . ?
 N008 C5 C3 115.6(13) . . ?
 C3 C5 S009 111.2(10) . . ?
 C11 C12 H12 120.0 . . ?
 C15 C12 H12 120.0 . . ?
 C15 C12 C11 119.9(8) . . ?
 N00L C16 H16 118.8 . . ?
 C13 C16 N00L 122.5(9) . . ?
 C13 C16 H16 118.8 . . ?
 C02Y C02E H02E 118.4 . . ?
 C02Z C02E H02E 118.4 . . ?
 C02Z C02E C02Y 123.2(13) . . ?
 N00A C3 S007 136.1(16) . . ?
 N00A C3 C5 114.5(14) . . ?
 C5 C3 S007 109.3(10) . . ?
 C13 C11 C8 118.9(8) . . ?
 C13 C11 C12 113.9(7) . . ?
 C12 C11 C8 127.0(8) . . ?
 C8A C11 C13 125.8(9) . . ?
 C8A C11 C12 119.8(9) . . ?
 C00K C47 H47 120.3 . . ?
 C1 C47 C00K 119.4(6) . . ?
 C1 C47 H47 120.3 . . ?
 C41 C1 H1 120.2 . . ?
 C47 C1 C41 119.6(5) . . ?
 C47 C1 H1 120.2 . . ?
 C4 C7 H7 119.3 . . ?
 C10 C7 C4 121.4(8) . . ?
 C10 C7 H7 119.3 . . ?
 C42 C45 H45 119.6 . . ?
 C48 C45 C42 120.7(6) . . ?
 C48 C45 H45 119.6 . . ?
 C33 C36 H36 119.7 . . ?
 C40 C36 C33 120.7(6) . . ?
 C40 C36 H36 119.7 . . ?
 N00L C19 C22 106.9(5) . . ?
 N00L C19 H19A 110.3 . . ?
 N00L C19 H19B 110.3 . . ?
 C22 C19 H19A 110.3 . . ?
 C22 C19 H19B 110.3 . . ?
 H19A C19 H19B 108.6 . . ?
 C02V C02N Cl1 114.6(9) . . ?
 C030 C02N Cl1 122.1(9) . . ?
 C030 C02N C02V 123.3(10) . . ?
 N00L C15 H15 118.2 . . ?
 C12 C15 N00L 123.7(8) . . ?
 C12 C15 H15 118.2 . . ?
 C02W C02S C02V 121.3(9) . . ?
 C02Y C02S C02V 120.7(9) . . ?
 C02Y C02S C02W 118.0(9) . . ?
 C02N C02V C02S 117.2(9) . . ?
 O02R C02V C02N 122.1(10) . . ?
 O02R C02V C02S 120.6(10) . . ?
 C02S C02W C031 119.2(8) . . ?
 C032 C02W C02S 119.9(10) . . ?
 C032 C02W C031 120.9(9) . . ?
 C02E C02Y C02S 118.2(10) . . ?
 C02E C02Y H02Y 120.9 . . ?
 C02S C02Y H02Y 120.9 . . ?
 C02E C02Z H02Z 120.2 . . ?
 C02E C02Z C032 119.7(12) . . ?
 C032 C02Z H02Z 120.2 . . ?
 C02N C030 Cl 122.9(9) . . ?
 C02N C030 C031 121.4(9) . . ?
 C031 C030 Cl 115.7(8) . . ?
 O02P C031 C02W 123.0(11) . . ?
 O02P C031 C030 119.3(10) . . ?
 C02W C031 C030 117.5(8) . . ?
 C02W C032 H032 119.6 . . ?
 C02Z C032 C02W 120.9(11) . . ?
 C02Z C032 H032 119.6 . . ?
 C3A S0 C2A 90.3(9) . . ?
 C2A N0 C5A 113(2) . . ?
 C5A S1 C8A 90.1(9) . . ?
 C8A N00B C3A 118.4(17) . . ?
 C11 C8A S1 125.5(10) . . ?
 N00B C8A C11 128.5(15) . . ?
 N00B C8A S1 106.0(13) . . ?
 C4 C2A S0 126.1(12) . . ?
 N0 C2A C4 122.2(18) . . ?
 N0 C2A S0 111.3(16) . . ?
 N0 C5A S1 134.4(18) . . ?
 N0 C5A C3A 118.8(18) . . ?
 C3A C5A S1 106.5(14) . . ?
 N00B C3A S0 134.5(17) . . ?
 N00B C3A C5A 118.8(17) . . ?
 C5A C3A S0 106.6(14) . . ?

loop_
  _geom_torsion_atom_site_label_1
  _geom_torsion_atom_site_label_2
  _geom_torsion_atom_site_label_3
  _geom_torsion_atom_site_label_4
  _geom_torsion
  _geom_torsion_site_symmetry_1
  _geom_torsion_site_symmetry_2
  _geom_torsion_site_symmetry_3
  _geom_torsion_site_symmetry_4
  _geom_torsion_publ_flag
 Cl1 C02N C02V O02R 0.9(11) . . . . ?
 Cl1 C02N C02V C02S 179.1(5) . . . . ?
 Cl1 C02N C030 Cl 0.4(11) . . . . ?
 Cl1 C02N C030 C031 178.0(6) . . . . ?
 Cl C030 C031 O02P 4.2(12) . . . . ?
 Cl C030 C031 C02W -178.9(6) . . . . ?
 N008 C5 C3 S007 2(3) . . . . ?
 N008 C5 C3 N00A 178.7(17) . . . . ?
 S009 C8 C11 C13 4(2) . . . . ?
 S009 C8 C11 C12 -172.7(11) . . . . ?
 S009 C5 C3 S007 -179.0(11) . . . . ?
 S009 C5 C3 N00A -2(3) . . . . ?
 N00A C8 C11 C13 178.1(15) . . . . ?
 N00A C8 C11 C12 2(3) . . . . ?
 N00E C37 C41 C00P -2.5(9) . . . . ?
 N00E C37 C41 C1 177.8(6) . . . . ?
 N00F C9 C6 C4 2.9(11) . . . . ?
 N00F C10 C7 C4 1.0(12) . . . . ?
 C00I C17 C20 C23 -0.9(9) . . . . ?
 C00I C18 C21 C23 3.1(10) . . . . ?
 C00K C44 C40 C36 178.9(6) . . . . ?
 C00K C47 C1 C41 -3.9(10) . . . . ?
 C00N C43 C39 C34 1.8(8) . . . . ?
 C00N C43 C39 C44 -179.0(5) . . . . ?
 N00O C29 C32 C34 -0.5(9) . . . . ?
 N00O C29 C32 C35 179.5(6) . . . . ?
 N00O C30 C33 C34 -0.6(9) . . . . ?
 N00O C30 C33 C36 -178.9(6) . . . . ?
 C00P C42 C38 N00E -1.8(11) . . . . ?
 C00P C42 C45 C48 -1.8(11) . . . . ?
 C00P C41 C1 C47 3.1(9) . . . . ?
 C00Q C28 C25 C22 3.9(11) . . . . ?
 C00R C43 C39 C34 -176.2(5) . . . . ?
 C00R C43 C39 C44 3.0(9) . . . . ?
 C00R C48 C45 C42 -1.1(12) . . . . ?
 C34 C39 C44 C00K -178.1(5) . . . . ?
 C34 C39 C44 C40 1.2(9) . . . . ?
 C34 C32 C35 C00N 2.1(9) . . . . ?
 C34 C33 C36 C40 1.6(10) . . . . ?
 C29 N00O C30 C33 -0.5(9) . . . . ?
 C29 N00O C26 C23 101.2(7) . . . . ?
 C29 C32 C35 C00N -177.9(6) . . . . ?
 C17 C00I C18 C21 0.6(9) . . . . ?
 C17 C00I C14 N00F -93.7(7) . . . . ?
 C18 C00I C17 C20 -1.7(8) . . . . ?
 C18 C00I C14 N00F 79.4(7) . . . . ?
 C43 C00N C35 C32 -2.1(10) . . . . ?
 C43 C00R C46 C00K -3.0(9) . . . . ?
 C43 C00R C46 C00P 179.2(5) . . . . ?
 C43 C00R C48 C45 -178.1(7) . . . . ?
 C43 C39 C44 C00K 2.7(8) . . . . ?
 C43 C39 C44 C40 -178.0(6) . . . . ?
 C24 C22 C25 C28 -1.8(12) . . . . ?
 C24 C22 C19 N00L -90.0(8) . . . . ?
 C28 C00Q C27 C24 2.0(9) . . . . ?
 C28 C00Q C31 N00E -87.3(7) . . . . ?
 C27 C00Q C28 C25 -4.1(10) . . . . ?
 C27 C00Q C31 N00E 89.0(7) . . . . ?
 C27 C24 C22 C25 -0.2(11) . . . . ?
 C27 C24 C22 C19 174.0(6) . . . . ?
 C39 C34 C32 C29 179.6(5) . . . . ?
 C39 C34 C32 C35 -0.4(9) . . . . ?
 C39 C34 C33 C30 -179.1(5) . . . . ?
 C39 C34 C33 C36 -0.7(9) . . . . ?
 C39 C44 C40 C36 -0.3(10) . . . . ?
 C20 C23 C21 C18 -5.4(9) . . . . ?
 C20 C23 C26 N00O 95.2(8) . . . . ?
 C44 C00K C46 C00P -173.7(5) . . . . ?
 C44 C00K C46 C00R 8.5(8) . . . . ?
 C44 C00K C47 C1 175.6(6) . . . . ?
 C44 C40 C36 C33 -1.0(11) . . . . ?
 C37 N00E C31 C00Q 82.3(7) . . . . ?
 C37 N00E C38 C42 -2.5(10) . . . . ?
 C37 C41 C1 C47 -177.1(6) . . . . ?
 C21 C23 C20 C17 4.3(9) . . . . ?
 C21 C23 C26 N00O -79.6(9) . . . . ?
 C46 C00K C44 C39 -8.1(8) . . . . ?
 C46 C00K C44 C40 172.6(6) . . . . ?
 C46 C00K C47 C1 2.9(10) . . . . ?
 C46 C00P C42 C38 -177.1(6) . . . . ?
 C46 C00P C42 C45 2.9(9) . . . . ?
 C46 C00P C41 C37 179.1(5) . . . . ?
 C46 C00P C41 C1 -1.1(8) . . . . ?
 C46 C00R C43 C00N 179.2(5) . . . . ?
 C46 C00R C43 C39 -3.0(8) . . . . ?
 C46 C00R C48 C45 2.8(10) . . . . ?
 C13 C11 C8A S1 179.7(10) . . . . ?
 C13 C11 C8A N00B -4(3) . . . . ?
 C14 N00F C9 C6 -172.5(6) . . . . ?
 C14 N00F C10 C7 170.5(7) . . . . ?
 C14 C00I C17 C20 171.6(6) . . . . ?
 C14 C00I C18 C21 -172.5(6) . . . . ?
 C22 C24 C27 C00Q 0.1(9) . . . . ?
 C25 C22 C19 N00L 84.5(8) . . . . ?
 C8 S009 C5 N008 -180(2) . . . . ?
 C8 S009 C5 C3 1.5(18) . . . . ?
 C8 N00A C3 S007 177(2) . . . . ?
 C8 N00A C3 C5 1(3) . . . . ?
 C42 C00P C46 C00K -179.2(5) . . . . ?
 C42 C00P C46 C00R -1.2(8) . . . . ?
 C42 C00P C41 C37 -1.7(8) . . . . ?
 C42 C00P C41 C1 178.1(6) . . . . ?
 C9 N00F C14 C00I 76.8(7) . . . . ?
 C9 N00F C10 C7 -0.6(11) . . . . ?
 C30 N00O C29 C32 1.1(9) . . . . ?
 C30 N00O C26 C23 -76.0(8) . . . . ?
 C30 C33 C36 C40 179.9(6) . . . . ?
 C2 S007 C3 N00A -175(3) . . . . ?
 C2 S007 C3 C5 1.1(19) . . . . ?
 C2 N008 C5 S009 177(2) . . . . ?
 C2 N008 C5 C3 -4(3) . . . . ?
 C2 C4 C6 C9 171.4(14) . . . . ?
 C2 C4 C7 C10 -173.8(13) . . . . ?
 C32 C34 C39 C43 -1.7(8) . . . . ?
 C32 C34 C39 C44 179.1(5) . . . . ?
 C32 C34 C33 C30 1.2(8) . . . . ?
 C32 C34 C33 C36 179.5(6) . . . . ?
 C10 N00F C14 C00I -94.9(7) . . . . ?
 C10 N00F C9 C6 -1.3(11) . . . . ?
 C41 C00P C46 C00K 0.0(8) . . . . ?
 C41 C00P C46 C00R 177.9(5) . . . . ?
 C41 C00P C42 C38 3.8(9) . . . . ?
 C41 C00P C42 C45 -176.2(6) . . . . ?
 C33 C34 C39 C43 178.6(5) . . . . ?
 C33 C34 C39 C44 -0.6(8) . . . . ?
 C33 C34 C32 C29 -0.6(8) . . . . ?
 C33 C34 C32 C35 179.4(6) . . . . ?
 C31 N00E C37 C41 -174.2(6) . . . . ?
 C31 N00E C38 C42 176.3(6) . . . . ?
 C31 C00Q C28 C25 172.2(6) . . . . ?
 C31 C00Q C27 C24 -174.3(5) . . . . ?
 C38 N00E C37 C41 4.6(9) . . . . ?
 C38 N00E C31 C00Q -96.5(7) . . . . ?
 C38 C42 C45 C48 178.2(7) . . . . ?
 C6 C4 C2 S007 -164.6(12) . . . . ?
 C6 C4 C2 N008 19(3) . . . . ?
 C6 C4 C7 C10 0.5(11) . . . . ?
 C6 C4 C2A S0 10(3) . . . . ?
 C6 C4 C2A N0 -163(2) . . . . ?
 C26 N00O C29 C32 -176.1(6) . . . . ?
 C26 N00O C30 C33 176.7(6) . . . . ?
 C26 C23 C20 C17 -170.7(6) . . . . ?
 C26 C23 C21 C18 169.5(6) . . . . ?
 C35 C00N C43 C00R 178.1(6) . . . . ?
 C35 C00N C43 C39 0.2(10) . . . . ?
 C48 C00R C43 C00N 0.1(10) . . . . ?
 C48 C00R C43 C39 177.9(6) . . . . ?
 C48 C00R C46 C00K 176.2(6) . . . . ?
 C48 C00R C46 C00P -1.6(8) . . . . ?
 C5 N008 C2 S007 6(3) . . . . ?
 C5 N008 C2 C4 -178.1(19) . . . . ?
 C5 S009 C8 N00A -1(2) . . . . ?
 C5 S009 C8 C11 173.2(19) . . . . ?
 C12 C11 C8A S1 8(2) . . . . ?
 C12 C11 C8A N00B -175.4(17) . . . . ?
 C16 N00L C19 C22 -89.5(8) . . . . ?
 C16 N00L C15 C12 0.3(11) . . . . ?
 C16 C13 C11 C8 -173.7(13) . . . . ?
 C16 C13 C11 C12 3.1(11) . . . . ?
 C16 C13 C11 C8A -169.0(14) . . . . ?
 C02E C02Z C032 C02W 1.9(16) . . . . ?
 C3 S007 C2 N008 -4(3) . . . . ?
 C3 S007 C2 C4 180(2) . . . . ?
 C3 N00A C8 S009 0(3) . . . . ?
 C3 N00A C8 C11 -174.7(18) . . . . ?
 C11 C13 C16 N00L -2.8(13) . . . . ?
 C11 C12 C15 N00L 0.3(12) . . . . ?
 C47 C00K C44 C39 178.6(5) . . . . ?
 C47 C00K C44 C40 -0.6(9) . . . . ?
 C47 C00K C46 C00P -0.8(9) . . . . ?
 C47 C00K C46 C00R -178.6(6) . . . . ?
 C7 C4 C2 S007 9(2) . . . . ?
 C7 C4 C2 N008 -167.0(17) . . . . ?
 C7 C4 C6 C9 -2.5(11) . . . . ?
 C7 C4 C2A S0 -172.1(15) . . . . ?
 C7 C4 C2A N0 15(4) . . . . ?
 C45 C42 C38 N00E 178.2(7) . . . . ?
 C19 N00L C16 C13 170.6(7) . . . . ?
 C19 N00L C15 C12 -169.5(7) . . . . ?
 C19 C22 C25 C28 -176.1(7) . . . . ?
 C02N C030 C031 O02P -173.6(9) . . . . ?
 C02N C030 C031 C02W 3.3(12) . . . . ?
 C15 N00L C16 C13 0.9(12) . . . . ?
 C15 N00L C19 C22 79.9(8) . . . . ?
 C15 C12 C11 C13 -1.9(11) . . . . ?
 C15 C12 C11 C8 174.7(14) . . . . ?
 C15 C12 C11 C8A 170.8(13) . . . . ?
 C02S C02W C031 O02P 173.3(9) . . . . ?
 C02S C02W C031 C030 -3.4(12) . . . . ?
 C02S C02W C032 C02Z -4.8(14) . . . . ?
 C02V C02N C030 Cl -177.9(6) . . . . ?
 C02V C02N C030 C031 -0.3(13) . . . . ?
 C02V C02S C02W C031 0.6(12) . . . . ?
 C02V C02S C02W C032 -176.5(8) . . . . ?
 C02V C02S C02Y C02E 180.0(7) . . . . ?
 C02W C02S C02V C02N 2.3(11) . . . . ?
 C02W C02S C02V O02R -179.5(8) . . . . ?
 C02W C02S C02Y C02E -0.4(12) . . . . ?
 C02Y C02E C02Z C032 1.8(15) . . . . ?
 C02Y C02S C02V C02N -178.2(7) . . . . ?
 C02Y C02S C02V O02R 0.0(12) . . . . ?
 C02Y C02S C02W C031 -178.9(8) . . . . ?
 C02Y C02S C02W C032 3.9(12) . . . . ?
 C02Z C02E C02Y C02S -2.5(14) . . . . ?
 C030 C02N C02V O02R 179.3(9) . . . . ?
 C030 C02N C02V C02S -2.5(12) . . . . ?
 C031 C02W C032 C02Z 178.1(9) . . . . ?
 C032 C02W C031 O02P -9.5(14) . . . . ?
 C032 C02W C031 C030 173.8(8) . . . . ?
 N0 C5A C3A S0 3(3) . . . . ?
 N0 C5A C3A N00B -178.0(18) . . . . ?
 S1 C5A C3A S0 177.6(11) . . . . ?
 S1 C5A C3A N00B -3(3) . . . . ?
 C8A S1 C5A N0 174(3) . . . . ?
 C8A S1 C5A C3A 0.7(18) . . . . ?
 C8A N00B C3A S0 -175.8(19) . . . . ?
 C8A N00B C3A C5A 5(3) . . . . ?
 C2A C4 C6 C9 175.4(17) . . . . ?
 C2A C4 C7 C10 -177.3(18) . . . . ?
 C2A S0 C3A N00B 180(3) . . . . ?
 C2A S0 C3A C5A -1(2) . . . . ?
 C2A N0 C5A S1 -177(2) . . . . ?
 C2A N0 C5A C3A -4(3) . . . . ?
 C5A N0 C2A C4 176(2) . . . . ?
 C5A N0 C2A S0 2(3) . . . . ?
 C3A S0 C2A C4 -174(3) . . . . ?
 C3A S0 C2A N0 -1(2) . . . . ?
 C3A N00B C8A C11 178.7(19) . . . . ?
 C3A N00B C8A S1 -4(2) . . . . ?

_smtbx_masks_special_details       ?
loop_
  _smtbx_masks_void_nr
  _smtbx_masks_void_average_x
  _smtbx_masks_void_average_y
  _smtbx_masks_void_average_z
  _smtbx_masks_void_volume
  _smtbx_masks_void_count_electrons
  _smtbx_masks_void_content
 1 0.000 0.500 0.500 350.6 80.5 ?

_smtbx_masks_void_probe_radius     1.2
_smtbx_masks_void_truncation_radius  1.2
_shelx_res_file
;
TITL cu_20250109_zh_hk_dclnq_zxz_0m_a.res in P-1
    cu_20250109_zh_hk_dclnq_zxz_0m.res
    created by SHELXL-2019/2 at 13:17:15 on 11-Feb-2025
REM Old TITL cu_20250109_Zh_HK_DClNQ_ZXZ_0m in P-1
REM SHELXT solution in P-1: R1 0.346, Rweak 0.020, Alpha 0.110
REM <I/s> 0.000 for 0 systematic absences, Orientation as input
REM Formula found by SHELXT: C86 N22 P4
CELL 1.54178 10.1965 18.8509 20.1436 102.935 93.652 98.274
ZERR 2 0.0003 0.0005 0.0006 0.002 0.002 0.002
LATT 1
SFAC C H Cl F N O P S
UNIT 136 92 4 48 16 4 8 4
SIMU 0.01 0.02 2 S007 N008 S009 N00A C8 C2 C5 C3 S0 N0 S1 N00B C8A C2A C5A C3A
DFIX 1.33 N008 C2 N008 C5 N00A C3 N00A C8
DFIX 1.65 S007 C2 S009 C8
DFIX 1.65 S009 C5 S007 C3
SIMU 0.01 0.02 2 F02U P004 F02Y F00N F02X F01P F1 F02V F01Y F00M F01Q F00B =
 F01X
RIGU 0.01 0.02 F025 P001 F00C F00H F01E F01R F02T F01F F2 F0 F3
SADI F3 F01F F3 F2 F2 F0 F01F F0
SADI C8 C12 C8 C13
SADI C6 C2 C7 C2
SADI C8 C3 C5 C2
SADI N00B C8A N0 C2A
SADI N00A C8 N008 C2
SADI C8A C12 C8A C13
SADI C12 C11 C13 C11
SADI C7 C4 C6 C4
SADI C15 C12 C16 C13
SADI C7 C10 C9 C6

L.S. 15 0 0
PLAN  5
TEMP -80.15
CONF
FREE C8 C13
FREE C8 C12
FREE C8 C3
FREE C5 C2
FREE C6 C2
FREE F3 F01F
FREE F3 F2
FREE C8A C13
FREE C8A C12
FREE C7 C2
FREE F01F F0
list 4
MORE -1
BOND $H
ABIN
fmap 2 53
acta
REM <olex2.extras>
REM <HklSrc "%.\\cu_20250109_Zh_HK_DClNQ_ZXZ_0m.hkl">
REM </olex2.extras>

WGHT    0.200000
FVAR       0.24428   0.51609   0.50827   0.67936
P001  7    0.179987    0.137070    0.798248    11.00000    0.06463    0.06071 =
         0.04293    0.01379    0.01768    0.02191
P002  7    0.512579    0.787017    0.944628    11.00000    0.04579    0.05168 =
         0.06963    0.02007    0.00883    0.00331
P003  7    1.003049    0.213695    0.545955    11.00000    0.04661    0.05667 =
         0.07187    0.01407    0.00213    0.00559
P004  7    1.345154    0.872720    0.707855    11.00000    0.07867    0.06442 =
         0.04885    0.01502    0.02134    0.03080
CL1   3    0.554995    0.291783    0.674638    11.00000    0.14425    0.09258 =
         0.08593    0.02381   -0.02741    0.00712
CL    3    0.361414    0.343211    0.785174    11.00000    0.07698    0.12234 =
         0.14752    0.06852    0.00579    0.01006
PART 1
S007  8    0.477422    0.490671    0.596482    21.00000    0.05569    0.07043 =
         0.07207    0.02766    0.01288    0.01566
N008  5    0.702647    0.477955    0.541650    21.00000    0.06221    0.06116 =
         0.06750    0.02398    0.01464    0.02579
S009  8    0.832774    0.620266    0.591626    21.00000    0.06555    0.06825 =
         0.07788    0.02751    0.00935    0.01376
N00A  5    0.607782    0.635397    0.647633    21.00000    0.06673    0.06473 =
         0.06984    0.01886    0.01017    0.01052

F00B  4    1.439190    0.821354    0.669677    31.00000    0.07831    0.09326 =
         0.06679    0.02732    0.01550    0.03948
PART 0
F00C  4    0.167870    0.102083    0.862780    11.00000    0.08252    0.12329 =
         0.06378    0.04763    0.02520    0.03182

F00D  4    0.435932    0.812058    1.009532    11.00000    0.11069    0.08140 =
         0.09279    0.01374    0.04539    0.01253
N00E  5    1.047624    0.751614    1.019781    11.00000    0.05295    0.05570 =
         0.04294    0.00828    0.00036   -0.00628
N00F  5    0.473946    0.214573    0.474432    11.00000    0.04303    0.09524 =
         0.04108    0.02481   -0.00655   -0.00244
F00G  4    0.375409    0.779406    0.899410    11.00000    0.06826    0.21340 =
         0.10242    0.05856    0.00576    0.02314
F00H  4    0.185629    0.166891    0.732139    11.00000    0.21609    0.13692 =
         0.08940    0.06706    0.07128    0.09041
C00I  1    0.478261    0.108877    0.523267    11.00000    0.05016    0.04583 =
         0.04028   -0.00789    0.00530   -0.01651
F00J  4    0.469348    0.703313    0.946022    11.00000    0.12411    0.06060 =
         0.12116    0.02315    0.04133   -0.00672
C00K  1    1.007604    0.491628    0.887381    11.00000    0.04699    0.06290 =
         0.07171    0.05175    0.03630    0.03391
N00L  5    0.861400    0.886280    0.767880    11.00000    0.06262    0.07515 =
         0.07171    0.03712    0.00737    0.01508
PART 1
F00M  4    1.341439    0.907228    0.642465    31.00000    0.08441    0.09010 =
         0.06827    0.03725    0.02498    0.02471

PART 0
C00N  1    0.645233    0.374525    0.926210    11.00000    0.07148    0.04028 =
         0.06827   -0.00530   -0.02959    0.02490
AFIX  43
H00N  2    0.595288    0.399682    0.959414    11.00000   -1.20000
AFIX   0
N00O  5    0.691701    0.158444    0.759656    11.00000    0.07349    0.04731 =
         0.06098    0.01899   -0.00674    0.00922
C00P  1    0.965911    0.601936    0.962112    11.00000    0.04090    0.06405 =
         0.03966    0.01567    0.00361    0.01480
C00Q  1    1.048746    0.872217    0.988566    11.00000    0.04179    0.05136 =
         0.05308   -0.01613    0.01052   -0.01682
C00R  1    0.798938    0.490318    0.947513    11.00000    0.03821    0.08046 =
         0.04531    0.03047    0.00323   -0.00462

F00S  4    0.582043    0.761735    0.876088    11.00000    0.14028    0.11989 =
         0.13659    0.05215    0.09210    0.05072
F00T  4    0.554046    0.869499    0.939040    11.00000    0.14410    0.06955 =
         0.17107    0.05090    0.07267    0.01462
C34   1    0.785385    0.304193    0.830260    11.00000    0.04621    0.04176 =
         0.05554    0.02252   -0.00455    0.00869
C29   1    0.621040    0.193197    0.809734    11.00000    0.05606    0.05798 =
         0.06058    0.03105   -0.00550   -0.00151
AFIX  43
H29   2    0.540912    0.167219    0.820046    11.00000   -1.20000
AFIX   0
C17   1    0.603027    0.088368    0.529588    11.00000    0.05205    0.04892 =
         0.05338   -0.01669    0.01674   -0.00843
AFIX  43
H17   2    0.655065    0.082840    0.491837    11.00000   -1.20000
AFIX   0
C18   1    0.400868    0.115109    0.577693    11.00000    0.05072    0.05442 =
         0.06261    0.01199    0.02172    0.00639
AFIX  43
H18   2    0.315207    0.128730    0.573040    11.00000   -1.20000
AFIX   0
C23   1    0.576939    0.084742    0.648496    11.00000    0.07773    0.03694 =
         0.06613    0.02198    0.01314    0.00692

F00Z  4    1.122503    0.254228    0.601639    11.00000    0.08971    0.16329 =
         0.10042   -0.00064   -0.00891   -0.00571
C43   1    0.756691    0.414361    0.914734    11.00000    0.05324    0.05983 =
         0.04533    0.01665    0.00524    0.02538
N011  5    0.656126    0.044270    0.872834    11.00000    0.05439    0.07012 =
         0.07611    0.01548   -0.00181    0.00250
C24   1    0.881525    0.922113    0.931643    11.00000    0.05459    0.03473 =
         0.12197   -0.00078    0.03652    0.00620
AFIX  43
H24   2    0.796367    0.936713    0.928806    11.00000   -1.20000
AFIX   0
C28   1    1.132683    0.882558    0.939346    11.00000    0.05534    0.04681 =
         0.08448    0.00683    0.03561    0.00287
AFIX  43
H28   2    1.220260    0.871245    0.943271    11.00000   -1.20000
AFIX   0
C27   1    0.923276    0.893104    0.985369    11.00000    0.04481    0.05474 =
         0.06256   -0.00684    0.01443   -0.00383
AFIX  43
H27   2    0.866292    0.887477    1.019999    11.00000   -1.20000
AFIX   0
C39   1    0.834012    0.377805    0.864627    11.00000    0.04656    0.04827 =
         0.05033    0.01446   -0.00559    0.00709
C20   1    0.651543    0.075952    0.591303    11.00000    0.05238    0.03725 =
         0.07558    0.00210    0.01710    0.00972
AFIX  43
H20   2    0.736481    0.061277    0.595116    11.00000   -1.20000
AFIX   0

F017  4    0.645297    0.788548    0.986316    11.00000    0.06798    0.21395 =
         0.18210    0.09644   -0.03843   -0.03231
C018  1    0.551728    0.027968    0.888968    11.00000    0.05698    0.05022 =
         0.05205    0.01460   -0.00420    0.00710
C44   1    0.955689    0.414407    0.848898    11.00000    0.04157    0.05244 =
         0.04676    0.00806    0.00450    0.00883
C37   1    1.128250    0.713465    0.979618    11.00000    0.04059    0.06385 =
         0.05304    0.01328    0.00377    0.00838
AFIX  43
H37   2    1.212338    0.738059    0.972431    11.00000   -1.20000
AFIX   0
C21   1    0.448528    0.101397    0.639493    11.00000    0.05887    0.05935 =
         0.06532    0.01932    0.02326    0.00506
AFIX  43
H21   2    0.393080    0.103410    0.675804    11.00000   -1.20000
AFIX   0
C46   1    0.922918    0.526633    0.931001    11.00000    0.03990    0.05377 =
         0.04199    0.01860    0.00459    0.00731
C13   1    0.892628    0.786825    0.683344    11.00000    0.06840    0.06831 =
         0.07587    0.02614    0.00584    0.00802
AFIX  43
H13   2    0.948285    0.765057    0.651287    11.00000   -1.20000
AFIX   0

PART 1
F01E  4    0.053087    0.170190    0.817152    41.00000    0.11838    0.17962 =
         0.08944    0.06143    0.05083    0.10927

PART 0
C14   1    0.437729    0.131930    0.459586    11.00000    0.05244    0.08802 =
         0.04400    0.00315   -0.00361   -0.01320
AFIX  23
H14A  2    0.340666    0.116797    0.446897    11.00000   -1.20000
H14B  2    0.484940    0.108558    0.421185    11.00000   -1.20000
AFIX   0

F01G  4    0.887655    0.171986    0.491624    11.00000    0.06385    0.16697 =
         0.14343   -0.00937   -0.01910   -0.00184
C22   1    0.967837    0.929123    0.882285    11.00000    0.06141    0.03808 =
         0.09848    0.02293    0.02633    0.00559
C25   1    1.091113    0.909097    0.884533    11.00000    0.05766    0.06043 =
         0.10329    0.03312    0.03858    0.01363
AFIX  43
H25   2    1.146935    0.913351    0.849151    11.00000   -1.20000
AFIX   0
PART 1
C8    1    0.723299    0.667443    0.641312    21.00000    0.06633    0.06191 =
         0.06937    0.02034    0.00428    0.01627

PART 0
C01K  1    0.961450   -0.023554    0.617951    11.00000    0.05266    0.06190 =
         0.06913    0.02234   -0.01098    0.01211

C42   1    0.888937    0.642722    1.007957    11.00000    0.04466    0.05711 =
         0.04891    0.00500    0.01020    0.00240
C4    1    0.550224    0.363086    0.519235    11.00000    0.07046    0.07135 =
         0.06128    0.03929   -0.00518   -0.00053
N01N  5    0.859745   -0.041189    0.637527    11.00000    0.05583    0.10476 =
         0.10349    0.05204    0.00324    0.01531
F01O  4    1.101659    0.158607    0.513846    11.00000    0.07763    0.09288 =
         0.18036   -0.01903    0.03444    0.00378
PART 1
F01P  4    1.349152    0.844295    0.772670    31.00000    0.12364    0.09755 =
         0.06116    0.03810    0.02280    0.02804

PART 0
C9    1    0.602844    0.242904    0.474949    11.00000    0.05505    0.07841 =
         0.05601    0.00655    0.00708   -0.00647
AFIX  43
H9    2    0.666562    0.211857    0.461021    11.00000   -1.20000
AFIX   0

PART 1
F01R  4    0.322191    0.107656    0.790500    41.00000    0.08221    0.13293 =
         0.11072    0.05941    0.05470    0.05232

PART 0
F01S  4    0.959077    0.159064    0.592167    11.00000    0.09460    0.23214 =
         0.28121    0.18684    0.05132    0.01063

C30   1    0.807236    0.193738    0.744686    11.00000    0.06160    0.05433 =
         0.05922    0.01992    0.00080    0.02062
AFIX  43
H30   2    0.854729    0.168603    0.710225    11.00000   -1.20000
AFIX   0
PART 1
C2    1    0.588017    0.446724    0.553053    21.00000    0.05928    0.06271 =
         0.06513    0.02967    0.01041    0.02283
PART 0
C32   1    0.665143    0.265278    0.845128    11.00000    0.05805    0.04410 =
         0.05675    0.01704   -0.00444    0.00405
C10   1    0.381308    0.254774    0.494438    11.00000    0.05591    0.09003 =
         0.08715    0.04929    0.00216    0.00755
AFIX  43
H10   2    0.291154    0.232371    0.492772    11.00000   -1.20000
AFIX   0

PART 1
F01X  4    1.242879    0.929102    0.740279    31.00000    0.08208    0.07642 =
         0.09430    0.02586    0.03866    0.02362

PART 0
C01Y  1    1.088946   -0.001166    0.594240    11.00000    0.06387    0.06249 =
         0.06604    0.01311    0.00708    0.00614
AFIX 137
H01A  2    1.087449   -0.024391    0.545476    11.00000   -1.50000
H01B  2    1.159745   -0.016596    0.620234    11.00000   -1.50000
H01C  2    1.105705    0.052600    0.601003    11.00000   -1.50000
AFIX   0

C41   1    1.089570    0.638789    0.948774    11.00000    0.03815    0.05003 =
         0.05065    0.01612   -0.00167   -0.00058
C33   1    0.857556    0.265965    0.778761    11.00000    0.05648    0.05231 =
         0.05498    0.01524    0.00169    0.01211
C021  1    0.418069    0.008312    0.907341    11.00000    0.06366    0.07179 =
         0.07002    0.02095    0.01267    0.00299
AFIX 137
H02A  2    0.354102    0.025569    0.878735    11.00000   -1.50000
H02B  2    0.413491    0.031512    0.955618    11.00000   -1.50000
H02C  2    0.396483   -0.045400    0.900061    11.00000   -1.50000
AFIX   0

C31   1    1.089442    0.832819    1.045599    11.00000    0.06173    0.05982 =
         0.05723   -0.00701    0.00658   -0.01307
AFIX  23
H31A  2    1.187076    0.844329    1.057567    11.00000   -1.20000
H31B  2    1.045756    0.850576    1.087279    11.00000   -1.20000
AFIX   0
C38   1    0.932844    0.716665    1.034299    11.00000    0.05441    0.06601 =
         0.05478    0.00771    0.02155    0.01043
AFIX  43
H38   2    0.879789    0.744170    1.064000    11.00000   -1.20000
AFIX   0
C6    1    0.639811    0.318198    0.496241    11.00000    0.04848    0.09957 =
         0.05699    0.02211    0.00776    0.01151
AFIX  43
H6    2    0.729652    0.339437    0.494920    11.00000   -1.20000
AFIX   0

PART 1
F025  4    0.112783    0.064372    0.749083    41.00000    0.18787    0.10140 =
         0.06424   -0.00502   -0.01798   -0.05536

PART 0
C26   1    0.639276    0.082422    0.718725    11.00000    0.08971    0.05500 =
         0.06449    0.02807    0.00054    0.00709
AFIX  23
H26A  2    0.571581    0.058214    0.743158    11.00000   -1.20000
H26B  2    0.712683    0.053113    0.713122    11.00000   -1.20000
AFIX   0
C40   1    1.025795    0.374846    0.796380    11.00000    0.05203    0.05549 =
         0.06503    0.00878    0.01859    0.00816
AFIX  43
H40   2    1.107035    0.398911    0.785302    11.00000   -1.20000
AFIX   0
C35   1    0.591433    0.300952    0.896292    11.00000    0.05005    0.06047 =
         0.07067    0.02350    0.00636    0.00420
AFIX  43
H35   2    0.512063    0.276812    0.909144    11.00000   -1.20000
AFIX   0
C48   1    0.728384    0.531680    0.995477    11.00000    0.04287    0.05816 =
         0.07647    0.01365    0.01465    0.00134
AFIX  43
H48   2    0.648766    0.507626    1.008173    11.00000   -1.20000
AFIX   0
PART 1
C5    1    0.712619    0.547473    0.577400    21.00000    0.06021    0.06608 =
         0.06694    0.02785    0.01015    0.01905

PART 0
F02B  4    1.066899    0.265078    0.499320    11.00000    0.14464    0.15630 =
         0.16098    0.10307    0.01851    0.01456

C12   1    0.685124    0.787547    0.733645    11.00000    0.05213    0.08944 =
         0.08848    0.04391   -0.00444    0.01646
AFIX  43
H12   2    0.596522    0.766482    0.737840    11.00000   -1.20000
AFIX   0
C16   1    0.936422    0.850173    0.722756    11.00000    0.07541    0.07516 =
         0.08472    0.02780    0.01553    0.01436
AFIX  43
H16   2    1.024901    0.872807    0.720331    11.00000   -1.20000
AFIX   0

C02E  1    0.855565    0.624612    0.794226    11.00000    0.12155    0.07541 =
         0.07882    0.02010   -0.03070    0.03348
AFIX  43
H02E  2    0.932464    0.658038    0.790636    11.00000   -1.20000
AFIX   0

PART 1
C3    1    0.594466    0.566230    0.611216    21.00000    0.06058    0.06579 =
         0.06541    0.02536    0.00770    0.01483
PART 0
C11   1    0.763131    0.747610    0.685756    11.00000    0.09277    0.06518 =
         0.05879    0.01838   -0.01577    0.00842
C47   1    1.128564    0.526814    0.872791    11.00000    0.04569    0.04453 =
         0.06610    0.00828    0.01960    0.00372
AFIX  43
H47   2    1.180079    0.500716    0.841076    11.00000   -1.20000
AFIX   0
C1    1    1.172169    0.599057    0.904502    11.00000    0.04700    0.04984 =
         0.05885    0.00906    0.00891   -0.00286
AFIX  43
H1    2    1.256880    0.622819    0.897215    11.00000   -1.20000
AFIX   0
C7    1    0.418258    0.329189    0.517527    11.00000    0.04377    0.09804 =
         0.11023    0.06294    0.01107    0.02008
AFIX  43
H7    2    0.352953    0.358655    0.532787    11.00000   -1.20000
AFIX   0
C45   1    0.768687    0.604270    1.024439    11.00000    0.06552    0.05736 =
         0.05811    0.00672    0.02394    0.00938
AFIX  43
H45   2    0.716488    0.629938    1.056061    11.00000   -1.20000
AFIX   0
C36   1    0.978778    0.304423    0.762563    11.00000    0.05685    0.05686 =
         0.06138   -0.00250    0.00664    0.01425
AFIX  43
H36   2    1.026466    0.280134    0.727714    11.00000   -1.20000
AFIX   0
C19   1    0.919798    0.953422    0.819673    11.00000    0.07596    0.05103 =
         0.09584    0.03798    0.01324    0.01191
AFIX  23
H19A  2    0.852254    0.985903    0.830996    11.00000   -1.20000
H19B  2    0.995086    0.980927    0.802369    11.00000   -1.20000
AFIX   0

C02N  1    0.579294    0.379223    0.726979    11.00000    0.09167    0.09627 =
         0.08121    0.03847   -0.01717    0.02411
F02O  4    0.914132    0.268018    0.578709    11.00000    0.10415    0.14448 =
         0.25311   -0.05168    0.01761    0.06021
O02P  6    0.451997    0.490927    0.865004    11.00000    0.09291    0.12381 =
         0.13683    0.04276    0.04231    0.03970
C15   1    0.735892    0.852202    0.770981    11.00000    0.05400    0.07892 =
         0.08094    0.02068   -0.00258    0.01650
AFIX  43
H15   2    0.682367    0.877198    0.802291    11.00000   -1.20000
AFIX   0

O02R  6    0.775613    0.406860    0.674968    11.00000    0.13021    0.10476 =
         0.08681    0.01127    0.02896    0.03601
C02S  1    0.726121    0.504467    0.760493    11.00000    0.06998    0.10087 =
         0.06598    0.03802    0.00082    0.02299
PART 1
F02T  4    0.265579    0.207061    0.851146    41.00000    0.11170    0.11072 =
         0.09972   -0.00955   -0.00200   -0.02908

F02U  4    1.465166    0.930028    0.738150    31.00000    0.12039    0.09521 =
         0.10582   -0.00615   -0.00153   -0.00748
PART 0
C02V  1    0.700412    0.427583    0.717440    11.00000    0.07934    0.09596 =
         0.07323    0.03806    0.00456    0.02628
C02W  1    0.641022    0.529003    0.809934    11.00000    0.09048    0.07129 =
         0.07871    0.02532    0.00746    0.02406

PART 1
F02X  4    1.210703    0.818897    0.667951    31.00000    0.08208    0.12849 =
         0.11224   -0.01334   -0.00369    0.00007

PART 0
C02Y  1    0.836819    0.554377    0.753116    11.00000    0.08421    0.10885 =
         0.07054    0.03017    0.01124    0.02847
AFIX  43
H02Y  2    0.897341    0.540121    0.720599    11.00000   -1.20000
AFIX   0
C02Z  1    0.771397    0.647957    0.838685    11.00000    0.12509    0.08130 =
         0.10512    0.03200   -0.00220    0.02617
AFIX  43
H02Z  2    0.787246    0.697429    0.865102    11.00000   -1.20000
AFIX   0
C030  1    0.497280    0.400022    0.772862    11.00000    0.07271    0.09021 =
         0.09979    0.05270   -0.00244    0.01517
C031  1    0.522627    0.476144    0.819872    11.00000    0.07204    0.10226 =
         0.10302    0.05518    0.02554    0.03325
C032  1    0.663224    0.601069    0.846164    11.00000    0.09303    0.08933 =
         0.09784    0.03420    0.00082    0.02775
AFIX  43
H032  2    0.601648    0.618271    0.876967    11.00000   -1.20000
AFIX   0

PART 2
S0    8    0.755495    0.486359    0.539039   -21.00000    0.06251    0.06345 =
         0.07165    0.02028    0.01173    0.01582
N0    5    0.521195    0.476221    0.580615   -21.00000    0.06091    0.06772 =
         0.06519    0.01847    0.00827    0.01385
S1    8    0.544722    0.627209    0.659361   -21.00000    0.05707    0.06815 =
         0.06778    0.01279    0.01233    0.00918
N00B  5    0.777698    0.634710    0.614940   -21.00000    0.06238    0.06339 =
         0.06734    0.01775    0.01199    0.01631
C8A   1    0.719416    0.679743    0.655390   -21.00000    0.06236    0.05291 =
         0.06677    0.02821    0.00340    0.02256
C2A   1    0.591024    0.435520    0.544001   -21.00000    0.05863    0.06857 =
         0.06259    0.02326    0.01315    0.02370
C5A   1    0.584534    0.547215    0.604229   -21.00000    0.06021    0.06471 =
         0.06544    0.02249    0.01075    0.01789
C3A   1    0.713990    0.565330    0.589932   -21.00000    0.06189    0.06114 =
         0.06580    0.02347    0.01004    0.02198

F02V  4    1.500739    0.919856    0.701841   -31.00000    0.11491    0.09458 =
         0.07347    0.02273    0.01809   -0.00215
F1    4    1.400362    0.800219    0.674197   -31.00000    0.07517    0.05385 =
         0.04974    0.00073    0.01730    0.02228
F00N  4    1.304292    0.886411    0.637146   -31.00000    0.09626    0.09919 =
         0.07113    0.01125   -0.02300    0.04569
F01Q  4    1.428391    0.866855    0.781038   -31.00000    0.08322    0.09400 =
         0.04870    0.01832    0.00553    0.02317
F01Y  4    1.307153    0.942742    0.750352   -31.00000    0.14369    0.08170 =
         0.08865   -0.00419    0.01481    0.05555
F02Y  4    1.223595    0.824699    0.723444   -31.00000    0.07325    0.12956 =
         0.12962    0.01149    0.03706   -0.00236
F01F  4    0.017997    0.122853    0.791195   -41.00000    0.05859    0.17417 =
         0.18527    0.08335    0.03223    0.06399
F2    4    0.326571    0.156568    0.795146   -41.00000    0.06220    0.14441 =
         0.15906    0.05084    0.01106    0.00118
F0    4    0.176340    0.059155    0.762586   -41.00000    0.27337    0.07657 =
         0.06086    0.00279    0.00182    0.09483
F3    4    0.171205    0.218701    0.831826   -41.00000    0.17185    0.07564 =
         0.05155   -0.00915    0.04140    0.03208
HKLF 4


REM  cu_20250109_zh_hk_dclnq_zxz_0m_a.res in P-1
REM wR2 = 0.5192, GooF = S = 2.430, Restrained GooF = 2.424 for all data
REM R1 = 0.2025 for 11594 Fo > 4sig(Fo) and 0.2146 for all 14686 data
REM 1158 parameters refined using 567 restraints

END

WGHT      0.2000      0.0000

REM Highest difference peak  3.281,  deepest hole -1.489,  1-sigma level  0.273
Q1    1   1.0404  0.5186  0.9144  11.00000  0.05    2.21
Q2    1   1.0640  0.1975  0.4818  11.00000  0.05    2.18
Q3    1   1.0238  0.5033  0.9008  11.00000  0.05    1.92
Q4    1   0.8114  0.8407  0.7391  11.00000  0.05    1.84
Q5    1   0.9025  0.7589  1.0224  11.00000  0.05    1.78
;
_shelx_res_checksum                49954
_shelx_hkl_file
;
  -1   0   0   78.09    4.40
  -1   0   0   77.59    4.40
   1   0   0   80.29    4.50
   1   0   0   70.79    4.40
   1   0   0   79.29    4.40
   2   0   0 2025.00  114.09
  -3   0   0   28.70    2.00
  -3   0   0   33.60    2.00
  -3   0   0   33.90    2.00
   3   0   0   26.20    3.00
   3   0   0   27.40    2.00
   3   0   0   31.00    2.00
  -4   0   0  689.13   43.20
  -4   0   0  725.73   43.40
   4   0   0  818.12   43.70
   4   0   0  788.62   43.40
   4   0   0  764.62   43.30
   4   0   0  808.22   43.60
  -5   0   0    0.90    0.40
  -5   0   0    1.50    0.60
  -5   0   0    1.50    0.60
   5   0   0    0.80    0.50
   5   0   0    2.90    2.40
   5   0   0    1.10    0.70
  -6   0   0    3.10    0.70
  -6   0   0    2.90    0.60
  -6   0   0    3.70    0.90
   6   0   0    3.70    0.80
   6   0   0    7.10    2.90
  -7   0   0    4.80    1.10
  -7   0   0    8.40    1.00
  -7   0   0    9.80    0.90
   7   0   0    7.60    0.80
   7   0   0    7.70    1.10
   7   0   0    8.40    1.00
   7   0   0    4.90    1.00
   7   0   0    7.90    1.00
  -8   0   0   12.60    1.20
  -8   0   0   16.20    1.50
   8   0   0   12.70    1.20
   8   0   0   14.30    1.60
   8   0   0   14.00    1.40
   8   0   0   12.80    1.30
  -9   0   0    3.00    0.70
  -9   0   0    3.40    0.80
   9   0   0    3.50    0.70
   9   0   0    4.60    0.90
   9   0   0    3.70    1.40
 -10   0   0    1.30    0.70
 -10   0   0    1.00    0.50
  10   0   0   -0.20    0.50
  10   0   0    0.50    0.60
  10   0   0   -1.30    2.10
 -11   0   0    1.70    0.70
 -11   0   0    1.20    0.60
  11   0   0    0.80    0.50
  11   0   0    1.80    0.50
  11   0   0    2.70    1.00
 -12   0   0    0.50    0.50
 -12   0   0    0.10    0.80
  12   0   0    1.00    0.40
  12  -1   0    0.50    0.60
  12  -1   0    0.50    0.40
 -12   1   0    0.40    0.50
 -12   1   0    0.80    0.80
  11  -1   0    0.70    0.40
  11  -1   0    2.00    1.50
  11  -1   0    1.30    0.50
 -11   1   0    0.40    0.60
 -11   1   0    0.60    0.50
  10  -1   0   13.20    1.30
  10  -1   0   10.20    2.30
  10  -1   0   15.30    1.30
 -10   1   0   14.60    1.50
 -10   1   0   13.50    1.20
   9  -1   0   16.40    1.60
   9  -1   0   16.40    1.40
   9  -1   0   18.40    1.70
  -9   1   0   12.80    1.50
  -9   1   0   17.30    1.40
   8  -1   0   10.50    1.70
   8  -1   0   12.00    1.20
   8  -1   0   11.60    1.30
   8  -1   0    9.60    1.00
   8  -1   0   13.50    1.60
   8  -1   0   13.70    1.10
  -8   1   0   13.20    1.30
  -8   1   0   10.40    1.10
   7  -1   0    3.10    0.60
   7  -1   0    4.80    0.90
   7  -1   0    5.60    0.80
   7  -1   0    3.60    0.80
   7  -1   0    4.90    2.10
   7  -1   0    4.00    0.80
  -7   1   0    4.40    0.70
  -7   1   0    4.50    0.60
  -7   1   0    4.10    0.90
   6  -1   0   47.30    3.90
   6  -1   0   39.10    2.70
   6  -1   0   42.00    2.70
  -6   1   0   36.90    2.70
  -6   1   0   38.30    2.80
  -6   1   0   41.10    2.50
   5  -1   0    2.50    0.70
   5  -1   0    3.60    0.60
   5  -1   0    3.50    1.90
  -5   1   0    3.90    0.50
  -5   1   0    4.70    0.70
  -5   1   0    4.40    0.80
   4  -1   0  578.94   32.60
   4  -1   0  560.94   32.60
   4  -1   0  600.84   32.80
   4  -1   0  569.54   32.70
  -4   1   0  567.44   32.70
   3  -1   0    5.80    0.70
   3  -1   0    6.90    1.10
   3  -1   0    6.90    0.80
   3  -1   0    9.20    1.10
  -3   1   0    7.70    0.80
   2  -1   0 2327.07  130.99
   1  -1   0    5.60    0.40
   1  -1   0    4.80    0.50
  -1   1   0    5.10    0.40
   0  -1   0   33.20    1.90
   0  -1   0   32.30    2.00
   0  -1   0   33.60    1.90
  -1  -1   0    3.60    0.40
  -1  -1   0    3.60    0.40
  -1  -1   0    4.10    0.40
   1   1   0    3.90    0.40
   1   1   0    4.00    0.40
   1   1   0    3.50    0.40
  -2  -1   0   44.70    2.80
  -2  -1   0   46.50    2.80
  -2  -1   0   46.90    2.80
   2   1   0   47.00    2.80
   2   1   0   44.90    2.70
  -3  -1   0   62.99    3.80
  -3  -1   0   56.99    3.80
  -3  -1   0   65.19    3.80
   3   1   0   66.79    3.70
   3   1   0   62.09    3.90
  -4  -1   0  795.02   45.20
   4   1   0  820.32   45.90
   4   1   0  794.02   45.50
   4   1   0  794.22   45.30
  -5  -1   0   17.20    1.50
  -5  -1   0   17.40    1.60
  -5  -1   0   18.40    1.30
   5   1   0   16.10    1.30
   5   1   0    7.80    3.60
  -6  -1   0   75.49    4.80
  -6  -1   0   77.29    4.50
  -6  -1   0   73.69    4.80
  -6  -1   0   69.69    4.40
   6   1   0   73.99    4.60
  -7  -1   0   10.40    1.00
  -7  -1   0    8.50    1.10
  -7  -1   0    8.40    1.40
   7   1   0   12.60    1.20
   7   1   0    9.50    1.00
   7   1   0    9.60    1.30
   7   1   0    8.90    1.10
   7   1   0   11.30    1.30
   7   1   0    9.00    0.90
  -8  -1   0    9.40    1.20
  -8  -1   0    7.90    1.00
  -8  -1   0    9.80    1.00
   8   1   0    7.80    0.90
   8   1   0    8.60    1.30
   8   1   0    9.50    1.20
   8   1   0    7.90    0.90
   8   1   0    7.90    1.30
  -9  -1   0   -0.10    0.50
  -9  -1   0   -0.20    0.60
  -9  -1   0   -0.40    0.60
   9   1   0   -0.40    0.50
   9   1   0    0.70    2.10
   9   1   0    0.40    0.40
   9   1   0    0.00    0.60
   9   1   0   -0.30    0.30
   9   1   0    0.40    0.50
 -10  -1   0   23.70    1.80
 -10  -1   0   18.90    1.50
  10   1   0   21.00    1.50
  10   1   0   17.20    2.30
  10   1   0   20.10    1.60
 -11  -1   0    2.70    0.90
 -11  -1   0    2.20    0.80
  11   1   0    3.30    0.60
  11   1   0    1.60    0.80
  11   1   0    3.30    0.80
 -12  -1   0    0.30    0.80
 -12  -1   0    0.20    0.40
  12  -2   0    0.40    0.60
  12  -2   0    0.60    0.40
 -12   2   0    0.40    0.50
 -12   2   0    1.20    0.70
  11  -2   0    0.80    0.60
  11  -2   0    0.10    0.50
  11  -2   0    0.50    1.90
 -11   2   0   -0.10    0.50
 -11   2   0    0.70    0.50
  10  -2   0   25.20    1.70
  10  -2   0   20.90    2.20
  10  -2   0   23.70    1.90
 -10   2   0   24.60    1.90
 -10   2   0   23.00    1.70
   9  -2   0    6.00    0.80
   9  -2   0    6.50    1.00
   9  -2   0    8.20    1.00
  -9   2   0    8.50    0.90
  -9   2   0    6.80    1.00
   8  -2   0    5.40    0.90
   8  -2   0   14.20    2.00
   8  -2   0    9.40    0.90
   8  -2   0    7.50    1.00
   8  -2   0    5.40    0.90
  -8   2   0    7.70    0.90
  -8   2   0   10.10    1.10
   7  -2   0   58.19    3.50
   7  -2   0   51.49    3.50
   7  -2   0   60.39    3.60
   7  -2   0   60.39    3.50
  -7   2   0   47.40    3.70
  -7   2   0   48.60    3.20
  -7   2   0   55.39    3.40
   6  -2   0  122.49    7.00
  -6   2   0  111.99    7.00
  -6   2   0  119.09    7.20
   5  -2   0    0.60    0.40
   5  -2   0   -1.70    1.00
   5  -2   0    0.30    0.40
  -5   2   0    0.40    0.40
  -5   2   0    0.40    0.50
   4  -2   0   47.80    3.30
   4  -2   0   48.40    2.80
  -4   2   0   46.50    3.00
  -4   2   0   41.70    2.90
   3  -2   0   17.20    1.40
   3  -2   0   18.20    1.20
   3  -2   0   20.60    1.70
  -3   2   0   20.60    1.40
   1  -2   0    1.20    0.20
   1  -2   0    1.20    0.30
   1  -2   0    0.50    0.20
  -1   2   0    1.00    0.20
   0  -2   0 1161.98   65.49
  -1  -2   0    3.50    0.40
  -1  -2   0    2.80    0.40
  -1  -2   0    3.70    1.00
  -1  -2   0    4.00    0.50
   1   2   0    3.50    0.50
   1   2   0    3.90    0.40
  -2  -2   0 3345.57  188.58
  -3  -2   0   10.30    0.90
  -3  -2   0    9.50    0.90
  -3  -2   0    8.20    0.70
  -3  -2   0    9.80    0.90
   3   2   0    8.30    1.00
   3   2   0    9.60    0.80
   3   2   0    8.30    0.80
  -4  -2   0  612.94   34.90
   4   2   0  612.54   35.00
   4   2   0  624.64   34.90
  -5  -2   0   73.19    4.60
  -5  -2   0   70.99    4.70
  -5  -2   0   75.99    4.40
  -5  -2   0   75.29    4.40
   5   2   0   70.09    4.60
   5   2   0   74.79    4.50
  -6  -2   0   50.29    3.50
  -6  -2   0   55.79    3.30
  -6  -2   0   54.39    3.60
  -6  -2   0   50.99    3.10
   6   2   0   48.30    3.30
   6   2   0   52.39    3.40
   6   2   0   50.69    3.20
  -7  -2   0    1.40    0.50
  -7  -2   0    1.10    0.80
  -7  -2   0    2.20    0.70
   7   2   0    1.60    0.50
   7   2   0    2.00    0.70
   7   2   0    1.00    0.80
   7   2   0    2.70    0.80
   7   2   0    1.50    0.50
   7   2   0    1.40    0.70
  -8  -2   0   32.90    2.40
  -8  -2   0   31.40    2.20
  -8  -2   0   30.60    2.30
   8   2   0   35.80    2.40
   8   2   0   32.40    2.60
   8   2   0   32.90    2.20
   8   2   0   37.70    2.50
   8   2   0   32.10    3.00
  -9  -2   0    0.50    0.50
  -9  -2   0   -0.10    0.40
   9   2   0    0.80    0.50
   9   2   0    0.50    0.40
   9   2   0    0.60    2.20
   9   2   0    0.10    0.60
   9   2   0   -0.20    0.60
 -10  -2   0   -0.30    0.50
 -10  -2   0    0.90    0.70
  10   2   0    0.20    0.50
  10   2   0    0.90    1.20
  10   2   0    0.00    0.50
 -11  -2   0    0.90    0.90
 -11  -2   0    0.20    1.00
  11   2   0    0.30    1.30
  11   2   0    0.70    0.40
  11   2   0    0.10    0.40
 -12  -2   0    1.80    1.50
 -12  -2   0    0.50    0.40
  12   2   0    0.70    0.40
  12  -3   0    0.60    0.40
  12  -3   0    0.60    0.70
 -12   3   0   -0.20    0.60
  11  -3   0    0.30    0.50
  11  -3   0    0.90    2.00
 -11   3   0   -0.20    0.50
 -11   3   0    0.40    0.40
  10  -3   0   14.30    1.50
  10  -3   0   13.20    1.30
  10  -3   0   13.30    1.20
 -10   3   0   15.40    1.40
 -10   3   0   11.50    1.20
   9  -3   0    0.70    0.50
   9  -3   0   -0.30    0.50
   9  -3   0   -0.20    0.40
   9  -3   0    0.30    0.70
   9  -3   0   -0.20    0.40
  -9   3   0   -0.30    0.50
  -9   3   0    0.40    0.50
   8  -3   0   57.59    3.40
   8  -3   0   50.79    3.50
   8  -3   0   56.39    3.30
   8  -3   0   46.30    3.40
   8  -3   0   64.59    4.10
  -8   3   0   53.19    3.40
  -8   3   0   49.00    3.20
   7  -3   0   10.00    1.20
   7  -3   0   13.90    1.20
   7  -3   0   12.40    1.80
   7  -3   0   12.30    1.20
  -7   3   0   11.60    1.00
  -7   3   0    8.90    1.50
  -6   3   0   39.80    2.60
  -6   3   0   37.30    2.40
  -6   3   0   41.10    2.80
   5  -3   0   13.80    1.80
  -5   3   0   14.50    1.40
  -5   3   0   15.80    1.30
   3  -3   0  147.89    8.70
  -3   3   0  144.59    8.50
   1  -3   0    4.80    0.60
   1  -3   0    5.10    0.50
   1  -3   0    5.60    0.60
  -1   3   0    3.80    0.50
   0  -3   0 4596.44  261.37
  -1  -3   0    0.60    0.40
  -1  -3   0    0.60    0.40
  -1  -3   0    0.40    1.10
  -1  -3   0    0.00    0.30
  -1  -3   0    0.60    0.60
   1   3   0    0.20    0.40
   1   3   0    0.20    0.30
   1   3   0    0.80    0.40
  -2  -3   0  698.13   40.20
  -2  -3   0  707.53   40.10
  -3  -3   0   61.89    3.90
  -3  -3   0   56.29    3.70
  -3  -3   0   59.39    3.90
   3   3   0   72.59    4.10
   3   3   0   60.79    3.90
   3   3   0   66.39    3.80
  -4  -3   0   38.80    2.60
  -4  -3   0   38.40    2.50
  -4  -3   0   40.90    5.20
   4   3   0   29.70    2.40
   4   3   0   30.60    2.30
  -5  -3   0    7.90    1.10
  -5  -3   0   10.60    0.90
  -5  -3   0    8.10    1.20
  -5  -3   0   11.40    1.00
   5   3   0    7.90    0.90
   5   3   0    8.70    1.10
  -6  -3   0   10.10    1.50
  -6  -3   0    8.80    0.90
  -6  -3   0   11.20    1.50
  -6  -3   0   10.00    1.10
   6   3   0   10.10    1.30
   6   3   0    9.70    1.20
   6   3   0   10.50    1.00
  -7  -3   0    1.20    0.50
  -7  -3   0    1.00    0.60
  -7  -3   0    0.70    0.60
  -7  -3   0    0.80    0.80
  -7  -3   0   -0.20    1.40
   7   3   0    0.10    0.70
   7   3   0    0.10    0.50
   7   3   0    0.50    0.50
   7   3   0    2.30    1.60
   7   3   0    0.50    0.60
  -8  -3   0   24.30    1.90
  -8  -3   0   28.40    2.00
  -8  -3   0   27.90    2.10
   8   3   0   25.50    1.90
   8   3   0   27.20    1.90
   8   3   0   24.50    2.70
   8   3   0   24.70    2.00
   8   3   0   24.20    2.20
  -9  -3   0    4.80    0.70
  -9  -3   0    4.50    0.90
  -9  -3   0    2.30    0.60
   9   3   0    3.60    0.80
   9   3   0    5.70    1.00
   9   3   0    2.50    0.60
   9   3   0    6.30    1.80
   9   3   0    3.80    0.70
 -10  -3   0   27.10    2.10
 -10  -3   0   28.00    2.20
  10   3   0   26.80    1.80
  10   3   0   23.20    1.80
  10   3   0   24.30    2.10
 -11  -3   0   -0.80    1.00
 -11  -3   0   -0.10    1.20
  11   3   0   -0.20    0.40
  11   3   0   -0.10    0.60
  11   3   0    0.50    0.40
 -12  -3   0    2.80    0.80
 -12  -3   0    1.50    0.40
  12  -4   0    0.80    0.80
  12  -4   0    0.60    0.50
 -12   4   0    0.80    0.50
  11  -4   0    1.20    1.70
  11  -4   0    0.60    0.50
 -11   4   0    0.70    0.60
 -11   4   0    1.20    0.50
  10  -4   0   24.20    1.70
  10  -4   0   27.80    2.00
  10  -4   0   26.20    2.00
 -10   4   0   26.00    1.90
 -10   4   0   25.00    1.80
   9  -4   0    4.80    0.80
   9  -4   0    2.70    0.80
   9  -4   0    2.80    0.60
   9  -4   0    4.00    0.70
  -9   4   0    3.30    0.60
  -9   4   0    3.10    0.80
   8  -4   0  180.88   10.20
   8  -4   0  187.88   10.10
   8  -4   0  164.98   10.20
  -8   4   0  175.98   10.10
  -8   4   0  164.68   10.10
   7  -4   0   12.10    1.20
   7  -4   0   11.90    1.00
   7  -4   0   13.10    1.20
   7  -4   0   10.00    1.20
   7  -4   0    9.00    1.10
  -7   4   0   10.70    0.90
  -7   4   0    9.20    1.30
  -6   4   0    2.50    0.70
  -6   4   0    2.40    0.40
  -6   4   0    3.30    0.70
   5  -4   0   38.20    3.00
  -5   4   0   35.60    2.50
  -5   4   0   37.40    2.50
   4  -4   0  177.88   10.80
  -4   4   0  181.08   10.40
   3  -4   0    8.50    1.20
  -3   4   0   11.30    1.00
   1  -4   0   68.19    3.80
   1  -4   0   57.39    4.00
   1  -4   0   64.79    3.90
   1  -4   0   62.39    3.80
  -1   4   0   66.09    3.80
   0  -4   0 1292.37   72.99
  -1  -4   0   23.00    1.70
  -1  -4   0   24.60    1.70
  -1  -4   0   24.60    1.70
  -1  -4   0   26.30    1.90
  -1  -4   0   24.00    2.20
   1   4   0   23.00    1.70
   1   4   0   25.90    1.70
   1   4   0   25.00    1.70
  -2  -4   0    7.70    0.80
  -2  -4   0    8.00    0.90
  -2  -4   0    9.50    1.30
  -2  -4   0   10.10    1.00
  -2  -4   0    9.30    1.90
  -2  -4   0   10.40    1.00
   2   4   0    9.40    1.00
   2   4   0    9.30    0.90
   2   4   0    9.30    1.00
   2   4   0    8.60    0.90
  -3  -4   0    1.20    0.60
  -3  -4   0    1.60    0.90
  -3  -4   0   -5.40    2.30
  -3  -4   0    1.80    0.60
  -3  -4   0    1.20    0.40
   3   4   0    1.40    0.50
   3   4   0    1.50    0.50
  -4  -4   0   99.99    5.70
  -4  -4   0  105.49    6.10
  -4  -4   0   88.19    6.40
  -4  -4   0   87.49    8.30
  -4  -4   0  101.69    5.80
   4   4   0  100.39    5.90
   4   4   0   97.59    6.00
  -5  -4   0    9.80    1.30
  -5  -4   0   10.40    0.90
  -5  -4   0    8.80    1.20
  -5  -4   0    8.30    0.90
   5   4   0    8.70    1.10
  -6  -4   0   72.09    4.30
  -6  -4   0   72.79    4.40
  -6  -4   0   68.59    4.40
  -6  -4   0   74.99    4.80
  -6  -4   0   69.99    4.90
   6   4   0   69.39    4.30
   6   4   0   72.49    4.40
   6   4   0   74.79    4.60
   6   4   0   71.99    4.80
  -7  -4   0   27.50    2.70
  -7  -4   0   23.80    1.90
  -7  -4   0   24.20    2.00
  -7  -4   0   25.00    1.80
  -7  -4   0   21.60    2.10
   7   4   0   26.70    1.90
   7   4   0   26.70    1.80
   7   4   0   24.80    2.70
   7   4   0   23.30    1.90
   7   4   0   26.90    2.20
  -8  -4   0   12.20    1.20
  -8  -4   0    9.00    1.30
  -8  -4   0   10.70    1.20
   8   4   0   11.40    1.50
   8   4   0    7.40    1.90
   8   4   0   10.90    1.20
   8   4   0   10.60    1.10
   8   4   0   10.60    1.20
  -9  -4   0    0.70    0.50
  -9  -4   0    2.00    0.80
  -9  -4   0    0.80    0.60
   9   4   0    1.30    0.60
   9   4   0    1.30    1.50
   9   4   0    0.30    0.60
   9   4   0    1.80    0.80
 -10  -4   0    3.20    1.10
 -10  -4   0    1.50    1.00
  10   4   0    2.50    0.50
  10   4   0    2.30    0.70
  10   4   0    1.60    0.50
 -11  -4   0    0.50    0.90
 -11  -4   0    0.50    1.30
 -11  -4   0   -0.40    1.20
  11   4   0    0.70    0.30
  11   4   0    0.00    0.30
  12  -5   0   -0.10    0.50
  12  -5   0    0.90    1.10
  11  -5   0    0.50    1.30
  11  -5   0   -0.30    0.50
 -11   5   0    0.10    0.50
 -11   5   0    0.20    0.50
  10  -5   0    6.70    0.90
  10  -5   0    5.60    1.00
 -10   5   0    7.70    1.00
   9  -5   0    1.40    0.70
   9  -5   0    2.50    0.80
   9  -5   0    1.30    0.50
   9  -5   0    1.10    0.70
  -9   5   0    1.50    0.50
  -9   5   0    1.80    0.60
   8  -5   0    2.70    0.90
   8  -5   0    2.90    0.60
   8  -5   0    1.80    0.70
   8  -5   0    3.20    0.70
  -8   5   0    2.80    0.60
   7  -5   0    3.30    0.70
   7  -5   0    2.50    0.50
   7  -5   0    3.00    0.70
   7  -5   0    1.40    0.70
  -7   5   0    1.50    0.80
  -7   5   0    2.30    0.80
  -7   5   0    1.80    0.40
   6  -5   0    4.70    1.30
  -6   5   0    4.80    0.90
  -6   5   0    4.70    0.80
   5  -5   0   67.49    4.70
  -5   5   0   70.29    4.30
  -5   5   0   66.89    4.30
  -5   5   0   66.79    4.30
   4  -5   0  306.17   18.30
  -4   5   0  317.37   17.90
  -4   5   0  316.67   18.00
   3  -5   0   17.80    1.80
  -3   5   0   19.60    1.40
   2  -5   0   86.29    4.90
   2  -5   0   79.29    5.20
   2  -5   0   83.09    4.80
  -2   5   0   84.89    4.90
   1  -5   0   55.59    3.20
   1  -5   0   50.89    3.20
   1  -5   0   50.59    3.50
   1  -5   0   51.29    3.40
  -1   5   0   53.89    3.20
  -1   5   0   51.79    3.20
   0  -5   0  331.67   18.50
   0  -5   0  311.07   18.10
   0  -5   0  311.07   18.20
   0  -5   0  315.97   18.10
   0   5   0  320.47   18.10
   0   5   0  313.77   18.10
  -1  -5   0  114.79    7.00
  -1  -5   0  123.49    7.20
  -1  -5   0  112.39    7.00
  -1  -5   0  116.69    7.10
  -1  -5   0  109.69    7.40
   1   5   0  125.99    7.00
   1   5   0  125.69    7.00
   1   5   0  115.09    6.90
   1   5   0  131.29    7.00
  -2  -5   0  292.17   16.40
  -2  -5   0  291.27   16.20
  -2  -5   0  301.07   16.40
  -2  -5   0  277.77   16.40
  -2  -5   0  293.67   17.00
  -2  -5   0  284.67   16.50
   2   5   0  268.37   16.20
   2   5   0  281.47   16.30
   2   5   0  280.77   16.30
   2   5   0  262.27   16.40
   2   5   0  294.77   16.40
  -3  -5   0    2.10    1.00
  -3  -5   0    1.80    0.50
  -3  -5   0    2.20    0.70
  -3  -5   0    3.10    2.50
   3   5   0    1.70    0.60
   3   5   0    2.20    0.50
   3   5   0    2.40    0.80
  -4  -5   0   15.40    1.20
  -4  -5   0   14.90    1.60
  -4  -5   0   14.30    1.50
  -4  -5   0   14.60    1.10
  -4  -5   0   19.10    3.90
  -4  -5   0   15.30    1.90
   4   5   0   14.90    1.40
   4   5   0   12.80    1.30
  -5  -5   0   17.20    1.70
  -5  -5   0   17.50    1.30
  -5  -5   0   16.80    1.80
  -5  -5   0   18.30    1.40
   5   5   0   19.40    1.60
   5   5   0   18.20    1.50
  -6  -5   0   29.90    2.00
  -6  -5   0   32.30    2.60
  -6  -5   0   30.60    2.50
  -6  -5   0   29.20    2.10
  -6  -5   0   24.80    2.30
   6   5   0   29.50    2.60
   6   5   0   30.20    2.00
   6   5   0   29.90    2.30
   6   5   0   29.10    2.00
  -7  -5   0    0.70    0.80
  -7  -5   0    1.30    0.60
  -7  -5   0    2.00    0.70
  -7  -5   0    0.60    0.60
   7   5   0    2.10    0.90
   7   5   0    0.50    0.50
   7   5   0    1.20    0.60
  -8  -5   0    9.00    1.10
  -8  -5   0   11.20    1.20
  -8  -5   0   10.90    1.30
   8   5   0   12.80    1.20
   8   5   0   11.20    1.10
   8   5   0    9.50    1.50
   8   5   0   11.20    1.20
   8   5   0   11.90    1.60
  -9  -5   0    0.40    0.80
  -9  -5   0   -0.10    0.40
  -9  -5   0   -0.70    0.80
   9   5   0    0.10    0.50
   9   5   0    0.20    0.50
   9   5   0    1.50    0.80
   9   5   0   -0.20    0.50
   9   5   0    0.40    0.80
 -10  -5   0    6.80    1.40
 -10  -5   0    4.70    1.20
 -10  -5   0    5.10    1.30
  10   5   0    4.20    0.60
  10   5   0    4.20    0.60
 -11  -5   0    0.10    1.00
 -11  -5   0    0.10    0.70
  11   5   0    0.60    0.30
  11   5   0    0.30    0.30
  12  -6   0    4.70    0.80
  12  -6   0    6.90    1.10
  11  -6   0   29.00    1.80
  11  -6   0   27.90    2.30
 -11   6   0   23.40    1.80
 -11   6   0   24.00    1.70
  10  -6   0   56.69    3.70
  10  -6   0   62.99    3.80
 -10   6   0   60.69    3.70
 -10   6   0   56.79    3.60
   9  -6   0   67.19    4.00
   9  -6   0   60.59    4.00
   9  -6   0   66.89    4.00
  -9   6   0   56.19    3.80
   8  -6   0   40.20    2.80
   8  -6   0   43.70    2.80
   8  -6   0   39.10    2.80
   8  -6   0   43.10    2.80
   8  -6   0   41.10    2.60
  -8   6   0   39.10    2.60
   7  -6   0    1.50    0.60
   7  -6   0    1.70    0.60
   7  -6   0    1.80    0.60
   7  -6   0    1.60    0.50
   7  -6   0    1.00    0.60
   7  -6   0    0.70    0.60
  -7   6   0    1.80    0.70
  -7   6   0    1.40    0.40
   6  -6   0   47.30    3.40
   6  -6   0   46.20    3.00
   6  -6   0   47.90    3.80
  -6   6   0   48.20    3.30
  -6   6   0   49.70    3.20
  -6   6   0   48.10    3.20
   5  -6   0    3.60    1.20
  -5   6   0    2.40    0.70
  -5   6   0    1.80    0.70
   4  -6   0  455.15   26.80
  -4   6   0  474.45   26.40
  -4   6   0  459.95   26.50
   3  -6   0   -0.40    0.70
  -3   6   0    0.70    0.50
   2  -6   0   19.40    1.70
   2  -6   0   16.90    1.20
   2  -6   0   17.40    1.40
  -2   6   0   18.80    1.30
   1  -6   0   -0.30    0.80
   1  -6   0    1.10    0.50
   1  -6   0    0.00    0.40
   1  -6   0    0.90    0.60
  -1   6   0    0.50    0.40
  -1   6   0    0.40    0.40
   0  -6   0   38.20    2.40
   0  -6   0   33.00    2.70
   0   6   0   31.50    2.00
   0   6   0   33.00    2.20
   0   6   0   30.90    2.20
   0   6   0   31.40    2.10
   0   6   0   30.40    2.20
  -1  -6   0    8.20    0.90
  -1  -6   0    9.40    1.10
  -1  -6   0    9.20    1.10
  -1  -6   0    5.80    1.70
  -1  -6   0    8.90    1.20
   1   6   0    8.10    1.00
   1   6   0   10.50    1.00
   1   6   0   10.60    1.20
   1   6   0    9.70    0.80
   1   6   0    7.10    0.90
  -2  -6   0  161.98   10.00
  -2  -6   0  166.58   10.40
  -2  -6   0  177.98    9.80
   2   6   0  153.38    9.60
   2   6   0  163.88    9.70
   2   6   0  175.98    9.80
  -3  -6   0   15.50    1.50
  -3  -6   0   14.00    1.50
  -3  -6   0   14.50    1.80
  -3  -6   0   13.30    1.10
  -3  -6   0   13.20    3.00
   3   6   0   15.60    1.60
   3   6   0   14.00    1.40
   3   6   0   14.90    1.20
   3   6   0   15.60    1.30
  -4  -6   0    2.50    3.90
  -4  -6   0    2.60    0.60
  -4  -6   0    3.20    0.50
  -4  -6   0    1.80    0.80
  -4  -6   0    7.10    1.40
  -4  -6   0    2.40    0.90
   4   6   0    2.80    0.70
   4   6   0    1.90    0.60
   4   6   0    2.30    0.70
  -5  -6   0    0.40    0.70
  -5  -6   0    0.10    0.50
  -5  -6   0    0.10    0.50
  -5  -6   0    0.00    0.40
  -5  -6   0    0.10    0.70
   5   6   0   -0.10    0.40
   5   6   0    0.00    0.70
   5   6   0   -0.10    0.50
   5   6   0    0.10    0.70
   5   6   0    0.60    0.40
  -6  -6   0    0.80    0.60
  -6  -6   0    1.20    0.50
  -6  -6   0    1.50    0.60
  -6  -6   0    1.00    0.90
  -6  -6   0    0.80    0.80
   6   6   0    0.20    1.00
   6   6   0    1.80    0.60
   6   6   0   -0.20    0.30
   6   6   0    0.50    0.80
   6   6   0    0.70    0.60
  -7  -6   0   18.00    1.70
  -7  -6   0   18.80    1.50
  -7  -6   0   17.60    1.70
   7   6   0   20.40    1.80
   7   6   0   15.50    1.40
   7   6   0   17.10    1.50
   7   6   0   17.00    1.90
  -8  -6   0    0.10    0.70
  -8  -6   0    0.00    0.50
  -8  -6   0    0.80    0.80
   8   6   0    1.10    0.90
   8   6   0    0.10    0.60
   8   6   0    0.50    0.80
   8   6   0    0.40    0.60
   8   6   0    0.20    0.50
  -9  -6   0    7.80    0.90
  -9  -6   0    9.50    1.50
  -9  -6   0    9.60    1.40
   9   6   0    8.50    0.90
   9   6   0   11.20    1.40
   9   6   0    8.50    1.00
   9   6   0   12.70    1.10
 -10  -6   0    7.20    1.50
 -10  -6   0    8.80    1.60
  10   6   0    7.40    0.70
  10   6   0    8.50    0.70
  10   6   0    7.30    0.80
 -11  -6   0    0.00    0.50
 -11  -6   0   -0.40    0.80
  11   6   0   -0.10    0.20
  12  -7   0    1.00    1.00
  12  -7   0   -0.20    0.70
  11  -7   0   15.70    1.30
  11  -7   0   16.50    1.60
  10  -7   0   26.30    1.90
  10  -7   0   25.10    1.90
 -10   7   0   26.60    1.80
 -10   7   0   22.70    2.30
   9  -7   0    1.50    0.70
   9  -7   0    2.50    0.70
   9  -7   0    2.10    0.70
   8  -7   0   94.49    5.50
   8  -7   0   91.69    5.60
   8  -7   0   92.49    5.50
   8  -7   0   89.09    5.50
  -8   7   0   85.49    5.30
   7  -7   0    1.60    0.60
   7  -7   0    2.70    0.70
   7  -7   0    1.60    0.60
   7  -7   0    1.00    0.60
   7  -7   0    2.10    0.60
   7  -7   0    2.00    1.10
  -7   7   0    0.90    0.70
   6  -7   0   15.50    1.50
   6  -7   0   17.90    1.50
   6  -7   0   18.50    2.10
   6  -7   0   20.20    2.50
   6  -7   0   20.00    1.50
  -6   7   0   18.90    1.60
  -6   7   0   15.80    1.60
  -6   7   0   16.30    1.60
   5  -7   0   12.00    1.90
  -5   7   0   14.50    1.50
  -5   7   0   16.70    1.50
   4  -7   0   90.39    6.30
  -4   7   0   98.79    5.80
  -4   7   0   97.79    5.90
   3  -7   0    7.20    1.40
  -3   7   0    7.20    0.90
   2  -7   0    6.00    0.90
   2  -7   0    7.70    1.30
   2  -7   0    7.20    0.70
  -2   7   0    6.70    1.00
  -2   7   0    7.70    1.10
   1  -7   0   72.09    4.10
   1  -7   0   66.49    4.50
   1  -7   0   67.89    4.40
  -1   7   0   61.89    4.20
  -1   7   0   64.09    3.90
   0  -7   0  531.15   30.00
   0  -7   0  534.05   30.20
   0  -7   0  533.85   29.90
   0   7   0  512.15   29.90
   0   7   0  509.25   29.70
   0   7   0  515.85   29.80
   0   7   0  540.45   29.90
  -1  -7   0  253.47   14.70
  -1  -7   0  240.68   14.70
  -1  -7   0  239.48   15.00
   1   7   0  260.67   14.50
   1   7   0  261.47   14.60
   1   7   0  252.57   14.50
  -2  -7   0   62.59    3.80
  -2  -7   0   56.69    3.90
  -2  -7   0   57.09    3.80
  -2  -7   0   59.49    3.40
  -2  -7   0   59.59    4.80
   2   7   0   50.29    3.60
   2   7   0   53.59    3.70
   2   7   0   53.29    3.40
  -3  -7   0    4.70    2.50
  -3  -7   0    5.20    1.00
  -3  -7   0    5.30    1.20
  -3  -7   0    5.80    0.70
  -3  -7   0    5.60    1.10
   3   7   0    5.00    1.10
   3   7   0    4.60    0.80
   3   7   0    5.80    0.70
   3   7   0    4.90    0.90
  -4  -7   0  384.36   21.40
  -4  -7   0  364.06   21.60
  -4  -7   0  366.26   20.80
  -4  -7   0  386.86   21.00
  -4  -7   0  361.66   22.70
  -4  -7   0  377.16   21.40
   4   7   0  349.87   20.80
   4   7   0  358.96   21.00
   4   7   0  369.36   21.10
   4   7   0  353.36   21.10
  -5  -7   0   13.90    1.80
  -5  -7   0   11.60    1.30
  -5  -7   0   16.20    1.80
  -5  -7   0   15.10    1.20
   5   7   0   11.00    1.40
   5   7   0   14.60    1.20
   5   7   0   15.00    1.30
   5   7   0   17.70    1.40
   5   7   0   13.40    1.60
  -6  -7   0  110.99    6.70
  -6  -7   0  107.69    7.20
  -6  -7   0  115.39    6.70
  -6  -7   0  106.89    6.60
   6   7   0  119.89    7.00
   6   7   0  110.49    6.70
   6   7   0  111.39    6.60
   6   7   0  112.79    6.70
  -7  -7   0    9.10    1.10
  -7  -7   0   10.10    1.30
  -7  -7   0    9.40    1.20
   7   7   0   10.90    1.20
   7   7   0   11.90    1.20
   7   7   0    9.70    1.50
   7   7   0    9.90    1.10
  -8  -7   0  129.99    7.80
  -8  -7   0  136.39    7.80
  -8  -7   0  137.89    8.00
   8   7   0  131.79    7.70
   8   7   0  127.59    7.80
   8   7   0  128.79    8.10
   8   7   0  123.19    7.70
   8   7   0  134.19    7.80
  -9  -7   0    0.80    1.30
  -9  -7   0    0.90    2.50
  -9  -7   0    0.70    0.50
  -9  -7   0    1.30    1.00
   9   7   0    0.70    0.50
   9   7   0    0.70    0.50
   9   7   0    2.20    1.10
   9   7   0    0.90    0.50
 -10  -7   0    2.70    1.50
 -10  -7   0    0.40    1.20
  10   7   0    0.70    0.40
  10   7   0    1.10    0.40
 -11  -7   0    0.50    0.50
  11   7   0    0.40    0.30
  12  -8   0    1.60    1.00
  12  -8   0    0.70    1.00
  11  -8   0    0.50    0.60
  11  -8   0    0.70    0.90
  10  -8   0   16.10    1.40
  10  -8   0   14.50    1.40
   9  -8   0    4.70    0.70
   9  -8   0    3.70    0.80
   9  -8   0    2.80    0.70
   9  -8   0    3.40    0.80
  -9   8   0    2.10    1.00
  -9   8   0    2.30    0.60
   8  -8   0    0.40    0.50
   8  -8   0    0.60    0.60
   8  -8   0    0.90    0.70
   8  -8   0    1.00    0.60
   8  -8   0    1.20    0.60
   7  -8   0   11.20    1.20
   7  -8   0    9.80    1.10
   7  -8   0    9.00    1.70
   7  -8   0    9.30    1.00
   7  -8   0    8.60    1.10
   7  -8   0   10.30    1.20
   6  -8   0  205.68   13.30
   6  -8   0  226.08   13.20
   6  -8   0  255.27   13.40
   6  -8   0  227.18   14.40
   6  -8   0  233.58   13.70
  -6   8   0  225.38   13.50
  -6   8   0  252.87   13.70
  -6   8   0  208.78   13.40
   5  -8   0   15.10    2.20
  -5   8   0   13.20    1.50
  -5   8   0   16.50    1.50
   4  -8   0   14.30    2.00
  -4   8   0   12.80    1.30
  -4   8   0    9.50    1.30
   3  -8   0   60.29    4.60
  -3   8   0   67.39    4.00
   2  -8   0  234.08   13.50
  -2   8   0  228.88   13.00
  -2   8   0  226.38   13.30
  -2   8   0  211.18   12.80
   1  -8   0   30.40    2.70
  -1   8   0   34.50    2.30
   0  -8   0  788.92   45.10
   0  -8   0  790.12   44.80
   0   8   0  786.12   44.60
  -1  -8   0  187.68   11.90
  -1  -8   0  194.88   12.40
  -1  -8   0  200.68   12.00
   1   8   0  205.88   11.80
   1   8   0  214.28   11.90
   1   8   0  208.38   11.90
   1   8   0  199.28   11.50
   1   8   0  205.98   11.70
  -2  -8   0   39.80    2.90
  -2  -8   0   35.60    3.90
  -2  -8   0   37.20    2.30
  -2  -8   0   37.00    2.70
   2   8   0   34.30    2.20
   2   8   0   34.10    2.60
   2   8   0   32.80    2.40
   2   8   0   29.80    2.40
   2   8   0   32.30    2.50
  -3  -8   0    0.20    0.50
  -3  -8   0    0.10    0.70
  -3  -8   0   -0.30    2.60
  -3  -8   0    0.80    1.00
  -3  -8   0    0.00    0.50
  -3  -8   0    0.90    0.80
   3   8   0    0.20    0.70
   3   8   0    0.30    0.60
   3   8   0    0.60    0.60
   3   8   0    0.60    0.40
  -4  -8   0   15.60    1.80
  -4  -8   0   15.80    1.70
  -4  -8   0   12.70    4.60
  -4  -8   0   13.70    1.30
  -4  -8   0   13.70    1.30
  -4  -8   0   18.50    2.30
  -4  -8   0   15.60    1.40
   4   8   0   16.10    1.30
   4   8   0   14.60    1.10
   4   8   0   12.50    1.20
   4   8   0   17.20    1.70
   4   8   0   13.20    1.10
   4   8   0   14.20    1.30
   4   8   0   19.50    1.80
  -5  -8   0   10.20    1.60
  -5  -8   0   10.80    1.70
  -5  -8   0   11.60    1.20
  -5  -8   0   12.90    1.20
  -5  -8   0    9.60    1.20
   5   8   0   12.50    1.20
   5   8   0   12.70    1.20
   5   8   0    8.80    1.00
   5   8   0    9.60    1.40
  -6  -8   0   10.60    1.30
  -6  -8   0   12.80    1.30
  -6  -8   0   13.40    1.50
   6   8   0   13.70    1.50
   6   8   0   11.20    1.20
   6   8   0   11.60    1.30
   6   8   0   11.10    1.50
  -7  -8   0    5.80    1.30
  -7  -8   0    5.30    0.80
  -7  -8   0    5.40    1.20
   7   8   0    6.20    0.90
   7   8   0    6.10    0.80
   7   8   0    4.30    0.70
   7   8   0    6.20    1.30
  -8  -8   0   23.30    1.80
  -8  -8   0   25.10    2.60
  -8  -8   0   25.70    2.40
   8   8   0   23.10    1.80
   8   8   0   24.80    2.20
   8   8   0   24.00    1.70
   8   8   0   26.60    1.80
  -9  -8   0    1.50    1.30
  -9  -8   0    2.10    1.40
  -9  -8   0    2.70    1.80
  -9  -8   0    3.20    1.40
  -9  -8   0    2.50    0.60
   9   8   0    2.90    0.60
   9   8   0    1.90    0.50
   9   8   0    2.10    0.80
   9   8   0    2.80    0.50
 -10  -8   0    9.70    1.20
 -10  -8   0   11.80    1.20
  10   8   0    7.80    0.70
  10   8   0    9.20    0.80
  12  -9   0    4.40    1.10
  11  -9   0   -0.10    0.80
  11  -9   0    0.10    0.50
  10  -9   0    7.30    0.90
  10  -9   0    6.60    0.90
  10  -9   0    7.60    0.80
   9  -9   0    5.60    1.00
   9  -9   0    9.30    1.20
   9  -9   0    5.20    1.00
   8  -9   0   38.90    2.80
   8  -9   0   40.70    2.70
   8  -9   0   37.30    2.70
   8  -9   0   39.30    2.70
   8  -9   0   40.50    2.60
  -8   9   0   37.40    3.00
   7  -9   0    0.10    0.90
   7  -9   0   -0.30    0.50
   7  -9   0    1.20    0.60
   7  -9   0   -0.60    0.50
   7  -9   0    0.30    0.50
   7  -9   0    0.00    0.50
   6  -9   0   99.29    7.00
   6  -9   0  108.39    6.20
   6  -9   0  103.19    6.30
   6  -9   0  103.89    6.10
   6  -9   0  102.79    6.30
   6  -9   0  101.79    6.20
  -6   9   0  109.59    6.40
  -6   9   0   92.19    6.50
   5  -9   0   34.40    3.20
   5  -9   0   36.40    2.50
   5  -9   0   34.40    2.50
   5  -9   0   35.80    2.60
   5  -9   0   36.70    2.50
  -5   9   0   34.20    2.50
  -5   9   0   31.90    2.60
   4  -9   0  476.15   27.80
  -4   9   0  475.25   27.20
   3  -9   0  157.98    9.90
   2  -9   0    9.00    1.50
   2  -9   0   10.90    1.40
  -2   9   0   11.50    1.20
  -2   9   0    8.60    0.80
   1  -9   0    3.10    0.80
   1  -9   0    3.00    1.30
   1  -9   0    3.00    1.20
  -1   9   0    3.10    0.80
  -1   9   0    4.40    0.70
  -1   9   0    3.70    0.80
  -1   9   0    3.50    0.60
   0  -9   0  139.59    8.40
   0  -9   0  134.29    8.00
   0   9   0  120.29    7.80
   0   9   0  135.39    7.90
   0   9   0  127.39    7.70
   0   9   0  136.69    7.90
   0   9   0  123.79    7.50
  -1  -9   0  543.55   33.50
  -1  -9   0  602.94   33.50
   1   9   0  597.54   33.00
   1   9   0  600.94   33.20
   1   9   0  603.74   33.30
   1   9   0  577.64   33.40
   1   9   0  559.94   33.10
  -2  -9   0   96.39    6.00
  -2  -9   0   96.19    6.10
   2   9   0   93.19    5.80
   2   9   0   95.99    5.70
   2   9   0   90.19    5.50
   2   9   0   88.39    5.40
   2   9   0   86.09    6.60
  -3  -9   0    3.60    0.70
  -3  -9   0    4.00    1.10
  -3  -9   0    4.80    1.20
  -3  -9   0    8.40    3.20
  -3  -9   0    3.70    0.70
  -3  -9   0    3.20    1.20
   3   9   0    4.40    0.80
   3   9   0    4.40    0.60
   3   9   0    4.60    1.10
   3   9   0    3.50    0.90
   3   9   0    4.90    0.70
   3   9   0    3.60    0.80
  -4  -9   0  124.69    7.50
  -4  -9   0  111.09    7.60
  -4  -9   0  118.19    6.80
  -4  -9   0  107.39    9.60
  -4  -9   0  115.49    6.80
   4   9   0  111.19    6.70
   4   9   0  109.09    6.80
   4   9   0  111.59    6.60
   4   9   0  111.49    7.00
   4   9   0  119.99    6.70
   4   9   0  109.49    7.00
  -5  -9   0    1.00    0.90
  -5  -9   0    0.90    1.00
  -5  -9   0    0.70    0.60
  -5  -9   0    1.70    1.10
   5   9   0    2.00    0.90
   5   9   0    1.20    0.70
   5   9   0    1.30    0.90
   5   9   0    0.70    0.50
  -6  -9   0    6.30    1.30
  -6  -9   0    8.50    1.40
  -6  -9   0    6.90    1.10
   6   9   0    7.60    0.90
   6   9   0    4.00    1.20
   6   9   0    6.10    1.00
   6   9   0    7.20    1.10
  -7  -9   0    3.40    0.70
  -7  -9   0    4.10    1.50
   7   9   0    3.20    0.60
   7   9   0    1.20    1.80
   7   9   0    2.50    0.60
   7   9   0    2.50    0.60
  -8  -9   0    2.90    1.50
  -8  -9   0    1.90    1.60
  -8  -9   0    1.20    0.50
  -8  -9   0    0.50    0.90
  -8  -9   0    3.00    1.40
   8   9   0    1.10    0.50
   8   9   0    0.80    0.50
   8   9   0    1.40    0.80
   8   9   0    1.30    0.60
  -9  -9   0    0.20    0.40
  -9  -9   0    0.30    0.80
  -9  -9   0   -0.20    1.10
  -9  -9   0    0.50    1.20
   9   9   0   -0.60    0.40
   9   9   0    0.30    0.40
   9   9   0   -0.30    0.50
 -10  -9   0    6.90    1.00
  10   9   0    7.80    0.70
  10   9   0    6.90    0.70
  12 -10   0    0.40    1.10
  11 -10   0    0.90    1.10
  11 -10   0    0.20    0.40
  10 -10   0    3.20    0.80
  10 -10   0    2.80    0.60
  10 -10   0    2.20    1.00
   9 -10   0    0.10    0.50
   9 -10   0   -0.40    0.50
   9 -10   0    0.30    0.50
   9 -10   0    0.50    0.50
   9 -10   0   -0.10    0.60
   8 -10   0   13.60    1.30
   8 -10   0   14.00    1.40
   8 -10   0   13.40    1.50
   8 -10   0   12.50    1.40
   8 -10   0   14.00    1.30
   7 -10   0    0.30    0.60
   7 -10   0    0.40    0.60
   7 -10   0    0.80    0.60
   7 -10   0    1.40    0.80
   7 -10   0   -0.30    0.90
   6 -10   0    2.70    0.80
   6 -10   0    2.10    0.60
   6 -10   0    2.20    0.70
   6 -10   0    0.90    1.00
   6 -10   0    2.00    0.70
   6 -10   0    0.50    0.60
  -6  10   0    2.00    1.30
  -6  10   0    2.00    0.80
   5 -10   0    6.40    1.00
   5 -10   0    7.90    1.10
  -5  10   0    4.80    1.00
   4 -10   0   24.30    2.60
   4 -10   0   23.90    1.90
   4 -10   0   24.20    1.90
  -4  10   0   24.20    1.90
  -4  10   0   21.80    1.50
   3 -10   0    0.30    0.90
  -3  10   0   -0.10    0.30
  -3  10   0   -0.40    0.50
   2 -10   0   32.10    2.70
   2 -10   0   33.90    2.30
   2 -10   0   33.90    3.10
  -2  10   0   35.90    2.50
  -2  10   0   37.20    2.40
  -2  10   0   35.20    2.60
   1 -10   0    1.40    1.20
   1 -10   0    1.50    1.00
   1 -10   0    2.50    0.80
  -1  10   0    1.80    0.80
  -1  10   0    1.20    0.50
  -1  10   0    1.80    0.40
  -1  10   0    1.50    0.80
   0 -10   0  213.58   12.10
   0 -10   0  196.98   12.00
   0 -10   0  194.18   11.60
   0  10   0  186.28   11.50
   0  10   0  191.48   11.40
   0  10   0  189.28   11.30
   0  10   0  197.28   11.50
  -1 -10   0  251.17   15.30
  -1 -10   0  246.48   15.80
   1  10   0  273.77   15.10
   1  10   0  264.77   14.80
   1  10   0  259.87   15.20
   1  10   0  258.37   15.70
  -2 -10   0  361.66   21.20
  -2 -10   0  351.96   20.60
  -2 -10   0  362.36   20.10
   2  10   0  329.17   20.00
   2  10   0  351.06   20.40
   2  10   0  351.36   20.20
   2  10   0  342.27   19.90
   2  10   0  353.36   20.30
  -3 -10   0   71.19    6.40
  -3 -10   0   61.59    4.70
  -3 -10   0   60.49    4.00
  -3 -10   0   57.99    4.10
  -3 -10   0   71.39    4.80
  -3 -10   0   62.29    4.10
  -3 -10   0   61.39    4.00
  -3 -10   0   55.19    4.40
  -3 -10   0   60.69    3.90
   3  10   0   74.29    4.00
   3  10   0   65.39    4.60
   3  10   0   74.29    4.30
   3  10   0   62.09    3.90
   3  10   0   75.99    4.20
   3  10   0   71.49    4.40
  -4 -10   0  385.76   22.60
  -4 -10   0  376.36   21.70
  -4 -10   0  373.96   21.60
  -4 -10   0  399.56   21.70
  -4 -10   0  343.37   22.00
  -4 -10   0  396.46   24.20
   4  10   0  366.96   21.70
   4  10   0  378.06   21.60
   4  10   0  369.96   22.00
   4  10   0  383.46   21.60
   4  10   0  386.66   21.90
   4  10   0  390.56   21.60
  -5 -10   0    2.10    0.90
  -5 -10   0    3.50    1.20
  -5 -10   0    6.00    1.30
  -5 -10   0    2.60    1.00
   5  10   0    1.70    0.80
   5  10   0    1.00    1.00
   5  10   0    2.50    1.10
  -6 -10   0   54.79    3.50
  -6 -10   0   49.60    3.90
  -6 -10   0   59.19    3.80
   6  10   0   51.59    3.90
   6  10   0   50.29    3.40
   6  10   0   52.39    3.30
  -7 -10   0   -0.10    0.70
  -7 -10   0    0.10    0.80
  -7 -10   0   -0.50    1.40
  -7 -10   0    1.30    1.60
  -7 -10   0    0.70    1.30
   7  10   0    0.50    1.20
   7  10   0    0.90    0.80
   7  10   0    0.30    0.60
  -8 -10   0   12.60    1.80
  -8 -10   0   10.20    1.50
  -8 -10   0   12.20    1.60
  -8 -10   0    8.80    1.00
   8  10   0    9.90    1.10
   8  10   0   11.20    1.00
   8  10   0   10.70    1.40
  -9 -10   0    1.30    0.70
  -9 -10   0    0.20    0.70
  -9 -10   0    1.20    0.40
   9  10   0    1.70    0.40
   9  10   0    0.90    0.60
   9  10   0    0.60    0.40
 -10 -10   0    2.50    0.60
  10  10   0    2.50    0.40
  11 -11   0    0.30    1.10
  10 -11   0    0.40    0.40
  10 -11   0    0.40    1.20
  10 -11   0    1.00    0.50
   9 -11   0    0.50    0.50
   9 -11   0    0.10    0.80
   9 -11   0    0.00    0.50
   9 -11   0    1.00    0.50
   9 -11   0    0.70    0.60
   8 -11   0    3.90    0.80
   8 -11   0    4.30    0.90
   8 -11   0    2.50    0.70
   8 -11   0    2.80    0.70
   8 -11   0    3.20    0.90
   7 -11   0   22.10    1.90
   7 -11   0   19.70    3.00
   7 -11   0   22.80    2.00
   7 -11   0   26.10    2.00
   7 -11   0   24.70    2.00
   7 -11   0   26.30    1.90
   6 -11   0  143.99    8.60
   6 -11   0  153.08    8.90
   6 -11   0  149.69    8.80
   6 -11   0  153.38    8.90
   6 -11   0  149.79    8.70
   6 -11   0  150.28    9.80
  -6  11   0  133.69    8.90
   5 -11   0    0.10    0.50
   5 -11   0   -0.30    0.80
   5 -11   0    0.80    0.70
   5 -11   0    0.20    0.60
   5 -11   0   -0.10    0.50
   5 -11   0    0.40    0.60
   5 -11   0    0.40    0.80
  -5  11   0    0.10    0.70
  -5  11   0    0.30    0.30
  -5  11   0    0.10    0.70
  -5  11   0    0.10    0.60
   4 -11   0   61.79    4.20
   4 -11   0   67.09    4.30
   4 -11   0   61.69    4.10
   4 -11   0   67.59    4.20
   4 -11   0   65.39    5.80
  -4  11   0   74.89    4.80
  -4  11   0   65.89    4.40
   3 -11   0   22.50    1.80
   3 -11   0   25.10    1.80
   3 -11   0   24.50    2.00
   3 -11   0   23.10    1.90
   3 -11   0   18.90    2.60
  -3  11   0   25.60    1.60
  -3  11   0   23.20    2.00
  -3  11   0   24.30    2.20
   2 -11   0    3.40    1.20
   2 -11   0    5.50    1.50
   2 -11   0    5.40    0.90
  -2  11   0    5.60    1.00
  -2  11   0    6.10    0.80
  -2  11   0    4.40    0.80
  -2  11   0    6.70    1.10
  -2  11   0    5.40    0.90
   1 -11   0    2.20    1.30
   1 -11   0    1.40    1.00
   1 -11   0    0.50    0.70
  -1  11   0    0.60    0.50
  -1  11   0    0.40    0.40
  -1  11   0    0.80    0.70
  -1  11   0    1.70    0.90
  -1  11   0    0.80    0.50
   0 -11   0    3.40    1.00
   0 -11   0    3.30    1.30
   0 -11   0    1.30    1.60
   0  11   0    2.20    0.70
   0  11   0    3.20    0.90
   0  11   0    2.50    0.80
   0  11   0    2.60    0.50
   0  11   0    1.80    0.60
  -1 -11   0    8.80    1.00
  -1 -11   0   10.20    1.60
  -1 -11   0   10.70    1.10
  -1 -11   0    9.90    2.40
  -1 -11   0    8.00    1.00
  -1 -11   0    9.40    1.80
   1  11   0   13.20    1.00
   1  11   0   10.90    1.20
   1  11   0    8.80    1.30
   1  11   0   11.30    1.50
   1  11   0   10.00    1.20
  -2 -11   0    9.90    1.60
  -2 -11   0   12.30    1.20
  -2 -11   0    7.90    2.80
  -2 -11   0    8.40    1.20
  -2 -11   0   10.40    1.10
   2  11   0   10.30    1.70
   2  11   0    8.10    1.10
   2  11   0    7.90    1.50
   2  11   0    7.80    1.10
   2  11   0    7.00    0.90
  -3 -11   0    4.90    0.90
  -3 -11   0    8.40    1.70
  -3 -11   0    6.90    1.00
  -3 -11   0   13.10    3.90
   3  11   0    6.60    0.90
   3  11   0    6.10    0.70
   3  11   0    7.80    1.10
   3  11   0    4.20    1.10
   3  11   0    6.40    1.20
  -4 -11   0  203.88   15.10
  -4 -11   0  201.58   11.80
  -4 -11   0  211.78   12.10
  -4 -11   0  189.98   13.40
  -4 -11   0  212.38   12.50
  -4 -11   0  200.38   11.90
   4  11   0  219.98   12.00
   4  11   0  197.78   12.00
   4  11   0  204.48   11.80
   4  11   0  211.78   12.30
   4  11   0  196.28   12.40
   4  11   0  212.98   11.90
  -5 -11   0   19.50    1.80
  -5 -11   0   20.40    2.10
  -5 -11   0   16.10    2.40
   5  11   0   21.30    2.10
   5  11   0   20.30    1.50
   5  11   0   16.70    2.00
   5  11   0   20.40    1.70
  -6 -11   0   14.20    1.40
  -6 -11   0   16.10    2.10
  -6 -11   0   18.00    1.70
   6  11   0   14.20    1.40
   6  11   0   17.70    2.70
   6  11   0   14.20    1.30
  -7 -11   0    1.20    1.10
  -7 -11   0    0.30    2.00
  -7 -11   0    2.20    0.60
   7  11   0    1.40    0.60
   7  11   0    1.70    0.50
   7  11   0    3.30    1.00
  -8 -11   0    0.50    0.80
  -8 -11   0    0.40    0.40
   8  11   0    0.10    0.60
   8  11   0    0.20    0.40
   8  11   0    1.00    0.50
  -9 -11   0    0.30    0.30
  -9 -11   0    0.10    0.50
   9  11   0   -0.10    0.30
   9  11   0    0.10    0.30
  11 -12   0    0.90    0.40
  11 -12   0   -0.40    1.20
  10 -12   0    1.50    0.50
  10 -12   0    0.90    1.40
  10 -12   0    0.90    0.40
   9 -12   0    2.50    0.60
   9 -12   0    3.10    0.60
   9 -12   0    0.80    1.30
   9 -12   0    2.30    0.60
   9 -12   0    1.90    0.60
   8 -12   0    1.10    0.70
   8 -12   0    1.40    0.70
   8 -12   0    1.40    0.80
   7 -12   0   11.80    1.50
   7 -12   0   10.30    1.30
   7 -12   0   12.50    1.40
   7 -12   0   16.40    1.50
   7 -12   0   15.70    1.40
   7 -12   0   12.10    2.20
   6 -12   0   71.29    5.60
   6 -12   0   75.79    4.70
   6 -12   0   72.59    4.70
   6 -12   0   71.59    4.50
   6 -12   0   75.69    4.60
   6 -12   0   72.29    4.60
  -6  12   0   67.19    4.80
   5 -12   0    4.50    0.80
   5 -12   0    4.90    0.80
   5 -12   0    3.70    1.40
   5 -12   0    3.80    0.80
   5 -12   0    2.60    0.80
   5 -12   0    4.10    0.90
  -5  12   0    4.90    0.60
  -5  12   0    4.40    1.00
  -5  12   0    3.20    0.70
   4 -12   0   15.60    1.40
   4 -12   0   14.20    1.50
   4 -12   0   11.50    1.20
   4 -12   0   13.00    1.40
   4 -12   0   17.20    2.60
   4 -12   0   14.10    1.50
  -4  12   0   11.40    1.10
  -4  12   0   14.60    1.50
  -4  12   0   11.40    1.50
  -4  12   0   13.90    1.60
   3 -12   0    2.10    0.70
   3 -12   0    2.30    0.70
   3 -12   0    0.70    0.60
   3 -12   0    1.00    1.10
   3 -12   0    1.90    0.60
   3 -12   0    0.70    0.70
  -3  12   0    1.70    0.80
  -3  12   0    2.20    0.90
  -3  12   0    2.80    0.70
  -3  12   0    2.30    0.50
  -3  12   0    2.50    0.50
   2 -12   0  106.59    6.80
   2 -12   0  117.99    7.00
   2 -12   0  111.79    6.80
   2 -12   0  110.49    6.70
   2 -12   0  110.69    6.60
  -2  12   0  104.09    6.40
  -2  12   0  119.09    7.30
  -2  12   0  109.59    6.60
  -2  12   0  107.19    6.80
  -2  12   0  113.49    6.70
   1 -12   0    9.90    1.30
   1 -12   0   10.30    1.20
   1 -12   0    7.10    1.80
   1 -12   0    8.70    1.10
  -1  12   0    9.00    1.30
  -1  12   0   10.10    1.20
  -1  12   0   11.30    1.20
  -1  12   0   10.60    1.60
   0 -12   0  201.08   11.90
   0 -12   0  202.18   11.60
   0 -12   0  191.48   11.80
   0 -12   0  213.78   12.60
   0 -12   0  202.78   12.50
   0  12   0  197.38   11.60
   0  12   0  199.38   11.70
   0  12   0  188.98   11.90
   0  12   0  192.58   11.90
  -1 -12   0   26.60    2.00
  -1 -12   0   23.60    2.90
  -1 -12   0   23.30    2.00
  -1 -12   0   30.40    3.80
  -1 -12   0   29.80    2.60
  -1 -12   0   26.40    2.00
   1  12   0   23.70    2.40
   1  12   0   30.70    1.90
   1  12   0   25.70    2.40
   1  12   0   30.50    2.30
   1  12   0   29.40    2.10
  -2 -12   0   27.50    2.60
  -2 -12   0   33.30    4.30
  -2 -12   0   26.20    1.90
  -2 -12   0   25.80    1.90
  -2 -12   0   26.50    2.20
  -2 -12   0   22.90    1.90
   2  12   0   23.50    1.70
   2  12   0   24.10    2.10
   2  12   0   24.00    1.80
   2  12   0   24.30    2.40
   2  12   0   25.20    2.30
   2  12   0   24.90    1.80
  -3 -12   0   25.10    2.10
  -3 -12   0   28.50    2.10
  -3 -12   0   26.30    2.10
  -3 -12   0   37.80    7.80
  -3 -12   0   27.70    3.00
   3  12   0   30.60    2.50
   3  12   0   28.80    2.30
   3  12   0   29.60    2.00
   3  12   0   28.40    2.10
   3  12   0   28.90    2.60
   3  12   0   23.40    1.90
  -4 -12   0    7.30    1.30
  -4 -12   0    6.10    5.50
  -4 -12   0    5.40    1.60
  -4 -12   0    7.30    1.00
   4  12   0    5.80    1.20
   4  12   0    7.10    0.80
   4  12   0    4.90    0.80
   4  12   0    7.40    0.90
   4  12   0    5.40    1.20
  -5 -12   0    0.00    0.80
  -5 -12   0    0.90    0.60
  -5 -12   0   -0.30    0.50
   5  12   0   -0.20    0.70
   5  12   0    0.20    0.80
   5  12   0    0.20    0.60
   5  12   0    0.00    0.50
   6  12   0   46.00    3.10
   6  12   0   39.40    2.80
   6  12   0   31.70    2.90
  -7 -12   0    1.30    0.50
  -7 -12   0    1.10    0.70
   7  12   0    0.90    0.70
   7  12   0    1.80    0.60
   7  12   0    1.00    0.40
  -8 -12   0    0.30    0.40
  -8 -12   0    0.00    0.60
   8  12   0    0.80    0.40
   8  12   0   -0.20    0.50
   8  12   0    0.90    0.50
  -9 -12   0    0.30    0.40
  -9 -12   0    0.60    0.40
   9  12   0    0.70    0.30
   9  12   0    0.00    0.30
  10 -13   0    3.80    0.60
  10 -13   0    3.00    0.50
  10 -13   0    6.80    1.60
  10 -13   0    2.00    0.50
   9 -13   0    4.10    1.60
   9 -13   0    0.30    0.50
   9 -13   0   -0.60    0.40
   9 -13   0    0.20    0.50
   9 -13   0    0.20    0.50
   8 -13   0    3.80    0.80
   8 -13   0    6.90    0.90
   7 -13   0    0.60    0.60
   7 -13   0    0.40    0.60
   7 -13   0    0.50    1.10
   7 -13   0    0.00    0.60
   7 -13   0    0.40    0.60
   6 -13   0    2.20    0.70
   6 -13   0    1.40    2.10
   6 -13   0    3.40    0.90
   6 -13   0    3.00    0.70
   6 -13   0    2.40    0.70
  -6  13   0    4.30    0.60
  -6  13   0    2.10    0.90
   5 -13   0    0.90    0.80
   5 -13   0    0.40    1.10
   5 -13   0    0.60    0.70
   5 -13   0    1.30    0.70
   5 -13   0    0.80    0.60
  -5  13   0    0.10    0.40
  -5  13   0    1.10    0.70
  -5  13   0    2.10    0.90
   4 -13   0   14.10    1.40
   4 -13   0   13.30    1.50
   4 -13   0   14.90    1.60
   4 -13   0   12.30    1.30
   4 -13   0   12.70    1.40
   4 -13   0   13.40    1.30
   4 -13   0   15.40    2.50
  -4  13   0   13.40    1.60
  -4  13   0   13.50    1.70
  -4  13   0   13.30    1.40
  -4  13   0   12.10    1.20
   3 -13   0    0.40    0.60
   3 -13   0    0.40    1.10
   3 -13   0    0.60    0.60
   3 -13   0    0.90    0.50
   3 -13   0    1.50    0.70
   3 -13   0    0.90    0.70
  -3  13   0    0.30    0.50
  -3  13   0    0.30    0.80
  -3  13   0    0.20    0.60
  -3  13   0   -0.10    0.70
  -3  13   0    0.90    0.60
   2 -13   0   74.89    5.00
   2 -13   0   68.69    4.40
   2 -13   0   79.09    5.60
   2 -13   0   73.39    4.50
   2 -13   0   67.99    4.50
   2 -13   0   77.49    4.50
   2 -13   0   68.29    4.40
  -2  13   0   68.09    4.50
  -2  13   0   69.69    4.40
  -2  13   0   70.39    4.90
  -2  13   0   65.59    4.70
   1 -13   0    0.40    0.50
   1 -13   0    1.30    0.60
   1 -13   0    0.00    1.50
   1 -13   0    0.90    1.10
   1 -13   0    0.20    0.60
   1 -13   0    1.40    0.60
   1 -13   0    0.30    0.70
  -1  13   0    1.40    0.70
  -1  13   0    0.40    0.70
  -1  13   0    1.40    0.50
  -1  13   0    1.50    0.90
  -1  13   0    1.00    1.00
   0 -13   0   13.80    1.30
   0 -13   0   12.30    2.30
   0 -13   0   11.40    1.20
   0 -13   0   12.60    1.40
   0 -13   0   12.40    1.20
   0 -13   0   11.90    1.50
   0 -13   0    9.90    2.30
   0 -13   0   10.70    1.50
   0  13   0    9.60    1.50
   0  13   0   10.60    1.60
   0  13   0    9.10    1.20
   0  13   0    9.20    1.10
   0  13   0   10.00    1.30
  -1 -13   0   18.30    2.10
  -1 -13   0   20.30    1.70
  -1 -13   0   16.30    2.60
  -1 -13   0   26.40    1.80
  -1 -13   0   20.00    1.80
  -1 -13   0   24.00    2.30
  -1 -13   0   25.60    1.80
   1  13   0   25.30    2.30
   1  13   0   23.40    2.00
   1  13   0   25.80    1.70
   1  13   0   24.90    1.90
   1  13   0   23.10    2.20
  -2 -13   0   56.59    3.80
  -2 -13   0   59.69    3.80
  -2 -13   0   63.89    4.20
  -2 -13   0   56.59    4.40
  -2 -13   0   47.30    5.90
  -2 -13   0   58.29    4.90
  -2 -13   0   59.59    3.80
   2  13   0   62.39    3.80
   2  13   0   60.39    4.10
   2  13   0   58.79    3.60
   2  13   0   62.29    4.00
   2  13   0   57.39    4.20
   2  13   0   60.69    3.70
  -3 -13   0    0.50    1.10
  -3 -13   0    1.30    0.60
  -3 -13   0   -2.60    3.50
  -3 -13   0    1.80    0.70
  -3 -13   0    0.40    0.70
  -3 -13   0    1.80    0.70
   3  13   0    1.40    0.90
   3  13   0    1.50    0.50
   3  13   0    1.20    0.70
   3  13   0    0.80    0.80
   3  13   0    2.50    0.80
   3  13   0    1.90    0.60
  -4 -13   0   -0.80    5.30
  -4 -13   0    0.70    0.80
  -4 -13   0    1.00    0.60
  -4 -13   0    0.30    1.60
  -4 -13   0    1.20    0.60
   4  13   0    0.90    0.50
   4  13   0    1.80    0.90
   4  13   0    1.20    0.90
   4  13   0    0.70    0.50
   4  13   0   -0.20    0.50
   4  13   0    0.80    0.50
  -5 -13   0    0.40    0.50
  -5 -13   0    0.60    0.60
  -5 -13   0   -0.10    0.70
   5  13   0    1.30    1.00
   5  13   0    0.30    0.50
   5  13   0   -0.10    0.50
   5  13   0    1.40    0.90
   5  13   0    0.70    0.50
  -6 -13   0    0.40    0.50
  -6 -13   0   -0.30    0.60
   6  13   0   -0.20    0.40
   6  13   0    0.70    0.60
   6  13   0    0.10    0.50
   6  13   0    0.00    0.30
  -7 -13   0    3.70    0.70
  -7 -13   0    3.40    0.90
   7  13   0    5.40    1.00
   7  13   0    4.40    0.70
   7  13   0    4.70    0.60
  -8 -13   0    0.20    0.30
  -8 -13   0    0.00    0.50
   8  13   0    0.00    0.30
   8  13   0    0.10    0.30
  -9 -13   0   -0.20    0.30
   9  13   0   -0.20    0.20
   9  13   0    0.30    0.20
  10 -14   0   11.80    1.30
  10 -14   0   11.70    1.00
  10 -14   0   10.70    0.90
   9 -14   0    5.30    0.80
   9 -14   0    5.20    0.90
   9 -14   0    6.40    0.70
   8 -14   0   12.30    1.20
   8 -14   0   13.00    1.40
   8 -14   0   10.10    1.20
   8 -14   0   12.20    1.30
   7 -14   0    0.50    0.60
   7 -14   0    0.00    0.80
   7 -14   0    0.60    1.40
   7 -14   0   -0.30    0.60
   7 -14   0    0.00    0.60
   7 -14   0    0.20    1.00
   6 -14   0    6.40    1.10
   6 -14   0    5.70    1.00
   6 -14   0    5.30    1.60
   6 -14   0    5.50    0.90
   6 -14   0    5.50    0.90
  -6  14   0    6.40    1.30
  -6  14   0    6.50    0.80
   5 -14   0    0.60    0.60
   5 -14   0   -0.10    1.30
   5 -14   0    1.50    0.70
   5 -14   0    1.20    0.70
   5 -14   0    0.70    0.70
   5 -14   0    1.10    0.60
  -5  14   0    1.10    0.90
  -5  14   0    1.20    0.50
   4 -14   0   57.89    3.70
   4 -14   0   57.09    4.00
   4 -14   0   51.69    3.60
   4 -14   0   57.29    3.80
   4 -14   0   57.59    4.90
   4 -14   0   60.19    3.70
   4 -14   0   55.69    3.80
  -4  14   0   53.49    4.10
  -4  14   0   53.59    3.70
  -4  14   0   55.79    3.60
   3 -14   0   13.40    2.50
   3 -14   0   18.20    1.70
   3 -14   0   19.90    1.90
   3 -14   0   21.10    1.70
   3 -14   0   20.50    1.70
   3 -14   0   19.50    1.80
  -3  14   0   18.90    2.00
  -3  14   0   21.90    2.30
  -3  14   0   17.80    1.70
  -3  14   0   21.40    1.60
   2 -14   0  126.89    7.20
   2 -14   0  119.59    7.10
   2 -14   0  115.59    7.10
   2 -14   0  122.09    8.30
   2 -14   0  124.19    7.20
   2 -14   0  114.59    7.20
   2 -14   0  113.99    7.10
   2 -14   0  127.49    7.70
  -2  14   0  116.09    7.10
  -2  14   0  111.79    6.90
  -2  14   0  117.69    7.20
  -2  14   0  105.79    7.40
  -2  14   0  128.49    7.60
   1 -14   0    0.80    0.70
   1 -14   0    0.20    1.70
   1 -14   0    0.90    0.70
   1 -14   0    0.80    1.10
   1 -14   0    1.30    0.60
   1 -14   0    0.40    0.60
   1 -14   0    0.50    0.60
  -1  14   0    0.20    0.80
  -1  14   0    1.20    0.50
  -1  14   0    0.50    0.60
  -1  14   0    0.80    0.70
  -1  14   0    1.10    0.80
   0 -14   0   91.89    5.20
   0 -14   0   84.79    5.50
   0 -14   0   85.89    5.10
   0 -14   0   79.69    5.10
   0 -14   0   89.79    6.50
   0 -14   0   80.29    5.10
   0 -14   0   86.29    6.30
   0 -14   0   81.29    5.50
   0  14   0   81.19    5.60
   0  14   0   78.19    5.30
   0  14   0   83.79    5.20
   0  14   0   82.09    5.00
  -1 -14   0    6.10    1.30
  -1 -14   0    3.50    1.50
  -1 -14   0    1.40    2.40
  -1 -14   0    5.70    0.80
  -1 -14   0    4.60    1.10
  -1 -14   0    4.70    1.10
  -1 -14   0    3.70    1.00
   1  14   0    7.00    1.40
   1  14   0    5.60    1.10
   1  14   0    5.80    1.00
   1  14   0    4.90    1.00
   1  14   0    6.30    0.80
  -2 -14   0    3.70    0.80
  -2 -14   0    8.40    1.00
  -2 -14   0    5.50    0.90
  -2 -14   0    6.30    1.50
  -2 -14   0    9.00    2.10
  -2 -14   0    5.10    3.10
  -2 -14   0    7.60    1.30
   2  14   0    6.00    0.70
   2  14   0    6.70    1.40
   2  14   0    8.00    1.30
   2  14   0    4.20    0.80
   2  14   0    5.80    0.80
   2  14   0    6.20    1.10
  -3 -14   0    4.80    1.70
  -3 -14   0    3.50    1.00
  -3 -14   0    5.50    0.80
  -3 -14   0    5.40    0.90
  -3 -14   0    5.80    0.90
  -3 -14   0    4.30    3.90
  -3 -14   0    3.30    1.80
   3  14   0    5.80    0.80
   3  14   0    5.40    0.70
   3  14   0    7.70    1.30
   3  14   0    6.50    0.80
   3  14   0    4.80    0.90
   3  14   0    5.30    1.30
  -4 -14   0   14.20    2.20
  -4 -14   0   -3.10    5.60
  -4 -14   0   10.30    2.20
  -4 -14   0   12.60    1.20
  -4 -14   0    9.60    1.20
  -4 -14   0   10.00    1.50
   4  14   0   13.60    1.30
   4  14   0   11.40    1.70
   4  14   0   11.50    1.10
   4  14   0   16.90    2.20
   4  14   0   13.10    1.10
  -5 -14   0    0.20    0.60
  -5 -14   0   -0.30    0.40
  -5 -14   0   -0.50    0.90
  -5 -14   0    0.10    0.50
   5  14   0    0.40    0.40
   5  14   0    0.10    0.50
   5  14   0    0.60    0.80
   5  14   0    0.10    0.50
  -6 -14   0    0.90    0.50
  -6 -14   0    0.00    0.60
   6  14   0    0.60    0.50
   6  14   0    0.50    0.40
   6  14   0    1.10    0.70
  -7 -14   0    0.60    0.40
  -7 -14   0    1.10    0.60
   7  14   0    1.00    0.30
   7  14   0    0.50    0.50
   7  14   0    1.10    0.70
  -8 -14   0    0.30    0.30
  -8 -14   0    0.40    0.40
   8  14   0    0.40    0.30
   8  14   0    0.30    0.20
  10 -15   0    3.60    0.70
  10 -15   0    3.20    0.60
  10 -15   0    3.10    0.50
   9 -15   0    0.60    0.40
   9 -15   0    0.10    0.40
   9 -15   0    0.00    0.40
   9 -15   0    0.70    0.40
   8 -15   0   -0.10    0.60
   8 -15   0    0.90    0.50
   8 -15   0    1.00    0.50
   8 -15   0    0.80    0.50
   7 -15   0    1.70    0.70
   7 -15   0    2.30    0.80
   7 -15   0    1.10    0.60
   7 -15   0    1.40    0.60
   6 -15   0   22.70    1.90
   6 -15   0   20.50    1.90
   6 -15   0   21.00    2.80
   6 -15   0   22.40    1.70
   6 -15   0   23.50    2.00
  -6  15   0   20.70    1.60
  -6  15   0   20.70    2.20
   5 -15   0    1.90    0.70
   5 -15   0   -0.10    0.70
   5 -15   0   -0.20    0.70
   5 -15   0   -0.30    0.60
   5 -15   0   -0.10    0.50
   5 -15   0    0.90    1.30
  -5  15   0    0.10    0.40
  -5  15   0    0.50    0.90
  -5  15   0    1.00    0.60
   4 -15   0    7.60    2.20
   4 -15   0    8.50    1.10
   4 -15   0    6.40    1.00
   4 -15   0    7.40    1.20
   4 -15   0    5.70    1.10
   4 -15   0    6.50    1.00
   4 -15   0    7.90    1.20
  -4  15   0    7.50    0.90
  -4  15   0    7.70    1.00
  -4  15   0    7.20    1.10
  -4  15   0    9.20    1.70
   3 -15   0    8.70    1.30
   3 -15   0   12.00    1.30
   3 -15   0   11.20    1.20
   3 -15   0   10.10    1.30
   3 -15   0   11.80    1.30
   3 -15   0   10.90    2.30
  -3  15   0   12.00    1.40
  -3  15   0   12.10    1.30
  -3  15   0    8.70    1.60
  -3  15   0   14.00    1.10
   2 -15   0   21.10    3.20
   2 -15   0   20.70    1.70
   2 -15   0   19.20    2.30
   2 -15   0   16.70    1.70
   2 -15   0   19.90    1.70
   2 -15   0   18.50    1.70
   2 -15   0   20.20    1.70
   2 -15   0   20.40    1.80
  -2  15   0   17.90    1.70
  -2  15   0   22.40    2.40
  -2  15   0   22.40    1.90
  -2  15   0   17.30    1.50
   1 -15   0    0.00    0.60
   1 -15   0    0.50    0.60
   1 -15   0    1.30    1.20
   1 -15   0    0.50    0.60
   1 -15   0    0.40    0.70
   1 -15   0   -0.10    0.60
   1 -15   0    1.70    1.80
  -1  15   0    1.00    0.80
  -1  15   0    0.00    0.50
  -1  15   0    0.40    0.60
  -1  15   0    0.10    0.80
   0 -15   0    5.70    1.80
   0 -15   0    5.60    0.90
   0 -15   0    5.20    1.10
   0 -15   0    4.60    0.90
   0 -15   0    5.50    2.30
   0 -15   0    6.30    1.00
   0  15   0    5.60    1.40
   0  15   0    5.40    1.00
   0  15   0    4.10    1.00
   0  15   0    3.90    0.80
  -1 -15   0    0.60    0.60
  -1 -15   0    1.20    0.70
  -1 -15   0    2.00    2.50
  -1 -15   0    0.00    1.10
  -1 -15   0    0.90    0.70
  -1 -15   0    2.20    0.60
  -1 -15   0    1.30    0.80
   1  15   0    1.70    0.60
   1  15   0    2.60    0.90
   1  15   0    1.40    0.80
   1  15   0    1.80    1.00
   1  15   0    1.20    1.10
  -2 -15   0   19.50    1.60
  -2 -15   0   17.40    3.80
  -2 -15   0   14.50    1.50
  -2 -15   0   17.50    2.20
  -2 -15   0   15.60    1.50
  -2 -15   0   16.10    1.70
  -2 -15   0   19.60    2.80
   2  15   0   16.20    1.70
   2  15   0   14.20    1.40
   2  15   0   17.30    1.50
   2  15   0   16.10    2.00
   2  15   0   20.80    2.10
  -3 -15   0    1.20    0.90
  -3 -15   0    1.00    0.60
  -3 -15   0    0.90    0.60
  -3 -15   0   -2.70    4.10
  -3 -15   0    1.20    1.10
  -3 -15   0    0.80    0.70
   3  15   0    2.40    0.60
   3  15   0    0.70    0.90
   3  15   0    2.60    1.30
   3  15   0    1.30    0.60
   3  15   0    1.10    0.40
   3  15   0    1.60    0.90
  -4 -15   0    6.70    0.80
  -4 -15   0    6.30    1.10
  -4 -15   0    5.60    0.90
  -4 -15   0    4.20    1.40
  -4 -15   0    7.40    1.90
  -4 -15   0    0.80    6.10
   4  15   0    5.30    0.80
   4  15   0    6.40    2.00
   4  15   0    6.80    0.70
   4  15   0    5.90    1.10
  -5 -15   0    0.70    0.70
  -5 -15   0    1.90    0.60
  -5 -15   0    0.30    0.50
   5  15   0    1.10    0.60
   5  15   0    1.50    0.40
   5  15   0    1.30    0.50
   5  15   0    1.20    0.50
  -6 -15   0    0.60    0.70
  -6 -15   0    0.40    0.40
   6  15   0    0.90    0.30
   6  15   0    0.30    0.50
   6  15   0    1.20    0.50
  -7 -15   0    1.90    0.60
  -7 -15   0    2.40    0.50
   7  15   0    2.30    0.40
   7  15   0    2.40    0.90
   7  15   0    3.20    0.50
   9 -16   0   -0.30    0.40
   9 -16   0   -0.10    0.30
   9 -16   0   -0.10    0.40
   9 -16   0    0.80    0.40
   8 -16   0    1.10    0.50
   8 -16   0    1.80    0.70
   8 -16   0    1.30    0.70
   8 -16   0    0.90    0.60
   7 -16   0    7.20    1.10
   7 -16   0    8.20    0.90
   7 -16   0    7.80    1.00
   7 -16   0    7.10    1.00
   6 -16   0    2.80    0.70
   6 -16   0    4.10    0.70
   6 -16   0    3.10    0.90
   6 -16   0    3.10    0.80
  -6  16   0    4.10    0.70
   5 -16   0   53.29    3.30
   5 -16   0   44.30    3.40
   5 -16   0   47.70    3.50
   5 -16   0   50.99    3.40
  -5  16   0   51.09    3.20
  -5  16   0   48.80    3.80
  -5  16   0   49.00    3.10
   4 -16   0    8.80    1.20
   4 -16   0   11.10    1.40
   4 -16   0   12.30    1.40
   4 -16   0   13.20    1.30
   4 -16   0    9.10    1.20
   4 -16   0   10.40    1.20
   4 -16   0   15.40    2.90
  -4  16   0   13.90    1.40
  -4  16   0   12.60    2.00
  -4  16   0   12.20    1.50
  -4  16   0   10.50    1.10
   3 -16   0    4.30    0.90
   3 -16   0    5.50    1.70
   3 -16   0    6.10    0.90
   3 -16   0    5.20    0.90
   3 -16   0    4.80    0.90
   3 -16   0    6.20    1.00
   3 -16   0    4.90    1.00
  -3  16   0    6.90    1.10
  -3  16   0    5.10    1.30
  -3  16   0    6.20    1.00
  -3  16   0    5.70    0.80
   2 -16   0    1.50    0.60
   2 -16   0    1.30    1.50
   2 -16   0    0.60    0.60
   2 -16   0    2.10    1.40
   2 -16   0    0.40    0.60
   2 -16   0    1.00    0.60
   2 -16   0    1.10    0.70
   2 -16   0    0.40    0.50
  -2  16   0    0.60    0.60
  -2  16   0    1.00    0.70
  -2  16   0    1.50    1.00
  -2  16   0    1.20    0.50
   1 -16   0    1.00    0.60
   1 -16   0    1.30    0.70
   1 -16   0    2.30    0.70
   1 -16   0    1.40    0.60
   1 -16   0    1.00    1.90
   1 -16   0    1.40    1.30
   1 -16   0    1.60    0.70
   1 -16   0    2.00    0.80
  -1  16   0    1.90    0.80
  -1  16   0    1.20    0.60
  -1  16   0    1.50    0.70
  -1  16   0    1.80    1.00
   0 -16   0   -0.20    0.60
   0 -16   0    0.40    1.20
   0 -16   0    0.40    0.60
   0 -16   0    1.00    0.80
   0 -16   0    0.20    0.50
   0 -16   0    0.50    0.60
   0 -16   0   -0.40    2.10
   0  16   0    0.50    0.70
   0  16   0    0.90    0.50
   0  16   0    0.40    0.90
   0  16   0    0.10    0.50
   0  16   0    1.10    0.80
  -1 -16   0   11.50    1.80
  -1 -16   0    7.90    2.00
  -1 -16   0   12.90    1.30
  -1 -16   0   11.40    1.30
  -1 -16   0   12.40    1.40
   1  16   0   15.10    1.30
   1  16   0   15.10    1.30
   1  16   0   14.50    1.60
   1  16   0   12.90    1.60
   1  16   0   11.90    1.70
  -2 -16   0   27.30    3.10
  -2 -16   0   29.80    2.10
  -2 -16   0   23.90    2.40
  -2 -16   0   23.10    1.90
  -2 -16   0   28.20    2.30
  -2 -16   0   25.10    2.00
  -2 -16   0   34.30    4.60
   2  16   0   21.10    2.40
   2  16   0   26.30    2.20
   2  16   0   24.00    2.10
   2  16   0   25.80    1.90
   2  16   0   25.70    1.90
  -3 -16   0    0.20    0.50
  -3 -16   0    0.50    0.80
  -3 -16   0   -0.10    0.50
  -3 -16   0   -0.30    0.40
  -3 -16   0    0.40    1.10
  -3 -16   0   -2.60    4.30
   3  16   0    1.60    1.00
   3  16   0    0.20    0.70
   3  16   0   -0.40    0.40
   3  16   0    0.70    0.70
   3  16   0    0.70    0.50
  -4 -16   0    1.00    0.50
  -4 -16   0    1.40    0.60
  -4 -16   0    1.90    0.70
   4  16   0    0.90    0.70
   4  16   0    1.10    0.40
   4  16   0    0.90    0.50
  -5 -16   0    0.70    0.70
  -5 -16   0    0.00    0.40
   5  16   0    0.00    0.40
   5  16   0    0.50    0.70
   5  16   0    0.20    0.30
   5  16   0    0.70    0.40
  -6 -16   0    0.40    0.40
  -6 -16   0   -0.10    0.30
   6  16   0    0.40    0.40
   6  16   0    0.00    0.50
   6  16   0    0.00    0.30
  -7 -16   0    0.00    0.30
  -7 -16   0   -0.30    0.30
   7  16   0    0.30    0.30
   9 -17   0    0.10    0.30
   9 -17   0    0.30    0.50
   8 -17   0    2.50    0.60
   8 -17   0    4.30    0.70
   8 -17   0    3.70    0.50
   8 -17   0    3.30    0.50
   7 -17   0    1.60    0.60
   7 -17   0    0.20    0.40
   7 -17   0    1.20    0.60
   7 -17   0    1.00    0.60
   6 -17   0   37.50    2.60
   6 -17   0   35.80    2.50
   6 -17   0   34.70    2.40
   6 -17   0   32.90    2.30
  -6  17   0   32.30    2.20
  -6  17   0   28.90    2.70
   5 -17   0    2.80    0.90
   5 -17   0    3.50    0.70
   5 -17   0    2.90    0.70
   5 -17   0    1.90    0.80
  -5  17   0    3.30    0.60
  -5  17   0    2.70    0.70
   4 -17   0   12.40    1.60
   4 -17   0   12.30    1.30
   4 -17   0    6.70    1.00
   4 -17   0   12.00    2.90
   4 -17   0    8.50    1.20
  -4  17   0   14.30    2.50
  -4  17   0    9.00    1.00
  -4  17   0   10.30    1.20
   3 -17   0    1.20    0.60
   3 -17   0    0.70    0.60
   3 -17   0    1.60    0.60
   3 -17   0    1.60    0.60
   3 -17   0    1.30    0.60
   3 -17   0    0.80    0.70
   3 -17   0    2.40    1.50
  -3  17   0    1.50    0.50
  -3  17   0    1.20    1.10
  -3  17   0    1.80    0.80
  -3  17   0    1.60    0.70
   2 -17   0    3.00    0.70
   2 -17   0    4.60    0.80
   2 -17   0    3.80    0.70
   2 -17   0    5.70    1.90
   2 -17   0    4.00    0.80
   2 -17   0    4.80    0.80
  -2  17   0    6.90    1.60
  -2  17   0    4.60    0.70
  -2  17   0    5.40    0.80
  -2  17   0    4.50    1.50
  -2  17   0    7.50    1.50
   1 -17   0    9.60    2.20
   1 -17   0    7.90    2.20
   1 -17   0   10.60    1.20
   1 -17   0    8.50    1.20
   1 -17   0   11.20    1.10
   1 -17   0    7.60    1.10
   1 -17   0    8.50    1.20
   1 -17   0    8.30    1.00
  -1  17   0    9.20    1.50
  -1  17   0    9.80    1.00
  -1  17   0    9.40    1.70
  -1  17   0    9.30    1.60
  -1  17   0   11.50    1.10
   0 -17   0    6.80    2.60
   0 -17   0    8.10    2.10
   0 -17   0    7.30    1.00
   0 -17   0    7.70    1.10
   0 -17   0    7.50    1.10
   0 -17   0    8.70    1.20
   0 -17   0    8.40    1.40
   0 -17   0    6.80    0.90
   0  17   0    6.40    1.20
   0  17   0    7.80    1.20
   0  17   0    6.80    0.90
   0  17   0    6.90    1.00
   0  17   0    5.40    1.30
  -1 -17   0    8.60    2.50
  -1 -17   0   13.30    1.70
  -1 -17   0   11.40    1.50
  -1 -17   0    8.10    1.60
  -1 -17   0    9.70    3.10
   1  17   0    9.80    1.40
   1  17   0   13.80    1.20
   1  17   0   12.90    1.40
   1  17   0   12.80    1.60
  -2 -17   0    0.80    3.50
  -2 -17   0    4.00    0.80
  -2 -17   0    1.90    1.00
  -2 -17   0    3.60    0.70
  -2 -17   0    3.80    0.80
   2  17   0    4.20    0.90
   2  17   0    3.90    0.70
   2  17   0    4.40    0.70
   2  17   0    3.50    0.90
  -3 -17   0    0.10    0.50
  -3 -17   0    1.00    0.50
  -3 -17   0    0.00    0.50
   3  17   0    1.20    0.50
   3  17   0    1.90    0.70
   3  17   0    0.50    0.50
   3  17   0    0.40    0.60
  -4 -17   0    0.60    0.50
  -4 -17   0    0.60    0.40
  -4 -17   0    0.10    0.50
  -4 -17   0    0.70    0.50
   4  17   0    0.50    0.50
   4  17   0    0.20    0.50
   4  17   0    1.00    0.50
  -5 -17   0    0.10    0.40
  -5 -17   0    0.20    0.40
   5  17   0   -0.60    0.40
   5  17   0    0.30    0.40
   5  17   0    0.20    0.40
  -6 -17   0    0.00    0.30
  -6 -17   0    0.30    0.30
   6  17   0    0.10    0.30
   9 -18   0    1.00    0.50
   9 -18   0    1.50    0.30
   8 -18   0    2.30    0.40
   8 -18   0    2.20    0.50
   8 -18   0    1.60    0.50
   8 -18   0    2.20    0.50
   7 -18   0    0.40    0.40
   7 -18   0    0.30    0.40
   7 -18   0    0.30    0.40
   6 -18   0   21.10    1.60
   6 -18   0   18.50    1.50
   6 -18   0   21.70    1.70
   6 -18   0   21.40    1.60
  -6  18   0   19.10    1.50
  -6  18   0   18.10    1.50
   5 -18   0   17.20    1.60
   5 -18   0   19.30    1.50
   5 -18   0   19.70    1.70
   5 -18   0   18.20    1.70
  -5  18   0   21.50    1.50
  -5  18   0   20.70    1.60
   4 -18   0    3.20    0.80
   4 -18   0    3.50    0.70
   4 -18   0    3.30    0.60
   4 -18   0    2.70    0.70
   4 -18   0    3.30    0.70
  -4  18   0    4.40    0.90
  -4  18   0    4.20    0.80
   3 -18   0    2.30    0.70
   3 -18   0    1.50    0.70
   3 -18   0    2.50    0.70
   3 -18   0    4.30    0.80
   3 -18   0    3.90    0.80
   3 -18   0    3.60    0.70
  -3  18   0    3.60    0.80
  -3  18   0    2.00    0.50
  -3  18   0    3.50    0.70
  -3  18   0    1.90    0.80
   2 -18   0    0.10    0.50
   2 -18   0   -0.30    0.50
   2 -18   0    0.10    0.50
   2 -18   0    0.60    0.70
   2 -18   0    0.70    1.30
   2 -18   0    0.50    0.50
  -2  18   0    0.20    0.60
  -2  18   0    0.30    0.80
  -2  18   0    0.30    0.50
  -2  18   0    0.40    0.60
  -2  18   0    0.00    0.40
   1 -18   0    0.20    0.60
   1 -18   0    0.10    0.40
   1 -18   0   -0.50    0.40
   1 -18   0    0.80    1.10
   1 -18   0    1.30    2.00
   1 -18   0    0.10    0.50
   1 -18   0   -0.20    0.50
   1 -18   0    0.60    0.60
  -1  18   0    0.30    0.80
  -1  18   0    0.00    0.40
  -1  18   0    0.20    0.60
  -1  18   0    0.40    0.50
  -1  18   0   -0.10    0.70
   0 -18   0    6.50    1.00
   0 -18   0    8.80    1.00
   0 -18   0    7.50    1.40
   0 -18   0    8.70    1.00
   0 -18   0    7.90    1.00
   0 -18   0    7.60    0.90
   0 -18   0    8.50    2.70
   0  18   0    7.40    0.90
   0  18   0    9.40    1.30
   0  18   0    8.30    1.20
   0  18   0    9.30    1.00
  -1 -18   0    2.10    0.60
  -1 -18   0    0.90    0.50
  -1 -18   0    1.00    0.50
  -1 -18   0    1.90    0.60
   1  18   0    1.30    0.70
   1  18   0    1.70    0.50
   1  18   0    1.90    0.80
   1  18   0    2.50    0.60
  -2 -18   0    1.10    0.50
  -2 -18   0    1.70    0.60
  -2 -18   0    2.40    0.60
   2  18   0    1.70    0.50
   2  18   0    2.60    0.60
   2  18   0    1.80    1.10
   2  18   0    1.70    0.70
  -3 -18   0    2.20    0.60
  -3 -18   0    1.90    0.60
   3  18   0    2.40    0.50
   3  18   0    1.70    0.50
   3  18   0    1.30    0.60
  -4 -18   0    2.50    0.60
  -4 -18   0    2.10    0.50
  -4 -18   0    1.20    0.50
   4  18   0    1.50    0.50
   4  18   0    1.00    0.60
   4  18   0    1.40    0.50
  -5 -18   0    0.20    0.30
   5  18   0    0.20    0.30
   8 -19   0    7.60    0.70
   8 -19   0    8.30    0.80
   7 -19   0    1.20    0.50
   7 -19   0    1.30    0.40
   7 -19   0    1.80    0.40
   7 -19   0    0.80    0.50
   6 -19   0    2.70    0.60
   6 -19   0    2.50    0.50
   6 -19   0    2.70    0.60
   6 -19   0    2.40    0.80
  -6  19   0    2.40    0.50
  -6  19   0    1.50    0.50
   5 -19   0    3.30    0.60
   5 -19   0    2.40    0.60
   5 -19   0    2.00    0.90
   5 -19   0    2.90    0.60
  -5  19   0    3.70    0.70
  -5  19   0    1.80    0.50
   4 -19   0    0.30    0.50
   4 -19   0    0.30    0.50
   4 -19   0   -0.10    0.40
   4 -19   0   -0.30    0.40
   4 -19   0   -0.10    0.40
  -4  19   0    0.70    0.50
   3 -19   0    6.30    0.90
   3 -19   0    7.30    1.00
   3 -19   0    7.20    0.80
   3 -19   0    6.70    0.80
   3 -19   0    7.10    0.90
  -3  19   0    9.10    1.10
  -3  19   0    9.30    0.90
  -3  19   0    6.50    0.90
   2 -19   0    0.70    0.50
   2 -19   0    0.10    0.50
   2 -19   0    0.60    0.60
   2 -19   0   -0.50    0.30
   2 -19   0    0.60    0.50
   2 -19   0    0.40    0.40
  -2  19   0    0.20    0.50
  -2  19   0    0.20    0.40
  -2  19   0   -0.20    0.60
  -2  19   0    1.10    0.60
   1 -19   0    2.70    0.60
   1 -19   0    3.90    0.70
   1 -19   0    3.10    0.80
   1 -19   0    4.70    0.80
   1 -19   0    4.40    0.70
  -1  19   0    4.00    0.80
  -1  19   0    3.80    0.60
  -1  19   0    3.60    0.80
   0 -19   0    0.70    0.50
   0 -19   0    1.90    0.60
   0 -19   0    0.10    0.50
   0 -19   0    2.10    0.60
   0  19   0    1.80    0.60
   0  19   0    0.70    1.00
   0  19   0    1.20    0.70
   0  19   0    1.50    0.50
  -1 -19   0    1.40    0.60
  -1 -19   0    3.40    0.60
  -1 -19   0    3.10    0.60
  -1 -19   0    2.00    0.60
   1  19   0    3.90    0.90
   1  19   0    4.40    0.60
   1  19   0    2.70    0.60
   1  19   0    3.00    0.80
  -2 -19   0    4.50    0.70
  -2 -19   0    5.40    0.90
  -2 -19   0    3.80    0.70
   2  19   0    5.80    0.70
   2  19   0    3.40    0.80
   2  19   0    5.60    1.30
   2  19   0    5.20    0.70
  -3 -19   0    3.70    0.50
  -3 -19   0    4.10    0.60
   3  19   0    4.10    0.60
   3  19   0    3.30    0.70
   3  19   0    4.40    0.60
  -4 -19   0    7.00    0.80
   4  19   0    6.30    0.70
   4  19   0    7.10    0.70
  -5 -19   0   13.50    1.00
   5  19   0   15.10    1.00
   7 -20   0    0.90    0.40
   7 -20   0    1.10    0.40
   7 -20   0    1.10    0.40
   6 -20   0    2.10    0.40
   6 -20   0    2.60    0.60
   6 -20   0    1.10    0.50
   6 -20   0    1.60    0.40
   5 -20   0    2.20    0.50
   5 -20   0    3.10    0.50
   5 -20   0    3.30    0.70
   5 -20   0    3.60    0.60
  -5  20   0    3.40    0.90
  -5  20   0    3.10    0.50
   4 -20   0    1.20    0.50
   4 -20   0    1.20    0.60
   4 -20   0    0.90    0.50
   4 -20   0    0.70    0.40
  -4  20   0    1.00    0.40
  -4  20   0    0.40    0.50
   3 -20   0    0.80    0.40
   3 -20   0    0.60    0.50
   3 -20   0    0.50    0.40
   3 -20   0    0.70    0.40
   3 -20   0    0.10    0.80
  -3  20   0    0.90    0.60
  -3  20   0    0.60    0.40
   2 -20   0    5.80    0.70
   2 -20   0    8.40    1.00
   2 -20   0    6.10    0.80
   2 -20   0    7.60    0.90
   2 -20   0    6.30    0.90
  -2  20   0    8.20    0.90
  -2  20   0    7.50    0.70
  -2  20   0    8.00    1.10
   1 -20   0    0.60    0.40
   1 -20   0    0.20    0.50
   1 -20   0    0.00    0.40
   1 -20   0    0.00    0.30
   1 -20   0    0.60    0.50
  -1  20   0    1.30    0.60
  -1  20   0    0.40    1.00
  -1  20   0   -0.30    0.40
  -1  20   0    0.00    0.30
   0 -20   0    3.20    0.60
   0 -20   0    3.00    0.50
   0 -20   0    3.10    0.60
   0 -20   0    3.50    0.60
   0  20   0    2.60    0.70
   0  20   0    4.00    0.60
   0  20   0    3.50    0.70
   0  20   0    3.80    0.60
  -1 -20   0    0.20    0.40
  -1 -20   0    0.20    0.40
  -1 -20   0    0.50    0.40
   1  20   0    0.10    0.30
   1  20   0    0.10    0.40
   1  20   0    0.00    0.80
  -2 -20   0    4.70    0.60
  -2 -20   0    3.10    0.50
   2  20   0    2.80    0.70
   2  20   0    4.50    0.50
   2  20   0    4.00    0.50
  -3 -20   0    3.30    0.50
   3  20   0    4.10    0.60
   3  20   0    3.90    0.50
  -4 -20   0   10.80    0.80
   4  20   0   10.30    0.80
   6 -21   0    1.60    0.30
   6 -21   0    1.90    0.40
   6 -21   0    1.50    0.40
   5 -21   0    0.00    0.40
   5 -21   0    0.10    0.30
   5 -21   0   -0.20    0.30
   5 -21   0    0.00    0.30
   4 -21   0    0.00    0.30
   4 -21   0    0.10    0.30
   4 -21   0   -0.10    0.40
   4 -21   0    0.00    0.40
  -4  21   0    0.50    0.40
  -4  21   0   -0.10    0.30
   3 -21   0    0.10    0.30
   3 -21   0    0.10    0.40
   3 -21   0    0.30    0.40
   3 -21   0    0.10    0.40
   3 -21   0    0.20    0.30
  -3  21   0    0.20    0.60
   2 -21   0    6.80    0.70
   2 -21   0    8.80    0.80
   2 -21   0    8.30    0.80
   2 -21   0    9.20    0.90
   2 -21   0    7.90    0.80
  -2  21   0    8.50    0.80
  -2  21   0    7.50    0.90
   1 -21   0   -0.40    0.40
   1 -21   0    0.00    0.30
   1 -21   0   -0.30    0.30
   1 -21   0   -0.20    0.40
  -1  21   0    0.00    0.40
  -1  21   0    0.00    0.50
   0 -21   0    2.70    0.50
   0 -21   0    3.20    0.60
   0 -21   0    3.10    0.60
   0  21   0    3.40    0.50
   0  21   0    3.30    0.50
  -1 -21   0    0.60    0.40
  -1 -21   0    0.30    0.40
  -1 -21   0    0.70    0.40
   1  21   0    0.90    0.30
   1  21   0    1.00    0.40
  -2 -21   0   -0.10    0.30
  -2 -21   0   -0.30    0.30
   2  21   0    0.30    0.30
   2  21   0    0.80    0.50
   5 -22   0    0.00    0.20
   5 -22   0    0.20    0.30
   5 -22   0   -0.10    0.20
   4 -22   0    1.10    0.40
   4 -22   0   -0.20    0.20
   4 -22   0    0.10    0.30
  -4  22   0    0.10    0.30
   3 -22   0   -0.20    0.30
   3 -22   0   -0.20    0.20
   3 -22   0   -0.40    0.30
   3 -22   0   -0.10    0.30
  -3  22   0   -0.30    0.30
   2 -22   0    2.20    0.40
   2 -22   0    1.90    0.40
   2 -22   0    2.20    0.40
   2 -22   0    2.20    0.40
  -2  22   0    2.10    0.40
   1 -22   0    1.30    0.40
   1 -22   0    1.20    0.30
   1 -22   0    1.40    0.40
  -1  22   0    2.60    0.40
   0 -22   0    2.10    0.40
   0 -22   0    1.90    0.40
   0 -22   0    2.30    0.40
   0  22   0    2.30    0.40
  -1 -22   0    0.20    0.40
  -1 -22   0    0.00    0.30
   1  22   0    0.00    0.30
   1  22  -1   -0.20    0.40
  -1 -22   1    0.00    0.30
  -1 -22   1    0.10    0.30
   0  22  -1    0.00    0.30
   0  22  -1    0.00    0.30
   0 -22   1    0.00    0.30
   0 -22   1    0.20    0.40
   0 -22   1   -0.20    0.30
  -1  22  -1    0.40    0.30
   1 -22   1    0.10    0.30
   1 -22   1    0.30    0.50
   1 -22   1   -0.20    0.30
  -2  22  -1    1.00    0.40
   2 -22   1    1.20    0.50
   2 -22   1    1.30    0.40
   2 -22   1    1.30    0.40
   2 -22   1    0.80    0.40
  -3  22  -1    0.00    0.30
   3 -22   1    0.10    0.30
   3 -22   1    0.10    0.20
   3 -22   1   -0.10    0.30
   3 -22   1    0.50    0.30
   4 -22   1    0.00    0.20
   4 -22   1   -0.10    0.30
   4 -22   1    0.00    0.30
   4 -22   1   -0.10    0.30
   5 -22   1    0.20    0.30
   5 -22   1    0.90    0.40
   5 -22   1    0.50    0.30
   3  21  -1    4.70    0.50
   3  21  -1    4.80    0.50
  -3 -21   1    5.60    0.60
   2  21  -1    2.30    0.50
   2  21  -1    2.20    0.40
  -2 -21   1    1.60    0.40
   1  21  -1    1.80    0.40
   1  21  -1    2.30    0.40
  -1 -21   1    1.30    0.40
  -1 -21   1    1.60    0.40
   0  21  -1    0.70    0.50
   0  21  -1    1.60    0.50
   0  21  -1    0.80    0.30
   0 -21   1    1.00    0.40
   0 -21   1    0.70    0.40
   0 -21   1    0.10    0.40
  -1  21  -1    5.30    0.80
  -1  21  -1    5.40    0.60
  -1  21  -1    6.20    0.70
   1 -21   1    3.90    0.70
   1 -21   1    4.30    0.60
   1 -21   1    4.70    0.70
   1 -21   1    5.00    0.70
  -2  21  -1    0.40    0.50
  -2  21  -1   -0.10    0.40
   2 -21   1    0.60    0.50
   2 -21   1    0.10    0.40
   2 -21   1    0.30    0.40
   2 -21   1    0.50    0.40
   2 -21   1    0.10    0.30
  -3  21  -1    1.50    0.50
  -3  21  -1    0.50    0.40
   3 -21   1    0.50    0.40
   3 -21   1    0.40    0.30
   3 -21   1    0.60    0.50
   3 -21   1    0.50    0.40
   3 -21   1    0.50    0.40
  -4  21  -1   -0.10    0.30
  -4  21  -1    0.20    0.40
   4 -21   1    0.10    0.40
   4 -21   1    0.30    0.30
   4 -21   1    0.60    0.40
   4 -21   1    0.00    0.40
  -5  21  -1    5.50    0.60
   5 -21   1    6.30    0.80
   5 -21   1    5.60    0.70
   5 -21   1    6.80    0.80
   5 -21   1    7.00    0.70
   6 -21   1    0.10    0.40
   6 -21   1   -0.50    0.50
   6 -21   1    0.20    0.30
   6 -21   1    0.10    0.30
   4  20  -1    0.30    0.30
  -4 -20   1    0.70    0.40
   3  20  -1    3.50    0.50
   3  20  -1    2.60    0.40
  -3 -20   1    2.30    0.50
   2  20  -1    0.00    0.30
   2  20  -1    0.00    0.30
   2  20  -1    0.20    0.50
  -2 -20   1    0.00    0.30
  -2 -20   1    0.20    0.40
   1  20  -1    1.90    0.50
   1  20  -1    1.40    0.80
   1  20  -1    1.70    0.40
   1  20  -1    1.20    0.60
  -1 -20   1    1.90    0.50
  -1 -20   1    1.80    0.50
   0  20  -1    3.70    0.80
   0  20  -1    3.10    0.60
   0  20  -1    2.70    0.50
   0  20  -1    3.80    0.80
   0 -20   1    1.40    0.50
   0 -20   1    2.80    0.50
  -1  20  -1   13.40    1.70
  -1  20  -1   12.20    1.10
  -1  20  -1   12.20    1.00
  -1  20  -1   12.20    1.40
   1 -20   1   11.20    1.10
   1 -20   1   12.50    1.20
   1 -20   1   10.80    1.00
   1 -20   1   10.50    1.10
   1 -20   1   10.50    1.10
  -2  20  -1    0.60    0.40
  -2  20  -1   -0.20    0.50
  -2  20  -1   -0.50    0.40
   2 -20   1   -0.70    0.40
   2 -20   1   -0.10    0.50
   2 -20   1    0.30    0.40
   2 -20   1    0.10    0.40
   2 -20   1   -0.40    0.40
  -3  20  -1    0.40    0.50
  -3  20  -1    0.70    0.40
   3 -20   1    0.60    0.50
   3 -20   1    0.70    0.50
   3 -20   1    0.70    0.40
   3 -20   1    0.40    0.70
   3 -20   1    0.40    0.40
  -4  20  -1    0.00    0.40
  -4  20  -1    0.00    0.40
   4 -20   1   -0.20    0.70
   4 -20   1    0.60    0.40
   4 -20   1    0.60    0.40
   4 -20   1    0.40    0.40
   4 -20   1    0.10    0.50
  -5  20  -1   -0.30    0.40
  -5  20  -1   -0.30    0.30
   5 -20   1    0.30    0.50
   5 -20   1   -0.20    0.30
   5 -20   1   -0.30    0.40
  -6  20  -1    1.20    0.40
   6 -20   1    2.30    0.50
   6 -20   1    2.10    0.50
   6 -20   1    2.30    0.60
   6 -20   1    1.90    0.40
   7 -20   1    2.50    0.50
   7 -20   1    0.90    0.40
   7 -20   1    1.90    0.30
   7 -20   1    2.60    0.40
   5  19  -1    8.40    0.90
  -5 -19   1    6.70    0.70
   4  19  -1    1.10    0.40
   4  19  -1    1.40    0.40
  -4 -19   1    1.50    0.40
   3  19  -1    1.20    0.40
   3  19  -1    1.10    0.50
   3  19  -1    1.70    0.60
  -3 -19   1    1.10    0.40
  -3 -19   1    1.40    0.60
   2  19  -1    0.80    0.40
   2  19  -1    0.20    0.50
   2  19  -1    1.10    0.50
   2  19  -1    0.70    0.60
  -2 -19   1    1.40    0.40
  -2 -19   1    1.80    0.90
  -2 -19   1    0.30    0.50
   1  19  -1   -0.30    0.60
   1  19  -1    0.10    0.50
   1  19  -1    0.00    0.40
  -1 -19   1    0.20    0.50
  -1 -19   1    0.30    0.50
  -1 -19   1    0.40    0.50
  -1 -19   1    0.50    0.50
   0  19  -1    0.20    0.60
   0  19  -1    0.20    0.60
   0  19  -1   -0.20    0.60
   0  19  -1    0.20    0.40
   0 -19   1    0.00    0.50
   0 -19   1    0.50    0.40
   0 -19   1   -0.40    0.50
   0 -19   1   -0.50    0.50
  -1  19  -1   24.40    2.40
  -1  19  -1   19.90    1.50
  -1  19  -1   21.90    1.70
  -1  19  -1   20.40    1.80
   1 -19   1   19.60    1.60
   1 -19   1   18.90    1.60
   1 -19   1   23.40    1.70
   1 -19   1   23.30    1.80
   1 -19   1   21.10    1.70
  -2  19  -1    5.90    0.70
  -2  19  -1    6.20    1.00
  -2  19  -1    6.10    1.10
  -2  19  -1    7.80    1.10
   2 -19   1    4.10    0.80
   2 -19   1    5.60    0.90
   2 -19   1    5.40    0.80
   2 -19   1    6.00    0.80
   2 -19   1    4.20    0.70
  -3  19  -1    0.90    0.50
  -3  19  -1    1.20    0.70
   3 -19   1    1.30    0.50
   3 -19   1    0.60    0.50
   3 -19   1    1.20    0.50
   3 -19   1    0.50    0.50
   3 -19   1    1.50    0.60
  -4  19  -1    1.30    0.50
  -4  19  -1   -0.10    0.50
   4 -19   1    1.00    0.50
   4 -19   1    0.50    0.50
   4 -19   1    0.50    0.60
   4 -19   1    0.10    0.50
   4 -19   1    0.80    0.60
  -5  19  -1    7.90    1.00
  -5  19  -1    7.30    0.80
   5 -19   1    8.40    0.90
   5 -19   1    8.80    1.10
   5 -19   1    7.50    0.90
   5 -19   1    9.20    1.00
  -6  19  -1    1.00    0.40
   6 -19   1    2.30    0.50
   6 -19   1    1.20    0.50
   6 -19   1    1.30    0.50
   6 -19   1    2.00    0.60
   7 -19   1    9.20    0.90
   7 -19   1    7.70    0.90
   7 -19   1    8.60    0.80
   7 -19   1    7.60    0.70
   8 -19   1    0.50    0.40
   8 -19   1    0.10    0.30
   8 -19   1    0.60    0.40
   6  18  -1    0.50    0.30
  -6 -18   1    0.10    0.30
   5  18  -1    0.50    0.30
   5  18  -1    0.60    0.40
   5  18  -1    0.20    0.50
  -5 -18   1    0.10    0.30
  -5 -18   1    0.20    0.30
   4  18  -1   -0.20    0.40
   4  18  -1   -0.20    0.50
   4  18  -1   -0.30    0.40
  -4 -18   1   -0.10    0.40
  -4 -18   1    0.40    0.40
   3  18  -1    0.00    0.40
   3  18  -1   -0.30    0.40
   3  18  -1   -0.40    0.50
  -3 -18   1    0.20    0.40
  -3 -18   1    0.60    0.50
  -3 -18   1   -0.20    0.40
   2  18  -1    0.50    0.50
   2  18  -1    0.20    0.60
   2  18  -1    0.50    0.50
   2  18  -1    0.60    0.60
  -2 -18   1   -0.10    0.40
  -2 -18   1   -1.30    6.20
  -2 -18   1   -0.10    0.30
  -2 -18   1    0.30    0.50
  -2 -18   1    0.30    0.50
   1  18  -1   12.60    1.20
   1  18  -1   11.30    1.10
   1  18  -1    9.10    1.30
   1  18  -1    9.80    1.30
  -1 -18   1   10.10    1.10
  -1 -18   1   14.90    3.80
  -1 -18   1    8.90    1.10
  -1 -18   1   14.50    1.30
  -1 -18   1   12.90    1.20
   0  18  -1    1.30    0.50
   0  18  -1    0.60    0.70
   0  18  -1    0.60    0.70
   0  18  -1    0.30    0.50
   0  18  -1    0.50    0.90
   0 -18   1    1.50    0.80
   0 -18   1   -2.20    2.40
   0 -18   1    1.40    0.60
   0 -18   1    1.30    0.60
   0 -18   1    0.80    1.30
   0 -18   1    2.00    0.70
   0 -18   1    0.40    0.40
   0 -18   1    0.60    0.60
  -1  18  -1    1.90    0.50
  -1  18  -1    2.00    1.00
  -1  18  -1    2.30    0.90
  -1  18  -1    2.90    0.90
  -1  18  -1    2.30    0.70
   1 -18   1    3.80    2.10
   1 -18   1    1.70    0.60
   1 -18   1    1.50    0.70
   1 -18   1    1.50    1.20
   1 -18   1    3.10    0.80
   1 -18   1    3.20    0.80
   1 -18   1    1.80    0.70
   1 -18   1    2.00    0.60
  -2  18  -1   21.00    1.50
  -2  18  -1   21.40    1.70
  -2  18  -1   21.50    1.80
  -2  18  -1   15.60    1.30
  -2  18  -1   14.10    1.90
   2 -18   1   17.40    1.60
   2 -18   1   17.60    1.80
   2 -18   1   16.80    1.50
   2 -18   1   16.70    1.60
   2 -18   1   14.20    1.60
  -3  18  -1   36.60    2.30
  -3  18  -1   33.10    2.40
  -3  18  -1   32.00    2.90
  -3  18  -1   30.20    2.20
   3 -18   1   31.30    2.40
   3 -18   1   34.80    2.50
   3 -18   1   33.40    2.40
   3 -18   1   31.40    2.30
   3 -18   1   34.00    2.40
  -4  18  -1    0.70    0.60
  -4  18  -1    0.40    0.50
   4 -18   1    0.20    0.60
   4 -18   1    0.30    0.50
   4 -18   1   -0.10    0.50
   4 -18   1   -0.10    0.60
   4 -18   1    0.10    0.50
  -5  18  -1    9.90    1.00
  -5  18  -1   13.10    1.30
   5 -18   1   11.30    1.20
   5 -18   1    9.70    1.10
   5 -18   1   12.90    1.40
   5 -18   1   10.60    1.10
  -6  18  -1   23.20    1.60
  -6  18  -1   22.20    1.70
   6 -18   1   24.20    1.90
   6 -18   1   25.00    1.70
   6 -18   1   23.50    1.80
   6 -18   1   24.40    1.90
   7 -18   1    1.10    0.50
   7 -18   1    0.60    0.40
   7 -18   1    0.70    0.50
   7 -18   1    0.40    0.40
   8 -18   1    1.20    0.50
   8 -18   1    0.90    0.40
   8 -18   1    1.20    0.30
   8 -18   1    1.40    0.50
   9 -18   1    5.70    0.60
   9 -18   1    5.70    0.60
   6  17  -1   -0.30    0.30
  -6 -17   1    0.10    0.30
  -6 -17   1    0.20    0.40
   5  17  -1   10.10    0.90
   5  17  -1   12.00    1.10
   5  17  -1    9.50    1.20
  -5 -17   1   10.80    1.10
  -5 -17   1   10.40    1.10
   4  17  -1    0.00    0.40
   4  17  -1    1.70    1.30
   4  17  -1    0.40    0.40
  -4 -17   1    0.00    0.40
  -4 -17   1    0.40    0.40
  -4 -17   1    0.20    0.50
   3  17  -1    4.40    1.10
   3  17  -1    3.80    0.70
   3  17  -1    3.70    0.70
   3  17  -1    3.10    0.90
  -3 -17   1    2.80    0.80
  -3 -17   1    3.90    0.70
  -3 -17   1    8.60    4.90
  -3 -17   1    2.80    0.70
   2  17  -1    5.10    1.20
   2  17  -1    7.40    0.90
   2  17  -1    7.00    0.90
   2  17  -1    7.80    1.10
   2  17  -1    5.90    1.10
  -2 -17   1    3.30    1.40
  -2 -17   1    7.50    0.90
  -2 -17   1    5.30    0.80
  -2 -17   1    0.10    3.50
  -2 -17   1    3.90    0.80
  -2 -17   1    3.60    1.10
  -2 -17   1    4.40    1.00
   1  17  -1    3.60    1.00
   1  17  -1    5.00    1.00
   1  17  -1    5.70    1.40
   1  17  -1    3.30    0.70
   1  17  -1    5.70    0.80
  -1 -17   1    6.40    0.90
  -1 -17   1    5.50    1.30
  -1 -17   1    4.60    0.80
  -1 -17   1    5.40    0.90
  -1 -17   1    4.50    1.70
  -1 -17   1    8.40    3.00
  -1 -17   1    5.40    0.90
   0  17  -1   21.50    2.30
   0  17  -1   20.70    1.50
   0  17  -1   19.30    2.30
   0  17  -1   18.80    1.50
   0  17  -1   18.10    2.30
   0 -17   1   12.20    2.40
   0 -17   1    9.20    2.90
   0 -17   1   17.20    1.80
   0 -17   1   17.80    1.50
   0 -17   1   14.60    1.60
   0 -17   1   20.40    1.70
   0 -17   1   17.70    1.50
   0 -17   1   17.40    1.60
  -1  17  -1   32.70    2.20
  -1  17  -1   33.40    2.30
  -1  17  -1   32.10    2.70
  -1  17  -1   31.20    2.90
  -1  17  -1   31.50    3.00
   1 -17   1   32.30    2.50
   1 -17   1   33.30    2.30
   1 -17   1   33.20    2.50
   1 -17   1   37.10    2.50
   1 -17   1   33.50    2.40
   1 -17   1   31.70    2.30
   1 -17   1   30.60    4.00
   1 -17   1   36.30    3.70
  -2  17  -1    0.10    0.80
  -2  17  -1    0.90    1.00
  -2  17  -1    0.50    0.50
  -2  17  -1    0.00    0.40
  -2  17  -1   -0.70    1.00
   2 -17   1   -0.30    0.50
   2 -17   1    0.20    0.60
   2 -17   1    0.00    1.20
   2 -17   1    0.20    0.40
   2 -17   1    0.40    0.60
   2 -17   1    0.60    0.50
  -3  17  -1    6.50    1.50
  -3  17  -1    6.20    1.20
  -3  17  -1    6.30    0.90
  -3  17  -1    6.90    0.80
  -3  17  -1    8.00    1.20
   3 -17   1    6.50    1.10
   3 -17   1    5.50    0.90
   3 -17   1    6.20    0.90
   3 -17   1    5.40    0.80
   3 -17   1    8.00    2.10
   3 -17   1    4.90    1.00
   3 -17   1    7.40    1.10
  -4  17  -1    0.80    0.50
  -4  17  -1   -0.20    1.10
  -4  17  -1   -0.20    0.60
   4 -17   1   -0.30    0.80
   4 -17   1    0.00    0.60
   4 -17   1    0.90    0.60
   4 -17   1    0.50    0.60
   4 -17   1    1.00    0.80
   4 -17   1    0.70    3.30
  -5  17  -1   42.20    4.60
  -5  17  -1   44.00    3.20
  -5  17  -1   50.19    3.10
   5 -17   1   52.79    3.40
   5 -17   1   46.40    3.40
   5 -17   1   50.29    3.40
   5 -17   1   48.30    3.20
   5 -17   1   52.39    3.30
  -6  17  -1   30.70    2.20
  -6  17  -1   29.40    2.10
   6 -17   1   32.80    2.20
   6 -17   1   31.00    2.30
   6 -17   1   34.90    2.40
   6 -17   1   34.50    2.50
   7 -17   1    0.70    0.50
   7 -17   1   -0.30    0.50
   7 -17   1    0.80    0.50
   7 -17   1    0.70    0.60
   8 -17   1    2.30    0.50
   8 -17   1    2.60    0.50
   8 -17   1    3.10    0.70
   8 -17   1    3.10    0.60
   9 -17   1    0.30    0.40
   9 -17   1    0.30    0.30
   9 -17   1    0.40    0.30
   7  16  -1    0.80    0.30
  -7 -16   1    1.00    0.40
  -7 -16   1    1.40    0.40
   6  16  -1    0.70    0.40
   6  16  -1    0.20    0.50
   6  16  -1    0.50    0.40
  -6 -16   1    0.90    0.40
  -6 -16   1    0.70    0.50
   5  16  -1    0.50    0.30
   5  16  -1    0.60    1.10
   5  16  -1    0.40    0.50
   5  16  -1    0.10    0.70
  -5 -16   1    0.70    0.50
  -5 -16   1    0.40    0.50
   4  16  -1    5.60    1.00
   4  16  -1    5.20    0.60
   4  16  -1    7.60    0.90
  -4 -16   1    8.60    0.90
  -4 -16   1    5.70    1.10
   3  16  -1    2.80    1.10
   3  16  -1    4.60    0.90
   3  16  -1    3.20    0.70
   3  16  -1    2.00    1.00
   3  16  -1    4.10    1.00
  -3 -16   1    7.90    4.40
  -3 -16   1    4.60    0.70
  -3 -16   1    5.40    1.80
  -3 -16   1    2.10    0.70
  -3 -16   1    2.90    0.90
  -3 -16   1    2.20    1.00
   2  16  -1   32.10    2.00
   2  16  -1   24.70    2.50
   2  16  -1   32.10    2.90
   2  16  -1   28.70    2.00
   2  16  -1   25.00    3.10
  -2 -16   1   29.70    2.10
  -2 -16   1   24.20    2.10
  -2 -16   1   27.80    2.10
  -2 -16   1   16.70    4.00
  -2 -16   1   23.80    2.50
   1  16  -1    0.50    0.60
   1  16  -1    0.50    0.90
   1  16  -1    0.70    0.60
   1  16  -1    0.80    0.70
   1  16  -1    1.20    0.80
  -1 -16   1    0.30    0.60
  -1 -16   1    0.40    0.60
  -1 -16   1    4.30    2.80
  -1 -16   1    1.40    0.90
  -1 -16   1    0.50    0.70
  -1 -16   1    1.30    0.60
  -1 -16   1    1.10    1.20
   0  16  -1   -0.10    0.50
   0  16  -1    0.10    0.50
   0  16  -1   -0.10    0.60
   0  16  -1    1.90    1.00
   0  16  -1   -0.10    0.70
   0 -16   1    0.20    0.50
   0 -16   1    0.10    0.50
   0 -16   1    0.30    2.10
   0 -16   1    0.50    0.60
   0 -16   1    0.20    1.10
   0 -16   1    1.40    0.70
   0 -16   1    0.00    0.50
   0 -16   1    0.70    0.80
  -1  16  -1   23.40    2.50
  -1  16  -1   19.60    1.80
  -1  16  -1   18.80    1.80
  -1  16  -1   19.40    1.50
  -1  16  -1   17.10    1.50
   1 -16   1   25.10    3.20
   1 -16   1   23.80    3.30
   1 -16   1   17.60    1.70
   1 -16   1   19.60    1.80
   1 -16   1   18.40    1.60
   1 -16   1   19.60    1.60
   1 -16   1   19.40    1.70
   1 -16   1   21.90    3.00
  -2  16  -1    1.20    0.70
  -2  16  -1    3.90    1.20
  -2  16  -1    3.70    0.70
  -2  16  -1    3.20    0.80
   2 -16   1    1.40    0.80
   2 -16   1    2.50    1.50
   2 -16   1    3.60    0.70
   2 -16   1    3.80    0.80
   2 -16   1    1.80    0.70
   2 -16   1    2.20    0.70
   2 -16   1    1.40    1.40
  -3  16  -1   50.39    4.10
  -3  16  -1   50.59    3.40
  -3  16  -1   52.19    3.70
  -3  16  -1   51.89    3.50
   3 -16   1   51.49    3.60
   3 -16   1   53.59    3.70
   3 -16   1   60.49    5.00
   3 -16   1   52.79    3.50
   3 -16   1   54.49    3.60
   3 -16   1   58.09    3.70
   3 -16   1   60.29    3.70
  -4  16  -1   24.20    1.70
  -4  16  -1   25.20    1.90
  -4  16  -1   25.00    2.60
   4 -16   1   25.80    2.00
   4 -16   1   24.30    2.10
   4 -16   1   25.40    2.10
   4 -16   1   24.20    2.10
   4 -16   1   17.40    3.00
   4 -16   1   22.80    2.00
  -5  16  -1   20.70    2.30
  -5  16  -1   18.10    1.50
  -5  16  -1   17.90    1.60
   5 -16   1   21.30    1.80
   5 -16   1   19.20    1.80
   5 -16   1   24.80    3.50
   5 -16   1   19.80    1.90
   5 -16   1   21.60    1.90
   5 -16   1   20.10    1.70
  -6  16  -1    1.10    0.60
   6 -16   1    0.90    0.70
   6 -16   1    0.30    0.60
   6 -16   1    0.40    0.60
   6 -16   1    0.10    0.50
   7 -16   1   15.60    1.50
   7 -16   1   16.70    1.60
   7 -16   1   17.30    1.50
   7 -16   1   14.90    1.30
   8 -16   1    9.00    1.00
   8 -16   1    8.60    1.00
   8 -16   1    9.50    0.90
   8 -16   1    9.50    1.00
   9 -16   1    8.30    0.90
   9 -16   1    9.80    0.90
   9 -16   1    9.10    0.90
   8  15  -1   -0.10    0.30
  -8 -15   1    0.00    0.30
   7  15  -1    0.70    0.30
   7  15  -1    0.80    0.40
   7  15  -1    0.00    0.40
  -7 -15   1    0.30    0.30
  -7 -15   1    0.30    0.40
   6  15  -1    0.00    0.40
   6  15  -1    0.00    0.60
   6  15  -1   -0.60    0.30
   6  15  -1    0.10    0.30
  -6 -15   1    0.20    0.50
  -6 -15   1    0.50    0.40
   5  15  -1    1.80    0.60
   5  15  -1    1.80    0.60
   5  15  -1    1.90    0.40
   5  15  -1    2.90    0.80
  -5 -15   1    2.10    0.80
  -5 -15   1    1.60    0.60
   4  15  -1   19.60    1.40
   4  15  -1   20.50    2.10
   4  15  -1   22.50    2.00
  -4 -15   1   15.40    1.90
  -4 -15   1   14.40    6.20
   3  15  -1   19.80    1.40
   3  15  -1   22.70    2.20
   3  15  -1   19.60    2.10
   3  15  -1   22.40    2.20
   3  15  -1   21.00    1.60
   3  15  -1   18.90    1.60
  -3 -15   1   20.90    1.70
  -3 -15   1   22.00    6.90
  -3 -15   1   22.00    2.30
  -3 -15   1   22.30    3.20
  -3 -15   1   19.10    2.00
  -3 -15   1   18.80    1.60
   2  15  -1   14.70    1.20
   2  15  -1    9.80    1.30
   2  15  -1   13.10    1.20
   2  15  -1   14.90    1.90
   2  15  -1   11.50    1.40
  -2 -15   1    9.10    2.10
  -2 -15   1   13.20    2.40
  -2 -15   1    8.10    3.40
  -2 -15   1   13.60    1.30
  -2 -15   1    9.30    1.40
  -2 -15   1    9.50    1.20
  -2 -15   1   12.70    1.30
   1  15  -1   76.19    4.80
   1  15  -1   79.89    5.10
   1  15  -1   81.99    5.20
   1  15  -1   89.39    5.90
   1  15  -1   79.29    5.10
  -1 -15   1   74.09    5.40
  -1 -15   1   81.79    7.40
  -1 -15   1   81.39    5.00
  -1 -15   1   76.99    6.70
  -1 -15   1   77.99    4.90
  -1 -15   1   78.89    5.30
  -1 -15   1   78.99    4.90
   0  15  -1    4.60    0.90
   0  15  -1    2.70    0.60
   0  15  -1    5.20    1.20
   0  15  -1    4.20    1.00
   0  15  -1    3.70    0.70
   0 -15   1    3.60    0.80
   0 -15   1    3.30    0.80
   0 -15   1    2.60    1.40
   0 -15   1   -0.10    2.10
   0 -15   1    2.00    0.80
   0 -15   1    3.60    0.70
   0 -15   1    2.40    0.90
   0 -15   1    3.00    0.80
  -1  15  -1   91.69    5.70
  -1  15  -1   91.49    5.80
  -1  15  -1   90.19    5.50
  -1  15  -1   96.79    6.20
   1 -15   1   91.09    6.80
   1 -15   1   97.19    5.70
   1 -15   1   91.09    5.90
   1 -15   1   90.39    6.00
   1 -15   1   93.99    6.60
   1 -15   1   93.09    5.60
   1 -15   1   91.49    5.60
   1 -15   1   90.49    5.70
  -2  15  -1    2.40    0.80
  -2  15  -1    1.10    0.70
  -2  15  -1    2.80    0.60
  -2  15  -1    2.20    1.10
   2 -15   1    2.10    1.50
   2 -15   1    1.30    1.30
   2 -15   1    3.00    0.90
   2 -15   1    1.70    0.70
   2 -15   1    0.90    0.70
   2 -15   1    2.00    0.70
   2 -15   1    3.10    0.70
   2 -15   1    1.90    0.80
  -3  15  -1    4.20    0.70
  -3  15  -1    5.40    1.00
  -3  15  -1    4.80    1.40
  -3  15  -1    6.30    1.00
   3 -15   1    4.10    0.90
   3 -15   1    5.30    1.00
   3 -15   1    7.30    2.00
   3 -15   1    4.70    0.90
   3 -15   1    5.50    0.90
   3 -15   1    3.60    0.90
  -4  15  -1    7.00    2.60
  -4  15  -1    5.50    0.70
  -4  15  -1    4.30    0.80
   4 -15   1    4.50    0.90
   4 -15   1    4.00    0.90
   4 -15   1    4.60    1.00
   4 -15   1    3.20    0.80
   4 -15   1    4.80    1.00
   4 -15   1    5.40    0.90
  -5  15  -1    4.80    1.30
  -5  15  -1    4.70    0.80
  -5  15  -1    4.10    0.70
   5 -15   1    4.40    0.90
   5 -15   1    4.20    0.80
   5 -15   1    5.00    0.90
   5 -15   1    3.80    1.60
   5 -15   1    3.90    1.00
   5 -15   1    4.20    0.90
  -6  15  -1   -0.30    0.40
  -6  15  -1    0.30    1.00
   6 -15   1    0.50    0.60
   6 -15   1    1.00    0.70
   6 -15   1   -0.10    0.70
   6 -15   1   -0.20    0.60
   6 -15   1    0.10    1.10
   7 -15   1    0.90    0.70
   7 -15   1    0.00    0.60
   7 -15   1    0.00    0.60
   7 -15   1    0.60    0.50
   8 -15   1    5.10    0.70
   8 -15   1    4.80    0.80
   8 -15   1    3.00    0.70
   8 -15   1    3.10    0.70
   9 -15   1    9.80    1.00
   9 -15   1   10.30    1.10
   9 -15   1   10.20    1.00
  10 -15   1    1.00    0.40
  10 -15   1    0.40    0.30
  10 -15   1    0.60    0.40
   8  14  -1    0.30    0.20
   8  14  -1    0.30    0.40
  -8 -14   1    0.20    0.30
  -8 -14   1    0.50    0.40
   7  14  -1   10.40    0.80
   7  14  -1   11.70    1.00
   7  14  -1    6.80    1.00
  -7 -14   1   10.70    1.00
  -7 -14   1    9.50    1.30
   6  14  -1    0.20    0.30
   6  14  -1    0.00    0.50
   6  14  -1   -0.20    0.70
  -6 -14   1   -0.20    0.60
  -6 -14   1    0.20    0.40
   5  14  -1   -0.30    0.50
   5  14  -1    0.00    0.70
   5  14  -1    0.20    0.40
   5  14  -1    0.40    0.60
  -5 -14   1    0.30    0.70
  -5 -14   1    0.70    0.60
  -5 -14   1    0.20    0.50
   4  14  -1    0.60    0.40
   4  14  -1    0.60    0.80
   4  14  -1   -0.40    0.40
   4  14  -1    2.90    1.00
   4  14  -1    0.50    0.60
  -4 -14   1    4.20    7.00
  -4 -14   1    0.60    0.50
  -4 -14   1   -0.20    0.50
  -4 -14   1    1.10    0.80
  -4 -14   1    0.90    1.20
   3  14  -1   75.89    4.60
   3  14  -1   82.29    4.70
   3  14  -1   75.79    4.90
   3  14  -1   73.39    5.20
   3  14  -1   77.59    4.70
   3  14  -1   75.89    5.10
  -3 -14   1   75.69    8.10
  -3 -14   1   79.39    5.50
  -3 -14   1   77.49    4.80
  -3 -14   1   73.99    4.70
  -3 -14   1   80.59    5.30
  -3 -14   1   73.09    5.90
   2  14  -1    2.30    1.00
   2  14  -1    1.10    0.60
   2  14  -1    1.20    0.80
   2  14  -1    1.70    0.60
   2  14  -1    0.60    0.70
  -2 -14   1    1.00    1.00
  -2 -14   1    1.00    1.20
  -2 -14   1    0.80    0.60
  -2 -14   1    1.10    0.70
  -2 -14   1    1.70    0.70
  -2 -14   1   -0.30    2.80
  -2 -14   1    2.30    1.30
   1  14  -1    2.30    0.80
   1  14  -1    2.80    0.70
   1  14  -1    2.50    1.00
   1  14  -1    2.20    0.80
   1  14  -1    3.20    0.70
  -1 -14   1    1.40    0.70
  -1 -14   1    2.30    2.30
  -1 -14   1    3.30    0.90
  -1 -14   1    1.40    1.00
  -1 -14   1    2.30    1.10
  -1 -14   1    2.80    0.70
  -1 -14   1    1.90    0.70
  -1 -14   1    2.70    1.30
   0  14  -1    1.00    0.70
   0  14  -1    0.00    0.50
   0  14  -1    0.10    0.80
   0  14  -1   -0.50    0.60
   0 -14   1    0.30    0.60
   0 -14   1   -1.30    1.90
   0 -14   1    0.50    0.70
   0 -14   1   -0.10    0.50
   0 -14   1    0.30    0.60
   0 -14   1   -0.90    0.90
   0 -14   1   -0.40    0.60
   0 -14   1   -0.10    0.70
  -1  14  -1   11.40    1.50
  -1  14  -1   12.10    1.40
  -1  14  -1    9.30    1.10
  -1  14  -1   11.90    1.70
  -1  14  -1    9.40    1.50
   1 -14   1   13.20    1.60
   1 -14   1   14.40    2.50
   1 -14   1   12.50    2.20
   1 -14   1   11.10    1.20
   1 -14   1   11.00    1.20
   1 -14   1   11.60    1.50
   1 -14   1   12.10    1.20
   1 -14   1   12.10    1.30
  -2  14  -1    0.40    0.40
  -2  14  -1    0.30    0.60
  -2  14  -1    0.70    0.90
  -2  14  -1    0.80    0.70
  -2  14  -1    0.30    0.60
   2 -14   1    0.10    0.60
   2 -14   1   -0.30    0.60
   2 -14   1   -0.10    0.60
   2 -14   1   -0.10    0.60
   2 -14   1    0.90    1.40
   2 -14   1    1.20    1.20
   2 -14   1   -0.40    0.60
   2 -14   1    0.60    0.70
  -3  14  -1   80.79    4.80
  -3  14  -1   68.69    5.10
  -3  14  -1   75.69    4.90
  -3  14  -1   73.39    4.60
  -3  14  -1   79.29    5.30
   3 -14   1   90.09    6.20
   3 -14   1   76.69    4.90
   3 -14   1   83.19    4.90
   3 -14   1   76.89    4.80
   3 -14   1   72.09    4.70
   3 -14   1   79.09    4.90
  -4  14  -1    4.20    0.80
  -4  14  -1    5.10    1.20
  -4  14  -1    4.70    0.80
  -4  14  -1    4.10    0.60
   4 -14   1    4.90    0.90
   4 -14   1    3.10    0.80
   4 -14   1    2.40    1.40
   4 -14   1    3.30    1.10
   4 -14   1    2.40    0.80
   4 -14   1    3.20    0.80
  -5  14  -1   31.80    2.20
  -5  14  -1   33.50    2.80
   5 -14   1   33.30    2.50
   5 -14   1   32.90    2.50
   5 -14   1   33.00    2.30
   5 -14   1   27.40    3.30
   5 -14   1   35.40    2.40
   5 -14   1   31.80    2.50
  -6  14  -1    8.00    0.90
  -6  14  -1    7.20    1.30
   6 -14   1    7.00    1.10
   6 -14   1    6.40    1.70
   6 -14   1    8.20    1.00
   6 -14   1    8.40    1.20
   6 -14   1   10.40    1.30
   7 -14   1    3.70    0.90
   7 -14   1    3.30    0.80
   7 -14   1    4.40    0.90
   7 -14   1    3.20    0.80
   8 -14   1    6.00    1.00
   8 -14   1    6.20    0.90
   8 -14   1    5.80    0.90
   8 -14   1    8.20    0.90
   9 -14   1    4.30    0.70
   9 -14   1    5.10    0.80
   9 -14   1    5.40    0.80
  10 -14   1    1.30    0.40
  10 -14   1    2.10    0.40
  10 -14   1    1.40    0.40
   9  13  -1    1.20    0.20
   9  13  -1    1.00    0.30
  -9 -13   1    0.20    0.40
   8  13  -1    0.80    0.60
   8  13  -1    0.80    0.30
   8  13  -1    0.40    0.40
  -8 -13   1    0.40    0.60
  -8 -13   1    0.60    0.40
   7  13  -1   21.70    1.50
   7  13  -1   19.30    1.50
  -7 -13   1   21.90    1.90
  -7 -13   1   20.70    1.60
   6  13  -1   -0.40    0.30
   6  13  -1    0.00    0.40
   6  13  -1    0.40    0.50
   6  13  -1    0.70    0.80
  -6 -13   1    0.10    0.50
  -6 -13   1   -0.10    0.70
   5  13  -1   10.90    1.20
   5  13  -1    9.30    1.00
   5  13  -1   11.50    1.60
   5  13  -1    9.90    1.10
   5  13  -1   10.40    1.70
  -5 -13   1   12.30    1.20
  -5 -13   1   10.90    1.20
  -5 -13   1    8.90    1.40
   4  13  -1   -0.30    0.40
   4  13  -1   -0.60    0.70
   4  13  -1   -0.50    0.40
   4  13  -1   -0.50    0.80
   4  13  -1    0.30    0.60
  -4 -13   1    0.20    0.60
  -4 -13   1   -0.80    1.10
  -4 -13   1   -0.10    0.70
  -4 -13   1   -0.40    0.50
  -4 -13   1   -2.30    5.30
   3  13  -1    9.60    1.30
   3  13  -1   12.60    1.80
   3  13  -1   10.30    1.00
   3  13  -1    9.40    1.50
   3  13  -1    8.70    1.10
   3  13  -1   10.00    1.10
  -3 -13   1   12.20    3.90
  -3 -13   1    9.60    2.00
  -3 -13   1   11.80    1.50
  -3 -13   1    8.00    1.10
  -3 -13   1   11.50    2.10
  -3 -13   1   11.80    1.20
   2  13  -1   47.80    3.10
   2  13  -1   44.80    2.80
   2  13  -1   37.10    2.60
   2  13  -1   46.00    3.40
   2  13  -1   47.70    3.20
  -2 -13   1   38.50    2.90
  -2 -13   1   38.40    3.90
  -2 -13   1   46.10    2.90
  -2 -13   1   45.60    2.90
  -2 -13   1   39.50    3.50
   1  13  -1   33.70    3.00
   1  13  -1   38.10    2.90
   1  13  -1   38.90    2.50
   1  13  -1   36.50    2.50
   1  13  -1   36.10    3.00
   1  13  -1   37.40    2.70
  -1 -13   1   39.30    3.70
  -1 -13   1   35.30    2.50
  -1 -13   1   30.80    2.90
  -1 -13   1   37.40    2.60
  -1 -13   1   41.70    3.00
  -1 -13   1   37.70    3.10
  -1 -13   1   41.20    4.60
  -1 -13   1   38.20    2.60
   0  13  -1   23.30    1.60
   0  13  -1   21.90    2.10
   0  13  -1   25.20    1.90
   0  13  -1   25.90    2.30
   0 -13   1   22.30    2.80
   0 -13   1   22.80    1.70
   0 -13   1   20.60    2.90
   0 -13   1   19.90    1.70
   0 -13   1   17.50    2.00
   0 -13   1   19.50    1.70
   0 -13   1   23.10    1.80
  -1  13  -1    5.20    1.20
  -1  13  -1    5.20    1.20
  -1  13  -1    6.00    0.90
  -1  13  -1    5.70    1.00
  -1  13  -1    7.10    0.80
   1 -13   1    8.10    1.00
   1 -13   1    7.80    1.00
   1 -13   1    7.40    1.80
   1 -13   1    6.50    1.70
   1 -13   1    6.80    0.90
   1 -13   1    7.70    1.50
   1 -13   1    7.90    1.00
  -2  13  -1   11.30    1.50
  -2  13  -1   11.20    1.20
  -2  13  -1   11.70    1.60
  -2  13  -1   12.90    1.30
   2 -13   1   10.30    1.30
   2 -13   1    9.50    2.00
   2 -13   1    7.90    1.20
   2 -13   1   10.90    1.10
   2 -13   1   10.00    1.20
   2 -13   1   10.70    1.20
   2 -13   1   11.10    1.80
  -3  13  -1   53.09    3.80
  -3  13  -1   47.90    3.40
  -3  13  -1   50.19    3.70
  -3  13  -1   53.69    3.30
   3 -13   1   55.29    3.50
   3 -13   1   51.89    3.50
   3 -13   1   50.29    3.40
   3 -13   1   55.69    4.40
   3 -13   1   53.49    3.50
   3 -13   1   51.39    3.30
  -4  13  -1    9.70    1.50
  -4  13  -1   11.00    1.30
  -4  13  -1    8.90    1.40
  -4  13  -1   10.20    1.20
   4 -13   1   12.60    1.20
   4 -13   1    7.90    1.10
   4 -13   1   10.80    1.20
   4 -13   1    9.80    1.20
   4 -13   1    8.80    1.20
   4 -13   1    8.20    1.20
   4 -13   1    7.90    1.80
  -5  13  -1    6.10    1.20
  -5  13  -1    6.40    0.80
   5 -13   1    4.80    1.30
   5 -13   1    4.20    1.40
   5 -13   1    3.50    0.90
   5 -13   1    7.30    1.30
   5 -13   1    5.00    1.00
   5 -13   1    5.10    0.90
  -6  13  -1   -0.10    0.40
  -6  13  -1    1.20    0.80
   6 -13   1    0.20    1.00
   6 -13   1   -0.20    0.60
   6 -13   1    0.20    0.60
   6 -13   1    0.40    0.70
   6 -13   1   -0.60    0.50
   7 -13   1   13.90    2.20
   7 -13   1    8.70    1.20
   7 -13   1   12.70    1.50
   7 -13   1   13.20    1.20
   7 -13   1   14.70    1.50
   8 -13   1    0.90    0.60
   8 -13   1    0.40    0.60
   8 -13   1    0.50    0.50
   8 -13   1   -0.30    0.50
   9 -13   1    2.90    0.70
   9 -13   1    2.00    0.60
   9 -13   1    3.40    0.60
   9  12  -1   19.50    1.30
   9  12  -1   19.70    1.20
  -9 -12   1   18.50    1.60
   8  12  -1    0.70    0.40
   8  12  -1    0.40    0.40
   8  12  -1    0.20    0.60
  -8 -12   1    0.40    0.40
  -8 -12   1    0.10    0.60
   7  12  -1    2.70    0.80
   7  12  -1    4.60    0.80
   7  12  -1    3.70    0.60
  -7 -12   1    3.90    0.70
  -7 -12   1    4.40    1.10
   6  12  -1   12.50    1.20
   6  12  -1   10.60    1.40
   6  12  -1   11.00    1.10
  -6 -12   1   10.30    1.70
  -6 -12   1   11.50    1.20
   5  12  -1   86.99    5.00
   5  12  -1   83.49    5.10
   5  12  -1   78.29    5.10
   5  12  -1   81.99    5.50
   5  12  -1   76.19    5.40
  -5 -12   1   88.59    5.60
  -5 -12   1   82.19    5.10
   4  12  -1   90.09    5.20
   4  12  -1   84.79    5.60
   4  12  -1   83.89    5.50
   4  12  -1   85.89    5.30
   4  12  -1   88.49    5.10
  -4 -12   1   79.89    5.20
  -4 -12   1   85.49    5.10
  -4 -12   1   64.19    8.10
  -4 -12   1   79.49    6.20
   3  12  -1   32.80    2.60
   3  12  -1   34.20    2.80
   3  12  -1   33.70    2.50
   3  12  -1   37.30    3.00
   3  12  -1   36.10    2.40
   3  12  -1   33.80    2.30
  -3 -12   1   32.90    2.50
  -3 -12   1   35.60    2.40
  -3 -12   1   39.80    5.20
  -3 -12   1   39.70    2.60
  -3 -12   1   33.30    2.90
   2  12  -1   15.80    1.30
   2  12  -1   16.30    1.50
   2  12  -1   16.40    1.30
   2  12  -1   17.80    1.90
   2  12  -1   14.10    2.20
   2  12  -1   16.50    2.10
  -2 -12   1   14.50    1.40
  -2 -12   1   13.60    1.30
  -2 -12   1   11.40    1.70
  -2 -12   1   10.80    1.60
  -2 -12   1   15.90    1.40
  -2 -12   1    9.50    3.00
   1  12  -1  238.18   14.30
   1  12  -1  229.18   14.00
   1  12  -1  242.68   14.10
   1  12  -1  226.18   13.80
   1  12  -1  226.08   14.30
  -1 -12   1  236.98   13.90
  -1 -12   1  235.88   14.40
  -1 -12   1  254.87   15.10
  -1 -12   1  252.57   14.00
  -1 -12   1  256.87   14.90
  -1 -12   1  259.27   14.40
  -1 -12   1  235.68   13.90
   0  12  -1   41.00    2.70
   0  12  -1   42.80    2.60
   0  12  -1   41.30    3.70
   0  12  -1   42.10    2.90
   0  12  -1   37.70    3.00
   0 -12   1   39.00    2.70
   0 -12   1   34.70    3.80
   0 -12   1   36.30    3.00
   0 -12   1   45.00    3.20
   0 -12   1   36.70    3.70
  -1  12  -1   49.30    3.30
  -1  12  -1   46.00    3.50
  -1  12  -1   47.80    3.20
  -1  12  -1   49.00    3.10
  -1  12  -1   46.10    4.40
   1 -12   1   48.00    3.70
   1 -12   1   52.19    3.20
   1 -12   1   51.69    3.30
   1 -12   1   51.19    3.20
   1 -12   1   54.69    4.20
   1 -12   1   53.89    4.20
   1 -12   1   52.29    3.50
  -2  12  -1   19.40    1.90
  -2  12  -1   22.60    1.70
  -2  12  -1   23.60    1.60
   2 -12   1   23.50    2.20
   2 -12   1   20.70    1.70
   2 -12   1   17.00    1.70
   2 -12   1   20.20    1.80
   2 -12   1   18.50    2.50
   2 -12   1   22.60    2.40
   2 -12   1   21.70    1.80
  -3  12  -1   15.90    1.40
  -3  12  -1   16.50    1.60
  -3  12  -1   14.00    1.20
  -3  12  -1   13.30    1.10
  -3  12  -1   16.70    1.80
   3 -12   1   14.50    1.50
   3 -12   1   14.70    1.40
   3 -12   1   16.40    1.40
   3 -12   1   15.90    1.50
   3 -12   1   13.00    1.30
   3 -12   1   20.60    3.40
  -4  12  -1    0.90    0.80
  -4  12  -1    0.40    0.70
  -4  12  -1    0.20    0.50
  -4  12  -1    0.50    0.40
   4 -12   1   -0.20    0.60
   4 -12   1    0.30    0.60
   4 -12   1   -0.90    0.60
   4 -12   1   -0.50    0.50
   4 -12   1   -0.40    0.90
   4 -12   1    0.80    0.50
   4 -12   1    0.20    0.50
  -5  12  -1   70.39    4.80
  -5  12  -1   69.69    4.30
  -5  12  -1   74.69    4.90
   5 -12   1   72.49    4.60
   5 -12   1   75.29    4.50
   5 -12   1   74.49    4.70
   5 -12   1   73.49    4.60
   5 -12   1   73.59    4.70
   5 -12   1   70.69    5.50
  -6  12  -1    1.90    0.80
   6 -12   1    1.10    0.80
   6 -12   1    2.00    0.90
   6 -12   1    0.60    1.00
   6 -12   1    2.40    0.70
   6 -12   1    1.00    0.90
   6 -12   1    1.20    0.70
   7 -12   1   47.30    3.10
   7 -12   1   44.80    3.10
   7 -12   1   39.80    3.80
   7 -12   1   42.80    3.00
   7 -12   1   43.40    2.90
   7 -12   1   46.60    3.10
   8 -12   1    7.70    1.10
   8 -12   1    6.80    1.00
   8 -12   1    7.70    1.50
   8 -12   1    7.80    1.10
   9 -12   1    0.20    0.50
   9 -12   1    0.30    0.30
   9 -12   1    1.50    1.20
   9 -12   1    0.30    0.50
   9 -12   1    0.60    0.50
  10 -12   1   -0.10    0.40
  10 -12   1    0.00    0.30
  10 -12   1   -0.20    0.60
  10 -12   1    0.90    1.20
  11 -12   1   -0.20    1.00
  11 -12   1    0.50    0.30
   9  11  -1    6.30    0.70
   9  11  -1    6.90    0.60
  -9 -11   1    5.50    0.90
  -9 -11   1    6.40    0.60
   8  11  -1    6.50    0.70
   8  11  -1    6.60    0.80
   8  11  -1    5.80    1.00
  -8 -11   1    6.30    0.80
  -8 -11   1    7.80    1.00
  -8 -11   1    5.30    1.10
   7  11  -1   17.40    1.50
   7  11  -1   16.30    1.40
   7  11  -1   19.40    1.90
  -7 -11   1   18.50    2.10
  -7 -11   1   22.30    1.80
  -7 -11   1   18.00    1.50
   6  11  -1    1.30    0.60
   6  11  -1    1.30    0.80
   6  11  -1    2.70    0.70
  -6 -11   1    1.90    0.60
  -6 -11   1    0.70    0.50
  -6 -11   1    1.70    1.30
  -6 -11   1    2.90    1.30
  -6 -11   1    0.00    0.60
   5  11  -1  322.77   18.80
   5  11  -1  328.27   18.80
   5  11  -1  326.47   19.10
   5  11  -1  332.47   18.70
   5  11  -1  304.67   19.10
  -5 -11   1  343.07   18.90
  -5 -11   1  317.17   18.70
  -5 -11   1  340.37   19.40
   4  11  -1  326.07   16.90
   4  11  -1  276.07   16.60
   4  11  -1  314.77   16.70
   4  11  -1  313.07   17.10
   4  11  -1  293.87   17.20
  -4 -11   1  259.37   16.60
  -4 -11   1  280.67   16.80
  -4 -11   1  283.87   19.40
  -4 -11   1  302.97   17.90
  -4 -11   1  282.47   17.50
  -4 -11   1  281.07   16.70
   3  11  -1  145.59    8.90
   3  11  -1  147.29    8.80
   3  11  -1  142.19    9.10
   3  11  -1  146.29    8.70
   3  11  -1  141.89    9.50
  -3 -11   1  152.88    9.50
  -3 -11   1  145.79    9.10
  -3 -11   1  158.48    8.90
  -3 -11   1  148.79    9.50
  -3 -11   1  161.98    9.30
  -3 -11   1  144.99    8.80
  -3 -11   1  163.18   10.90
   2  11  -1   46.00    3.00
   2  11  -1   42.90    3.20
   2  11  -1   40.00    3.10
   2  11  -1   43.30    2.70
  -2 -11   1   47.30    3.40
  -2 -11   1   41.30    4.60
  -2 -11   1   34.00    3.30
  -2 -11   1   40.40    2.70
  -2 -11   1   34.00    3.00
   1  11  -1  137.29    8.70
   1  11  -1  139.39    8.40
   1  11  -1  138.39    8.50
   1  11  -1  137.99    8.30
   1  11  -1  136.29    8.70
  -1 -11   1  146.89    8.90
  -1 -11   1  143.79    8.40
  -1 -11   1  158.78    9.60
  -1 -11   1  152.98    8.40
   0  11  -1   19.60    1.70
   0  11  -1   21.00    1.40
   0  11  -1   21.80    2.00
   0  11  -1   19.00    1.80
   0  11  -1   19.40    1.50
   0 -11   1   14.60    2.40
   0 -11   1   19.00    1.90
   0 -11   1   17.10    2.30
  -1  11  -1   64.49    5.10
  -1  11  -1   70.29    4.20
  -1  11  -1   67.99    4.30
  -1  11  -1   66.09    4.50
   1 -11   1   65.99    4.90
   1 -11   1   66.59    4.40
   1 -11   1   72.79    4.90
  -2  11  -1    0.20    0.30
  -2  11  -1    0.60    0.80
  -2  11  -1    0.10    0.40
  -2  11  -1   -0.30    0.40
  -2  11  -1    0.00    0.60
   2 -11   1   -1.00    1.00
   2 -11   1    0.00    0.50
   2 -11   1    0.50    0.90
  -3  11  -1   12.90    1.10
   3 -11   1   15.40    1.50
   3 -11   1   15.70    1.50
   3 -11   1   14.10    1.40
   3 -11   1   14.20    2.10
  -4  11  -1    0.10    0.30
  -4  11  -1   -0.10    0.60
   4 -11   1   -0.30    0.60
   4 -11   1    0.50    0.60
   4 -11   1    0.10    1.00
   4 -11   1   -0.80    0.80
   4 -11   1    0.00    0.60
   4 -11   1    0.30    0.60
  -5  11  -1   10.40    1.30
  -5  11  -1   10.30    0.90
   5 -11   1   11.30    1.50
   5 -11   1   10.30    1.20
   5 -11   1   13.20    1.50
   5 -11   1   12.70    1.30
   5 -11   1   15.30    2.30
   5 -11   1   12.60    1.20
   6 -11   1    7.50    1.10
   6 -11   1    9.70    1.30
   6 -11   1    8.10    1.10
   6 -11   1    8.90    1.00
   6 -11   1    7.70    1.80
   6 -11   1   10.50    1.10
  -7  11  -1   30.40    2.50
   7 -11   1   34.00    2.50
   7 -11   1   33.60    3.20
   7 -11   1   33.30    2.50
   7 -11   1   34.00    2.40
   7 -11   1   37.40    2.50
   7 -11   1   31.50    2.30
   8 -11   1    4.50    0.90
   8 -11   1    3.70    0.70
   8 -11   1    3.30    0.70
   8 -11   1    4.20    0.80
   8 -11   1    3.90    0.80
   9 -11   1    3.60    0.80
   9 -11   1    3.10    0.60
   9 -11   1    2.50    0.70
   9 -11   1    4.30    0.90
  10 -11   1    2.30    1.00
  10 -11   1    0.60    0.60
  10 -11   1    0.10    0.40
  11 -11   1    1.00    0.40
  11 -11   1   -0.10    1.10
  10  10  -1    1.20    0.40
  10  10  -1    1.00    0.30
 -10 -10   1    0.70    0.50
   9  10  -1    0.30    0.60
   9  10  -1    0.00    0.40
   9  10  -1    0.20    0.40
  -9 -10   1   -0.40    0.60
  -9 -10   1    0.00    0.30
  -9 -10   1   -0.10    0.80
   8  10  -1    4.40    0.70
   8  10  -1    2.40    0.90
   8  10  -1    2.80    0.50
  -8 -10   1    3.60    0.60
  -8 -10   1    3.80    1.30
  -8 -10   1    2.60    1.10
  -8 -10   1    2.40    1.20
   7  10  -1    0.90    0.50
   7  10  -1    0.10    0.50
   7  10  -1    0.50    0.80
  -7 -10   1    0.30    0.50
  -7 -10   1   -0.90    1.40
  -7 -10   1   -0.70    1.30
  -7 -10   1    0.30    1.40
   6  10  -1   10.20    1.50
   6  10  -1    9.50    1.10
   6  10  -1    9.80    1.00
  -6 -10   1    9.80    1.60
  -6 -10   1    9.90    1.70
  -6 -10   1    8.70    1.20
  -6 -10   1    9.20    2.10
   5  10  -1    3.70    1.10
   5  10  -1    3.20    0.70
   5  10  -1    4.30    1.00
  -5 -10   1    4.30    1.30
  -5 -10   1    3.70    1.40
  -5 -10   1    4.30    1.30
  -5 -10   1    4.40    0.90
   4  10  -1   16.00    1.40
   4  10  -1   17.80    1.40
   4  10  -1   20.50    2.00
   4  10  -1   17.10    1.30
   4  10  -1   20.30    1.60
   4  10  -1   18.00    1.80
  -4 -10   1   17.70    2.50
  -4 -10   1   15.10    1.40
  -4 -10   1   15.30    2.10
  -4 -10   1   15.60    2.10
  -4 -10   1   13.30    1.40
  -4 -10   1   13.20    1.50
  -4 -10   1   14.00    5.00
   3  10  -1    1.00    0.80
   3  10  -1    4.20    1.00
   3  10  -1    1.80    0.80
   3  10  -1    3.00    0.80
   3  10  -1    2.00    1.10
   3  10  -1    2.00    0.60
  -3 -10   1    3.40    3.20
  -3 -10   1    4.50    1.70
  -3 -10   1    6.50    1.00
  -3 -10   1    3.00    0.80
  -3 -10   1    1.80    0.60
  -3 -10   1    5.30    1.30
  -3 -10   1    4.20    1.30
   2  10  -1    4.40    0.90
   2  10  -1    4.30    1.00
   2  10  -1    6.30    0.90
   2  10  -1    4.70    1.00
   2  10  -1    5.70    0.70
  -2 -10   1    6.40    1.30
  -2 -10   1    2.10    2.40
  -2 -10   1    5.10    1.20
   1  10  -1   12.90    1.10
   1  10  -1   14.20    1.40
   1  10  -1   12.80    1.30
   1  10  -1    8.20    1.70
   1  10  -1   14.20    1.60
  -1 -10   1   16.10    1.80
  -1 -10   1   17.80    2.60
  -1 -10   1   17.30    1.80
   0  10  -1  180.98   10.00
   0  10  -1  178.58   10.40
   0  10  -1  182.28   10.20
   0  10  -1  178.58   10.30
   0  10  -1  186.08   10.40
   0 -10   1  160.28   10.80
   0 -10   1  162.28   10.80
   0 -10   1  166.58   10.40
  -1  10  -1   69.49    4.50
  -1  10  -1   73.29    4.60
  -1  10  -1   74.69    4.80
  -1  10  -1   74.69    4.90
  -1  10  -1   75.79    4.70
   1 -10   1   81.39    5.20
   1 -10   1   84.79    5.40
   1 -10   1   79.79    4.80
  -2  10  -1    0.40    0.40
  -2  10  -1    1.30    0.70
  -2  10  -1    0.80    0.40
   2 -10   1    0.20    0.90
   2 -10   1    0.30    0.50
   2 -10   1   -0.20    0.80
  -3  10  -1    3.10    0.80
   3 -10   1    3.30    1.20
  -4  10  -1   41.60    3.00
   4 -10   1   46.00    3.00
   4 -10   1   40.70    3.60
   4 -10   1   43.10    3.00
  -5  10  -1   48.60    3.50
  -5  10  -1   50.49    3.60
   5 -10   1   54.29    3.50
   5 -10   1   54.19    3.40
   5 -10   1   54.89    3.80
   5 -10   1   53.89    3.50
   5 -10   1   53.09    4.20
  -6  10  -1   19.40    1.80
   6 -10   1   18.90    1.70
   6 -10   1   16.70    1.80
   6 -10   1   19.60    1.50
   6 -10   1   18.10    2.40
   6 -10   1   21.20    1.60
   6 -10   1   22.30    1.80
  -7  10  -1    0.30    0.60
   7 -10   1    0.10    0.90
   7 -10   1    0.50    0.60
   7 -10   1    0.20    0.60
   7 -10   1    0.20    0.60
   7 -10   1   -0.50    0.50
   8 -10   1    0.50    0.60
   8 -10   1    1.00    0.60
   8 -10   1    0.50    0.50
   8 -10   1   -0.20    0.50
   8 -10   1    1.20    0.60
   9 -10   1   11.60    1.20
   9 -10   1   12.50    1.40
   9 -10   1   13.90    1.30
   9 -10   1   11.70    1.20
  10 -10   1    2.80    0.60
  10 -10   1    2.20    0.70
  10 -10   1    2.70    0.60
  11 -10   1   11.10    1.30
  11 -10   1   10.90    1.00
  12 -10   1    0.70    1.30
  10   9  -1    1.80    0.40
  10   9  -1    2.20    0.40
 -10  -9   1    1.50    0.60
 -10  -9   1    2.80    0.80
   9   9  -1   -0.50    0.30
   9   9  -1   -0.30    0.60
   9   9  -1    0.20    0.40
  -9  -9   1    0.40    1.20
  -9  -9   1    0.00    0.70
  -9  -9   1    0.30    0.40
  -9  -9   1   -0.70    1.10
   8   9  -1    0.80    0.70
   8   9  -1    0.90    0.60
   8   9  -1    0.50    0.40
  -8  -9   1    0.20    0.40
  -8  -9   1    0.50    1.40
  -8  -9   1    0.10    1.40
  -8  -9   1   -0.60    1.50
   7   9  -1    8.20    0.90
   7   9  -1    3.80    1.10
   7   9  -1    6.20    0.90
  -7  -9   1    7.80    1.60
  -7  -9   1    7.90    1.60
  -7  -9   1    6.10    0.90
   6   9  -1   24.60    1.80
   6   9  -1   23.10    2.20
   6   9  -1   22.10    1.70
  -6  -9   1   21.70    2.50
  -6  -9   1   22.80    1.90
  -6  -9   1   23.60    2.20
  -6  -9   1   20.30    2.10
   5   9  -1   16.10    1.70
   5   9  -1   12.40    1.10
   5   9  -1   12.90    1.20
   5   9  -1   15.10    1.70
  -5  -9   1   11.30    1.20
  -5  -9   1   13.90    1.40
  -5  -9   1   12.30    1.80
   4   9  -1    4.10    0.70
   4   9  -1    4.10    0.80
   4   9  -1    3.30    0.60
   4   9  -1    2.80    0.80
   4   9  -1    3.20    0.90
   4   9  -1    4.50    0.70
  -4  -9   1    3.40    1.90
  -4  -9   1    3.50    0.70
  -4  -9   1   -1.60    4.20
  -4  -9   1    3.90    1.10
  -4  -9   1    3.10    1.50
  -4  -9   1    3.70    0.90
  -4  -9   1    2.30    0.80
   3   9  -1   16.40    1.40
   3   9  -1   16.40    1.60
   3   9  -1   17.40    1.60
   3   9  -1   20.00    2.10
   3   9  -1   16.00    1.30
  -3  -9   1   23.40    2.70
  -3  -9   1   17.50    1.80
  -3  -9   1   17.50    1.70
  -3  -9   1   14.90    1.80
  -3  -9   1   13.60    1.40
  -3  -9   1   17.50    5.20
   2   9  -1   21.20    1.70
   2   9  -1   18.50    1.50
   2   9  -1   17.50    1.70
   2   9  -1   20.70    1.40
   2   9  -1   21.60    2.10
  -2  -9   1   19.50    2.00
  -2  -9   1   18.60    2.00
  -2  -9   1   15.70    2.80
   1   9  -1   91.09    5.80
   1   9  -1   86.59    5.80
   1   9  -1   95.39    6.00
   1   9  -1   95.79    6.00
  -1  -9   1  104.59    6.80
  -1  -9   1  111.69    6.30
  -1  -9   1  102.29    6.20
   0   9  -1    4.40    0.80
   0   9  -1    7.50    1.00
   0   9  -1    6.50    0.80
   0   9  -1    7.40    1.10
   0   9  -1    6.90    1.10
   0  -9   1    4.50    1.10
   0  -9   1    5.20    1.00
   0  -9   1    5.30    1.60
  -1   9  -1   94.19    5.70
  -1   9  -1   91.29    5.50
  -1   9  -1   87.29    5.40
   1  -9   1   94.99    6.10
   1  -9   1   95.09    5.60
  -2   9  -1   98.49    5.80
  -2   9  -1  105.19    6.10
   2  -9   1   92.09    6.50
   2  -9   1  103.79    6.20
   2  -9   1  102.59    6.00
  -3   9  -1   39.40    2.70
   3  -9   1   37.70    3.20
  -4   9  -1   19.00    1.60
  -4   9  -1   16.60    1.60
   4  -9   1   16.60    2.20
  -5   9  -1   41.70    2.70
  -5   9  -1   36.70    2.50
  -5   9  -1   35.60    2.50
   5  -9   1   32.20    2.50
   5  -9   1   34.10    2.50
   5  -9   1   34.60    2.50
   5  -9   1   33.70    3.20
  -6   9  -1   29.10    2.50
  -6   9  -1   34.20    2.50
  -6   9  -1   28.30    2.60
   6  -9   1   35.60    2.40
   6  -9   1   34.20    2.50
   6  -9   1   29.30    2.20
   6  -9   1   39.00    2.50
   6  -9   1   31.80    3.10
   6  -9   1   40.10    2.50
  -7   9  -1   52.59    3.70
   7  -9   1   54.99    3.40
   7  -9   1   54.49    3.60
   7  -9   1   51.59    3.40
   7  -9   1   57.29    3.60
   7  -9   1   51.79    3.50
   7  -9   1   51.29    4.20
  -8   9  -1    1.10    0.80
   8  -9   1    1.90    0.70
   8  -9   1    1.80    0.70
   8  -9   1    2.20    0.70
   8  -9   1    1.80    0.60
   8  -9   1    2.10    0.60
   9  -9   1    3.10    0.90
   9  -9   1    4.10    0.90
   9  -9   1    2.90    1.00
  10  -9   1   14.30    1.30
  10  -9   1   14.60    1.30
  10  -9   1   11.70    1.20
  11  -9   1   10.60    1.00
  11  -9   1   12.70    1.10
  12  -9   1    1.00    1.60
  12  -9   1    0.40    0.90
  10   8  -1    2.00    0.40
  10   8  -1    2.80    0.40
 -10  -8   1    2.70    1.00
 -10  -8   1    1.80    0.70
   9   8  -1    3.30    0.50
   9   8  -1    2.50    0.50
   9   8  -1    2.40    0.80
   9   8  -1    3.30    0.60
  -9  -8   1    3.40    1.40
  -9  -8   1    2.80    2.00
  -9  -8   1    2.80    1.20
  -9  -8   1    2.10    0.60
  -9  -8   1    3.10    1.50
   8   8  -1    0.20    0.70
   8   8  -1    0.70    0.50
   8   8  -1   -0.20    0.60
  -8  -8   1    0.80    1.30
  -8  -8   1    0.10    0.50
  -8  -8   1   -0.70    1.40
   7   8  -1    7.50    0.90
   7   8  -1    7.40    0.90
   7   8  -1    5.50    0.80
   7   8  -1    8.40    1.40
  -7  -8   1    7.00    1.30
  -7  -8   1    5.90    1.30
  -7  -8   1    4.70    0.80
   6   8  -1    5.40    0.80
   6   8  -1    8.30    1.00
   6   8  -1    5.60    1.20
   6   8  -1    8.00    1.30
  -6  -8   1    5.60    0.90
  -6  -8   1    5.10    1.00
  -6  -8   1    7.60    1.50
  -6  -8   1    5.40    1.10
   5   8  -1   60.29    3.80
   5   8  -1   65.69    3.70
   5   8  -1   56.19    3.80
   5   8  -1   58.89    3.80
   5   8  -1   62.99    4.00
  -5  -8   1   59.29    4.30
  -5  -8   1   61.79    4.60
  -5  -8   1   57.99    3.70
  -5  -8   1   61.69    3.80
  -5  -8   1   61.99    3.90
   4   8  -1   19.60    2.20
   4   8  -1   21.90    1.80
   4   8  -1   20.50    1.40
   4   8  -1   23.70    1.60
   4   8  -1   19.50    1.70
  -4  -8   1   18.00    1.60
  -4  -8   1   20.20    2.50
  -4  -8   1   17.70    1.90
  -4  -8   1   19.20    1.50
  -4  -8   1   14.30    4.60
  -4  -8   1   14.70    1.50
  -4  -8   1   18.10    2.00
   3   8  -1   72.29    4.60
   3   8  -1   67.49    4.20
   3   8  -1   60.49    4.10
   3   8  -1   61.49    3.90
   3   8  -1   66.09    4.20
  -3  -8   1   66.09    4.50
  -3  -8   1   66.79    4.00
  -3  -8   1   70.09    4.50
  -3  -8   1   65.89    4.00
  -3  -8   1   71.09    6.00
  -3  -8   1   63.09    4.60
   2   8  -1    1.50    0.70
   2   8  -1    0.40    0.70
   2   8  -1    1.20    0.50
  -2  -8   1    1.30    0.70
  -2  -8   1    1.90    0.60
  -2  -8   1    1.50    0.80
  -2  -8   1    0.30    2.00
  -2  -8   1    0.30    0.90
   1   8  -1  414.56   23.70
   1   8  -1  403.86   23.80
   1   8  -1  423.56   23.90
  -1  -8   1  407.26   24.00
  -1  -8   1  423.96   24.40
  -1  -8   1  424.86   24.00
   0   8  -1   76.99    4.40
   0   8  -1   70.39    4.20
   0   8  -1   72.49    4.40
   0   8  -1   69.99    4.10
   0  -8   1   66.09    4.40
   0  -8   1   60.79    4.70
   0  -8   1   64.89    4.40
  -1   8  -1   53.39    3.30
  -1   8  -1   52.19    3.20
  -1   8  -1   49.70    3.30
  -1   8  -1   49.00    3.10
   1  -8   1   59.89    3.80
   1  -8   1   42.10    3.40
  -2   8  -1    8.40    0.70
  -2   8  -1    9.00    1.00
  -2   8  -1    8.90    1.00
   2  -8   1    7.20    1.30
  -3   8  -1  262.77   14.90
   3  -8   1  252.97   15.30
  -4   8  -1    1.20    0.60
  -4   8  -1    0.60    0.60
  -4   8  -1    0.40    0.50
   4  -8   1    0.70    0.90
  -5   8  -1  218.38   12.00
  -5   8  -1  190.68   11.80
   5  -8   1  201.38   12.40
  -6   8  -1   43.30    3.10
  -6   8  -1   46.30    3.20
   6  -8   1   52.99    3.60
   6  -8   1   49.90    3.20
   6  -8   1   40.50    3.70
   6  -8   1   45.90    3.00
   6  -8   1   44.00    3.00
   6  -8   1   48.50    3.10
  -7   8  -1  108.09    6.80
   7  -8   1  108.89    6.50
   7  -8   1  101.89    7.20
   7  -8   1  104.89    6.30
   7  -8   1  109.19    6.40
   7  -8   1  105.89    6.50
   7  -8   1  110.19    6.50
  -8   8  -1    0.50    0.40
   8  -8   1    0.70    0.60
   8  -8   1    0.10    0.50
   8  -8   1    0.50    0.50
   8  -8   1   -0.70    0.50
   8  -8   1   -0.20    0.60
  -9   8  -1    6.30    1.30
  -9   8  -1    6.40    0.80
   9  -8   1    6.00    0.90
   9  -8   1    6.50    1.00
   9  -8   1    6.70    1.00
 -10   8  -1    0.10    0.50
  10  -8   1    0.00    0.60
  10  -8   1    0.30    0.50
  10  -8   1    0.10    0.50
  11  -8   1   25.00    1.80
  12  -8   1    1.20    1.30
  12  -8   1    2.40    1.20
  11   7  -1    0.30    0.30
 -11  -7   1    1.60    0.70
 -11  -7   1    0.50    0.50
  10   7  -1    0.40    0.40
  10   7  -1    1.30    0.40
 -10  -7   1    0.30    0.90
 -10  -7   1   -0.60    1.10
 -10  -7   1    2.50    1.20
   9   7  -1    2.00    0.50
   9   7  -1    1.30    0.50
   9   7  -1    1.60    0.60
   9   7  -1    1.60    0.80
  -9  -7   1    2.60    1.30
  -9  -7   1    1.40    0.50
  -9  -7   1    3.50    1.60
   8   7  -1    0.00    0.50
   8   7  -1    0.60    0.80
   8   7  -1    0.30    0.60
   8   7  -1   -0.10    0.50
   8   7  -1    1.00    0.70
  -8  -7   1    1.00    1.10
  -8  -7   1    0.60    1.10
  -8  -7   1    0.00    0.50
   7   7  -1   20.20    2.20
   7   7  -1   21.50    1.60
   7   7  -1   19.90    1.80
   7   7  -1   20.50    1.60
   7   7  -1   18.80    1.70
  -7  -7   1   23.60    2.00
  -7  -7   1   21.50    2.30
  -7  -7   1   21.60    1.70
   6   7  -1    4.30    0.80
   6   7  -1    6.40    0.90
   6   7  -1    3.80    1.00
   6   7  -1    4.40    0.70
   6   7  -1    4.10    0.70
  -6  -7   1    4.70    0.90
  -6  -7   1    4.30    1.20
  -6  -7   1    4.40    0.80
  -6  -7   1    3.90    0.80
   5   7  -1  195.28   11.10
   5   7  -1  194.68   11.30
   5   7  -1  177.28   11.20
   5   7  -1  176.18   11.00
   5   7  -1  203.98   11.10
  -5  -7   1  185.88   11.60
  -5  -7   1  190.58   11.60
  -5  -7   1  188.78   11.10
  -5  -7   1  197.38   11.10
  -5  -7   1  196.88   11.00
   4   7  -1   68.49    4.30
   4   7  -1   68.79    4.00
   4   7  -1   75.09    4.20
   4   7  -1   72.39    4.40
  -4  -7   1   67.89    4.60
  -4  -7   1   65.49    4.80
  -4  -7   1   60.59    4.10
  -4  -7   1   60.19    7.10
  -4  -7   1   71.69    4.60
  -4  -7   1   63.39    4.00
   3   7  -1    2.10    0.70
   3   7  -1    3.10    0.50
   3   7  -1    2.60    0.70
   3   7  -1    1.80    0.90
  -3  -7   1    1.70    2.30
  -3  -7   1    2.30    1.00
  -3  -7   1    3.00    0.90
  -3  -7   1    2.40    0.60
  -3  -7   1    2.90    0.80
  -3  -7   1    2.20    0.60
   2   7  -1   17.60    1.60
   2   7  -1   16.40    1.50
   2   7  -1   18.50    1.40
  -2  -7   1   15.50    2.50
  -2  -7   1   16.80    1.60
  -2  -7   1   14.80    1.50
  -2  -7   1   14.20    1.30
  -2  -7   1   14.50    1.70
   1   7  -1   15.10    1.60
   1   7  -1   17.40    1.40
   1   7  -1   16.50    1.30
   1   7  -1   16.60    1.60
  -1  -7   1   18.10    1.70
  -1  -7   1   19.90    1.60
  -1  -7   1   18.90    1.60
  -1  -7   1   22.10    2.50
   0   7  -1   39.70    2.60
   0   7  -1   38.10    2.60
   0   7  -1   39.50    2.40
   0  -7   1   39.10    2.70
   0  -7   1   38.20    2.70
   0  -7   1   39.50    3.00
   0  -7   1   36.40    2.60
  -1   7  -1    7.10    0.90
  -1   7  -1    4.70    0.50
  -1   7  -1    3.50    0.60
  -1   7  -1    4.90    0.70
   1  -7   1    5.60    0.70
   1  -7   1    4.00    1.00
   1  -7   1    6.60    1.00
   1  -7   1    5.80    0.80
  -2   7  -1    7.70    0.90
  -2   7  -1    9.80    1.00
   2  -7   1   10.10    0.80
   2  -7   1    9.20    1.10
   2  -7   1    8.10    1.20
  -3   7  -1   23.00    1.70
  -4   7  -1   76.39    4.40
  -4   7  -1   67.49    4.30
   4  -7   1   62.99    4.70
  -5   7  -1   35.40    2.40
   5  -7   1   29.90    2.80
  -6   7  -1   12.20    1.50
  -6   7  -1   13.90    1.50
  -6   7  -1   13.40    1.30
   6  -7   1   15.90    1.40
   6  -7   1   14.90    1.40
   6  -7   1   15.80    2.00
   6  -7   1   13.70    1.20
  -7   7  -1  126.79    7.90
   7  -7   1  135.39    7.60
   7  -7   1  131.09    7.70
   7  -7   1  127.79    7.80
   7  -7   1  125.69    7.70
   7  -7   1  130.99    7.60
  -8   7  -1    3.30    0.60
   8  -7   1    2.80    0.80
   8  -7   1    3.20    0.80
   8  -7   1    4.10    0.80
   8  -7   1    4.90    0.90
   8  -7   1    4.20    0.70
   9  -7   1    2.10    0.70
   9  -7   1    3.20    0.80
   9  -7   1    4.90    0.80
 -10   7  -1   18.90    1.50
  10  -7   1   21.40    1.70
  10  -7   1   19.10    1.60
  10  -7   1   18.20    1.60
 -11   7  -1   11.90    1.20
  11  -7   1   12.00    1.10
  12  -7   1    1.90    0.70
  12  -7   1    2.70    1.30
  11   6  -1    1.90    0.40
 -11  -6   1    1.50    0.60
 -11  -6   1    1.60    0.90
  10   6  -1   -1.00    0.80
  10   6  -1    0.30    0.40
  10   6  -1    0.00    0.40
  10   6  -1    0.40    0.40
 -10  -6   1    0.00    1.20
 -10  -6   1    1.10    1.30
 -10  -6   1   -0.80    1.10
   9   6  -1   16.60    1.40
   9   6  -1   18.00    1.80
   9   6  -1   17.00    1.40
   9   6  -1   18.60    1.40
   9   6  -1   15.30    1.60
  -9  -6   1   19.10    2.00
  -9  -6   1   17.50    1.40
  -9  -6   1   19.80    1.80
   8   6  -1    0.60    0.80
   8   6  -1    1.30    0.90
   8   6  -1    0.00    0.50
   8   6  -1    0.30    0.60
   8   6  -1    0.60    0.60
  -8  -6   1    0.60    0.80
  -8  -6   1    1.20    0.70
  -8  -6   1    1.60    0.60
   7   6  -1   10.80    1.20
   7   6  -1    8.20    1.10
   7   6  -1   10.00    1.00
   7   6  -1   10.40    1.30
   7   6  -1   11.30    1.60
  -7  -6   1   12.00    1.70
  -7  -6   1   10.70    1.10
  -7  -6   1   10.80    1.20
  -7  -6   1   11.10    1.30
   6   6  -1    2.60    0.90
   6   6  -1    2.20    0.60
   6   6  -1    2.40    0.60
  -6  -6   1    2.80    1.00
  -6  -6   1    2.10    0.70
  -6  -6   1    2.70    0.60
  -6  -6   1    1.60    0.60
   5   6  -1   92.39    5.70
   5   6  -1   93.19    5.60
   5   6  -1   93.89    5.50
   5   6  -1   89.69    5.70
   5   6  -1   94.19    5.90
  -5  -6   1  101.79    5.70
  -5  -6   1   92.59    5.50
  -5  -6   1   93.79    6.10
  -5  -6   1   96.19    6.10
   4   6  -1   20.10    1.60
   4   6  -1   22.00    1.70
  -4  -6   1   19.50    1.50
  -4  -6   1   21.10    1.90
  -4  -6   1   18.60    1.40
  -4  -6   1   19.40    1.80
  -4  -6   1   19.50    2.30
   3   6  -1  331.67   19.40
   3   6  -1  317.37   19.10
   3   6  -1  339.37   19.20
   3   6  -1  352.96   19.40
  -3  -6   1  327.57   19.00
  -3  -6   1  329.27   19.50
  -3  -6   1  332.37   19.40
  -3  -6   1  331.27   20.10
  -3  -6   1  351.16   19.40
   2   6  -1  102.09    6.10
   2   6  -1  109.99    6.30
   2   6  -1  103.09    6.20
  -2  -6   1  108.29    6.50
  -2  -6   1  101.19    6.30
  -2  -6   1   97.99    7.00
   1   6  -1  733.73   42.80
   1   6  -1  733.13   42.70
  -1  -6   1  793.82   43.20
  -1  -6   1  747.33   42.80
  -1  -6   1  765.52   42.90
   0   6  -1  138.29    7.50
   0   6  -1  126.89    7.30
   0   6  -1  122.29    7.50
   0  -6   1  112.39    7.40
   0  -6   1  130.29    7.80
   0  -6   1  129.09    7.50
   0  -6   1  130.79    7.60
  -1   6  -1   24.80    1.70
  -1   6  -1   24.80    1.80
   1  -6   1   26.60    2.10
   1  -6   1   26.50    2.00
   1  -6   1   24.90    1.80
   1  -6   1   24.80    1.70
  -2   6  -1   16.60    1.30
  -2   6  -1   16.30    1.20
   2  -6   1   17.20    1.10
   2  -6   1   13.50    1.50
   2  -6   1   16.10    1.30
  -3   6  -1   12.30    1.20
   3  -6   1   11.40    1.40
  -4   6  -1   36.10    2.40
  -4   6  -1   36.40    2.50
   4  -6   1   35.20    2.90
  -5   6  -1  152.18    9.20
  -5   6  -1  165.68    9.30
  -5   6  -1  156.98    9.30
   5  -6   1  155.38    9.70
  -6   6  -1    1.30    0.50
   6  -6   1    1.10    0.60
   6  -6   1    1.30    0.90
   6  -6   1    1.20    0.60
  -7   6  -1    2.20    0.40
  -7   6  -1    1.30    0.80
   7  -6   1    1.50    0.60
   7  -6   1    1.60    0.50
   7  -6   1    2.20    0.60
   7  -6   1    2.00    0.70
   7  -6   1    2.00    0.70
   7  -6   1    1.50    0.60
  -8   6  -1   33.60    2.40
   8  -6   1   36.40    2.40
   8  -6   1   39.90    2.60
   8  -6   1   40.40    2.70
   8  -6   1   41.70    2.60
  -9   6  -1   24.60    1.70
   9  -6   1   20.70    1.80
   9  -6   1   19.60    1.80
   9  -6   1   25.90    1.90
 -10   6  -1   41.00    3.70
 -10   6  -1   49.80    3.20
 -10   6  -1   48.50    3.10
  10  -6   1   51.59    3.30
  10  -6   1   56.09    3.30
 -11   6  -1   11.80    1.10
 -11   6  -1    9.80    0.90
  11  -6   1   10.70    1.10
  11  -6   1   11.50    1.20
  12  -6   1    2.90    1.90
  12  -6   1    1.40    0.50
  11   5  -1    1.20    0.40
  11   5  -1    0.50    0.40
 -11  -5   1    0.30    1.00
 -11  -5   1    0.20    0.60
  10   5  -1    0.70    0.80
  10   5  -1   -0.40    0.50
  10   5  -1    0.10    0.40
  10   5  -1    0.10    0.40
 -10  -5   1   -0.20    1.30
 -10  -5   1    0.30    1.40
   9   5  -1    5.90    1.20
   9   5  -1    4.20    0.90
   9   5  -1    5.50    0.80
   9   5  -1    5.80    0.80
   9   5  -1    5.00    0.80
  -9  -5   1    5.80    1.20
  -9  -5   1    4.00    0.70
  -9  -5   1    4.00    1.00
   8   5  -1    0.70    0.60
   8   5  -1    1.30    1.00
   8   5  -1    0.20    0.60
   8   5  -1    0.50    0.50
   8   5  -1    1.40    0.90
  -8  -5   1    1.30    0.70
  -8  -5   1    0.10    0.50
  -8  -5   1    0.20    0.60
   7   5  -1    4.90    0.80
   7   5  -1    4.40    1.40
   7   5  -1    5.40    1.20
   7   5  -1    5.80    0.80
   7   5  -1    6.00    0.80
  -7  -5   1    5.40    0.80
  -7  -5   1    6.10    0.90
  -7  -5   1    6.10    1.00
  -7  -5   1    6.60    1.30
   6   5  -1    0.80    1.10
   6   5  -1    1.10    0.60
   6   5  -1    0.60    0.50
   6   5  -1    0.10    0.50
   6   5  -1    0.10    0.70
   6   5  -1   -0.10    0.30
  -6  -5   1    0.10    0.70
  -6  -5   1    0.90    0.50
  -6  -5   1    1.30    0.60
  -6  -5   1    0.50    0.70
  -6  -5   1    0.20    0.60
   5   5  -1   16.40    2.00
   5   5  -1   15.00    1.50
  -5  -5   1   12.60    1.20
  -5  -5   1   14.10    1.10
  -5  -5   1   15.30    1.70
  -5  -5   1   14.20    1.50
   4   5  -1    5.80    0.80
   4   5  -1    5.00    0.90
  -4  -5   1    4.80    0.70
  -4  -5   1    6.10    1.00
  -4  -5   1    4.60    0.60
  -4  -5   1    4.60    0.90
  -4  -5   1    4.30    3.90
  -4  -5   1    5.30    1.30
   3   5  -1  107.99    6.60
   3   5  -1  118.19    6.90
   3   5  -1  116.39    7.00
   3   5  -1  111.89    6.70
  -3  -5   1  108.49    7.00
  -3  -5   1  115.09    6.90
  -3  -5   1  118.29    7.80
  -3  -5   1  114.19    6.60
   2   5  -1   11.50    1.10
   2   5  -1   12.30    1.00
   2   5  -1   12.90    1.20
   2   5  -1   11.00    0.90
   2   5  -1   11.00    1.10
  -2  -5   1   11.20    0.90
  -2  -5   1   10.50    1.10
  -2  -5   1   12.20    1.20
  -2  -5   1   10.00    1.20
  -2  -5   1    8.20    1.90
  -2  -5   1   12.10    1.10
  -1  -5   1 1023.70   58.19
   0  -5   1    1.80    0.50
   0  -5   1    3.00    0.60
   0  -5   1    3.20    0.70
   1  -5   1 4009.00  225.58
  -2   5  -1   36.40    2.30
   2  -5   1   34.80    2.20
   2  -5   1   36.40    2.10
  -3   5  -1  243.68   13.90
  -3   5  -1  246.08   13.90
   3  -5   1  239.78   14.20
  -4   5  -1   12.60    1.20
  -4   5  -1   15.40    1.20
   4  -5   1   14.70    1.70
  -5   5  -1  175.48   10.20
  -5   5  -1  174.78   10.20
   5  -5   1  175.28   10.70
  -6   5  -1    6.70    0.90
  -6   5  -1    5.60    0.50
  -7   5  -1  409.86   23.90
   7  -5   1  440.56   24.00
   7  -5   1  432.86   24.10
   7  -5   1  433.86   24.10
   7  -5   1  418.36   23.90
   7  -5   1  391.56   24.00
  -8   5  -1    6.90    0.80
   8  -5   1    8.60    1.20
   8  -5   1    7.20    1.00
   8  -5   1    5.40    0.90
   8  -5   1    9.20    1.00
   8  -5   1    6.00    0.70
  -9   5  -1  167.58   10.20
  -9   5  -1  179.98   10.30
   9  -5   1  178.98   10.10
   9  -5   1  170.88   10.30
   9  -5   1  186.58   10.30
   9  -5   1  175.18   10.30
 -10   5  -1    2.60    1.10
 -10   5  -1    1.20    0.60
  10  -5   1    0.70    0.60
  10  -5   1    1.70    0.70
 -11   5  -1    3.50    0.60
 -11   5  -1    3.70    0.70
  11  -5   1    3.20    0.70
  11  -5   1    3.60    1.20
  12  -5   1    0.20    0.40
  12  -5   1    0.10    1.00
  11   4  -1    0.30    0.30
  11   4  -1    0.00    0.30
 -11  -4   1   -0.10    1.50
 -11  -4   1    0.10    0.80
 -11  -4   1    0.90    1.20
  10   4  -1    0.40    0.50
  10   4  -1    0.00    0.70
  10   4  -1    0.30    0.40
  10   4  -1    0.30    0.50
 -10  -4   1   -0.60    1.00
 -10  -4   1    1.70    1.10
   9   4  -1    0.30    0.90
   9   4  -1    1.10    0.80
   9   4  -1    0.30    0.50
   9   4  -1    0.80    0.60
  -9  -4   1    0.40    0.70
  -9  -4   1    0.00    0.50
  -9  -4   1    0.80    0.60
   8   4  -1   31.70    2.20
   8   4  -1   38.90    3.30
   8   4  -1   33.70    2.70
   8   4  -1   32.50    2.30
   8   4  -1   32.70    2.30
  -8  -4   1   35.30    2.30
  -8  -4   1   33.20    2.50
  -8  -4   1   27.10    2.30
   7   4  -1   19.90    1.90
   7   4  -1   16.40    1.50
   7   4  -1   20.30    2.50
   7   4  -1   17.50    1.40
   7   4  -1   17.10    1.50
  -7  -4   1   18.50    1.60
  -7  -4   1   15.90    1.50
  -7  -4   1   17.50    2.00
  -7  -4   1   20.10    2.20
  -7  -4   1   18.10    1.40
   6   4  -1   14.70    1.40
   6   4  -1   15.20    1.30
   6   4  -1   16.10    1.30
   6   4  -1   18.90    2.60
   6   4  -1   14.30    1.60
  -6  -4   1   15.60    1.40
  -6  -4   1   17.10    1.70
  -6  -4   1   17.30    1.80
  -6  -4   1   16.00    1.40
   5   4  -1   47.00    3.10
   5   4  -1   46.60    3.00
  -5  -4   1   48.50    3.30
  -5  -4   1   44.90    2.80
  -5  -4   1   46.30    2.90
  -5  -4   1   45.50    3.30
   4   4  -1  142.59    8.10
   4   4  -1  148.19    8.20
  -4  -4   1  134.29    8.00
  -4  -4   1  143.69    8.30
  -4  -4   1  136.89    8.30
  -4  -4   1  119.69   10.00
   3   4  -1  284.37   16.70
   3   4  -1  310.67   16.90
   3   4  -1  283.97   16.70
  -3  -4   1  301.77   16.80
  -3  -4   1  280.87   17.00
  -3  -4   1  284.47   17.50
  -3  -4   1  299.67   16.60
  -3  -4   1  291.87   16.80
   2   4  -1   66.39    3.80
   2   4  -1   59.39    3.80
   2   4  -1   68.19    3.90
   2   4  -1   62.49    3.90
  -2  -4   1   54.99    3.70
  -2  -4   1   65.19    3.90
  -2  -4   1   60.49    4.50
  -2  -4   1   63.89    3.90
  -2  -4   1   62.79    4.20
  -2  -4   1   63.39    3.90
   1   4  -1   27.40    1.90
   1   4  -1   29.20    1.90
   1   4  -1   27.20    1.90
  -1  -4   1   27.40    1.90
  -1  -4   1   28.30    2.50
  -1  -4   1   28.80    2.10
  -1  -4   1   29.60    1.90
  -1  -4   1   29.30    1.90
   0   4  -1    8.80    0.90
   0   4  -1    8.50    0.80
   0  -4   1    9.20    0.90
   0  -4   1    6.80    0.80
   0  -4   1    6.90    1.10
   0  -4   1    8.40    0.80
   0  -4   1    9.00    1.00
   1  -4   1 1487.45   83.79
  -2   4  -1   22.50    1.40
   2  -4   1   19.10    1.60
  -3   4  -1   21.90    1.50
   3  -4   1   21.70    1.80
  -4   4  -1  124.59    7.40
  -4   4  -1  126.09    7.40
   4  -4   1  129.49    7.80
  -5   4  -1    7.60    0.90
  -5   4  -1    9.40    1.10
   5  -4   1   10.00    0.90
   5  -4   1    7.70    1.30
  -6   4  -1   -0.40    0.40
  -6   4  -1    0.20    0.30
  -7   4  -1   45.00    3.20
  -7   4  -1   44.90    2.90
   7  -4   1   41.90    3.00
   7  -4   1   51.49    3.10
   7  -4   1   48.80    2.90
  -8   4  -1    0.30    0.40
  -8   4  -1    0.20    0.50
   8  -4   1    0.40    0.60
   8  -4   1    1.10    1.10
   8  -4   1    1.00    0.60
   8  -4   1    0.00    0.40
  -9   4  -1    5.00    0.70
  -9   4  -1    6.70    0.90
   9  -4   1    5.00    0.80
   9  -4   1    3.10    0.80
   9  -4   1    5.70    1.00
   9  -4   1    5.50    0.70
 -10   4  -1    0.80    0.60
 -10   4  -1    1.00    0.50
  10  -4   1    1.50    0.70
  10  -4   1    1.50    0.70
  10  -4   1    0.50    0.40
 -11   4  -1    2.20    0.60
 -11   4  -1    1.50    0.50
  11  -4   1    1.60    1.50
  11  -4   1    0.80    0.60
 -12   4  -1    0.50    0.50
  12  -4   1    2.60    0.90
  12  -4   1    1.30    0.40
 -12  -3   1    0.00    0.30
 -12  -3   1    0.00    0.70
  11   3  -1    0.70    0.40
  11   3  -1    1.00    0.40
 -11  -3   1   -0.50    1.00
 -11  -3   1    0.20    0.90
 -11  -3   1    0.60    1.20
  10   3  -1   -0.10    0.80
  10   3  -1    0.70    0.50
  10   3  -1    0.60    0.50
 -10  -3   1   -0.90    0.80
   9   3  -1   35.00    2.30
   9   3  -1   34.50    2.60
   9   3  -1   28.70    3.10
   9   3  -1   31.40    2.30
   9   3  -1   31.40    2.30
  -9  -3   1   34.60    2.30
  -9  -3   1   36.50    2.50
   8   3  -1    2.30    0.70
   8   3  -1    4.80    1.10
   8   3  -1    5.10    2.10
   8   3  -1    3.10    0.70
   8   3  -1    3.10    0.70
  -8  -3   1    2.40    0.70
  -8  -3   1    3.20    0.80
  -8  -3   1    3.60    0.70
   7   3  -1  123.69    7.90
   7   3  -1  134.49    7.50
   7   3  -1  124.99    7.50
   7   3  -1  126.39    7.50
  -7  -3   1  123.39    7.90
  -7  -3   1  120.19    8.70
  -7  -3   1  121.79    7.70
  -7  -3   1  136.99    7.60
  -7  -3   1  130.99    7.40
   6   3  -1    5.40    1.00
   6   3  -1    9.00    1.10
   6   3  -1    6.10    0.70
  -6  -3   1    6.30    0.90
  -6  -3   1    7.20    1.10
  -6  -3   1    5.40    1.10
  -6  -3   1    7.20    0.80
   5   3  -1  108.99    6.50
   5   3  -1   98.99    6.30
  -5  -3   1  109.19    6.70
  -5  -3   1  105.59    6.20
  -5  -3   1  113.59    6.40
  -5  -3   1  109.79    6.60
   4   3  -1  285.07   16.00
   4   3  -1  283.67   16.50
  -4  -3   1  255.47   15.90
  -4  -3   1  286.37   16.20
  -4  -3   1  287.77   16.20
   3   3  -1    2.80    0.60
   3   3  -1    3.90    0.60
   3   3  -1    4.50    0.90
  -3  -3   1    2.00    2.40
  -3  -3   1    5.30    0.80
  -3  -3   1    4.90    0.80
  -3  -3   1    6.60    0.80
   2   3  -1   10.20    1.00
   2   3  -1    9.20    0.80
   2   3  -1    9.20    1.00
  -2  -3   1    9.00    1.80
  -2  -3   1    9.80    1.00
  -2  -3   1   10.40    1.00
  -2  -3   1    9.90    1.00
  -1  -3   1 1304.67   73.79
   0   3  -1   36.90    2.20
   0   3  -1   39.20    2.20
   0  -3   1   31.40    2.20
   0  -3   1   37.60    2.30
   0  -3   1   37.70    2.20
   0  -3   1   34.60    2.30
   0  -3   1   35.90    2.40
   1  -3   1  332.87   18.90
  -2   3  -1    0.10    0.30
   2  -3   1    0.90    0.50
  -3   3  -1   10.60    0.90
   3  -3   1   10.90    1.20
  -4   3  -1  183.58   10.70
   4  -3   1  189.18   11.10
  -5   3  -1  107.69    6.60
  -5   3  -1  122.39    6.70
  -5   3  -1  118.89    6.90
   5  -3   1  113.69    6.70
   5  -3   1  112.39    6.60
  -6   3  -1    0.90    0.40
  -6   3  -1    0.80    0.60
  -7   3  -1   10.80    1.00
  -7   3  -1   11.10    1.00
  -7   3  -1   10.90    1.30
   7  -3   1   13.80    1.30
   7  -3   1   11.80    1.20
   7  -3   1   11.00    1.00
   7  -3   1   13.30    1.30
  -8   3  -1   20.60    1.50
  -8   3  -1   20.90    1.70
   8  -3   1   21.00    1.60
   8  -3   1   25.60    1.80
  -9   3  -1   55.19    3.50
  -9   3  -1   51.79    3.30
   9  -3   1   57.19    3.30
   9  -3   1   49.70    3.40
   9  -3   1   48.80    3.40
   9  -3   1   55.99    3.50
 -10   3  -1    0.20    0.50
 -10   3  -1    0.50    0.60
  10  -3   1    0.00    0.30
  10  -3   1    0.90    0.60
  10  -3   1    0.20    0.50
  10  -3   1    0.20    0.70
 -11   3  -1    2.20    0.70
 -11   3  -1    1.80    0.50
  11  -3   1    4.70    2.00
  11  -3   1    2.00    0.60
 -12   3  -1   -0.10    0.90
  12  -3   1    0.70    0.40
  12  -3   1    1.00    0.70
  12   2  -1    0.30    0.40
 -12  -2   1    0.60    0.90
 -12  -2   1    0.30    0.40
  11   2  -1    1.90    0.80
  11   2  -1    2.50    0.70
  11   2  -1    1.90    0.50
 -11  -2   1    2.10    1.10
 -11  -2   1    1.80    1.00
  10   2  -1   -0.10    0.30
  10   2  -1    0.80    0.50
  10   2  -1   -0.30    1.00
  10   2  -1    0.20    0.50
 -10  -2   1    1.00    0.60
 -10  -2   1    0.80    0.70
   9   2  -1   55.59    4.10
   9   2  -1   47.00    4.50
   9   2  -1   45.70    3.30
   9   2  -1   55.29    3.20
   9   2  -1   48.70    3.20
  -9  -2   1   52.59    3.20
  -9  -2   1   51.09    3.70
   8   2  -1   23.50    2.50
   8   2  -1   16.60    2.00
   8   2  -1   19.90    1.70
   8   2  -1   15.80    1.80
   8   2  -1   20.40    1.50
  -8  -2   1   20.10    1.70
  -8  -2   1   21.30    1.50
  -8  -2   1   16.60    1.60
   7   2  -1   12.50    1.20
   7   2  -1   13.80    1.60
   7   2  -1   12.80    1.10
   7   2  -1   10.30    1.30
   7   2  -1   14.80    1.30
  -7  -2   1   11.50    1.10
  -7  -2   1   12.10    1.50
  -7  -2   1   12.20    1.70
  -7  -2   1   11.90    1.40
  -7  -2   1   11.60    1.20
   6   2  -1    3.50    0.80
   6   2  -1    2.50    0.50
  -6  -2   1    3.40    0.80
  -6  -2   1    3.00    0.70
  -6  -2   1    3.70    0.60
  -6  -2   1    3.20    0.90
   5   2  -1   94.59    5.70
   5   2  -1  111.39   10.80
   5   2  -1   84.49    5.50
  -5  -2   1   96.69    5.90
  -5  -2   1   92.29    5.50
  -5  -2   1  100.59    5.60
   4   2  -1   29.00    1.90
   4   2  -1   29.60    2.10
  -4  -2   1   29.40    2.10
  -4  -2   1   28.50    1.90
  -4  -2   1   34.00    2.30
   3   2  -1  436.16   24.90
   3   2  -1  437.36   24.80
  -3  -2   1  429.86   24.80
  -3  -2   1  442.46   24.70
   2   2  -1  187.48   10.40
   2   2  -1  181.18   10.30
   2   2  -1  177.78   10.40
  -2  -2   1  184.38   10.40
  -2  -2   1  186.18   10.40
  -2  -2   1  169.18   10.80
   1   2  -1    3.90    0.50
   1   2  -1    4.90    0.50
   1   2  -1    3.10    0.50
  -1  -2   1    4.50    1.00
  -1  -2   1    4.50    0.50
  -1  -2   1    3.70    0.50
  -1  -2   1    5.00    0.50
   0   2  -1   47.30    2.70
   0   2  -1   47.60    2.70
   0  -2   1   43.60    2.90
   0  -2   1   47.30    2.70
   0  -2   1   46.40    2.70
   0  -2   1   49.10    2.80
   1  -2   1 1527.85   85.99
   2  -2   1  226.98   13.10
   2  -2   1  234.58   13.10
   3  -2   1  606.54   34.30
  -4   2  -1   15.90    1.10
  -4   2  -1   16.80    1.20
   4  -2   1   14.50    1.20
   4  -2   1   14.20    1.80
  -5   2  -1   12.90    1.00
  -5   2  -1   11.40    1.10
  -5   2  -1   12.10    0.90
   5  -2   1   14.50    1.70
   5  -2   1   11.30    1.00
  -6   2  -1   63.19    4.20
  -6   2  -1   66.79    3.90
  -7   2  -1   35.80    2.40
  -7   2  -1   34.30    2.30
  -7   2  -1   32.20    2.60
   7  -2   1   37.00    2.50
   7  -2   1   35.80    2.40
   7  -2   1   34.90    2.50
   7  -2   1   38.30    2.50
   7  -2   1   40.00    2.50
  -8   2  -1   18.60    1.50
  -8   2  -1   21.20    1.60
   8  -2   1   20.00    1.50
   8  -2   1   20.50    1.70
  -9   2  -1   18.20    1.70
  -9   2  -1   17.70    1.40
   9  -2   1   17.80    1.60
   9  -2   1   15.80    1.50
   9  -2   1   15.00    1.60
   9  -2   1   17.80    1.40
 -10   2  -1    0.50    0.60
 -10   2  -1    1.80    0.60
  10  -2   1   -0.10    0.40
  10  -2   1    1.10    0.60
  10  -2   1    0.80    0.50
  10  -2   1    1.50    1.20
 -11   2  -1    1.90    0.50
 -11   2  -1    1.80    0.60
  11  -2   1    2.20    1.90
  11  -2   1    2.40    0.50
  11  -2   1    1.50    0.60
 -12   2  -1    0.60    0.70
  12  -2   1    0.70    0.40
  12  -2   1    1.40    0.60
  12   1  -1   -0.10    0.50
 -12  -1   1   -0.20    0.30
 -12  -1   1   -0.10    0.80
  11   1  -1    0.90    0.40
  11   1  -1    0.40    0.40
  11   1  -1    1.80    1.00
 -11  -1   1    0.10    0.80
 -11  -1   1    0.20    0.80
  10   1  -1    0.40    0.50
  10   1  -1   -0.30    0.30
  10   1  -1   -1.30    1.60
  10   1  -1    0.50    0.50
 -10  -1   1    0.60    0.50
 -10  -1   1    1.00    0.70
   9   1  -1    0.60    0.60
   9   1  -1    1.70    0.70
   9   1  -1    0.60    2.20
   9   1  -1    1.00    0.50
   9   1  -1    1.70    0.80
   9   1  -1    1.00    0.60
  -9  -1   1    1.60    0.60
  -9  -1   1    1.60    0.70
   8   1  -1    2.00    0.80
   8   1  -1    2.60    1.20
   8   1  -1    1.20    0.90
   8   1  -1    2.70    0.60
   8   1  -1    2.30    4.50
   8   1  -1    1.60    0.60
  -8  -1   1    1.50    0.60
  -8  -1   1    0.80    0.60
   7   1  -1    3.70    1.00
   7   1  -1    3.70    0.60
   7   1  -1    1.60    0.60
   7   1  -1    3.50    0.80
   7   1  -1    2.10    0.70
  -7  -1   1    3.50    0.70
  -7  -1   1    1.70    0.90
  -7  -1   1    2.50    0.80
  -7  -1   1    2.00    0.50
   6   1  -1   94.59    5.60
  -6  -1   1   89.69    5.80
  -6  -1   1   87.69    5.30
  -6  -1   1   90.09    5.40
  -6  -1   1   93.29    5.70
   5   1  -1  116.69    6.90
   5   1  -1  103.79    6.70
   5   1  -1  105.69    8.10
  -5  -1   1  112.69    6.40
  -5  -1   1  116.49    6.80
  -5  -1   1  104.89    6.60
   4   1  -1   30.80    2.10
   4   1  -1   27.50    2.20
   4   1  -1   20.60    3.60
  -4  -1   1   34.60    2.20
  -4  -1   1   34.50    2.20
  -4  -1   1   29.50    1.90
  -4  -1   1   28.00    2.10
   3   1  -1   22.90    1.70
   3   1  -1   22.90    1.50
  -3  -1   1   25.30    1.70
  -3  -1   1   23.00    1.60
  -3  -1   1   22.10    1.60
   2   1  -1   29.10    1.80
   2   1  -1   26.30    1.70
  -2  -1   1   25.90    1.70
  -2  -1   1   29.60    1.80
  -2  -1   1   28.00    1.80
   0   1  -1   44.90    2.50
   0   1  -1   40.10    2.50
   0  -1   1   43.10    2.50
   0  -1   1   40.90    2.50
   0  -1   1   47.20    2.50
  -1   1  -1    3.50    0.20
  -1   1  -1    2.60    0.20
   1  -1   1    3.30    0.30
   1  -1   1    3.80    0.50
   1  -1   1    3.80    0.40
  -2   1  -1  251.67   13.80
   2  -1   1  263.77   13.90
   2  -1   1  218.18   13.80
   2  -1   1  231.88   14.00
   2  -1   1  256.17   14.10
   3  -1   1 1037.80   57.29
   3  -1   1  986.20   57.19
  -4   1  -1    7.50    0.60
  -4   1  -1   10.30    0.90
   4  -1   1    7.50    0.90
   4  -1   1    5.00    1.50
   4  -1   1   10.70    1.10
  -5   1  -1  156.08    8.90
  -5   1  -1  148.99    8.70
  -5   1  -1  144.59    8.70
   5  -1   1  151.58    8.70
   5  -1   1  156.58    8.90
   5  -1   1  146.59    8.90
   5  -1   1  151.88    8.80
  -6   1  -1   11.20    1.00
  -6   1  -1   12.00    0.90
  -6   1  -1   11.80    1.00
  -6   1  -1   10.90    1.20
   6  -1   1    9.90    1.10
   6  -1   1   12.00    1.20
   6  -1   1    7.80    2.40
  -7   1  -1   11.90    1.10
  -7   1  -1   13.00    1.20
  -7   1  -1   12.70    1.40
   7  -1   1   14.20    1.30
   7  -1   1   15.30    1.40
   7  -1   1   12.60    1.10
   7  -1   1   14.00    1.30
   7  -1   1   13.50    1.30
   7  -1   1   18.90    2.70
   7  -1   1   12.90    1.30
  -8   1  -1    5.10    0.70
  -8   1  -1    4.60    0.90
   8  -1   1    5.80    1.40
   8  -1   1    3.40    0.70
   8  -1   1    6.10    0.90
  -9   1  -1   17.50    1.50
  -9   1  -1   16.40    1.40
  -9   1  -1   14.60    1.40
   9  -1   1   15.00    1.30
   9  -1   1   16.70    1.60
   9  -1   1   12.20    1.40
 -10   1  -1    4.30    0.80
 -10   1  -1    4.00    0.70
  10  -1   1    3.40    2.00
  10  -1   1    3.50    0.70
  10  -1   1    3.90    0.60
 -11   1  -1    6.20    0.80
 -11   1  -1    5.70    0.90
  11  -1   1    7.40    1.60
  11  -1   1    7.40    0.80
  11  -1   1    6.00    0.80
 -12   1  -1    0.00    0.50
 -12   1  -1   -0.10    0.80
  12  -1   1    0.50    0.30
  12  -1   1   -0.10    0.50
  12   0  -1    3.00    0.50
 -12   0   1    2.70    0.80
  11   0  -1    2.20    0.60
  11   0  -1    3.20    1.00
  11   0  -1    2.50    0.50
 -11   0   1    3.30    0.80
 -11   0   1    2.10    0.70
  10   0  -1    1.80    0.70
  10   0  -1    0.70    0.50
  10   0  -1   -0.80    2.20
 -10   0   1    1.20    0.70
 -10   0   1    1.40    0.60
   9   0  -1   14.60    1.40
   9   0  -1   14.30    1.30
   9   0  -1   14.80    1.30
   9   0  -1   13.90    2.00
  -9   0   1   12.20    1.20
  -9   0   1   14.50    1.50
   8   0  -1    0.50    0.50
   8   0  -1    0.40    1.00
   8   0  -1   -0.10    0.70
   8   0  -1    1.10    0.70
   8   0  -1    1.20    0.70
  -8   0   1    0.20    0.50
  -8   0   1    1.00    0.60
   7   0  -1   62.19    3.90
   7   0  -1   64.99    4.00
   7   0  -1   66.19    4.10
   7   0  -1   62.59    3.80
   7   0  -1   63.69    3.90
  -7   0   1   61.59    3.80
  -7   0   1   57.99    4.30
  -7   0   1   61.49    4.10
  -7   0   1   67.09    3.90
   6   0  -1    1.00    2.60
   6   0  -1    1.50    0.70
   6   0  -1    2.00    0.70
  -6   0   1    1.00    0.70
  -6   0   1    2.30    0.50
  -6   0   1    1.30    0.80
  -6   0   1    1.50    0.50
   5   0  -1  131.29    8.50
   5   0  -1  129.79    7.80
  -5   0   1  130.49    7.70
  -5   0   1  125.49    7.50
  -5   0   1  133.59    7.80
   4   0  -1    1.20    0.60
   4   0  -1    0.10    1.70
   4   0  -1    0.60    0.50
  -4   0   1    0.50    0.40
  -4   0   1    1.00    0.50
  -4   0   1    1.30    0.50
  -4   0   1    0.70    0.30
   3   0  -1   12.60    1.10
  -3   0   1   12.70    1.00
  -3   0   1   11.40    1.00
  -3   0   1   13.90    1.10
   2   0  -1   40.90    2.90
   2   0  -1   39.20    2.60
   2   0  -1   41.90    2.40
   2   0  -1   46.90    2.80
  -2   0   1   39.70    2.50
  -2   0   1   39.00    2.50
  -2   0   1   42.00    2.60
   0   0  -1    3.70    0.30
   0   0   1    4.60    0.30
  -1   0  -1   61.29    3.40
  -1   0  -1   61.29    3.40
   1   0   1   60.49    3.40
   1   0   1   55.49    3.40
   1   0   1   56.09    3.40
  -2   0  -1    1.60    0.30
   2   0   1    1.30    0.40
   2   0   1    1.60    0.40
  -3   0  -1  241.18   14.30
   3   0   1  255.77   14.40
   3   0   1  251.07   14.40
   3   0   1  251.47   14.30
   3   0   1  259.77   14.80
  -4   0  -1    4.50    0.60
  -4   0  -1    7.20    0.70
  -4   0  -1    5.90    0.80
   4   0   1    4.90    0.80
   4   0   1    5.00    0.60
   4   0   1    5.60    0.70
   4   0   1    4.10    2.10
  -5   0  -1  220.48   12.60
  -5   0  -1  209.28   12.70
  -5   0  -1  229.88   12.80
   5   0   1  227.98   13.50
   5   0   1  217.78   12.70
   5   0   1  215.98   12.90
  -6   0  -1   48.80    3.00
  -6   0  -1   45.40    3.00
  -6   0  -1   47.40    2.80
  -6   0  -1   45.60    3.20
   6   0   1   40.00    5.40
  -7   0  -1   79.09    5.30
  -7   0  -1   82.79    5.00
   7   0   1   79.89    5.00
   7   0   1   80.29    5.00
   7   0   1   82.59    5.10
   7   0   1   85.69    4.90
   7   0   1   80.09    5.00
  -8   0  -1   19.80    1.80
  -8   0  -1   19.50    1.60
   8   0   1   24.00    1.80
   8   0   1   21.30    1.80
   8   0   1   19.80    1.80
  -9   0  -1   15.50    1.40
  -9   0  -1   11.50    1.20
  -9   0  -1   15.40    1.50
   9   0   1   12.50    1.30
   9   0   1   11.20    1.60
   9   0   1   13.90    1.20
 -10   0  -1    7.10    0.90
 -10   0  -1    6.00    1.00
  10   0   1    8.80    2.30
  10   0   1    5.30    0.80
  10   0   1    4.90    0.70
 -11   0  -1    1.10    0.70
 -11   0  -1    1.20    0.60
  11   0   1    0.80    0.50
  11   0   1    0.40    1.00
  11   0   1    1.40    0.50
 -12   0  -1    0.40    0.60
 -12   0  -1   -0.10    0.80
  12   0   1    0.40    0.30
  12   0   1    1.00    0.70
  12  -1  -1    0.30    0.40
  12  -1  -1    0.30    0.70
 -12   1   1   -0.40    0.70
 -12   1   1    0.00    0.50
  11  -1  -1    2.20    0.60
  11  -1  -1    1.00    1.30
  11  -1  -1    1.70    0.50
 -11   1   1    3.40    0.80
 -11   1   1    2.30    0.60
  10  -1  -1   -0.40    0.40
  10  -1  -1   -0.10    0.60
  10  -1  -1    2.90    2.20
  10  -1  -1    0.20    0.40
 -10   1   1    0.20    0.50
 -10   1   1    0.60    0.60
   9  -1  -1    4.80    0.90
   9  -1  -1    5.50    0.80
   9  -1  -1    3.80    0.70
   9  -1  -1    1.30    1.00
  -9   1   1    4.30    0.70
  -9   1   1    5.30    0.90
   8  -1  -1   39.10    2.60
   8  -1  -1   41.60    2.70
   8  -1  -1   31.00    3.10
   8  -1  -1   44.50    2.80
   8  -1  -1   40.50    2.60
  -8   1   1   42.30    2.70
  -8   1   1   39.90    2.60
  -8   1   1   31.70    3.40
   7  -1  -1   -1.70    1.80
   7  -1  -1    0.20    0.50
   7  -1  -1    0.60    0.50
   7  -1  -1    0.00    0.40
   7  -1  -1    0.50    0.60
   7  -1  -1    0.20    0.60
  -7   1   1    0.40    0.40
  -7   1   1    0.80    0.50
  -7   1   1    0.90    0.60
  -7   1   1    0.10    0.70
   6  -1  -1   18.90    2.50
   6  -1  -1   30.30    2.10
   6  -1  -1   23.70    1.80
  -6   1   1   26.80    1.70
  -6   1   1   25.20    2.10
  -6   1   1   24.50    1.90
   5  -1  -1   36.90    2.30
   5  -1  -1   37.80    3.20
   5  -1  -1   33.40    2.30
  -5   1   1   31.50    2.10
  -5   1   1   31.70    2.30
  -5   1   1   34.60    2.50
   4  -1  -1   95.79    5.90
   4  -1  -1  103.69    6.20
   4  -1  -1   93.19    5.80
  -4   1   1  108.99    5.90
  -4   1   1   92.69    5.90
  -4   1   1  101.49    6.10
   3  -1  -1   29.80    2.10
   3  -1  -1   27.00    2.20
   3  -1  -1   26.50    1.90
   3  -1  -1   26.70    1.80
  -3   1   1   27.50    1.90
  -3   1   1   29.20    1.90
   2  -1  -1    2.10    0.60
   2  -1  -1    0.70    0.60
  -2   1   1    1.80    0.50
   1  -1  -1 1248.18   70.19
   0  -1  -1   14.70    0.80
   0  -1  -1   12.10    1.00
   0   1   1   13.00    0.80
  -1  -1  -1 1476.35   83.29
  -2  -1  -1   11.90    0.90
  -2  -1  -1   12.40    0.90
   2   1   1   12.00    1.00
   2   1   1   13.30    1.00
  -3  -1  -1    8.70    0.80
  -3  -1  -1    8.30    0.70
  -3  -1  -1    8.80    0.80
   3   1   1    8.20    0.90
   3   1   1   10.90    0.90
   3   1   1    7.30    0.80
  -4  -1  -1   89.39    5.30
  -4  -1  -1   91.49    5.40
  -4  -1  -1   93.49    5.50
   4   1   1   86.49    5.50
   4   1   1   87.99    5.50
   4   1   1   84.79    6.80
   4   1   1   98.69    5.40
  -5  -1  -1  210.18   12.60
  -5  -1  -1  225.58   12.70
  -5  -1  -1  217.78   12.80
   5   1   1  218.68   12.60
   5   1   1  222.28   12.50
   5   1   1  216.88   14.00
  -6  -1  -1    4.00    0.70
  -6  -1  -1    4.10    0.80
  -6  -1  -1    3.30    0.90
  -6  -1  -1    3.90    0.60
   6   1   1    2.70    0.70
   6   1   1    3.30    0.80
  -7  -1  -1   14.70    1.70
  -7  -1  -1   15.90    1.20
   7   1   1   16.20    1.20
   7   1   1   14.20    1.30
   7   1   1   13.90    1.40
   7   1   1   15.80    1.60
   7   1   1   16.90    1.50
  -8  -1  -1    0.10    0.60
  -8  -1  -1   -0.20    0.50
   8   1   1    0.00    0.60
   8   1   1   -0.50    0.80
   8   1   1    0.50    0.80
   8   1   1    0.90    0.50
   8   1   1    0.50    0.70
   8   1   1   -0.60    0.50
  -9  -1  -1   22.20    1.80
  -9  -1  -1   26.00    2.20
  -9  -1  -1   23.00    1.70
   9   1   1   22.30    1.70
   9   1   1   26.00    2.80
   9   1   1   23.30    1.90
 -10  -1  -1    0.10    0.60
 -10  -1  -1   -0.10    0.50
  10   1   1   -0.30    0.50
  10   1   1    0.10    0.50
  10   1   1   -0.40    1.90
 -11  -1  -1   -0.50    0.70
 -11  -1  -1    0.40    0.80
  11   1   1   -0.50    0.40
  11   1   1    0.20    0.60
  11   1   1   -0.10    0.80
 -12  -1  -1    0.00    0.50
 -12  -1  -1   -0.40    0.90
  12   1   1    0.30    0.30
  12  -2  -1    1.30    0.70
  12  -2  -1    0.40    0.50
 -12   2   1    0.10    0.60
  11  -2  -1   14.20    2.00
  11  -2  -1   11.00    1.10
 -11   2   1   11.60    1.10
 -11   2   1   13.80    1.30
  10  -2  -1   -0.10    0.30
  10  -2  -1    1.00    0.50
  10  -2  -1    3.50    1.70
  10  -2  -1    1.00    0.70
 -10   2   1    0.90    0.60
 -10   2   1    0.20    0.50
   9  -2  -1    3.10    0.80
   9  -2  -1    3.70    0.70
   9  -2  -1    2.70    0.80
   9  -2  -1    3.80    0.80
  -9   2   1    4.90    0.90
  -9   2   1    4.70    0.70
   8  -2  -1    7.60    0.90
   8  -2  -1    6.40    1.00
   8  -2  -1    7.20    0.90
   8  -2  -1    8.90    1.00
   8  -2  -1    4.50    1.10
   8  -2  -1    6.60    0.90
  -8   2   1    6.30    0.90
  -8   2   1    9.00    0.90
   7  -2  -1  129.79    7.20
   7  -2  -1  121.99    7.20
   7  -2  -1  120.29    7.20
   7  -2  -1  115.19    7.10
  -7   2   1  126.19    7.10
  -7   2   1  117.69    7.50
  -7   2   1  123.19    7.40
  -7   2   1  113.59    7.00
   6  -2  -1   85.89    6.00
   6  -2  -1   98.39    5.80
  -6   2   1  108.29    6.00
  -6   2   1  101.39    6.10
  -6   2   1   93.89    5.70
   5  -2  -1    8.90    0.90
   5  -2  -1    7.80    1.20
   5  -2  -1    7.20    0.80
  -5   2   1    8.10    1.10
  -5   2   1    8.80    1.10
  -5   2   1    6.60    0.70
   4  -2  -1   18.60    1.30
   4  -2  -1   19.90    1.70
   4  -2  -1   21.40    1.90
   4  -2  -1   16.10    1.40
  -4   2   1   20.20    1.50
  -4   2   1   20.50    1.60
   3  -2  -1  185.88   10.70
   3  -2  -1  182.68   10.70
   3  -2  -1  187.48   11.10
  -3   2   1  196.28   10.90
   2  -2  -1   69.19    4.20
   2  -2  -1   70.29    4.20
  -2   2   1   85.79    4.40
   1  -2  -1 4621.64  260.87
   0  -2  -1   17.50    1.10
   0  -2  -1   13.80    1.30
   0  -2  -1   17.00    1.20
   0   2   1   17.00    1.10
   0   2   1   17.80    1.10
  -1  -2  -1  906.71   51.49
  -2  -2  -1   33.00    3.00
  -2  -2  -1   29.90    2.00
  -2  -2  -1   31.40    2.00
  -2  -2  -1   29.70    2.00
   2   2   1   33.30    2.00
   2   2   1   31.90    2.10
  -3  -2  -1   28.90    3.50
  -3  -2  -1   29.50    2.00
  -3  -2  -1   29.40    1.90
   3   2   1   31.90    2.00
   3   2   1   28.60    1.90
   3   2   1   24.80    1.90
   3   2   1   28.50    2.00
  -4  -2  -1   21.30    1.60
  -4  -2  -1   20.40    1.50
  -4  -2  -1   23.00    1.70
   4   2   1   21.90    1.60
   4   2   1   22.70    1.60
  -5  -2  -1  550.54   30.80
  -5  -2  -1  524.15   30.70
  -5  -2  -1  543.55   30.50
   5   2   1  528.75   30.60
   5   2   1  534.85   30.70
   5   2   1  550.04   30.50
  -6  -2  -1   12.30    1.20
  -6  -2  -1   14.20    1.60
  -6  -2  -1   12.90    1.10
  -6  -2  -1   12.50    1.70
   6   2   1   11.70    1.40
   6   2   1   12.10    1.10
   6   2   1   12.90    1.10
   6   2   1   13.80    1.20
  -7  -2  -1   95.29    5.30
  -7  -2  -1   86.69    5.10
  -7  -2  -1   79.49    5.70
   7   2   1   87.19    5.20
   7   2   1   86.79    5.30
   7   2   1   88.19    5.50
   7   2   1   82.49    5.40
   7   2   1   83.59    5.20
  -8  -2  -1   47.70    3.30
  -8  -2  -1   44.80    3.60
  -8  -2  -1   51.49    3.10
   8   2   1   59.39    4.10
   8   2   1   50.49    4.00
   8   2   1   47.50    3.10
   8   2   1   46.30    3.20
   8   2   1   47.20    3.40
  -9  -2  -1   11.30    1.20
  -9  -2  -1   16.00    1.80
  -9  -2  -1   11.00    1.20
   9   2   1   13.00    1.30
   9   2   1   12.50    2.50
   9   2   1   12.10    1.10
 -10  -2  -1   18.90    1.70
  10   2   1   19.50    1.60
  10   2   1   19.40    1.50
  10   2   1   19.10    1.90
 -11  -2  -1   28.70    2.20
 -11  -2  -1   29.30    2.30
  11   2   1   25.50    1.80
  11   2   1   29.00    2.10
  11   2   1   28.40    1.80
 -12  -2  -1   -0.30    0.80
 -12  -2  -1    0.20    0.40
  12   2   1   -0.20    0.30
  12  -3  -1    3.00    0.60
  12  -3  -1    2.60    1.00
 -12   3   1    1.20    0.70
  11  -3  -1    2.40    2.00
  11  -3  -1    1.60    0.60
 -11   3   1    1.10    0.60
 -11   3   1    2.10    0.50
  10  -3  -1   57.99    3.60
  10  -3  -1   63.49    3.90
  10  -3  -1   58.69    3.50
 -10   3   1   54.09    3.60
 -10   3   1   53.59    3.50
   9  -3  -1   12.20    1.20
   9  -3  -1   12.80    1.30
   9  -3  -1   12.30    1.10
   9  -3  -1    9.20    1.20
  -9   3   1   14.00    1.30
  -9   3   1   11.30    1.10
   8  -3  -1    8.80    0.90
   8  -3  -1   14.00    1.30
   8  -3  -1    9.80    1.10
   8  -3  -1    5.80    1.30
   8  -3  -1    9.40    1.10
  -8   3   1    9.10    1.00
  -8   3   1   11.00    1.00
   7  -3  -1   39.90    2.90
   7  -3  -1   47.20    2.90
   7  -3  -1   48.10    2.90
  -7   3   1   41.00    3.20
  -7   3   1   43.60    2.80
  -6   3   1   14.80    1.50
  -6   3   1   16.80    1.50
  -6   3   1   12.50    1.00
   5  -3  -1   25.10    2.30
  -5   3   1   24.30    1.90
  -5   3   1   25.90    2.00
   4  -3  -1    0.80    0.70
  -4   3   1    1.20    0.60
  -4   3   1    0.50    0.50
   3  -3  -1  134.99    8.00
  -3   3   1  131.09    7.80
   2  -3  -1   -0.30    0.50
  -2   3   1    0.20    0.30
   1  -3  -1  361.26   20.50
   0  -3  -1   14.70    1.10
   0  -3  -1   15.80    1.60
   0  -3  -1   15.20    1.30
   0   3   1   14.50    1.10
   0   3   1   16.50    1.10
   0   3   1   16.10    1.20
  -1  -3  -1 2226.18  125.59
  -2  -3  -1    1.50    0.50
  -2  -3  -1    0.80    0.70
  -2  -3  -1    0.80    0.40
  -2  -3  -1    2.00    1.40
  -2  -3  -1    1.20    0.40
   2   3   1    0.50    0.40
   2   3   1    0.80    0.40
  -3  -3  -1   15.20    1.30
  -3  -3  -1   17.30    2.70
  -3  -3  -1   15.30    1.10
  -3  -3  -1   16.10    1.30
   3   3   1   13.40    1.20
   3   3   1   13.10    1.30
   3   3   1   12.10    1.20
  -4  -3  -1  103.49    6.30
  -4  -3  -1  104.49    6.20
  -4  -3  -1   87.49    8.50
   4   3   1  107.09    6.10
   4   3   1  101.19    6.20
  -5  -3  -1    5.90    0.80
  -5  -3  -1    4.30    0.60
  -5  -3  -1    7.10    1.10
   5   3   1    4.30    0.80
   5   3   1    5.30    0.70
   5   3   1    4.60    0.80
  -6  -3  -1   31.00    2.10
  -6  -3  -1   32.10    2.60
  -6  -3  -1   30.50    2.20
  -6  -3  -1   30.10    2.40
   6   3   1   33.80    2.40
   6   3   1   33.50    2.20
  -7  -3  -1   17.90    1.40
  -7  -3  -1   17.20    1.60
  -7  -3  -1   17.00    3.10
  -7  -3  -1   18.10    1.60
   7   3   1   16.50    1.50
   7   3   1   17.90    2.00
   7   3   1   17.20    1.40
   7   3   1   16.80    1.70
  -8  -3  -1    0.50    0.70
  -8  -3  -1    1.90    0.70
   8   3   1    1.60    0.90
   8   3   1    0.60    0.50
   8   3   1    2.10    0.60
   8   3   1    4.90    2.30
  -9  -3  -1    3.20    0.90
  -9  -3  -1    6.00    0.80
  -9  -3  -1    4.20    0.90
   9   3   1    5.50    0.90
   9   3   1    3.40    0.70
   9   3   1    1.80    1.70
 -10  -3  -1    3.20    0.80
 -10  -3  -1    1.30    0.80
 -10  -3  -1    1.60    1.00
 -10  -3  -1    0.90    0.60
  10   3   1    2.00    0.80
  10   3   1    2.30    0.60
  10   3   1    2.60    0.60
 -11  -3  -1    1.70    1.20
 -11  -3  -1    2.30    1.10
  11   3   1    2.30    0.70
  11   3   1    3.10    0.50
  11   3   1    2.30    0.50
  12  -4  -1    2.60    0.60
  12  -4  -1    5.40    1.00
 -12   4   1    2.00    0.60
  11  -4  -1    2.90    1.90
  11  -4  -1    1.80    0.60
 -11   4   1    1.70    0.60
 -11   4   1    2.40    0.50
  10  -4  -1    3.70    0.80
  10  -4  -1    4.80    0.90
 -10   4   1    3.30    0.70
 -10   4   1    4.50    0.70
   9  -4  -1    2.40    0.70
   9  -4  -1    3.40    0.80
   9  -4  -1    3.90    0.60
   9  -4  -1    2.80    0.90
  -9   4   1    3.80    0.80
  -9   4   1    4.30    0.70
   8  -4  -1   28.30    2.20
   8  -4  -1   30.30    2.20
   8  -4  -1   30.30    2.90
   8  -4  -1   30.60    2.00
   8  -4  -1   29.60    2.20
  -8   4   1   28.00    2.00
   7  -4  -1   22.80    1.80
   7  -4  -1   20.20    1.70
   7  -4  -1   23.20    1.70
   7  -4  -1   21.20    1.70
   7  -4  -1   23.20    1.80
  -7   4   1   21.70    2.30
  -7   4   1   21.20    2.00
  -7   4   1   20.20    1.50
   6  -4  -1   40.40    3.20
  -6   4   1   36.00    2.90
  -6   4   1   41.00    2.70
  -6   4   1   30.60    2.10
   5  -4  -1    3.50    1.10
  -5   4   1    4.10    0.80
  -5   4   1    5.00    0.90
   4  -4  -1   50.89    3.50
  -4   4   1   42.90    3.20
   3  -4  -1  124.39    7.80
  -3   4   1  129.19    7.40
  -3   4   1  130.39    7.50
   2  -4  -1   38.80    2.50
   2  -4  -1   36.50    2.70
   2  -4  -1   41.30    2.30
  -2   4   1   37.70    2.40
   1  -4  -1 2938.01  165.38
   0  -4  -1    6.40    0.80
   0  -4  -1    6.20    0.70
   0  -4  -1    4.90    1.10
   0   4   1    5.20    0.70
   0   4   1    7.50    0.70
  -1  -4  -1 7739.03  440.96
  -2  -4  -1   46.50    3.40
  -2  -4  -1   49.10    3.20
  -2  -4  -1   52.89    3.50
  -2  -4  -1   61.59    3.90
  -2  -4  -1   51.79    4.20
  -2  -4  -1   47.90    3.10
   2   4   1   51.79    3.20
   2   4   1   53.09    3.20
  -3  -4  -1   10.40    0.90
  -3  -4  -1   11.30    1.70
  -3  -4  -1    8.80    1.10
  -3  -4  -1    9.60    1.10
  -3  -4  -1   13.10    2.90
   3   4   1    6.80    0.90
   3   4   1    8.40    1.00
  -4  -4  -1  210.18   12.90
  -4  -4  -1  200.48   12.70
  -4  -4  -1  221.98   12.20
  -4  -4  -1  225.28   12.60
  -4  -4  -1  183.08   13.80
   4   4   1  212.58   12.20
   4   4   1  233.98   12.40
  -5  -4  -1  260.27   15.10
  -5  -4  -1  261.97   14.50
  -5  -4  -1  244.58   14.30
  -5  -4  -1  246.88   14.70
   5   4   1  253.47   14.60
   5   4   1  244.28   14.60
  -6  -4  -1   22.70    2.20
  -6  -4  -1   20.80    1.80
  -6  -4  -1   23.70    2.00
  -6  -4  -1   22.00    1.80
  -6  -4  -1   23.70    1.60
   6   4   1   22.50    1.70
   6   4   1   22.70    1.60
   6   4   1   22.50    1.90
   6   4   1   27.00    2.60
   6   4   1   23.20    1.80
  -7  -4  -1   28.90    2.00
  -7  -4  -1   30.50    2.20
  -7  -4  -1   38.90    4.40
  -7  -4  -1   31.00    2.20
   7   4   1   30.50    2.10
   7   4   1   27.20    2.10
   7   4   1   28.80    2.40
   7   4   1   26.10    2.80
  -8  -4  -1    0.30    0.70
  -8  -4  -1    0.10    0.60
  -8  -4  -1    1.30    0.60
   8   4   1    0.50    0.60
   8   4   1    1.80    0.60
   8   4   1    0.20    0.50
   8   4   1   -0.10    0.70
   8   4   1    2.50    1.90
  -9  -4  -1    8.10    1.00
  -9  -4  -1    8.10    1.20
  -9  -4  -1    8.50    1.00
   9   4   1    6.80    1.00
   9   4   1   10.80    1.30
   9   4   1   10.00    0.90
   9   4   1    8.80    1.10
   9   4   1    3.80    1.70
 -10  -4  -1    1.20    1.00
 -10  -4  -1    1.40    1.00
 -10  -4  -1    2.50    1.20
 -10  -4  -1    0.50    0.40
  10   4   1    1.90    0.70
  10   4   1    0.90    0.50
  10   4   1    1.10    0.50
 -11  -4  -1    0.50    1.00
 -11  -4  -1    0.40    0.90
 -11  -4  -1    1.10    1.30
  11   4   1    0.10    0.30
  11   4   1    0.00    0.30
  12  -5  -1   -0.40    0.60
  12  -5  -1    0.50    0.70
  11  -5  -1   13.10    2.00
  11  -5  -1   14.60    1.20
 -11   5   1   13.40    1.10
  10  -5  -1   39.00    2.70
  10  -5  -1   42.70    2.70
 -10   5   1   35.40    2.60
   9  -5  -1   24.00    2.10
   9  -5  -1   28.60    2.20
   9  -5  -1   31.60    2.20
  -9   5   1   31.20    2.20
   8  -5  -1    0.60    0.80
   8  -5  -1   -0.20    0.60
   8  -5  -1    0.60    0.60
   8  -5  -1    0.00    0.40
  -8   5   1   -0.30    0.40
   7  -5  -1    5.00    0.90
   7  -5  -1    3.80    0.80
   7  -5  -1    6.40    0.80
   7  -5  -1    5.70    0.90
   7  -5  -1    4.90    0.80
  -7   5   1    5.20    1.00
  -7   5   1    6.00    0.60
  -7   5   1    4.90    1.10
   6  -5  -1   59.59    4.40
  -6   5   1   53.59    3.70
  -6   5   1   59.69    3.90
  -6   5   1   60.59    3.90
   5  -5  -1   50.39    3.90
  -5   5   1   52.99    3.30
  -5   5   1   52.59    3.50
  -5   5   1   51.19    3.50
   4  -5  -1    1.20    0.90
  -4   5   1    1.20    0.70
  -4   5   1    1.90    0.50
   2  -5  -1  189.78   10.40
   2  -5  -1  179.28   10.40
   2  -5  -1  167.68   10.80
  -2   5   1  189.78   10.40
   1  -5  -1 2095.39  118.19
   0  -5  -1   39.90    3.10
   0  -5  -1   38.60    2.60
   0  -5  -1   41.70    2.70
   0   5   1   44.00    2.60
   0   5   1   39.30    2.70
   0   5   1   43.90    2.70
  -1  -5  -1 4881.31  275.27
  -2  -5  -1    4.20    0.70
  -2  -5  -1    4.80    0.80
  -2  -5  -1    4.30    1.00
  -2  -5  -1    6.00    2.20
  -2  -5  -1    5.80    1.10
  -2  -5  -1    3.90    0.80
   2   5   1    4.70    0.70
   2   5   1    3.50    0.60
   2   5   1    2.80    0.90
   2   5   1    3.60    0.70
  -3  -5  -1   12.40    1.30
  -3  -5  -1   10.70    1.50
  -3  -5  -1   12.90    2.80
   3   5   1   13.10    1.10
  -4  -5  -1    9.70    3.80
  -4  -5  -1    9.20    1.50
  -4  -5  -1   10.10    1.40
  -4  -5  -1    8.90    1.00
  -4  -5  -1   11.10    0.90
  -4  -5  -1    9.40    1.30
   4   5   1    9.50    1.10
   4   5   1    9.90    0.90
   4   5   1   11.20    1.20
  -5  -5  -1   13.60    1.50
  -5  -5  -1   17.00    1.80
  -5  -5  -1   12.10    1.20
  -5  -5  -1   12.80    1.10
   5   5   1   11.10    1.00
   5   5   1   12.00    1.40
   5   5   1   11.60    1.30
   5   5   1   14.30    1.50
  -6  -5  -1   -0.20    0.60
  -6  -5  -1    0.30    0.60
  -6  -5  -1    0.40    0.50
  -6  -5  -1    0.70    0.80
   6   5   1    0.80    0.70
   6   5   1    0.20    0.50
   6   5   1    0.50    0.40
   6   5   1    0.10    1.30
   6   5   1   -0.10    0.40
  -7  -5  -1   43.70    2.80
  -7  -5  -1   44.00    3.00
  -7  -5  -1   42.30    2.90
   7   5   1   44.50    2.80
   7   5   1   39.60    3.50
   7   5   1   47.20    3.20
   7   5   1   42.90    2.80
  -8  -5  -1    8.60    1.00
  -8  -5  -1    7.90    1.10
  -8  -5  -1    5.90    0.90
   8   5   1   11.40    1.40
   8   5   1    6.50    0.90
   8   5   1    7.10    0.90
   8   5   1    6.10    0.90
   8   5   1   10.90    1.50
  -9  -5  -1    0.60    0.80
  -9  -5  -1    1.10    0.80
  -9  -5  -1    2.10    0.60
   9   5   1    1.40    0.50
   9   5   1    0.00    0.70
   9   5   1    0.80    0.80
   9   5   1    1.30    0.60
   9   5   1    1.60    0.50
 -10  -5  -1   -0.60    1.10
 -10  -5  -1   -0.20    0.30
 -10  -5  -1   -1.00    1.20
  10   5   1   -0.20    0.40
  10   5   1    0.20    0.40
 -11  -5  -1    0.20    0.70
 -11  -5  -1    1.10    1.00
  11   5   1    0.50    0.30
  11   5   1    0.70    0.30
  12  -6  -1    0.80    0.70
  12  -6  -1    0.60    0.80
  11  -6  -1   30.50    2.00
 -11   6   1   28.50    2.00
 -11   6   1   27.50    1.80
  10  -6  -1    2.00    0.60
  10  -6  -1    1.40    0.70
 -10   6   1    1.00    0.60
   9  -6  -1   10.80    1.20
   9  -6  -1   11.60    1.30
  -9   6   1   13.60    1.20
   8  -6  -1    7.60    1.00
   8  -6  -1   11.10    1.20
   8  -6  -1   10.20    1.20
   8  -6  -1    7.60    1.10
  -8   6   1    8.70    0.90
   7  -6  -1    9.40    1.10
   7  -6  -1   10.30    1.10
   7  -6  -1   11.00    1.20
   7  -6  -1   12.20    1.20
   7  -6  -1   10.00    1.10
   7  -6  -1   12.20    1.90
   7  -6  -1    9.70    1.10
  -7   6   1   13.10    1.60
  -7   6   1   11.30    1.30
   6  -6  -1   42.10    2.70
   6  -6  -1   40.10    3.50
  -6   6   1   36.70    2.70
  -6   6   1   41.00    2.90
  -6   6   1   37.70    2.90
   5  -6  -1  178.38   11.30
  -5   6   1  185.18   10.70
  -5   6   1  184.88   10.80
   4  -6  -1   37.30    3.10
  -4   6   1   36.50    2.70
   3  -6  -1   72.09    5.40
  -3   6   1   82.59    4.70
   2  -6  -1   21.30    2.00
   2  -6  -1   23.50    1.80
   2  -6  -1   25.40    1.60
  -2   6   1   25.40    1.70
   1  -6  -1 1265.37   71.59
   0  -6  -1   95.79    6.20
   0  -6  -1  108.49    6.30
   0  -6  -1  110.59    6.70
   0   6   1   95.29    6.30
   0   6   1  110.19    6.30
   0   6   1  110.29    6.20
  -1  -6  -1   21.00    1.70
  -1  -6  -1   22.10    1.80
   1   6   1   22.30    1.90
   1   6   1   23.80    1.60
   1   6   1   21.30    1.70
   1   6   1   22.20    1.50
   1   6   1   23.20    1.70
  -2  -6  -1   54.69    3.90
  -2  -6  -1   56.49    4.70
  -2  -6  -1   63.79    3.90
  -2  -6  -1   64.59    4.20
  -2  -6  -1   57.49    3.60
   2   6   1   65.19    4.00
   2   6   1   59.99    3.90
   2   6   1   64.69    3.70
  -3  -6  -1  300.17   17.20
  -3  -6  -1  283.17   16.80
  -3  -6  -1  292.87   17.50
  -3  -6  -1  296.87   18.20
  -3  -6  -1  311.87   17.00
  -3  -6  -1  298.57   17.20
   3   6   1  308.27   17.10
   3   6   1  282.77   16.90
   3   6   1  294.27   17.10
  -4  -6  -1   53.39    3.30
  -4  -6  -1   51.99    3.80
  -4  -6  -1   57.09    4.20
  -4  -6  -1   50.79    3.40
  -4  -6  -1   56.99    4.70
  -4  -6  -1   53.49    6.10
   4   6   1   58.19    3.60
   4   6   1   56.49    3.60
  -5  -6  -1    3.20    0.90
  -5  -6  -1    3.20    0.80
  -5  -6  -1    3.90    1.00
  -5  -6  -1    2.80    0.70
  -5  -6  -1    2.80    0.70
   5   6   1    3.00    0.80
   5   6   1    2.90    0.90
   5   6   1    1.70    0.50
   5   6   1    3.00    0.80
  -6  -6  -1   26.30    2.50
  -6  -6  -1   26.30    2.10
  -6  -6  -1   28.10    1.90
  -6  -6  -1   25.20    2.10
   6   6   1   26.90    2.30
   6   6   1   31.20    2.20
   6   6   1   27.60    2.00
   6   6   1   28.00    1.90
  -7  -6  -1   20.60    1.70
  -7  -6  -1   22.00    1.80
  -7  -6  -1   20.20    1.60
   7   6   1   21.40    2.00
   7   6   1   20.00    1.90
   7   6   1   19.20    1.60
   7   6   1   20.70    1.70
   7   6   1   21.60    1.60
  -8  -6  -1    2.90    0.70
  -8  -6  -1    3.70    0.80
   8   6   1    3.80    0.70
   8   6   1    3.30    0.70
   8   6   1    1.70    0.60
   8   6   1    4.30    1.00
  -9  -6  -1    0.00    1.10
  -9  -6  -1    0.90    0.90
  -9  -6  -1    0.30    1.10
  -9  -6  -1    1.00    0.50
   9   6   1    0.90    0.80
   9   6   1    0.90    0.70
   9   6   1   -0.30    0.40
   9   6   1    0.90    0.50
   9   6   1    1.10    0.50
 -10  -6  -1    0.50    1.30
 -10  -6  -1   -0.20    1.10
 -10  -6  -1   -0.40    0.30
  10   6   1    0.30    0.30
  10   6   1   -0.10    0.30
 -11  -6  -1    4.50    1.30
 -11  -6  -1    2.90    0.70
  11   6   1    2.80    0.40
  12  -7  -1    0.20    0.90
  12  -7  -1    0.70    0.90
  11  -7  -1    0.50    0.90
  11  -7  -1    0.00    0.60
  10  -7  -1   14.00    1.30
  10  -7  -1   13.70    1.30
 -10   7   1   12.00    1.20
   9  -7  -1   46.50    3.10
   9  -7  -1   46.00    3.10
   9  -7  -1   47.60    3.10
   9  -7  -1   48.40    3.10
   8  -7  -1    1.90    0.70
   8  -7  -1    1.80    0.70
   8  -7  -1    2.10    0.60
   8  -7  -1    1.30    0.70
   8  -7  -1    1.30    0.70
  -8   7   1    2.00    0.40
   7  -7  -1    2.00    1.20
   7  -7  -1    2.70    0.70
   7  -7  -1    1.60    0.60
   7  -7  -1    2.90    0.70
   7  -7  -1    3.00    0.70
   7  -7  -1    1.70    0.60
   6  -7  -1   14.50    1.40
   6  -7  -1   15.30    1.30
   6  -7  -1   15.20    1.40
   6  -7  -1   15.50    1.60
   6  -7  -1   15.40    2.30
   6  -7  -1   16.00    1.40
  -6   7   1   15.20    1.70
  -6   7   1   12.90    1.70
  -6   7   1   14.50    1.40
   5  -7  -1  419.36   24.90
  -5   7   1  428.56   24.40
  -5   7   1  423.06   24.20
   4  -7  -1  145.59    9.20
  -4   7   1  148.29    8.60
  -4   7   1  145.59    8.80
   3  -7  -1  111.59    7.10
  -3   7   1  110.59    6.50
   2  -7  -1    9.30    1.50
   2  -7  -1   11.40    1.00
   2  -7  -1   10.70    1.30
  -2   7   1   11.40    1.10
   1  -7  -1  375.96   21.40
   1  -7  -1  378.56   21.60
   1  -7  -1  374.66   21.40
  -1   7   1  380.16   21.40
  -1   7   1  363.56   21.50
   0  -7  -1    8.40    1.60
   0  -7  -1   10.00    1.10
   0  -7  -1    8.50    1.10
   0   7   1   10.70    1.10
   0   7   1   10.00    0.90
   0   7   1   10.80    1.20
  -1  -7  -1  339.87   20.10
  -1  -7  -1  362.76   20.50
  -1  -7  -1  354.36   20.50
  -1  -7  -1  367.06   21.00
   1   7   1  351.86   20.40
   1   7   1  355.16   20.40
  -2  -7  -1    3.00    1.10
  -2  -7  -1    1.40    0.70
  -2  -7  -1    2.20    0.50
  -2  -7  -1   -0.40    1.90
   2   7   1    2.30    0.80
   2   7   1    1.40    0.70
   2   7   1    2.10    0.40
  -3  -7  -1   14.60    3.40
  -3  -7  -1   21.80    1.30
  -3  -7  -1   22.30    2.40
  -3  -7  -1   20.30    1.80
   3   7   1   14.80    1.60
   3   7   1   15.00    1.50
   3   7   1   14.60    1.40
  -4  -7  -1    2.30    0.50
  -4  -7  -1    3.20    0.70
  -4  -7  -1   -1.40    4.10
  -4  -7  -1    2.70    0.90
  -4  -7  -1    1.70    1.20
  -4  -7  -1    2.60    0.90
   4   7   1    3.30    0.90
   4   7   1    3.00    0.80
   4   7   1    2.50    0.60
  -5  -7  -1    1.50    0.60
  -5  -7  -1    1.10    0.90
  -5  -7  -1    1.70    0.50
  -5  -7  -1    0.80    0.60
   5   7   1    1.80    0.60
   5   7   1    2.40    0.60
   5   7   1    2.30    0.90
   5   7   1    1.40    0.50
   5   7   1    3.30    0.80
  -6  -7  -1   13.60    1.30
  -6  -7  -1   13.00    1.40
  -6  -7  -1    9.20    1.30
   6   7   1   14.00    1.40
   6   7   1   15.50    1.20
   6   7   1   11.50    1.20
   6   7   1   14.10    1.70
  -7  -7  -1   16.40    1.50
  -7  -7  -1   17.10    1.70
  -7  -7  -1   15.80    1.50
   7   7   1   17.10    2.00
   7   7   1   14.30    1.40
   7   7   1   16.30    1.40
   7   7   1   16.90    1.30
   7   7   1   12.80    1.40
  -8  -7  -1    2.00    1.10
  -8  -7  -1    1.20    0.70
  -8  -7  -1    2.80    1.10
   8   7   1    2.60    0.60
   8   7   1    1.60    1.00
   8   7   1    4.50    0.90
   8   7   1    2.00    1.00
  -9  -7  -1    4.70    1.50
  -9  -7  -1    2.60    0.60
  -9  -7  -1    2.60    1.30
   9   7   1    3.00    0.60
   9   7   1    2.40    0.80
   9   7   1    2.20    0.60
   9   7   1    3.30    0.60
 -10  -7  -1    1.50    1.10
 -10  -7  -1   -0.10    0.30
 -10  -7  -1    0.70    0.90
 -10  -7  -1    0.50    1.20
  10   7   1    0.30    0.50
  10   7   1    0.60    0.30
 -11  -7  -1    0.50    0.50
  11   7   1    1.10    0.30
  12  -8  -1    0.10    1.00
  11  -8  -1    5.10    0.90
  11  -8  -1    6.50    1.70
  10  -8  -1    4.00    0.70
  10  -8  -1    4.40    0.70
   9  -8  -1    1.70    0.70
   9  -8  -1    0.80    0.60
   9  -8  -1    1.70    0.70
   9  -8  -1    0.90    0.60
   8  -8  -1    3.90    0.70
   8  -8  -1    5.20    0.80
   8  -8  -1    5.00    0.80
   8  -8  -1    4.90    0.80
   8  -8  -1    5.40    0.90
   7  -8  -1    2.90    1.30
   7  -8  -1    4.40    0.90
   7  -8  -1    4.90    0.80
   7  -8  -1    1.60    0.70
   7  -8  -1    4.20    0.80
   7  -8  -1    2.70    0.70
   6  -8  -1    1.40    1.10
   6  -8  -1    0.60    1.00
   6  -8  -1    2.00    0.80
   6  -8  -1    0.30    0.90
  -6   8   1   -0.10    0.70
  -6   8   1    0.40    0.60
  -6   8   1    1.00    0.80
  -6   8   1    1.00    0.60
   5  -8  -1   95.49    6.40
  -5   8   1   88.69    5.80
  -5   8   1   91.49    5.60
   4  -8  -1   53.89    4.40
  -4   8   1   60.79    3.70
   3  -8  -1   24.10    2.50
  -3   8   1   23.00    1.80
   2  -8  -1    9.20    1.30
   2  -8  -1   13.50    1.10
   2  -8  -1   11.50    1.70
  -2   8   1   14.40    1.20
  -2   8   1   13.40    1.40
  -2   8   1   10.90    0.90
   1  -8  -1   18.80    2.00
   1  -8  -1   15.40    1.90
   1  -8  -1   17.20    1.60
  -1   8   1   19.20    1.50
  -1   8   1   19.60    1.70
   0  -8  -1  185.58   10.50
   0  -8  -1  162.38   10.70
   0  -8  -1  180.58   10.90
   0   8   1  168.68   10.10
   0   8   1  181.38   10.30
   0   8   1  167.18   10.20
   0   8   1  188.58   10.40
  -1  -8  -1  829.32   46.70
  -1  -8  -1  831.12   47.10
   1   8   1  811.42   46.40
   1   8   1  795.02   46.30
   1   8   1  829.22   46.50
  -2  -8  -1   53.19    3.90
  -2  -8  -1   52.59    3.80
  -2  -8  -1   50.69    4.90
   2   8   1   56.59    3.30
   2   8   1   54.09    3.70
   2   8   1   49.80    3.40
   2   8   1   51.69    3.40
   2   8   1   55.69    3.60
  -3  -8  -1  104.09    5.70
  -3  -8  -1   96.39    7.50
  -3  -8  -1   98.49    5.50
  -3  -8  -1   92.59    6.20
  -3  -8  -1   96.49    6.10
   3   8   1   85.09    5.50
   3   8   1   89.99    5.80
   3   8   1   94.19    5.80
   3   8   1   86.39    5.60
  -4  -8  -1    1.10    0.90
  -4  -8  -1    0.80    4.00
  -4  -8  -1    1.30    1.20
  -4  -8  -1    1.50    0.60
  -4  -8  -1    2.00    0.70
  -4  -8  -1    2.10    0.60
   4   8   1    1.50    0.80
   4   8   1    2.20    0.80
   4   8   1    3.00    0.80
   4   8   1    1.20    0.40
   4   8   1    2.20    0.50
   4   8   1    2.70    0.90
  -5  -8  -1   44.30    2.90
  -5  -8  -1   45.00    3.10
  -5  -8  -1   45.10    3.00
   5   8   1   47.10    3.00
   5   8   1   45.80    3.00
   5   8   1   44.40    2.90
   5   8   1   44.30    3.30
   5   8   1   45.40    3.30
  -6  -8  -1    5.20    0.90
  -6  -8  -1    4.00    1.00
  -6  -8  -1    3.40    0.90
   6   8   1    3.70    0.70
   6   8   1    3.60    0.80
   6   8   1    2.80    1.00
   6   8   1    4.80    0.90
  -7  -8  -1    5.30    1.20
  -7  -8  -1    4.10    1.20
  -7  -8  -1    5.80    0.90
   7   8   1    4.90    0.80
   7   8   1    4.30    1.10
   7   8   1    4.90    0.80
   7   8   1    4.70    0.70
  -8  -8  -1    9.80    1.60
  -8  -8  -1    9.40    1.10
  -8  -8  -1    8.80    1.60
  -8  -8  -1   10.90    1.70
   8   8   1    9.40    1.40
   8   8   1   10.30    1.10
   8   8   1   10.50    1.00
   8   8   1    8.10    0.90
  -9  -8  -1   -0.40    1.20
  -9  -8  -1    0.00    0.40
  -9  -8  -1    2.60    1.40
  -9  -8  -1    0.60    1.40
   9   8   1    0.50    0.40
   9   8   1    0.40    0.40
   9   8   1    1.10    0.70
   9   8   1    0.50    0.50
 -10  -8  -1   -0.50    0.80
 -10  -8  -1   -0.10    0.60
  10   8   1   -0.10    0.30
  12  -9  -1   -0.90    1.00
  11  -9  -1    3.80    0.70
  11  -9  -1    2.00    1.10
  10  -9  -1   -0.30    0.30
  10  -9  -1    0.60    0.70
  10  -9  -1    0.10    0.60
  10  -9  -1    0.00    0.40
   9  -9  -1   37.50    2.90
   9  -9  -1   37.80    3.10
   9  -9  -1   43.00    3.10
   8  -9  -1    5.20    0.90
   8  -9  -1    5.80    0.90
   8  -9  -1    4.10    0.80
   8  -9  -1    4.20    0.80
   8  -9  -1    7.20    0.90
   7  -9  -1   44.70    3.00
   7  -9  -1   46.60    3.00
   7  -9  -1   44.70    2.90
   7  -9  -1   40.40    2.90
   7  -9  -1   43.40    3.80
   7  -9  -1   41.00    2.80
   6  -9  -1    4.10    1.50
   6  -9  -1    2.50    0.70
   6  -9  -1    4.70    0.90
   6  -9  -1    3.90    0.70
   6  -9  -1    4.10    0.80
   6  -9  -1    3.60    0.80
  -6   9   1    4.10    0.80
  -6   9   1    3.50    0.90
  -6   9   1    2.10    0.90
   5  -9  -1    1.70    1.20
   5  -9  -1    2.40    0.90
   5  -9  -1    1.30    0.60
   5  -9  -1    2.90    0.80
   5  -9  -1    2.40    0.70
  -5   9   1    2.40    0.70
  -5   9   1    2.10    0.80
  -5   9   1    1.90    0.80
   4  -9  -1   26.90    2.90
  -4   9   1   28.10    2.10
  -4   9   1   33.30    2.30
  -3   9   1  855.71   47.30
  -3   9   1  812.22   47.00
   2  -9  -1    6.50    1.40
   2  -9  -1    8.60    1.30
   2  -9  -1    8.30    1.00
  -2   9   1   10.10    1.20
  -2   9   1    7.60    1.00
  -2   9   1    9.20    0.80
   1  -9  -1  159.58    9.70
   1  -9  -1  155.58    9.50
  -1   9   1  150.28    9.20
  -1   9   1  151.38    9.10
   0  -9  -1  152.58    8.90
   0  -9  -1  134.59    9.20
   0  -9  -1  151.18    9.30
   0   9   1  139.09    8.50
   0   9   1  151.88    8.70
   0   9   1  156.58    8.80
   0   9   1  140.19    8.40
  -1  -9  -1  287.47   17.30
  -1  -9  -1  280.07   16.60
   1   9   1  285.97   16.50
   1   9   1  273.57   16.10
   1   9   1  281.17   16.30
   1   9   1  292.17   16.50
   1   9   1  286.07   16.40
  -2  -9  -1   27.20    2.10
  -2  -9  -1   29.80    3.90
  -2  -9  -1   33.90    2.90
   2   9   1   33.60    2.20
   2   9   1   33.40    2.10
   2   9   1   33.80    2.40
   2   9   1   33.30    2.50
   2   9   1   31.40    2.60
  -3  -9  -1   25.40    1.80
  -3  -9  -1   28.30    2.90
  -3  -9  -1   26.00    1.80
  -3  -9  -1   25.90    4.00
   3   9   1   21.00    1.90
   3   9   1   21.40    1.60
   3   9   1   20.00    1.80
   3   9   1   23.00    1.70
   3   9   1   21.90    2.10
  -4  -9  -1    6.60    4.70
  -4  -9  -1   10.90    1.90
  -4  -9  -1    7.80    1.00
  -4  -9  -1    6.80    0.90
  -4  -9  -1    8.30    1.00
  -4  -9  -1    8.50    1.20
   4   9   1    9.20    0.90
   4   9   1   10.60    1.10
   4   9   1    8.40    1.20
   4   9   1    8.60    1.00
   4   9   1    9.40    1.50
   4   9   1   10.20    0.90
  -5  -9  -1  196.98   11.70
  -5  -9  -1  206.08   11.80
  -5  -9  -1  192.98   11.70
  -5  -9  -1  217.38   11.80
   5   9   1  205.38   12.10
   5   9   1  186.58   12.10
   5   9   1  204.58   11.70
   5   9   1  205.98   11.60
  -6  -9  -1   34.40    2.50
  -6  -9  -1   31.60    2.90
   6   9   1   33.30    2.30
   6   9   1   36.00    2.90
   6   9   1   33.90    2.40
  -7  -9  -1    0.60    1.30
  -7  -9  -1   -0.60    1.40
  -7  -9  -1   -0.50    0.70
  -7  -9  -1    0.00    0.50
   7   9   1    0.10    0.50
   7   9   1    1.20    0.80
   7   9   1    0.30    0.50
   7   9   1    0.10    0.60
  -8  -9  -1    0.40    0.40
  -8  -9  -1    0.70    1.30
  -8  -9  -1    0.10    0.80
   8   9   1    0.20    0.40
   8   9   1    0.80    0.50
   8   9   1    1.00    0.70
   8   9   1    1.00    0.50
  -9  -9  -1   -0.10    0.80
  -9  -9  -1    0.00    1.10
  -9  -9  -1    0.10    0.30
   9   9   1    0.60    0.80
   9   9   1    0.10    0.40
   9   9   1    0.20    0.40
 -10  -9  -1   -0.30    0.40
  10   9   1    0.30    0.30
  12 -10  -1    0.80    1.00
  11 -10  -1    0.00    0.60
  11 -10  -1    0.30    1.20
  10 -10  -1   -0.20    1.00
  10 -10  -1   -0.90    0.30
  10 -10  -1    0.80    0.50
  10 -10  -1   -0.10    0.20
   9 -10  -1    1.30    0.60
   9 -10  -1    1.50    0.80
   9 -10  -1    1.60    0.60
   9 -10  -1    0.70    0.50
   9 -10  -1    1.30    0.50
   8 -10  -1   11.40    1.20
   8 -10  -1   12.50    2.10
   8 -10  -1   11.20    1.30
   8 -10  -1   12.20    1.20
   8 -10  -1    8.90    1.10
   8 -10  -1   11.60    1.20
   7 -10  -1   20.80    1.70
   7 -10  -1   21.00    1.70
   7 -10  -1   19.80    1.70
   7 -10  -1   18.90    2.50
   7 -10  -1   20.20    1.70
   7 -10  -1   20.10    1.70
   6 -10  -1    0.00    0.60
   6 -10  -1    0.90    0.60
   6 -10  -1    0.20    0.60
   6 -10  -1    0.40    0.60
   6 -10  -1   -0.70    0.50
   6 -10  -1    0.10    1.00
   5 -10  -1   96.89    5.90
   5 -10  -1   89.89    5.60
   5 -10  -1   94.89    5.60
   5 -10  -1   94.49    6.60
   5 -10  -1   92.69    5.80
   5 -10  -1   93.69    5.80
  -5  10   1   96.59    6.10
  -5  10   1   89.49    5.70
  -5  10   1   92.99    5.90
   4 -10  -1   47.00    3.00
   4 -10  -1   39.60    3.70
   4 -10  -1   47.70    2.90
   4 -10  -1   44.60    3.00
  -4  10   1   45.60    3.10
  -4  10   1   42.40    2.90
  -4  10   1   38.10    2.60
   3 -10  -1  250.47   14.60
  -3  10   1  235.18   13.60
  -3  10   1  235.68   14.00
  -3  10   1  233.28   13.80
   2 -10  -1    2.70    1.10
   2 -10  -1    1.20    1.10
   2 -10  -1    2.40    0.60
  -2  10   1    2.10    0.70
  -2  10   1    1.90    0.80
   1 -10  -1   38.50    3.20
   1 -10  -1   28.30    2.40
   1 -10  -1   35.10    3.00
  -1  10   1   29.30    2.30
  -1  10   1   30.70    2.20
  -1  10   1   33.30    2.60
  -1  10   1   32.10    2.30
  -1  10   1   30.50    2.10
   0 -10  -1    0.50    0.80
   0 -10  -1    0.30    0.80
   0 -10  -1    0.90    1.50
   0  10   1    0.50    0.40
   0  10   1    0.10    0.50
   0  10   1    1.40    0.70
   0  10   1    0.60    0.50
   0  10   1    1.20    0.70
  -1 -10  -1   77.59    4.90
  -1 -10  -1   71.89    5.60
   1  10   1   71.59    4.80
   1  10   1   69.09    4.50
   1  10   1   71.29    4.70
   1  10   1   70.29    4.40
   1  10   1   71.69    4.30
  -2 -10  -1    4.00    2.50
  -2 -10  -1    6.10    0.90
  -2 -10  -1    6.00    1.40
   2  10   1    5.90    1.00
   2  10   1    5.80    0.80
   2  10   1    4.00    1.00
   2  10   1    5.80    0.90
   2  10   1    4.50    1.10
  -3 -10  -1   76.19    6.90
  -3 -10  -1   67.19    4.50
  -3 -10  -1   76.99    4.60
  -3 -10  -1   76.69    5.60
  -3 -10  -1   72.79    4.50
  -3 -10  -1   72.29    5.30
   3  10   1   71.59    4.60
   3  10   1   75.39    5.00
   3  10   1   75.59    4.50
   3  10   1   77.49    4.80
   3  10   1   78.99    4.50
   3  10   1   72.29    4.50
  -4 -10  -1   45.40    4.00
  -4 -10  -1   37.10    2.90
  -4 -10  -1   45.30    6.60
  -4 -10  -1   38.60    2.80
  -4 -10  -1   46.10    2.80
  -4 -10  -1   36.70    2.90
   4  10   1   43.80    3.20
   4  10   1   39.00    3.20
   4  10   1   44.60    2.90
   4  10   1   38.90    2.70
   4  10   1   44.00    2.80
   4  10   1   44.10    2.70
  -5 -10  -1  129.39    7.50
  -5 -10  -1  121.99    7.50
  -5 -10  -1  117.49    7.30
  -5 -10  -1  128.19    7.40
   5  10   1  111.49    7.70
   5  10   1  128.59    7.20
   5  10   1  125.59    7.40
   5  10   1  120.69    7.70
  -6 -10  -1    8.30    1.60
  -6 -10  -1    9.40    1.60
  -6 -10  -1    8.30    1.00
   6  10   1    8.70    1.00
   6  10   1   13.20    1.80
   6  10   1   11.50    1.20
  -7 -10  -1    0.90    1.40
  -7 -10  -1    1.20    0.60
  -7 -10  -1    1.00    1.60
  -7 -10  -1   -0.90    0.60
  -7 -10  -1    1.90    1.40
   7  10   1    0.30    0.50
   7  10   1    0.00    0.80
   7  10   1    0.70    0.60
  -8 -10  -1    2.60    0.60
  -8 -10  -1    3.40    1.20
  -8 -10  -1    1.80    1.10
  -8 -10  -1    3.60    1.20
   8  10   1    3.00    0.60
   8  10   1    2.40    1.00
   8  10   1    3.30    0.60
  -9 -10  -1    0.50    0.60
  -9 -10  -1   -0.10    0.30
   9  10   1    0.20    0.30
   9  10   1   -0.20    0.30
 -10 -10  -1    1.30    0.50
  10  10   1    0.80    0.30
  11 -11  -1    0.20    0.60
  11 -11  -1    1.70    1.30
  10 -11  -1    0.30    1.30
  10 -11  -1   -0.10    0.50
  10 -11  -1   -0.60    0.30
  10 -11  -1   -1.10    0.30
   9 -11  -1    2.50    0.60
   9 -11  -1    2.10    0.60
   9 -11  -1    1.80    0.60
   9 -11  -1    1.80    1.20
   9 -11  -1    1.80    0.60
   8 -11  -1    0.10    0.90
   8 -11  -1    0.30    0.60
   8 -11  -1    1.80    0.70
   8 -11  -1    0.50    1.00
   8 -11  -1    0.50    0.60
   8 -11  -1    0.50    0.60
   7 -11  -1   32.60    2.40
   7 -11  -1   34.20    2.50
   7 -11  -1   31.30    2.50
   7 -11  -1   31.10    2.30
   7 -11  -1   31.90    2.40
   6 -11  -1    3.30    0.80
   6 -11  -1    4.80    1.50
   6 -11  -1    3.90    1.10
   6 -11  -1    4.30    0.80
   6 -11  -1    4.00    0.90
   6 -11  -1    5.80    0.90
  -6  11   1    4.10    1.00
   5 -11  -1   16.00    1.50
   5 -11  -1   15.00    1.60
   5 -11  -1   14.10    1.40
   5 -11  -1   13.50    1.50
   5 -11  -1   18.70    2.60
   5 -11  -1   14.10    1.30
   5 -11  -1   16.80    1.60
  -5  11   1   13.90    1.90
  -5  11   1   16.90    1.80
  -5  11   1   16.30    1.60
  -5  11   1   14.50    1.00
   4 -11  -1   80.79    5.60
   4 -11  -1   94.69    5.70
   4 -11  -1  105.89    5.60
   4 -11  -1   85.79    6.50
   4 -11  -1   90.19    5.50
   4 -11  -1   96.39    5.70
  -4  11   1   85.49    5.30
  -4  11   1   87.69    5.70
  -4  11   1   98.89    5.90
   3 -11  -1    4.60    0.80
   3 -11  -1    4.40    1.40
   3 -11  -1    5.00    1.00
   3 -11  -1    3.90    0.90
   3 -11  -1    4.70    0.80
  -3  11   1    6.30    1.00
  -3  11   1    4.80    0.60
  -3  11   1    5.40    1.10
   2 -11  -1    1.40    0.70
   2 -11  -1    1.60    1.20
   2 -11  -1    1.70    1.20
   2 -11  -1    1.00    0.60
   2 -11  -1    2.50    1.20
   2 -11  -1    1.90    0.70
   2 -11  -1    0.90    0.70
  -2  11   1    1.20    0.40
  -2  11   1    1.60    0.50
  -2  11   1    1.00    0.60
  -2  11   1    1.70    0.70
  -2  11   1    1.30    0.80
   1 -11  -1   57.29    4.40
   1 -11  -1   56.79    3.90
   1 -11  -1   56.59    4.10
   1 -11  -1   65.09    4.10
   1 -11  -1   59.29    4.50
   1 -11  -1   57.29    3.80
  -1  11   1   59.49    4.00
  -1  11   1   54.99    3.80
  -1  11   1   53.39    3.70
  -1  11   1   56.69    3.60
  -1  11   1   51.59    3.40
   0 -11  -1   38.70    2.50
   0 -11  -1   27.10    3.00
   0 -11  -1   40.10    3.70
   0 -11  -1   38.50    2.90
   0 -11  -1   34.10    2.50
   0 -11  -1   34.90    3.30
   0  11   1   36.50    2.60
   0  11   1   33.90    2.70
   0  11   1   38.30    2.80
   0  11   1   40.30    2.50
  -1 -11  -1   11.10    1.60
  -1 -11  -1    7.60    1.00
  -1 -11  -1    8.80    1.00
  -1 -11  -1   12.80    2.60
   1  11   1    6.60    1.00
   1  11   1   10.70    1.90
   1  11   1    6.70    1.00
   1  11   1    7.60    1.10
   1  11   1    6.00    1.10
  -2 -11  -1    7.90    2.90
  -2 -11  -1    8.40    1.60
  -2 -11  -1    7.20    0.90
  -2 -11  -1    5.40    0.90
  -2 -11  -1    8.20    0.90
  -2 -11  -1    5.90    1.10
   2  11   1   11.90    1.20
   2  11   1   10.00    0.90
   2  11   1    9.80    1.40
   2  11   1    7.90    1.30
   2  11   1    6.40    1.00
   2  11   1    6.80    0.70
  -3 -11  -1   41.30    5.30
  -3 -11  -1   34.90    3.10
  -3 -11  -1   39.70    2.50
  -3 -11  -1   39.50    2.90
  -3 -11  -1   31.50    2.30
  -3 -11  -1   33.80    2.30
   3  11   1   31.70    2.60
   3  11   1   28.90    2.70
   3  11   1   30.80    2.20
   3  11   1   33.10    2.20
   3  11   1   30.50    2.50
   3  11   1   30.50    2.30
  -4 -11  -1   14.80    7.70
  -4 -11  -1   24.20    1.90
  -4 -11  -1   20.20    2.80
  -4 -11  -1   18.40    2.50
   4  11   1   22.50    1.70
   4  11   1   25.10    2.30
   4  11   1   27.70    1.80
   4  11   1   24.60    2.40
  -5 -11  -1   31.50    3.00
  -5 -11  -1   31.10    2.30
  -5 -11  -1   35.20    2.40
  -5 -11  -1   27.90    2.10
   5  11   1   33.60    4.20
   5  11   1   26.20    2.20
   5  11   1   26.30    2.50
   5  11   1   28.90    2.00
  -6 -11  -1   13.10    1.40
  -6 -11  -1   13.80    1.60
  -6 -11  -1   14.60    2.10
   6  11   1   15.40    1.40
   6  11   1   14.20    1.30
   6  11   1   18.20    2.00
  -7 -11  -1   11.50    1.30
  -7 -11  -1    9.70    1.50
  -7 -11  -1   12.10    1.20
   7  11   1   14.50    1.70
   7  11   1    9.20    1.00
   7  11   1   13.00    1.10
  -8 -11  -1    2.20    0.80
  -8 -11  -1    2.00    0.50
   8  11   1    1.40    0.70
   8  11   1    2.20    0.40
   8  11   1    2.50    0.60
  -9 -11  -1    6.60    1.00
  -9 -11  -1    6.30    0.70
   9  11   1    6.60    0.60
   9  11   1    6.00    0.80
  11 -12  -1    2.40    1.20
  10 -12  -1    2.60    1.60
  10 -12  -1    1.40    0.40
  10 -12  -1    0.50    0.40
  10 -12  -1    0.20    0.30
   9 -12  -1    0.30    0.50
   9 -12  -1    0.50    0.50
   9 -12  -1   -0.10    0.40
   9 -12  -1    1.10    1.50
   9 -12  -1   -0.10    0.50
   8 -12  -1    2.20    2.00
   8 -12  -1   -0.30    1.10
   7 -12  -1    8.40    1.90
   7 -12  -1    7.60    1.10
   7 -12  -1    6.70    1.10
   7 -12  -1    5.40    1.00
   7 -12  -1    5.50    0.90
   7 -12  -1    6.20    1.50
   6 -12  -1    6.50    0.90
   6 -12  -1    5.50    1.60
   6 -12  -1    5.50    1.70
   6 -12  -1    7.60    1.00
   6 -12  -1    5.10    1.00
   6 -12  -1    4.80    0.90
  -6  12   1    7.90    1.20
   5 -12  -1   13.70    1.50
   5 -12  -1   13.00    1.50
   5 -12  -1   12.10    1.20
   5 -12  -1   16.10    1.80
   5 -12  -1   15.10    1.40
   5 -12  -1   11.70    1.30
   5 -12  -1   12.60    1.30
   5 -12  -1   17.20    2.70
  -5  12   1   13.70    1.70
   4 -12  -1   15.20    1.40
   4 -12  -1   15.30    1.60
   4 -12  -1   12.30    2.40
   4 -12  -1   14.60    1.40
   4 -12  -1   14.50    1.60
   4 -12  -1   13.00    1.40
  -4  12   1   12.60    1.50
  -4  12   1   11.60    1.60
   3 -12  -1   11.40    1.30
   3 -12  -1   10.50    1.10
   3 -12  -1   11.20    1.30
   3 -12  -1   11.90    1.20
   3 -12  -1    9.80    1.10
   3 -12  -1   11.70    2.20
  -3  12   1   12.00    1.40
  -3  12   1   10.50    1.10
  -3  12   1   12.40    1.60
  -3  12   1   12.50    1.40
  -3  12   1    8.80    0.90
   2 -12  -1   13.40    1.50
   2 -12  -1    9.30    2.00
   2 -12  -1   11.60    1.80
   2 -12  -1   14.70    1.40
   2 -12  -1   13.20    1.30
   2 -12  -1   14.10    1.30
   2 -12  -1   11.90    1.30
  -2  12   1   10.90    1.30
  -2  12   1   14.60    1.70
  -2  12   1   12.80    1.50
  -2  12   1   13.80    1.10
  -2  12   1   15.00    1.20
   1 -12  -1    2.10    0.70
   1 -12  -1    3.90    0.80
   1 -12  -1    3.20    0.90
   1 -12  -1    4.00    1.70
   1 -12  -1    2.20    0.70
   1 -12  -1    2.50    0.70
   1 -12  -1    4.30    1.40
  -1  12   1    2.90    0.70
  -1  12   1    2.00    0.50
  -1  12   1    2.10    0.90
  -1  12   1    1.40    0.80
  -1  12   1    1.30    0.70
   0 -12  -1   15.20    2.50
   0 -12  -1   21.00    1.70
   0 -12  -1   19.30    1.70
   0 -12  -1   18.70    2.80
   0 -12  -1   21.20    1.70
   0 -12  -1   21.20    2.10
   0 -12  -1   17.30    1.60
   0  12   1   19.50    1.90
   0  12   1   19.70    2.10
   0  12   1   23.10    1.90
   0  12   1   23.10    1.60
   0  12   1   22.80    1.70
  -1 -12  -1   29.30    3.10
  -1 -12  -1   27.00    2.00
  -1 -12  -1   27.20    2.00
  -1 -12  -1   27.70    2.60
  -1 -12  -1   30.50    3.70
  -1 -12  -1   31.10    2.10
  -1 -12  -1   28.20    2.30
   1  12   1   27.30    1.90
   1  12   1   25.40    2.40
   1  12   1   26.20    2.10
   1  12   1   23.10    2.20
   1  12   1   27.30    2.40
  -2 -12  -1    0.30    0.60
  -2 -12  -1    0.40    1.10
  -2 -12  -1   -0.30    2.70
  -2 -12  -1    0.00    0.60
  -2 -12  -1    0.10    0.50
  -2 -12  -1    0.60    1.50
  -2 -12  -1    0.30    0.60
   2  12   1    0.70    0.90
   2  12   1    0.30    0.80
   2  12   1   -0.90    0.60
   2  12   1    0.60    0.80
   2  12   1   -0.20    0.50
   2  12   1   -1.30    0.30
  -3 -12  -1  105.29    6.40
  -3 -12  -1  100.99    6.20
  -3 -12  -1  104.59    9.00
  -3 -12  -1  106.39    6.60
  -3 -12  -1   99.39    6.20
  -3 -12  -1   98.29    7.00
   3  12   1  106.79    6.50
   3  12   1   99.39    6.30
   3  12   1  104.59    6.10
   3  12   1  101.19    6.00
   3  12   1   97.79    6.70
   3  12   1  110.39    6.20
  -4 -12  -1    7.40    1.80
  -4 -12  -1    6.00    1.20
  -4 -12  -1    8.10    1.00
  -4 -12  -1    7.00    1.00
  -4 -12  -1    9.80    6.10
   4  12   1    9.70    1.00
   4  12   1    7.20    1.30
   4  12   1    7.40    1.40
   4  12   1    6.70    0.80
   4  12   1    5.40    0.80
  -5 -12  -1   15.10    1.90
  -5 -12  -1   17.00    1.60
  -5 -12  -1   15.90    1.40
   5  12   1   14.70    1.40
   5  12   1   16.70    1.30
   5  12   1   16.20    1.80
   5  12   1   18.00    2.10
  -6 -12  -1    1.00    0.60
  -6 -12  -1    1.10    0.90
   6  12   1    0.90    0.50
   6  12   1    1.30    0.60
   6  12   1    0.40    0.70
  -7 -12  -1   10.70    1.10
  -7 -12  -1    9.50    1.30
   7  12   1   12.10    1.10
   7  12   1   11.90    1.00
   7  12   1    8.10    1.20
  -8 -12  -1    3.70    0.60
  -8 -12  -1    3.00    0.80
   8  12   1    5.20    0.50
   8  12   1    5.60    1.40
   8  12   1    5.10    0.60
  -9 -12  -1    5.70    0.70
  -9 -12  -1    5.40    0.80
   9  12   1    6.70    0.70
   9  12   1    6.30    0.60
  10 -13  -1   -0.20    0.40
  10 -13  -1    2.70    1.50
  10 -13  -1   -0.60    0.30
  10 -13  -1   -0.10    0.30
  10 -13  -1    0.10    0.30
   9 -13  -1    1.10    0.50
   9 -13  -1   -0.20    1.90
   9 -13  -1    1.10    0.50
   9 -13  -1    0.60    0.50
   9 -13  -1    0.40    0.50
   8 -13  -1    4.30    0.80
   8 -13  -1    3.00    0.70
   8 -13  -1    4.00    1.80
   8 -13  -1    4.00    0.80
   8 -13  -1    4.40    0.80
   7 -13  -1    7.30    1.00
   7 -13  -1    7.40    1.10
   7 -13  -1    7.20    1.20
   7 -13  -1    4.40    1.50
   7 -13  -1   14.80    2.00
   7 -13  -1    7.50    1.00
   6 -13  -1   -0.30    0.60
   6 -13  -1    0.70    0.60
   6 -13  -1   -0.40    0.60
   6 -13  -1    0.70    0.60
   6 -13  -1    0.60    1.20
  -6  13   1   -0.30    0.40
   5 -13  -1   54.39    3.60
   5 -13  -1   53.09    3.40
   5 -13  -1   59.79    4.80
   5 -13  -1   54.89    3.60
   5 -13  -1   52.99    3.50
  -5  13   1   50.59    3.30
  -5  13   1   49.60    3.50
  -5  13   1   51.19    3.80
   4 -13  -1   11.30    2.20
   4 -13  -1   15.70    1.60
   4 -13  -1   15.20    1.50
   4 -13  -1   13.20    1.40
   4 -13  -1   14.90    1.60
   4 -13  -1   14.70    1.50
   4 -13  -1   16.50    1.50
  -4  13   1   12.90    1.80
  -4  13   1   12.70    1.80
  -4  13   1   18.30    1.60
  -4  13   1   15.70    1.30
   3 -13  -1    0.50    0.60
   3 -13  -1    0.90    0.70
   3 -13  -1    0.50    1.30
   3 -13  -1    2.90    0.80
   3 -13  -1    2.30    0.70
   3 -13  -1    1.70    0.60
  -3  13   1    2.50    0.60
  -3  13   1    2.10    0.90
  -3  13   1    1.50    0.90
  -3  13   1    2.10    0.70
   2 -13  -1   27.90    2.30
   2 -13  -1   26.40    3.30
   2 -13  -1   34.70    2.30
   2 -13  -1   35.60    2.30
   2 -13  -1   31.70    2.30
   2 -13  -1   26.50    2.30
  -2  13   1   29.80    2.50
  -2  13   1   34.90    2.50
  -2  13   1   36.80    2.80
  -2  13   1   34.00    2.10
   1 -13  -1   37.60    2.40
   1 -13  -1   34.70    2.60
   1 -13  -1   30.00    2.40
   1 -13  -1   40.90    3.60
   1 -13  -1   30.40    2.30
   1 -13  -1   32.70    2.30
  -1  13   1   32.00    2.50
  -1  13   1   34.80    2.50
  -1  13   1   32.00    2.60
  -1  13   1   33.70    2.80
   0 -13  -1   12.50    1.30
   0 -13  -1   10.70    1.60
   0 -13  -1   13.50    2.30
   0 -13  -1   15.50    1.40
   0 -13  -1   13.80    1.40
   0 -13  -1   13.40    1.30
   0  13   1   13.50    1.60
   0  13   1   15.60    1.40
   0  13   1   12.60    2.10
   0  13   1   16.40    1.30
   0  13   1   17.90    2.00
  -1 -13  -1  162.28   10.20
  -1 -13  -1  143.19    8.90
  -1 -13  -1  140.39    8.90
  -1 -13  -1  148.29   10.40
  -1 -13  -1  161.68    9.40
  -1 -13  -1  155.28    8.90
  -1 -13  -1  155.08    9.50
  -1 -13  -1  169.68    9.00
   1  13   1  149.49    9.20
   1  13   1  149.99    9.40
   1  13   1  147.69    8.90
   1  13   1  145.19    9.50
   1  13   1  149.39    9.00
  -2 -13  -1   43.60    3.70
  -2 -13  -1   42.50    3.40
  -2 -13  -1   40.00    4.10
  -2 -13  -1   46.70    3.00
  -2 -13  -1   46.90    3.00
  -2 -13  -1   37.20    3.30
  -2 -13  -1   32.20    4.90
   2  13   1   51.39    3.30
   2  13   1   48.50    3.10
   2  13   1   49.90    2.90
   2  13   1   43.00    3.50
   2  13   1   39.90    2.70
   2  13   1   51.59    3.30
  -3 -13  -1   18.10    1.70
  -3 -13  -1   25.80    3.70
  -3 -13  -1   17.00    4.60
  -3 -13  -1   16.30    2.30
  -3 -13  -1   19.40    1.60
  -3 -13  -1   20.00    2.00
  -3 -13  -1   18.90    1.60
   3  13   1   20.10    1.40
   3  13   1   20.30    1.50
   3  13   1   20.20    2.10
   3  13   1   20.90    1.60
   3  13   1   18.30    1.70
   3  13   1   20.30    2.00
  -4 -13  -1    7.60    5.80
  -4 -13  -1    0.70    1.20
  -4 -13  -1    1.40    0.60
  -4 -13  -1    1.60    0.60
  -4 -13  -1    0.40    0.70
  -4 -13  -1    1.30    1.50
   4  13   1    0.10    0.80
   4  13   1    0.60    0.40
   4  13   1    1.30    0.60
   4  13   1   -0.90    0.50
   4  13   1    0.80    0.90
   4  13   1    1.50    0.50
  -5 -13  -1    5.50    1.20
  -5 -13  -1    5.40    0.90
  -5 -13  -1    5.90    1.80
   5  13   1    5.70    1.10
   5  13   1    7.70    1.00
   5  13   1    7.10    0.80
   5  13   1    7.10    1.70
  -6 -13  -1    2.30    0.60
  -6 -13  -1    1.10    0.70
   6  13   1    2.30    0.80
   6  13   1    2.30    0.60
   6  13   1    2.60    0.50
  -7 -13  -1    0.20    0.50
  -7 -13  -1    0.70    0.40
   7  13   1    0.20    0.50
   7  13   1   -0.10    0.30
   7  13   1   -0.10    0.40
  -8 -13  -1    0.10    0.30
  -8 -13  -1    0.00    0.40
   8  13   1    0.00    0.30
   8  13   1   -0.10    0.30
  10 -14  -1    6.30    0.60
  10 -14  -1    6.10    0.60
  10 -14  -1    7.10    0.70
   9 -14  -1    0.00    0.40
   9 -14  -1   -0.10    0.50
   9 -14  -1   -0.10    0.20
   9 -14  -1    0.50    0.60
   9 -14  -1    0.90    0.50
   8 -14  -1    3.30    0.80
   8 -14  -1    1.70    0.60
   8 -14  -1    2.80    0.80
   8 -14  -1    4.20    0.70
   7 -14  -1    2.90    1.40
   7 -14  -1    3.90    1.10
   7 -14  -1    5.20    1.10
   7 -14  -1    3.00    1.00
   6 -14  -1    1.20    0.60
   6 -14  -1    0.30    0.60
   6 -14  -1    0.60    0.70
   6 -14  -1    0.30    0.60
   6 -14  -1   -0.40    0.90
  -6  14   1    0.50    0.40
  -6  14   1    0.20    0.90
   5 -14  -1    0.80    0.60
   5 -14  -1   -0.10    0.70
   5 -14  -1    0.00    1.10
   5 -14  -1   -0.70    0.40
   5 -14  -1   -0.10    0.60
   5 -14  -1    0.60    0.70
  -5  14   1    0.10    0.60
  -5  14   1    0.10    0.50
   4 -14  -1   10.30    1.40
   4 -14  -1    9.10    2.10
   4 -14  -1   10.40    1.20
   4 -14  -1    9.00    1.20
   4 -14  -1   10.60    1.30
   4 -14  -1    6.80    1.10
   4 -14  -1    9.50    1.10
  -4  14   1   10.00    1.10
  -4  14   1   10.80    1.60
  -4  14   1    9.70    1.00
  -4  14   1   10.40    1.30
   3 -14  -1   12.50    1.80
   3 -14  -1    9.30    1.20
   3 -14  -1   17.60    3.00
  -3  14   1   10.00    1.40
  -3  14   1    6.60    1.40
  -3  14   1   10.20    1.20
   2 -14  -1   20.00    1.80
   2 -14  -1   19.10    3.00
   2 -14  -1   20.80    1.70
   2 -14  -1   19.50    1.70
   2 -14  -1   18.20    1.60
   2 -14  -1   16.60    1.70
   2 -14  -1   15.50    2.20
  -2  14   1   21.80    1.70
  -2  14   1   16.60    2.00
  -2  14   1   21.30    1.90
  -2  14   1   16.20    2.00
   1 -14  -1   44.30    3.10
   1 -14  -1   50.29    3.10
   1 -14  -1   47.50    4.20
   1 -14  -1   46.00    3.30
   1 -14  -1   44.80    3.00
   1 -14  -1   45.50    4.20
   1 -14  -1   46.50    3.00
  -1  14   1   40.40    3.40
  -1  14   1   45.40    3.10
  -1  14   1   43.60    2.90
  -1  14   1   47.20    3.30
  -1  14   1   43.90    3.50
   0 -14  -1   -0.50    0.70
   0 -14  -1    0.70    0.80
   0 -14  -1    0.60    0.60
   0 -14  -1   -0.50    0.40
   0 -14  -1    1.90    2.00
   0 -14  -1   -0.20    0.70
   0 -14  -1    0.40    1.10
   0  14   1   -0.10    0.50
   0  14   1   -0.50    0.80
   0  14   1    0.20    0.70
   0  14   1    0.40    0.60
  -1 -14  -1    9.80    2.10
  -1 -14  -1    9.10    1.30
  -1 -14  -1    7.80    1.00
  -1 -14  -1    7.90    1.10
  -1 -14  -1    4.00    2.70
  -1 -14  -1    6.40    1.40
  -1 -14  -1    8.10    1.10
  -1 -14  -1    6.60    0.90
   1  14   1    8.70    1.20
   1  14   1    9.00    1.00
   1  14   1    7.30    1.30
   1  14   1    9.80    1.60
  -2 -14  -1    7.70    1.60
  -2 -14  -1    6.20    3.10
  -2 -14  -1    9.00    1.00
  -2 -14  -1    6.10    0.90
  -2 -14  -1    6.90    1.20
  -2 -14  -1   10.60    1.10
  -2 -14  -1    5.50    2.30
   2  14   1    9.90    2.60
   2  14   1    9.90    1.20
   2  14   1    7.10    1.30
   2  14   1    8.50    1.00
   2  14   1    7.60    1.20
   2  14   1   11.40    1.60
  -3 -14  -1   12.10    2.20
  -3 -14  -1    9.70    4.30
  -3 -14  -1   13.60    2.00
  -3 -14  -1   14.10    1.30
  -3 -14  -1   15.70    1.70
  -3 -14  -1   13.00    1.30
  -3 -14  -1   16.50    1.40
   3  14   1   15.10    1.30
   3  14   1   12.40    1.10
   3  14   1   15.00    1.80
   3  14   1   11.60    1.70
   3  14   1   14.40    1.60
   3  14   1   12.20    1.20
  -4 -14  -1    2.40    5.90
  -4 -14  -1    0.50    0.70
  -4 -14  -1    0.30    1.00
  -4 -14  -1    0.30    0.60
  -4 -14  -1    0.30    1.10
  -4 -14  -1    0.00    0.50
   4  14   1    1.00    0.40
   4  14   1    1.20    0.50
   4  14   1    0.10    0.60
   4  14   1   -0.60    0.60
   4  14   1    0.40    0.90
  -5 -14  -1    2.40    0.70
  -5 -14  -1    2.70    0.90
  -5 -14  -1    2.80    0.60
   5  14   1    3.20    0.60
   5  14   1    1.10    0.70
   5  14   1    2.40    0.60
   5  14   1    1.90    0.50
  -6 -14  -1    0.00    0.40
  -6 -14  -1    0.30    0.60
   6  14   1    0.10    0.30
   6  14   1   -0.60    0.90
   6  14   1    0.00    0.40
  -7 -14  -1   -0.10    0.30
  -7 -14  -1    0.20    0.40
   7  14   1    0.10    0.30
   7  14   1    0.30    0.40
   7  14   1   -0.50    0.40
  -8 -14  -1    0.40    0.40
  -8 -14  -1    0.60    0.30
   8  14   1    0.60    0.30
   8  14   1    0.60    0.20
   9 -15  -1    0.90    0.40
   9 -15  -1    0.60    0.50
   9 -15  -1   -0.20    0.40
   9 -15  -1    0.30    0.40
   8 -15  -1    0.70    0.60
   8 -15  -1    1.70    0.50
   8 -15  -1    0.60    0.60
   8 -15  -1    0.70    0.50
   7 -15  -1   10.50    1.10
   7 -15  -1   10.90    1.20
   7 -15  -1    7.80    1.10
   7 -15  -1    8.90    1.20
   6 -15  -1   -0.10    0.60
   6 -15  -1    0.50    0.80
   6 -15  -1    1.40    1.60
   6 -15  -1    0.50    0.70
   6 -15  -1    0.80    0.60
  -6  15   1    0.30    0.50
   5 -15  -1    8.40    2.00
   5 -15  -1   13.20    1.40
   5 -15  -1   13.10    1.60
   5 -15  -1   11.50    1.30
   5 -15  -1   10.40    1.20
  -5  15   1    9.10    0.90
  -5  15   1   11.60    1.20
  -5  15   1   12.30    1.90
   4 -15  -1   10.40    1.20
   4 -15  -1    7.60    2.10
   4 -15  -1    9.40    1.30
   4 -15  -1   12.30    1.50
   4 -15  -1   12.10    1.30
   4 -15  -1   11.80    1.40
   4 -15  -1    8.90    1.20
  -4  15   1   12.40    1.80
  -4  15   1   12.70    1.50
  -4  15   1   12.00    1.30
   3 -15  -1    5.90    1.00
   3 -15  -1    6.50    1.00
   3 -15  -1    4.80    0.90
   3 -15  -1    4.30    0.90
   3 -15  -1    7.00    1.10
   3 -15  -1    8.60    1.30
  -3  15   1    6.40    1.10
  -3  15   1    6.00    0.80
  -3  15   1    7.40    1.10
   2 -15  -1    1.00    0.60
   2 -15  -1    0.20    0.60
   2 -15  -1   -0.30    1.10
   2 -15  -1    0.30    0.50
   2 -15  -1   -1.30    1.40
   2 -15  -1    0.30    0.60
   2 -15  -1    0.90    0.60
   2 -15  -1    1.30    0.60
  -2  15   1    1.70    0.60
  -2  15   1    1.70    0.90
  -2  15   1    1.20    0.70
  -2  15   1    1.60    0.80
   1 -15  -1   18.90    1.60
   1 -15  -1   16.70    1.60
   1 -15  -1   16.80    1.60
   1 -15  -1   15.40    1.70
   1 -15  -1   18.50    1.60
   1 -15  -1   14.80    2.70
   1 -15  -1   19.40    2.70
  -1  15   1   15.70    2.00
  -1  15   1   18.40    1.90
  -1  15   1   18.70    1.60
  -1  15   1   18.40    1.40
   0 -15  -1   38.00    2.60
   0 -15  -1   32.00    4.10
   0 -15  -1   33.40    2.50
   0 -15  -1   39.60    2.60
   0 -15  -1   34.30    2.90
   0 -15  -1   31.30    2.60
   0  15   1   39.60    2.70
   0  15   1   44.10    2.90
   0  15   1   35.10    2.80
  -1 -15  -1   16.30    1.50
  -1 -15  -1   25.20    3.70
  -1 -15  -1   20.80    1.70
  -1 -15  -1   16.00    1.50
  -1 -15  -1   19.10    1.60
  -1 -15  -1   21.80    2.80
   1  15   1   18.90    1.70
   1  15   1   24.70    2.60
   1  15   1   20.20    2.10
   1  15   1   16.30    1.50
   1  15   1   18.40    1.50
  -2 -15  -1   -0.10    0.50
  -2 -15  -1    1.90    3.80
  -2 -15  -1    0.10    0.50
  -2 -15  -1    0.50    0.60
  -2 -15  -1   -0.80    0.90
  -2 -15  -1    0.50    0.60
  -2 -15  -1   -0.10    0.80
   2  15   1    0.60    0.70
   2  15   1    0.70    0.50
   2  15   1    0.30    0.50
   2  15   1    0.10    0.70
   2  15   1    0.70    0.90
   2  15   1    1.00    0.40
  -3 -15  -1   16.00    4.70
  -3 -15  -1   15.00    1.30
  -3 -15  -1   11.40    1.90
  -3 -15  -1   13.40    1.50
  -3 -15  -1   13.10    1.30
  -3 -15  -1   17.10    2.80
   3  15   1   11.10    1.20
   3  15   1   11.20    1.20
   3  15   1   12.70    1.50
   3  15   1   13.20    1.00
   3  15   1   13.10    1.70
   3  15   1   12.90    1.90
  -4 -15  -1    0.60    0.60
  -4 -15  -1    0.60    0.50
  -4 -15  -1    0.90    0.50
   4  15   1    0.50    0.70
   4  15   1    1.30    0.60
   4  15   1    0.30    0.40
  -5 -15  -1    3.10    0.80
  -5 -15  -1    2.30    0.60
   5  15   1    3.90    0.60
   5  15   1    1.80    0.70
   5  15   1    2.30    0.60
   5  15   1    3.40    0.50
  -6 -15  -1   -0.10    0.40
  -6 -15  -1   -0.20    0.40
   6  15   1    0.60    0.30
   6  15   1    0.30    0.40
   6  15   1    0.60    0.50
  -7 -15  -1    0.90    0.40
  -7 -15  -1    0.40    0.40
   7  15   1    0.60    0.30
   7  15   1    0.60    0.30
   9 -16  -1    1.30    0.50
   9 -16  -1    2.70    0.40
   9 -16  -1    2.00    0.60
   9 -16  -1    1.70    0.50
   8 -16  -1    0.90    0.60
   8 -16  -1    0.10    0.40
   8 -16  -1    0.00    0.70
   8 -16  -1    0.00    0.50
   7 -16  -1    1.70    0.70
   7 -16  -1    1.60    0.60
   7 -16  -1    2.40    0.60
   6 -16  -1    3.70    0.80
   6 -16  -1    2.20    0.70
   6 -16  -1    3.70    0.80
   6 -16  -1    4.10    0.70
  -6  16   1    4.20    0.70
   5 -16  -1    8.70    1.20
   5 -16  -1   14.90    4.60
   5 -16  -1   12.70    1.50
   5 -16  -1    9.60    1.10
  -5  16   1    6.80    2.30
  -5  16   1   10.70    1.20
  -5  16   1   10.50    1.00
   4 -16  -1   37.90    2.60
   4 -16  -1   32.40    2.60
   4 -16  -1   37.60    2.70
   4 -16  -1   31.50    4.00
   4 -16  -1   39.80    2.60
   4 -16  -1   37.10    2.70
   4 -16  -1   34.00    2.70
  -4  16   1   38.10    3.10
  -4  16   1   37.30    2.40
   3 -16  -1    4.80    1.90
   3 -16  -1    3.80    0.80
   3 -16  -1    4.70    1.00
   3 -16  -1    3.10    0.80
   3 -16  -1    3.00    0.80
   3 -16  -1    4.00    0.90
   3 -16  -1    2.10    0.70
  -3  16   1    3.50    0.80
  -3  16   1    2.90    0.90
  -3  16   1    4.10    1.20
  -3  16   1    3.20    0.60
   2 -16  -1    0.60    0.60
   2 -16  -1    0.60    0.50
   2 -16  -1    0.20    0.60
   2 -16  -1    1.30    1.40
   2 -16  -1    1.20    0.60
   2 -16  -1    0.50    0.60
   2 -16  -1    0.80    1.40
   2 -16  -1    0.30    0.50
  -2  16   1   -0.10    0.60
  -2  16   1    0.50    0.60
  -2  16   1   -0.10    0.40
  -2  16   1    1.40    1.00
   1 -16  -1   22.80    3.00
   1 -16  -1   22.80    1.80
   1 -16  -1   21.20    1.80
   1 -16  -1   22.60    1.80
   1 -16  -1   21.90    1.80
   1 -16  -1   23.10    2.00
   1 -16  -1   23.10    3.00
  -1  16   1   23.30    2.60
  -1  16   1   21.40    2.00
  -1  16   1   20.70    1.90
  -1  16   1   23.40    1.70
   0 -16  -1    6.50    1.00
   0 -16  -1    8.50    1.10
   0 -16  -1    8.00    1.30
   0 -16  -1    6.10    0.90
   0 -16  -1    4.00    2.70
   0 -16  -1    5.80    0.90
   0 -16  -1    5.90    1.80
   0  16   1    7.50    1.10
   0  16   1    8.70    1.00
   0  16   1    6.50    1.10
   0  16   1    8.80    1.00
   0  16   1    5.20    1.40
  -1 -16  -1    6.80    1.30
  -1 -16  -1    8.90    2.10
  -1 -16  -1    4.70    0.90
  -1 -16  -1    8.50    1.10
  -1 -16  -1    7.20    3.10
  -1 -16  -1    8.30    1.00
   1  16   1    8.60    1.90
   1  16   1    7.90    1.60
   1  16   1    8.20    1.50
   1  16   1    8.90    1.00
   1  16   1    7.10    0.90
  -2 -16  -1   -0.60    0.50
  -2 -16  -1    0.20    0.80
  -2 -16  -1    0.30    0.50
  -2 -16  -1    0.10    0.60
  -2 -16  -1    1.90    3.40
  -2 -16  -1    0.00    0.40
  -2 -16  -1    0.30    1.40
   2  16   1    0.30    0.90
   2  16   1    0.40    0.50
   2  16   1    0.60    0.70
   2  16   1    0.20    0.70
   2  16   1    0.00    0.50
  -3 -16  -1    0.90    0.60
  -3 -16  -1    1.80    0.60
  -3 -16  -1    3.20    5.10
  -3 -16  -1    1.50    1.60
  -3 -16  -1    1.40    0.60
   3  16   1    1.30    0.80
   3  16   1    1.10    0.50
   3  16   1    1.20    0.40
   3  16   1    1.00    0.70
   3  16   1    1.20    0.60
  -4 -16  -1   -0.30    0.40
  -4 -16  -1    0.30    0.50
  -4 -16  -1    0.10    0.40
   4  16   1    0.00    0.50
   4  16   1    0.60    0.50
   4  16   1    0.10    0.30
  -5 -16  -1   16.60    1.50
  -5 -16  -1   18.40    1.40
  -5 -16  -1   18.40    1.60
   5  16   1   20.50    1.30
   5  16   1   16.90    1.30
   5  16   1   16.40    1.20
   5  16   1   16.40    1.60
  -6 -16  -1    0.40    0.40
  -6 -16  -1   -0.10    0.40
   6  16   1   -0.30    0.30
   6  16   1    0.00    0.20
   6  16   1    0.10    0.40
  -7 -16  -1    1.30    0.30
   7  16   1    1.70    0.30
   9 -17  -1    1.00    0.50
   9 -17  -1    1.70    0.50
   9 -17  -1    1.40    0.40
   8 -17  -1   -0.10    0.40
   8 -17  -1    0.10    0.40
   8 -17  -1   -0.20    0.30
   8 -17  -1   -0.10    0.40
   7 -17  -1    0.40    0.50
   7 -17  -1    0.20    0.40
   7 -17  -1    0.30    0.40
   7 -17  -1    0.00    0.50
   6 -17  -1    0.80    0.60
   6 -17  -1    0.60    0.60
   6 -17  -1    0.90    0.60
   6 -17  -1    0.90    0.60
  -6  17   1    0.40    0.40
   5 -17  -1    2.80    0.70
   5 -17  -1    2.40    0.70
   5 -17  -1    4.50    0.80
   5 -17  -1    4.10    0.90
  -5  17   1    3.60    0.70
   4 -17  -1    1.90    1.00
   4 -17  -1    2.20    0.70
   4 -17  -1    2.10    1.40
   4 -17  -1    2.00    0.90
   4 -17  -1    2.60    0.70
   4 -17  -1    1.50    0.70
   4 -17  -1    3.90    0.80
  -4  17   1    2.20    0.90
  -4  17   1    3.10    0.70
  -4  17   1    3.60    0.60
  -4  17   1    3.80    1.30
   3 -17  -1    3.10    1.00
   3 -17  -1    2.60    1.60
   3 -17  -1    1.80    0.60
   3 -17  -1    1.80    0.60
   3 -17  -1    2.20    0.80
   3 -17  -1    1.90    0.70
   3 -17  -1    1.60    0.70
  -3  17   1    1.60    0.60
  -3  17   1    1.50    1.10
  -3  17   1    2.20    0.90
  -3  17   1    1.10    0.70
   2 -17  -1    0.60    0.50
   2 -17  -1    0.90    0.60
   2 -17  -1    0.50    1.40
   2 -17  -1    0.70    0.70
   2 -17  -1    0.60    0.50
   2 -17  -1    0.40    0.50
  -2  17   1    1.00    0.80
  -2  17   1    0.60    0.50
  -2  17   1    1.90    0.70
  -2  17   1    1.40    1.10
   1 -17  -1    5.20    2.20
   1 -17  -1    6.90    1.10
   1 -17  -1    5.30    1.70
   1 -17  -1    7.60    1.10
   1 -17  -1    5.00    0.80
   1 -17  -1    8.00    1.10
   1 -17  -1    7.90    1.00
   1 -17  -1    4.90    0.90
  -1  17   1    6.10    0.90
  -1  17   1    8.00    1.20
  -1  17   1    5.70    0.80
  -1  17   1    5.40    1.40
  -1  17   1    6.40    1.10
   0 -17  -1    6.00    1.90
   0 -17  -1    9.00    1.10
   0 -17  -1    7.70    2.70
   0 -17  -1   12.00    1.20
   0 -17  -1   10.70    1.60
   0 -17  -1    9.70    1.40
   0 -17  -1    8.60    1.00
   0  17   1   11.50    1.10
   0  17   1   11.70    1.30
   0  17   1    9.50    1.70
   0  17   1    9.60    1.00
   0  17   1   11.50    1.50
  -1 -17  -1   55.59    4.20
  -1 -17  -1   56.29    3.60
  -1 -17  -1   58.09    3.70
  -1 -17  -1   56.39    5.70
  -1 -17  -1   53.09    4.80
  -1 -17  -1   60.69    3.70
   1  17   1   51.49    3.70
   1  17   1   50.79    4.10
   1  17   1   55.69    3.50
   1  17   1   55.99    3.90
   1  17   1   59.09    3.60
  -2 -17  -1    0.00    0.50
  -2 -17  -1   -0.30    0.50
  -2 -17  -1    0.00    0.50
  -2 -17  -1    0.20    0.50
   2  17   1    0.00    0.60
   2  17   1    0.30    0.60
   2  17   1   -0.20    0.40
   2  17   1   -0.40    0.40
  -3 -17  -1    3.20    0.70
  -3 -17  -1    3.00    0.60
   3  17   1    3.30    0.60
   3  17   1    3.50    0.60
   3  17   1    4.10    0.80
   3  17   1    3.80    0.90
  -4 -17  -1   -0.10    0.30
  -4 -17  -1    0.20    0.40
  -4 -17  -1    0.10    0.40
   4  17   1   -0.10    0.40
   4  17   1   -0.20    0.40
   4  17   1    0.60    0.60
  -5 -17  -1    3.50    0.50
  -5 -17  -1    3.10    0.60
  -5 -17  -1    3.60    0.50
   5  17   1    3.20    0.50
   5  17   1    3.10    0.70
   5  17   1    3.10    0.50
  -6 -17  -1    0.00    0.30
   6  17   1   -0.30    0.30
   9 -18  -1    6.00    0.60
   8 -18  -1   -0.20    0.30
   8 -18  -1    0.60    0.40
   8 -18  -1   -0.10    0.30
   7 -18  -1    1.40    0.40
   7 -18  -1    1.20    0.40
   7 -18  -1    0.40    0.60
   7 -18  -1    0.60    0.50
   6 -18  -1    1.90    0.50
   6 -18  -1    1.80    0.70
   6 -18  -1    2.00    0.60
   6 -18  -1    2.10    0.60
  -6  18   1    1.60    0.50
   5 -18  -1   13.00    1.30
   5 -18  -1   11.90    1.30
   5 -18  -1   11.50    1.10
   5 -18  -1   13.80    1.30
  -5  18   1   11.30    1.00
   4 -18  -1    0.00    0.50
   4 -18  -1    0.10    0.40
   4 -18  -1    0.70    0.60
   4 -18  -1    0.60    0.50
   4 -18  -1    0.00    0.50
  -4  18   1    0.00    0.50
  -4  18   1   -0.20    0.40
  -4  18   1    0.40    0.40
   3 -18  -1    1.80    0.60
   3 -18  -1    1.20    0.60
   3 -18  -1    0.90    0.50
   3 -18  -1    1.70    0.60
   3 -18  -1    1.50    0.50
   3 -18  -1    1.50    0.70
  -3  18   1    0.90    0.70
  -3  18   1    1.70    0.70
  -3  18   1    0.80    0.50
  -3  18   1    1.20    0.40
   2 -18  -1    0.60    0.60
   2 -18  -1    0.50    0.40
   2 -18  -1    0.90    0.60
   2 -18  -1    0.20    0.40
   2 -18  -1    1.00    0.50
   2 -18  -1    0.00    0.50
  -2  18   1    0.70    0.40
  -2  18   1    0.00    0.70
  -2  18   1    0.40    0.50
  -2  18   1    0.80    0.60
   1 -18  -1    1.30    0.50
   1 -18  -1    1.60    0.60
   1 -18  -1    0.90    0.50
   1 -18  -1    1.40    0.60
   1 -18  -1   -2.10    2.10
   1 -18  -1    1.50    0.70
  -1  18   1    2.00    0.80
  -1  18   1    1.10    0.50
  -1  18   1    1.60    0.60
  -1  18   1    1.70    0.70
   0 -18  -1    8.20    1.10
   0 -18  -1    8.00    1.10
   0 -18  -1    9.80    1.10
   0 -18  -1   13.10    1.20
   0 -18  -1   11.70    1.10
   0  18   1   14.00    1.20
   0  18   1   12.20    1.10
   0  18   1   12.00    1.40
   0  18   1   10.60    1.40
  -1 -18  -1   14.50    1.30
  -1 -18  -1   14.30    1.20
  -1 -18  -1    9.00    3.30
  -1 -18  -1   12.40    1.20
  -1 -18  -1   12.20    1.30
   1  18   1   12.20    1.50
   1  18   1   12.40    1.20
   1  18   1   15.70    1.60
  -2 -18  -1    2.80    0.60
  -2 -18  -1    1.50    0.50
  -2 -18  -1    1.40    0.60
   2  18   1    2.30    0.50
   2  18   1    1.10    0.70
   2  18   1    1.30    0.70
   2  18   1    2.50    0.60
  -3 -18  -1    1.10    0.50
  -3 -18  -1    0.70    0.50
  -3 -18  -1    0.70    0.50
   3  18   1    0.40    0.40
   3  18   1    0.20    0.50
   3  18   1    0.80    0.50
  -4 -18  -1    0.20    0.40
  -4 -18  -1    0.00    0.30
   4  18   1    0.70    0.40
   4  18   1    0.90    0.50
   4  18   1    0.10    0.40
  -5 -18  -1    5.30    0.60
   5  18   1    4.90    0.60
   8 -19  -1    1.50    0.40
   8 -19  -1    1.40    0.40
   8 -19  -1    0.80    0.40
   7 -19  -1    1.10    0.40
   7 -19  -1    1.20    0.50
   7 -19  -1    0.80    0.40
   6 -19  -1    0.20    0.40
   6 -19  -1    0.40    0.50
   6 -19  -1   -0.50    0.40
   6 -19  -1    0.40    0.40
  -6  19   1    0.00    0.30
   5 -19  -1    3.50    0.70
   5 -19  -1    2.80    0.60
   5 -19  -1    3.30    0.60
   5 -19  -1    3.60    0.60
  -5  19   1    4.20    0.70
  -5  19   1    3.50    0.60
   4 -19  -1   -0.10    0.30
   4 -19  -1    0.70    0.50
   4 -19  -1    1.00    0.50
   4 -19  -1    0.80    0.50
   4 -19  -1    0.30    0.50
  -4  19   1    0.90    0.50
  -4  19   1    1.60    0.60
   3 -19  -1    0.40    0.50
   3 -19  -1    0.20    0.40
   3 -19  -1    0.10    0.50
   3 -19  -1    0.30    0.40
   3 -19  -1    0.20    0.40
  -3  19   1   -0.40    0.40
  -3  19   1    0.20    0.50
  -3  19   1    0.20    0.40
   2 -19  -1    0.20    0.50
   2 -19  -1   -0.10    0.40
   2 -19  -1    0.10    0.50
   2 -19  -1    0.10    0.40
   2 -19  -1   -0.70    0.40
   2 -19  -1   -0.40    0.40
  -2  19   1   -0.30    0.30
  -2  19   1   -0.20    0.50
  -2  19   1    0.60    0.70
  -2  19   1    0.00    0.50
   1 -19  -1    0.10    0.40
   1 -19  -1    0.60    0.50
   1 -19  -1    0.10    0.50
   1 -19  -1    0.50    0.50
   1 -19  -1   -0.20    0.40
  -1  19   1    0.40    0.60
  -1  19   1    0.10    0.60
  -1  19   1    0.20    0.50
  -1  19   1    0.30    0.40
   0 -19  -1    3.30    0.60
   0 -19  -1    3.20    0.70
   0 -19  -1    5.50    0.80
   0 -19  -1    2.80    0.60
   0  19   1    6.30    1.30
   0  19   1    3.30    0.60
   0  19   1    4.60    0.70
   0  19   1    3.80    0.90
  -1 -19  -1    8.00    0.90
  -1 -19  -1    9.30    1.00
  -1 -19  -1    8.20    1.00
  -1 -19  -1    8.80    0.90
   1  19   1    5.90    1.00
   1  19   1    8.80    0.90
   1  19   1    8.30    1.10
   1  19   1   10.60    1.00
  -2 -19  -1    0.20    0.40
  -2 -19  -1    0.00    0.60
  -2 -19  -1    0.00    0.40
   2  19   1   -0.10    0.50
   2  19   1    0.10    0.70
   2  19   1    0.30    0.40
   2  19   1    0.20    0.60
  -3 -19  -1    3.00    0.50
  -3 -19  -1    2.20    0.50
   3  19   1    2.60    0.50
   3  19   1    3.00    0.50
   3  19   1    2.10    1.10
  -4 -19  -1    2.40    0.50
   4  19   1    2.50    0.40
   4  19   1    3.20    0.50
   7 -20  -1    1.30    0.40
   7 -20  -1    1.10    0.30
   7 -20  -1    1.40    0.40
   6 -20  -1    0.00    0.30
   6 -20  -1   -0.20    0.30
   6 -20  -1    0.00    0.40
   5 -20  -1    0.40    0.40
   5 -20  -1    0.50    0.50
   5 -20  -1    0.80    0.70
   5 -20  -1    0.30    0.40
  -5  20   1   -0.20    0.40
  -5  20   1   -0.20    0.30
   4 -20  -1    2.20    0.70
   4 -20  -1    1.20    0.50
   4 -20  -1    2.10    0.50
   4 -20  -1    2.10    0.70
  -4  20   1    2.60    0.60
  -4  20   1    2.00    0.50
   3 -20  -1    0.00    0.40
   3 -20  -1   -0.10    0.40
   3 -20  -1    0.00    0.40
   3 -20  -1   -0.20    0.30
   3 -20  -1   -0.60    0.40
  -3  20   1   -0.10    0.40
  -3  20   1    0.00    0.50
   2 -20  -1    0.50    0.40
   2 -20  -1   -0.20    0.40
   2 -20  -1    0.70    0.40
   2 -20  -1    0.20    0.40
   2 -20  -1    0.10    0.50
  -2  20   1    0.30    0.50
  -2  20   1    0.10    0.40
  -2  20   1    0.10    0.30
   1 -20  -1    0.40    0.40
   1 -20  -1    0.40    0.40
   1 -20  -1   -0.10    0.40
   1 -20  -1    0.00    0.40
   1 -20  -1   -0.40    0.40
   1 -20  -1    0.00    0.30
  -1  20   1    0.00    0.30
  -1  20   1    0.20    0.40
  -1  20   1    0.20    0.70
  -1  20   1   -0.90    0.40
   0 -20  -1   -0.50    0.70
   0 -20  -1    0.70    0.40
   0 -20  -1    0.10    0.40
   0 -20  -1    1.30    0.50
   0  20   1    0.00    0.30
   0  20   1    0.40    0.40
   0  20   1    0.10    0.70
   0  20   1   -0.10    0.50
  -1 -20  -1    4.30    0.60
  -1 -20  -1    4.00    0.60
  -1 -20  -1    3.10    0.60
   1  20   1    4.30    0.90
   1  20   1    3.90    0.70
   1  20   1    4.10    0.60
   1  20   1    3.00    0.70
  -2 -20  -1    0.10    0.30
  -2 -20  -1    0.60    0.40
   2  20   1    0.90    0.50
   2  20   1    0.90    0.40
  -3 -20  -1    9.20    1.00
  -3 -20  -1    9.80    0.80
   3  20   1    9.10    0.80
   3  20   1    9.90    0.80
   6 -21  -1    0.10    0.20
   6 -21  -1    0.20    0.30
   6 -21  -1   -0.30    0.30
   5 -21  -1    2.90    0.50
   5 -21  -1    2.50    0.40
   5 -21  -1    2.20    0.40
  -5  21   1    2.40    0.40
   4 -21  -1   -0.10    0.30
   4 -21  -1    0.20    0.40
   4 -21  -1    0.20    0.30
   4 -21  -1   -0.10    0.30
  -4  21   1    0.20    0.30
   3 -21  -1    0.80    0.40
   3 -21  -1    1.10    0.40
   3 -21  -1    1.60    0.60
   3 -21  -1    1.20    0.50
  -3  21   1    1.30    0.50
  -3  21   1    1.80    0.40
   2 -21  -1    0.00    0.30
   2 -21  -1    0.20    0.30
   2 -21  -1    0.10    0.30
   2 -21  -1   -0.10    0.40
   2 -21  -1    0.20    0.40
  -2  21   1    0.20    0.60
  -2  21   1    0.00    0.70
  -2  21   1   -0.10    0.40
   1 -21  -1    0.80    0.40
   1 -21  -1    0.20    0.40
   1 -21  -1    1.50    0.40
   1 -21  -1    1.00    0.40
  -1  21   1    0.90    0.60
  -1  21   1    0.70    0.50
  -1  21   1    0.50    0.40
   0 -21  -1   -0.10    0.30
   0 -21  -1    0.00    0.30
   0 -21  -1    0.00    0.40
   0  21   1   -0.10    0.30
   0  21   1    0.00    0.30
  -1 -21  -1    0.50    0.40
  -1 -21  -1    0.70    0.40
  -1 -21  -1    0.50    0.40
   1  21   1    0.40    0.40
  -2 -21  -1    0.40    0.40
  -2 -21  -1    0.80    0.30
  -2 -21  -1    0.60    0.30
   2  21   1    0.80    0.30
   2  21   1    0.50    0.30
   4 -22  -1    0.30    0.20
   4 -22  -1    0.50    0.30
   4 -22  -1    0.00    0.30
   3 -22  -1    0.10    0.30
   3 -22  -1   -0.20    0.30
   3 -22  -1    0.00    0.20
  -3  22   1    0.30    0.40
   2 -22  -1    0.70    0.30
   2 -22  -1    0.00    0.30
  -2  22   1    0.30    0.30
   1 -22  -1    1.90    0.60
   1 -22  -1    1.50    0.40
  -1  22   1    2.00    0.50
   0 -22  -1    0.00    0.30
   0 -22  -1    0.00    0.20
  -1  23  -2    0.40    0.30
   1 -23   2    0.60    0.30
   1 -23   2    0.40    0.30
  -2  23  -2    1.50    0.40
  -2  23  -2    1.60    0.30
   2 -23   2    2.20    0.40
   2 -23   2    2.00    0.40
   1  22  -2    0.10    0.30
  -1 -22   2    0.40    0.40
  -1 -22   2    0.20    0.30
   0  22  -2    8.60    0.80
   0  22  -2    9.10    0.80
   0 -22   2    9.40    0.80
   0 -22   2    7.90    0.70
   0 -22   2    9.40    0.80
  -1  22  -2   -0.10    0.30
   1 -22   2    0.00    0.30
   1 -22   2    0.40    0.30
   1 -22   2    0.20    0.30
  -2  22  -2    0.20    0.30
   2 -22   2    0.10    0.40
   2 -22   2   -0.10    0.30
   2 -22   2   -0.20    0.30
   2 -22   2   -0.10    0.30
  -3  22  -2    0.70    0.30
   3 -22   2    0.60    0.30
   3 -22   2    0.80    0.40
   3 -22   2    0.80    0.30
   3 -22   2    1.30    0.40
  -4  22  -2    5.80    0.60
  -4  22  -2    5.30    0.60
   4 -22   2    5.50    0.60
   4 -22   2    6.40    0.60
   4 -22   2    5.80    0.70
   4 -22   2    6.10    0.60
   5 -22   2    0.60    0.30
   5 -22   2    0.40    0.30
   5 -22   2    0.60    0.40
   5 -22   2    0.10    0.20
   3  21  -2    0.90    0.30
   3  21  -2    0.60    0.30
  -3 -21   2    0.60    0.40
   2  21  -2    5.20    0.70
   2  21  -2    6.10    0.70
  -2 -21   2    5.30    0.70
   1  21  -2    0.60    0.30
   1  21  -2    0.40    0.40
  -1 -21   2    0.30    0.40
  -1 -21   2    0.50    0.40
   0  21  -2    1.20    0.40
   0  21  -2    0.70    0.40
   0 -21   2    1.20    0.50
   0 -21   2    0.50    0.40
   0 -21   2    0.80    0.40
  -1  21  -2    0.20    0.50
  -1  21  -2    0.30    0.40
   1 -21   2    0.00    0.40
   1 -21   2    0.40    0.40
   1 -21   2    1.10    0.70
   1 -21   2    0.30    0.50
  -2  21  -2    1.50    0.50
  -2  21  -2    1.50    0.60
   2 -21   2    1.20    0.50
   2 -21   2    0.50    0.30
   2 -21   2    0.90    0.50
   2 -21   2    1.70    0.50
   2 -21   2    1.50    0.50
  -3  21  -2   -0.20    0.30
  -3  21  -2   -0.20    0.40
   3 -21   2    0.10    0.40
   3 -21   2    0.30    0.40
   3 -21   2   -0.30    0.40
   3 -21   2    0.30    0.40
   3 -21   2    0.20    0.30
  -4  21  -2    0.30    0.30
   4 -21   2    0.70    0.40
   4 -21   2    0.60    0.40
   4 -21   2    0.50    0.40
   4 -21   2    0.10    0.40
  -5  21  -2    0.20    0.30
   5 -21   2   -0.20    0.30
   5 -21   2   -0.30    0.40
   5 -21   2    0.30    0.40
   5 -21   2    0.10    0.30
   6 -21   2   -0.10    0.30
   6 -21   2   -0.20    0.30
   6 -21   2    0.00    0.30
   6 -21   2   -0.30    0.20
   4  20  -2   -0.60    0.40
   4  20  -2    0.50    0.30
  -4 -20   2    0.10    0.30
   3  20  -2    0.10    0.30
   3  20  -2   -0.10    0.30
  -3 -20   2    0.00    0.30
   2  20  -2    0.60    0.60
   2  20  -2    0.40    0.40
   2  20  -2    0.50    0.40
   2  20  -2   -0.10    0.40
  -2 -20   2    0.00    0.40
  -2 -20   2    0.20    0.40
   1  20  -2    0.20    0.40
   1  20  -2   -1.10    0.50
   1  20  -2   -0.10    0.40
   1  20  -2    0.00    0.50
  -1 -20   2   -0.20    0.40
  -1 -20   2   -0.10    0.40
   0  20  -2    0.30    0.60
   0  20  -2    0.50    0.60
   0  20  -2   -0.10    0.40
   0  20  -2    0.50    0.50
   0 -20   2    0.40    0.50
   0 -20   2    0.40    0.40
   0 -20   2    0.60    0.40
  -1  20  -2    2.70    0.50
  -1  20  -2    3.10    0.60
   1 -20   2    2.60    0.70
   1 -20   2    2.10    0.50
   1 -20   2    1.40    0.60
   1 -20   2    2.00    0.60
   1 -20   2    2.70    0.60
  -2  20  -2    2.40    0.60
   2 -20   2    1.50    0.50
   2 -20   2    1.90    0.50
   2 -20   2    1.60    0.60
   2 -20   2    2.60    0.70
   2 -20   2    2.20    0.60
  -3  20  -2    1.20    0.50
  -3  20  -2    0.80    0.60
   3 -20   2    0.60    0.40
   3 -20   2    0.70    0.50
   3 -20   2    0.90    0.40
   3 -20   2    0.80    0.50
   3 -20   2    0.60    0.50
  -4  20  -2    0.20    0.40
  -4  20  -2    0.20    0.50
   4 -20   2    0.50    0.40
   4 -20   2    0.20    0.40
   4 -20   2    0.20    0.40
   4 -20   2    0.40    0.50
   4 -20   2   -0.40    0.50
  -5  20  -2    1.00    0.50
  -5  20  -2    1.10    0.50
   5 -20   2    1.20    0.60
   5 -20   2    0.30    0.50
   5 -20   2    0.80    0.50
   5 -20   2    1.00    0.40
   6 -20   2   16.20    1.20
   6 -20   2   15.10    1.20
   6 -20   2   15.30    1.10
   6 -20   2   16.50    1.30
   7 -20   2   -0.20    0.30
   7 -20   2    0.10    0.30
   7 -20   2    0.40    0.30
   7 -20   2    0.30    0.40
   5  19  -2    0.50    0.30
  -5 -19   2    0.30    0.30
   4  19  -2    3.20    0.50
   4  19  -2    2.00    0.60
   4  19  -2    3.50    0.50
  -4 -19   2    2.30    0.50
  -4 -19   2    3.40    0.60
   3  19  -2   -0.10    0.50
   3  19  -2   -0.40    0.70
   3  19  -2    0.60    0.50
   3  19  -2   -0.60    0.50
  -3 -19   2    0.00    0.40
  -3 -19   2    0.30    0.40
  -3 -19   2   -0.20    0.40
   2  19  -2    2.60    0.70
   2  19  -2    3.20    0.60
   2  19  -2    2.80    0.80
   2  19  -2    2.90    0.60
  -2 -19   2    2.30    0.90
  -2 -19   2    1.70    0.60
   1  19  -2   -0.60    0.60
   1  19  -2   -0.20    0.60
   1  19  -2    0.20    0.40
   1  19  -2   -0.20    0.40
  -1 -19   2    0.00    0.50
  -1 -19   2    0.10    0.50
  -1 -19   2   -0.10    0.40
  -1 -19   2   -0.10    0.30
   0  19  -2    3.60    0.90
   0  19  -2    3.60    0.60
   0  19  -2    3.60    1.00
   0  19  -2    2.60    0.90
   0 -19   2   -3.50    2.50
   0 -19   2    3.10    0.70
   0 -19   2    1.10    0.60
   0 -19   2    2.90    0.60
  -1  19  -2    6.20    0.80
  -1  19  -2    7.60    1.50
  -1  19  -2    6.70    1.00
  -1  19  -2    6.20    0.70
   1 -19   2    3.70    0.70
   1 -19   2    5.10    0.80
   1 -19   2    5.60    0.80
   1 -19   2    6.00    0.90
  -2  19  -2    0.90    0.60
  -2  19  -2    0.20    0.50
  -2  19  -2    0.50    0.40
   2 -19   2    0.40    0.60
   2 -19   2    0.60    0.50
   2 -19   2   -0.10    0.50
   2 -19   2    0.30    0.50
   2 -19   2    0.30    0.50
  -3  19  -2   -0.30    0.50
  -3  19  -2    0.30    0.70
   3 -19   2   -0.20    0.40
   3 -19   2    0.30    0.50
   3 -19   2    0.20    0.60
   3 -19   2    0.90    0.60
   3 -19   2   -0.10    0.40
  -4  19  -2    3.50    0.60
  -4  19  -2    3.50    0.80
   4 -19   2    3.00    0.70
   4 -19   2    4.70    0.80
   4 -19   2    3.50    0.80
   4 -19   2    2.90    0.60
   4 -19   2    2.50    0.70
  -5  19  -2    1.30    0.50
  -5  19  -2    1.60    0.50
   5 -19   2    0.70    0.50
   5 -19   2    1.20    0.60
   5 -19   2    2.50    0.50
   5 -19   2    0.80    0.60
  -6  19  -2    0.50    0.70
  -6  19  -2    0.10    0.30
   6 -19   2   -0.40    0.30
   6 -19   2   -0.10    0.40
   6 -19   2    0.10    0.60
   6 -19   2   -0.10    0.50
   7 -19   2    3.70    0.60
   7 -19   2    4.30    0.70
   7 -19   2    4.60    0.60
   7 -19   2    3.90    0.50
   8 -19   2    6.30    0.70
   8 -19   2    5.20    0.60
   8 -19   2    5.50    0.60
   6  18  -2    0.60    0.30
  -6 -18   2    0.50    0.30
  -6 -18   2    0.40    0.30
   5  18  -2   -0.10    0.50
   5  18  -2    0.40    0.40
   5  18  -2   -0.20    0.40
  -5 -18   2    0.30    0.40
  -5 -18   2    0.40    0.40
   4  18  -2   -0.10    0.50
   4  18  -2   -0.50    0.40
   4  18  -2    0.00    0.40
  -4 -18   2    0.20    0.40
  -4 -18   2    0.30    0.50
   3  18  -2    0.70    0.40
   3  18  -2   -0.10    0.40
  -3 -18   2    0.30    0.80
  -3 -18   2   -0.10    0.50
  -3 -18   2    0.50    0.50
   2  18  -2    0.90    0.70
   2  18  -2    0.70    0.50
   2  18  -2    1.00    0.70
  -2 -18   2    0.30    0.50
  -2 -18   2    0.40    0.50
  -2 -18   2    0.80    0.50
  -2 -18   2    1.10    3.90
  -2 -18   2    0.70    0.60
   1  18  -2    0.40    0.50
   1  18  -2    0.10    0.50
   1  18  -2    0.50    0.70
   1  18  -2    0.30    0.60
  -1 -18   2   -0.40    0.40
  -1 -18   2   -0.20    0.50
  -1 -18   2   -0.20    0.50
  -1 -18   2   -0.10    0.80
  -1 -18   2    0.50    0.50
  -1 -18   2    0.60    0.60
  -1 -18   2   -2.30    2.90
   0  18  -2   28.50    2.10
   0  18  -2   29.70    2.40
   0  18  -2   28.40    2.00
   0  18  -2   29.00    2.30
   0  18  -2   28.80    2.70
   0 -18   2   30.20    2.20
   0 -18   2   31.20    2.20
   0 -18   2   27.20    3.70
   0 -18   2   28.50    2.00
   0 -18   2   33.90    3.50
   0 -18   2   30.30    2.10
   0 -18   2   26.70    2.50
   0 -18   2   27.40    2.20
  -1  18  -2    4.90    1.30
  -1  18  -2    2.50    0.80
  -1  18  -2    3.40    0.90
  -1  18  -2    2.70    0.60
  -1  18  -2    3.30    0.70
   1 -18   2    1.70    1.50
   1 -18   2    0.70    2.10
   1 -18   2    2.40    1.00
   1 -18   2    4.10    0.70
   1 -18   2    2.10    0.80
  -2  18  -2   14.30    1.20
  -2  18  -2   17.30    1.70
  -2  18  -2   15.50    1.40
  -2  18  -2   14.50    2.10
  -2  18  -2   18.90    1.80
   2 -18   2   16.40    1.90
   2 -18   2   15.00    2.60
   2 -18   2   15.90    1.60
  -3  18  -2    8.20    1.50
  -3  18  -2    8.80    1.00
  -3  18  -2    8.70    1.20
   3 -18   2    6.40    1.00
   3 -18   2    7.50    0.90
   3 -18   2    7.00    1.10
   3 -18   2    6.00    0.90
   3 -18   2   10.00    2.50
   3 -18   2    7.30    1.00
  -4  18  -2    5.40    0.90
  -4  18  -2    3.50    0.70
   4 -18   2    3.80    0.70
   4 -18   2    3.10    0.70
   4 -18   2    3.40    0.70
   4 -18   2    3.70    0.80
   4 -18   2    4.40    0.90
  -5  18  -2   34.20    2.40
  -5  18  -2   33.00    2.30
   5 -18   2   35.40    2.50
   5 -18   2   33.80    2.50
   5 -18   2   35.30    2.30
   5 -18   2   34.60    2.60
  -6  18  -2   25.90    1.80
  -6  18  -2   23.60    1.90
   6 -18   2   27.90    1.90
   6 -18   2   28.90    2.10
   6 -18   2   26.80    2.10
   6 -18   2   29.40    2.10
   7 -18   2    0.20    0.50
   7 -18   2    0.90    0.50
   7 -18   2    1.20    0.40
   7 -18   2    0.80    0.80
   8 -18   2    0.10    0.40
   8 -18   2    0.50    0.40
   8 -18   2    1.10    0.30
   8 -18   2    0.00    0.40
   9 -18   2    1.20    0.40
   9 -18   2    1.70    0.40
   9 -18   2    1.50    0.40
   7  17  -2    1.00    0.30
  -7 -17   2    0.70    0.30
   6  17  -2   -0.10    0.30
   6  17  -2    0.20    0.60
  -6 -17   2    0.20    0.40
  -6 -17   2    0.10    0.30
   5  17  -2    0.10    0.40
   5  17  -2    0.70    0.50
   5  17  -2    0.10    0.50
  -5 -17   2   -0.20    0.40
  -5 -17   2    0.10    0.50
   4  17  -2    1.50    0.50
   4  17  -2    2.70    0.60
   4  17  -2    3.50    0.90
  -4 -17   2    2.60    0.60
  -4 -17   2    2.10    0.50
  -4 -17   2    2.40    0.70
   3  17  -2   -0.80    0.50
   3  17  -2    0.20    0.60
   3  17  -2    0.20    0.50
  -3 -17   2    7.00    5.10
  -3 -17   2    0.60    0.50
  -3 -17   2    0.20    0.50
  -3 -17   2    0.60    0.60
  -3 -17   2    0.00    0.50
   2  17  -2    3.40    0.70
   2  17  -2    4.70    1.20
   2  17  -2    2.80    0.70
   2  17  -2    6.00    1.10
   2  17  -2    4.20    1.00
  -2 -17   2    3.70    3.60
  -2 -17   2    4.00    0.80
  -2 -17   2    3.50    0.90
  -2 -17   2    5.00    0.80
  -2 -17   2    4.20    0.80
  -2 -17   2    6.20    1.80
  -2 -17   2    7.20    1.40
   1  17  -2   13.70    1.60
   1  17  -2   12.40    1.10
   1  17  -2   12.00    1.40
   1  17  -2    8.80    1.50
  -1 -17   2    8.70    1.20
  -1 -17   2    7.30    1.90
  -1 -17   2   13.50    1.20
  -1 -17   2    8.00    1.10
  -1 -17   2    8.60    1.40
  -1 -17   2   11.30    1.60
  -1 -17   2    4.30    3.00
   0  17  -2   13.10    1.20
   0  17  -2   16.80    2.50
   0  17  -2   17.40    2.50
   0  17  -2   12.40    1.70
   0  17  -2   11.40    1.20
   0 -17   2   15.00    1.50
   0 -17   2   16.50    1.60
   0 -17   2   12.50    1.50
   0 -17   2   13.00    1.30
   0 -17   2   17.00    2.80
   0 -17   2   12.40    1.30
   0 -17   2   12.10    1.30
   0 -17   2   13.50    2.90
   0 -17   2   11.20    1.60
  -1  17  -2    0.90    0.60
  -1  17  -2    1.10    0.80
  -1  17  -2   -0.30    0.70
  -1  17  -2    0.60    0.50
  -1  17  -2    2.20    1.00
   1 -17   2   -0.10    1.10
   1 -17   2    0.00    0.40
   1 -17   2    0.70    0.60
   1 -17   2    0.70    0.60
   1 -17   2    0.80    0.60
   1 -17   2    0.60    0.60
   1 -17   2    0.40    0.70
   1 -17   2   -0.10    0.50
  -2  17  -2   19.60    2.40
  -2  17  -2   19.20    1.80
  -2  17  -2   17.70    1.40
  -2  17  -2   19.80    1.80
  -2  17  -2   16.80    1.50
   2 -17   2   15.50    1.60
   2 -17   2   17.60    1.70
   2 -17   2   18.20    1.50
   2 -17   2   18.00    1.70
   2 -17   2   21.60    3.20
  -3  17  -2   -0.40    0.50
  -3  17  -2   -1.10    0.80
   3 -17   2    0.10    0.60
   3 -17   2    0.00    0.50
   3 -17   2   -0.20    0.60
   3 -17   2   -0.50    0.50
   3 -17   2    0.90    1.30
   3 -17   2    0.80    0.70
  -4  17  -2   31.30    3.10
  -4  17  -2   22.50    1.70
  -4  17  -2   23.60    2.00
   4 -17   2   34.80    4.10
   4 -17   2   21.10    1.80
   4 -17   2   25.30    2.10
   4 -17   2   24.60    2.00
   4 -17   2   25.50    2.00
   4 -17   2   21.80    2.10
  -5  17  -2   90.69    6.30
  -5  17  -2   93.89    5.60
  -5  17  -2   95.59    5.70
   5 -17   2   82.49    5.80
   5 -17   2   98.09    5.80
   5 -17   2   92.39    5.80
   5 -17   2   99.59    5.70
   5 -17   2   94.89    5.90
  -6  17  -2   33.20    2.20
  -6  17  -2   34.00    2.30
   6 -17   2   36.40    2.60
   6 -17   2   37.30    2.50
   6 -17   2   33.70    2.30
   7 -17   2    2.90    0.70
   7 -17   2    2.40    0.70
   7 -17   2    2.50    0.50
   7 -17   2    2.30    0.70
   8 -17   2    9.30    1.20
   8 -17   2    8.30    0.80
   8 -17   2    9.70    0.90
   8 -17   2    5.90    1.00
   9 -17   2    0.30    0.40
   9 -17   2    0.30    0.40
   7  16  -2    0.70    0.40
  -7 -16   2    0.30    0.40
  -7 -16   2    0.40    0.30
   6  16  -2    0.70    0.50
   6  16  -2    1.10    0.60
  -6 -16   2    1.30    0.40
  -6 -16   2    1.10    0.60
   5  16  -2    0.30    0.50
   5  16  -2   -0.10    0.40
   5  16  -2    0.50    0.70
   5  16  -2    0.30    0.30
  -5 -16   2    0.40    0.50
  -5 -16   2    0.40    0.60
   4  16  -2    1.50    0.60
   4  16  -2    1.60    0.60
   4  16  -2    2.10    0.80
  -4 -16   2    1.40    0.80
  -4 -16   2    0.50    6.90
  -4 -16   2    2.30    0.60
  -4 -16   2    0.70    0.50
   3  16  -2   10.50    1.20
   3  16  -2   12.20    1.30
   3  16  -2    9.20    1.80
   3  16  -2   11.70    1.10
   3  16  -2    9.60    1.40
  -3 -16   2    7.30    1.10
  -3 -16   2   10.00    2.90
  -3 -16   2    6.10    1.70
  -3 -16   2    5.40    3.10
  -3 -16   2    9.80    4.40
   2  16  -2    3.50    0.70
   2  16  -2    4.60    0.80
   2  16  -2    2.10    1.30
   2  16  -2    3.30    1.10
   2  16  -2    3.60    1.10
  -2 -16   2    4.60    1.30
  -2 -16   2    4.00    1.60
  -2 -16   2    3.60    0.80
  -2 -16   2    3.20    0.90
  -2 -16   2    5.20    0.90
  -2 -16   2    1.90    3.30
  -2 -16   2    4.60    0.80
   1  16  -2    0.10    0.80
   1  16  -2    1.70    0.60
   1  16  -2    0.90    0.60
   1  16  -2    0.70    0.70
   1  16  -2    1.80    0.80
  -1 -16   2    1.10    0.90
  -1 -16   2    0.60    0.70
  -1 -16   2    1.80    0.70
  -1 -16   2    1.40    0.60
  -1 -16   2    0.50    1.10
  -1 -16   2    3.40    2.70
  -1 -16   2    1.10    0.60
   0  16  -2   18.60    1.80
   0  16  -2   17.80    1.50
   0  16  -2   13.60    1.90
   0  16  -2   20.20    2.00
   0  16  -2   14.60    1.40
   0 -16   2   24.10    3.30
   0 -16   2   17.40    1.50
   0 -16   2   17.30    1.60
   0 -16   2   17.00    1.80
   0 -16   2   16.80    3.00
   0 -16   2   19.30    1.70
   0 -16   2   18.30    1.50
   0 -16   2   21.50    2.80
   0 -16   2   18.20    1.60
  -1  16  -2    0.90    0.50
  -1  16  -2    0.60    0.90
  -1  16  -2    1.50    0.70
  -1  16  -2    0.70    0.70
  -1  16  -2    0.50    0.60
   1 -16   2   -0.30    0.60
   1 -16   2    0.40    0.60
   1 -16   2    0.20    0.60
   1 -16   2    0.40    1.20
   1 -16   2    1.10    0.60
   1 -16   2    1.40    1.90
   1 -16   2    0.00    0.50
   1 -16   2    0.60    0.50
   1 -16   2   -0.20    0.80
  -2  16  -2    1.20    0.70
  -2  16  -2    1.30    0.50
  -2  16  -2    0.20    0.90
  -2  16  -2    0.30    0.70
   2 -16   2   -0.10    0.50
   2 -16   2    1.00    0.60
   2 -16   2    1.50    0.90
   2 -16   2   -0.40    1.20
   2 -16   2   -0.30    1.50
   2 -16   2    1.30    0.70
   2 -16   2    0.90    0.60
   2 -16   2    0.80    0.60
   2 -16   2    0.80    0.60
  -3  16  -2    8.50    1.10
  -3  16  -2    4.80    1.30
  -3  16  -2    7.80    1.10
  -3  16  -2    7.30    0.90
   3 -16   2    3.80    1.70
   3 -16   2    6.20    0.90
   3 -16   2    4.40    0.80
   3 -16   2    4.80    0.80
   3 -16   2    4.20    0.90
   3 -16   2    6.80    1.20
   3 -16   2    4.20    0.90
  -4  16  -2   24.40    1.80
  -4  16  -2   24.50    2.00
  -4  16  -2   24.60    2.60
   4 -16   2   26.00    1.90
   4 -16   2   23.20    2.10
   4 -16   2   24.40    2.10
   4 -16   2   24.10    2.10
   4 -16   2   22.60    2.10
   4 -16   2   28.60    3.70
  -5  16  -2   18.30    1.40
  -5  16  -2   22.00    2.20
  -5  16  -2   21.50    1.90
   5 -16   2   20.30    1.90
   5 -16   2   16.30    1.70
   5 -16   2   19.50    1.80
   5 -16   2   18.30    1.80
   5 -16   2   18.80    1.60
  -6  16  -2   11.40    2.10
  -6  16  -2   12.10    1.10
   6 -16   2   12.00    1.20
   6 -16   2   10.60    1.30
   6 -16   2   12.40    1.30
   6 -16   2   10.90    1.40
   7 -16   2    4.80    0.70
   7 -16   2    4.40    0.90
   7 -16   2    3.60    0.90
   7 -16   2    3.20    0.80
   8 -16   2    0.80    0.50
   8 -16   2    1.20    0.40
   8 -16   2    0.70    0.60
   8 -16   2    1.00    0.50
   9 -16   2    3.70    0.60
   9 -16   2    3.40    0.60
   9 -16   2    2.90    0.50
  10 -16   2    0.40    0.30
  10 -16   2    0.20    0.30
   8  15  -2    0.00    0.30
  -8 -15   2    0.20    0.40
   7  15  -2    0.80    0.90
   7  15  -2    0.30    0.40
   7  15  -2    0.30    0.30
  -7 -15   2    0.40    0.30
  -7 -15   2    0.40    0.50
   6  15  -2    7.70    0.70
   6  15  -2    6.20    0.80
   6  15  -2    7.30    1.20
  -6 -15   2    6.10    0.80
  -6 -15   2    5.80    1.00
   5  15  -2    0.90    0.80
   5  15  -2    0.80    0.50
   5  15  -2    0.00    0.50
   5  15  -2    0.20    0.40
  -5 -15   2    0.50    0.60
  -5 -15   2    0.10    0.50
   4  15  -2   30.10    2.60
   4  15  -2   33.90    2.20
   4  15  -2   29.20    2.70
   4  15  -2   30.80    2.30
  -4 -15   2   32.30    3.00
  -4 -15   2   46.10    6.20
  -4 -15   2   36.20    7.00
  -4 -15   2   33.50    2.40
  -4 -15   2   36.80    2.60
   3  15  -2    0.40    0.60
   3  15  -2    0.30    0.50
   3  15  -2    0.60    0.70
   3  15  -2    0.50    0.70
   3  15  -2    0.00    0.80
  -3 -15   2    0.60    0.70
  -3 -15   2   -0.20    0.50
  -3 -15   2    0.20    1.50
  -3 -15   2   -4.00    6.00
  -3 -15   2   -0.10    1.00
  -3 -15   2   -0.30    0.50
   2  15  -2    3.90    0.90
   2  15  -2    3.00    1.00
   2  15  -2    3.80    0.80
   2  15  -2    3.80    0.70
   2  15  -2    4.20    1.00
  -2 -15   2    4.50    1.70
  -2 -15   2    5.10    1.10
  -2 -15   2    5.90    1.60
  -2 -15   2    4.00    0.80
  -2 -15   2    6.50    0.90
  -2 -15   2    5.00    0.90
  -2 -15   2    1.10    3.10
   1  15  -2    0.50    0.70
   1  15  -2    0.50    0.50
   1  15  -2   -0.10    0.70
   1  15  -2    0.30    0.80
   1  15  -2    0.40    0.50
  -1 -15   2    0.20    0.80
  -1 -15   2   -0.30    0.60
  -1 -15   2    0.20    0.70
  -1 -15   2    0.20    0.60
  -1 -15   2    0.80    1.20
  -1 -15   2   -1.70    2.40
  -1 -15   2    0.20    0.60
   0  15  -2   43.00    3.10
   0  15  -2   46.70    3.20
   0  15  -2   44.50    3.20
   0  15  -2   46.00    3.60
   0  15  -2   42.40    2.90
   0 -15   2   49.40    3.50
   0 -15   2   46.70    3.40
   0 -15   2   42.90    3.00
   0 -15   2   45.00    3.00
   0 -15   2   47.00    4.20
   0 -15   2   46.00    4.60
   0 -15   2   46.60    3.10
   0 -15   2   43.50    3.00
  -1  15  -2    7.80    1.10
  -1  15  -2    5.70    0.80
  -1  15  -2    5.80    0.80
  -1  15  -2    8.20    1.40
  -1  15  -2    5.80    1.00
   1 -15   2    4.60    1.60
   1 -15   2    5.30    2.10
   1 -15   2    4.40    1.40
   1 -15   2    2.80    1.00
   1 -15   2    4.10    0.90
   1 -15   2    4.80    0.80
   1 -15   2    7.70    1.00
   1 -15   2    5.90    1.10
   1 -15   2    5.10    0.90
  -2  15  -2   55.19    3.40
  -2  15  -2   54.99    4.10
  -2  15  -2   55.69    3.70
  -2  15  -2   55.79    3.60
   2 -15   2   52.59    3.70
   2 -15   2   55.69    4.30
   2 -15   2   54.89    3.90
   2 -15   2   54.79    4.70
   2 -15   2   53.09    3.60
   2 -15   2   56.69    3.50
   2 -15   2   51.89    3.60
   2 -15   2   52.79    3.70
  -3  15  -2    6.20    0.80
  -3  15  -2    6.80    1.00
  -3  15  -2    7.10    1.40
  -3  15  -2    6.20    1.00
   3 -15   2    6.30    0.90
   3 -15   2    5.40    0.80
   3 -15   2    4.30    0.80
   3 -15   2    4.00    0.90
   3 -15   2    3.60    0.80
   3 -15   2    3.50    1.60
  -4  15  -2   12.70    1.10
  -4  15  -2   15.80    1.50
   4 -15   2   13.60    2.50
   4 -15   2   14.00    1.50
   4 -15   2   13.30    1.40
   4 -15   2   13.90    1.30
   4 -15   2   11.00    1.40
   4 -15   2   11.40    1.40
  -5  15  -2    2.30    0.70
  -5  15  -2    2.00    0.60
  -5  15  -2    1.10    1.00
   5 -15   2    1.90    0.60
   5 -15   2    1.00    1.20
   5 -15   2    1.80    0.70
   5 -15   2    1.10    0.70
   5 -15   2    1.50    0.70
   5 -15   2    1.80    0.80
  -6  15  -2    3.20    0.70
  -6  15  -2    1.70    1.10
   6 -15   2    2.20    1.30
   6 -15   2    2.20    0.80
   6 -15   2    2.90    0.70
   6 -15   2    3.70    0.90
   6 -15   2    3.30    0.80
   7 -15   2    8.70    1.00
   7 -15   2    8.70    1.10
   7 -15   2    8.90    1.20
   7 -15   2    7.20    1.10
   8 -15   2    0.40    0.50
   8 -15   2    0.50    0.40
   8 -15   2    0.20    0.60
   8 -15   2    0.00    0.50
   9 -15   2    0.10    0.40
   9 -15   2    0.70    0.60
   9 -15   2    0.70    0.50
  10 -15   2    0.00    0.30
  10 -15   2    0.40    0.40
   8  14  -2    9.70    0.80
   8  14  -2    9.10    0.80
  -8 -14   2    9.70    1.10
  -8 -14   2    9.20    0.80
   7  14  -2   -0.80    0.40
   7  14  -2   -0.20    0.30
   7  14  -2    0.90    0.60
  -7 -14   2   -0.30    0.50
  -7 -14   2   -0.20    0.40
   6  14  -2    5.60    0.60
   6  14  -2    4.00    0.70
   6  14  -2    3.80    0.60
   6  14  -2    4.80    1.00
  -6 -14   2    4.10    0.70
  -6 -14   2    4.00    0.90
   5  14  -2    0.40    0.40
   5  14  -2   -0.70    0.70
   5  14  -2    0.60    0.60
  -5 -14   2    0.00    0.80
  -5 -14   2    0.50    0.60
   4  14  -2    1.70    0.50
   4  14  -2    0.10    0.60
   4  14  -2    0.80    0.70
   4  14  -2    1.70    0.90
   4  14  -2    1.90    0.50
   4  14  -2    0.70    0.60
  -4 -14   2    1.00    0.80
  -4 -14   2    0.80    0.50
  -4 -14   2    0.90    1.30
  -4 -14   2    0.60    0.50
   3  14  -2    2.40    0.60
   3  14  -2    4.00    1.00
   3  14  -2    3.20    0.60
   3  14  -2    3.30    1.00
  -3 -14   2    3.10    1.00
  -3 -14   2    2.30    0.70
  -3 -14   2    2.30    1.20
  -3 -14   2    3.80    0.80
  -3 -14   2    4.10    3.80
   2  14  -2   45.40    3.30
   2  14  -2   42.60    3.20
   2  14  -2   45.90    3.50
   2  14  -2   42.30    2.90
   2  14  -2   45.90    3.00
  -2 -14   2   49.00    4.20
  -2 -14   2   49.30    3.10
  -2 -14   2   49.20    4.20
  -2 -14   2   45.10    5.50
  -2 -14   2   42.20    3.60
  -2 -14   2   47.40    3.10
   1  14  -2   14.90    1.20
   1  14  -2   15.20    1.70
   1  14  -2   17.70    1.60
   1  14  -2   16.00    1.30
   1  14  -2   12.60    1.80
  -1 -14   2   14.90    1.40
  -1 -14   2    9.20    2.10
  -1 -14   2   11.60    1.30
  -1 -14   2    9.40    1.60
  -1 -14   2   10.60    1.60
  -1 -14   2   14.80    1.40
  -1 -14   2   10.00    2.80
   0  14  -2   10.30    1.60
   0  14  -2   10.70    1.10
   0  14  -2   11.80    1.10
   0  14  -2   13.70    1.60
   0  14  -2   10.70    1.30
   0 -14   2   12.10    2.10
   0 -14   2   15.00    1.80
   0 -14   2   12.60    1.60
   0 -14   2   13.80    1.30
   0 -14   2   12.00    1.20
   0 -14   2   11.00    1.20
   0 -14   2   15.40    2.70
   0 -14   2   10.80    1.20
  -1  14  -2    0.50    0.60
  -1  14  -2    1.20    0.90
  -1  14  -2   -0.20    0.80
  -1  14  -2    0.70    0.50
  -1  14  -2    0.50    0.60
   1 -14   2   -0.20    0.50
   1 -14   2    0.10    0.70
   1 -14   2   -0.20    0.50
   1 -14   2    2.10    1.70
   1 -14   2    0.60    1.10
   1 -14   2    0.60    0.70
   1 -14   2    0.20    0.60
   1 -14   2    1.20    0.60
   1 -14   2    0.80    0.60
  -2  14  -2    4.80    0.90
  -2  14  -2    6.70    1.40
  -2  14  -2    5.50    0.80
  -2  14  -2    5.60    0.90
  -2  14  -2    5.60    1.10
   2 -14   2    4.80    1.60
   2 -14   2    5.10    0.90
   2 -14   2    5.70    0.90
   2 -14   2    4.70    1.10
   2 -14   2    7.70    1.20
   2 -14   2    7.30    1.10
   2 -14   2    7.00    1.70
   2 -14   2    6.70    1.00
   2 -14   2    6.10    0.90
  -3  14  -2    3.40    1.00
  -3  14  -2    2.60    1.00
  -3  14  -2    3.50    0.80
  -3  14  -2    4.50    0.80
  -3  14  -2    4.00    0.60
   3 -14   2    3.20    0.80
   3 -14   2    1.40    0.90
   3 -14   2    2.00    0.70
   3 -14   2    3.70    0.80
   3 -14   2    1.70    0.70
   3 -14   2    3.20    0.90
   3 -14   2    1.30    1.20
  -4  14  -2    0.30    0.40
  -4  14  -2    0.50    0.80
  -4  14  -2    1.30    0.60
   4 -14   2    0.30    1.00
   4 -14   2    1.00    0.90
   4 -14   2    0.40    0.70
   4 -14   2    0.20    0.60
   4 -14   2    1.10    0.60
  -5  14  -2    0.00    0.40
  -5  14  -2   -0.10    0.80
   5 -14   2    0.30    0.50
   5 -14   2   -0.10    0.90
   5 -14   2    0.10    0.60
   5 -14   2   -0.40    0.60
   5 -14   2    0.60    0.60
   5 -14   2    0.60    0.60
  -6  14  -2    7.30    0.90
  -6  14  -2    7.40    1.40
   6 -14   2    9.00    1.20
   6 -14   2    7.80    1.80
   6 -14   2    5.50    0.90
   6 -14   2    7.50    0.90
   6 -14   2    8.70    1.30
   7 -14   2    2.20    0.70
   7 -14   2    1.50    0.70
   7 -14   2    1.00    0.80
   7 -14   2    0.80    0.60
   8 -14   2   13.50    1.40
   8 -14   2   10.00    1.20
   8 -14   2   13.30    1.40
   8 -14   2   13.90    1.10
   9 -14   2    1.20    0.50
   9 -14   2    2.00    0.60
   9 -14   2    1.80    0.60
  10 -14   2    1.10    0.40
  10 -14   2    2.10    0.50
  10 -14   2    1.40    0.40
   9  13  -2    0.00    0.20
   9  13  -2    0.00    0.30
  -9 -13   2    0.10    0.50
   8  13  -2    0.20    0.50
   8  13  -2   -0.20    0.30
   8  13  -2    0.20    0.40
  -8 -13   2   -0.10    0.30
  -8 -13   2   -0.10    0.50
   7  13  -2    3.70    0.70
   7  13  -2    3.10    1.00
   7  13  -2    3.20    0.50
  -7 -13   2    3.10    0.90
  -7 -13   2    2.60    0.60
   6  13  -2    2.30    0.50
   6  13  -2    3.00    1.00
   6  13  -2    4.40    0.60
   6  13  -2    1.40    0.60
  -6 -13   2    1.60    0.90
  -6 -13   2    2.00    0.60
   5  13  -2    2.70    0.70
   5  13  -2    1.50    0.60
   5  13  -2    0.90    0.50
  -5 -13   2    1.40    0.60
  -5 -13   2    0.90    0.80
   4  13  -2   64.29    5.60
   4  13  -2   66.19    4.00
   4  13  -2   63.89    4.00
   4  13  -2   67.09    4.10
   4  13  -2   62.09    4.50
  -4 -13   2   68.79    4.60
  -4 -13   2   63.69    4.10
  -4 -13   2   67.49    4.20
  -4 -13   2   74.19    9.10
  -4 -13   2   63.19    5.10
   3  13  -2    0.20    0.70
   3  13  -2    0.20    0.60
   3  13  -2   -0.90    0.80
   3  13  -2    0.50    0.80
   3  13  -2    1.20    0.50
   3  13  -2    0.80    0.60
  -3 -13   2   -0.40    0.60
  -3 -13   2    0.00    1.00
  -3 -13   2   -0.10    0.70
  -3 -13   2    0.30    0.60
  -3 -13   2    4.50    3.50
   2  13  -2  144.39    8.90
   2  13  -2  145.39    9.00
   2  13  -2  141.39    8.50
   2  13  -2  144.39    8.60
   2  13  -2  142.89    8.70
  -2 -13   2  147.99    8.60
  -2 -13   2  144.79    9.20
  -2 -13   2  137.89    8.60
  -2 -13   2  156.38    8.70
  -2 -13   2  157.78    9.10
   1  13  -2    1.20    0.90
   1  13  -2    1.40    0.80
   1  13  -2    1.00    0.50
   1  13  -2    0.80    0.60
   1  13  -2    0.50    0.90
   1  13  -2    1.10    0.80
  -1 -13   2    0.40    0.60
  -1 -13   2   -0.90    2.00
  -1 -13   2    0.80    0.60
  -1 -13   2    1.00    0.60
  -1 -13   2    1.30    0.60
  -1 -13   2    1.60    1.20
   0  13  -2    3.10    1.00
   0  13  -2    3.80    0.90
   0  13  -2    3.20    1.00
   0  13  -2    3.60    0.90
   0  13  -2    4.80    0.70
   0 -13   2    4.10    0.80
   0 -13   2    7.00    1.70
   0 -13   2    4.30    0.80
   0 -13   2    3.30    0.80
   0 -13   2    4.70    0.80
   0 -13   2    4.10    1.00
   0 -13   2    4.80    1.10
   0 -13   2    4.20    2.00
  -1  13  -2    1.30    0.70
  -1  13  -2    1.40    0.60
  -1  13  -2    0.50    0.80
  -1  13  -2    2.00    0.90
  -1  13  -2    1.60    0.50
   1 -13   2    1.40    0.60
   1 -13   2    1.20    0.60
   1 -13   2    0.60    0.70
   1 -13   2    2.50    1.50
   1 -13   2    0.40    0.70
   1 -13   2    1.30    0.60
   1 -13   2    1.10    1.00
  -2  13  -2   95.59    6.30
  -2  13  -2  100.59    6.40
  -2  13  -2   98.79    6.00
  -2  13  -2   98.89    6.10
  -2  13  -2  102.49    6.00
   2 -13   2  101.59    6.10
   2 -13   2   95.59    6.00
   2 -13   2  111.59    6.60
   2 -13   2   98.49    6.10
   2 -13   2   99.29    6.50
   2 -13   2  100.49    6.10
   2 -13   2  100.49    7.00
   2 -13   2   90.49    6.60
   2 -13   2  101.19    6.00
  -3  13  -2   10.90    1.00
  -3  13  -2   11.80    1.60
  -3  13  -2   13.90    1.20
  -3  13  -2   13.00    1.30
  -3  13  -2   11.20    1.60
   3 -13   2   13.90    1.40
   3 -13   2    9.80    1.30
   3 -13   2   10.10    2.00
   3 -13   2   12.60    1.20
   3 -13   2   10.80    1.30
   3 -13   2   13.50    1.30
  -4  13  -2  230.98   13.10
  -4  13  -2  207.48   13.00
   4 -13   2  241.88   15.10
   4 -13   2  229.38   13.30
   4 -13   2  223.18   13.30
   4 -13   2  233.08   13.30
   4 -13   2  233.68   14.20
   4 -13   2  227.28   13.30
   4 -13   2  224.48   13.10
  -5  13  -2   -0.30    0.40
   5 -13   2    0.90    0.70
   5 -13   2    0.20    0.50
   5 -13   2    0.00    0.80
   5 -13   2   -0.10    0.50
   5 -13   2    0.10    0.90
  -6  13  -2    6.10    1.20
  -6  13  -2    6.30    0.80
   6 -13   2    7.50    1.20
   6 -13   2    6.10    1.50
   6 -13   2    6.90    0.90
   6 -13   2    8.40    1.20
   6 -13   2    5.10    0.90
  -7  13  -2    0.90    0.80
   7 -13   2    0.30    1.00
   7 -13   2    1.30    0.60
   7 -13   2    1.10    0.70
   7 -13   2    0.50    0.70
   7 -13   2   -0.10    0.30
   7 -13   2    0.70    0.70
   8 -13   2    3.10    0.80
   8 -13   2    4.60    0.60
   8 -13   2    5.20    0.90
   8 -13   2    5.70    1.00
   9 -13   2    2.40    0.70
   9 -13   2    1.00    0.50
   9 -13   2    1.80    0.60
  10 -13   2    0.50    0.40
  10 -13   2    1.00    0.50
  10 -13   2    0.50    0.40
  11 -13   2   -0.10    0.30
   9  12  -2    2.50    0.40
   9  12  -2    2.70    0.40
  -9 -12   2    2.00    0.60
   8  12  -2    4.50    1.00
   8  12  -2    3.60    0.50
   8  12  -2    4.40    0.60
  -8 -12   2    3.70    0.60
  -8 -12   2    4.00    0.90
   7  12  -2    1.90    0.50
   7  12  -2    2.40    0.60
   7  12  -2    2.60    0.90
  -7 -12   2    1.40    0.90
  -7 -12   2    1.40    0.50
   6  12  -2   87.69    5.70
   6  12  -2   86.69    5.30
   6  12  -2   86.19    5.10
   6  12  -2   83.89    5.60
  -6 -12   2   86.69    5.80
  -6 -12   2   85.69    5.30
   5  12  -2   38.80    2.80
   5  12  -2   44.70    2.80
   5  12  -2   39.20    2.60
  -5 -12   2   38.50    2.70
   4  12  -2   98.29    6.50
   4  12  -2   94.49    6.50
   4  12  -2  106.59    6.00
   4  12  -2   92.29    6.00
   4  12  -2  101.49    6.20
  -4 -12   2  105.19    7.10
  -4 -12   2  100.29    6.10
  -4 -12   2  110.39    6.20
  -4 -12   2  108.49   10.20
  -4 -12   2  110.49    7.20
   3  12  -2   -0.40    0.40
   3  12  -2    0.50    0.50
   3  12  -2    0.90    0.90
   3  12  -2    0.20    0.80
   3  12  -2    0.50    0.50
  -3 -12   2    0.70    0.60
  -3 -12   2   -2.50    3.10
  -3 -12   2   -0.30    0.60
  -3 -12   2    0.70    0.60
  -3 -12   2    0.60    1.00
  -3 -12   2    0.00    0.80
  -3 -12   2    0.70    1.10
   2  12  -2    7.60    1.30
   2  12  -2    6.30    1.10
   2  12  -2    8.30    1.00
   2  12  -2    7.00    0.90
   2  12  -2    6.90    1.20
  -2 -12   2    5.60    1.40
  -2 -12   2    7.30    1.00
  -2 -12   2    5.20    0.90
  -2 -12   2    5.60    1.10
  -2 -12   2    6.00    0.90
  -2 -12   2    5.30    2.70
  -2 -12   2    8.90    1.70
   1  12  -2   19.60    1.80
   1  12  -2   20.80    1.60
   1  12  -2   21.00    1.50
   1  12  -2   22.00    2.10
   1  12  -2   20.90    1.70
   1  12  -2   22.00    2.00
  -1 -12   2   17.70    1.60
  -1 -12   2   20.10    2.10
  -1 -12   2   18.80    2.80
  -1 -12   2   18.50    1.60
   0  12  -2  117.69    9.00
   0  12  -2  136.09    8.10
   0  12  -2  138.49    8.20
   0  12  -2  140.19    8.30
   0  12  -2  135.19    8.50
   0 -12   2  152.58    9.20
   0 -12   2  152.48    9.20
   0 -12   2  137.49    8.20
   0 -12   2  131.29    8.10
   0 -12   2  140.89    8.50
   0 -12   2  142.29    8.20
  -1  12  -2   97.89    5.50
  -1  12  -2   92.39    6.00
  -1  12  -2   97.89    5.80
  -1  12  -2   99.79    5.70
  -1  12  -2  101.49    6.10
   1 -12   2   84.59    5.70
   1 -12   2   86.19    5.80
   1 -12   2   86.89    6.50
   1 -12   2   94.39    5.70
   1 -12   2  102.49    5.70
   1 -12   2   87.39    6.30
  -2  12  -2   98.79    6.00
  -2  12  -2   97.79    6.30
  -2  12  -2  102.39    6.00
  -2  12  -2   91.09    5.80
   2 -12   2   92.69    6.00
   2 -12   2  102.89    6.10
   2 -12   2  113.19    7.00
   2 -12   2  103.99    6.10
   2 -12   2   96.59    6.10
   2 -12   2  104.29    6.10
   2 -12   2   96.09    6.00
   2 -12   2  103.29    6.50
  -3  12  -2   44.30    3.20
  -3  12  -2   51.09    2.90
  -3  12  -2   46.40    3.00
   3 -12   2   48.50    3.10
   3 -12   2   37.40    3.00
   3 -12   2   43.60    3.10
   3 -12   2   43.40    3.10
  -4  12  -2   31.80    2.20
  -4  12  -2   29.80    2.50
   4 -12   2   36.40    2.50
   4 -12   2   34.90    3.50
   4 -12   2   33.20    2.40
   4 -12   2   33.70    2.30
   4 -12   2   30.70    2.30
   4 -12   2   32.40    2.40
   4 -12   2   33.70    2.40
  -5  12  -2    1.30    0.40
  -5  12  -2    0.30    0.90
   5 -12   2    1.20    0.70
   5 -12   2    1.00    1.00
   5 -12   2    0.60    0.80
   5 -12   2    1.80    0.70
   5 -12   2    1.10    0.70
   5 -12   2    1.10    0.70
   5 -12   2    1.00    0.60
   6 -12   2    9.90    1.20
   6 -12   2   12.50    2.00
   6 -12   2   15.10    1.60
   6 -12   2   11.00    1.20
   6 -12   2    7.20    1.00
   6 -12   2   11.70    1.30
  -7  12  -2    1.00    0.80
   7 -12   2    1.80    1.20
   7 -12   2    1.10    0.70
   7 -12   2    1.40    0.80
   7 -12   2    0.60    0.60
   7 -12   2    1.50    0.60
   7 -12   2    1.30    0.80
   8 -12   2    3.70    0.80
   8 -12   2    2.90    0.80
   8 -12   2    3.40    0.90
   9 -12   2    0.10    0.90
   9 -12   2    0.10    0.50
   9 -12   2    0.10    0.50
   9 -12   2    0.30    0.50
  10 -12   2    2.00    1.10
  10 -12   2    1.10    0.50
  11 -12   2   -0.20    1.10
  11 -12   2   -0.40    0.40
  10  11  -2    7.80    0.60
 -10 -11   2    7.60    0.80
   9  11  -2    1.00    0.40
   9  11  -2    0.70    0.50
   9  11  -2    0.50    0.30
  -9 -11   2    1.00    0.60
   8  11  -2    5.50    0.70
   8  11  -2    6.60    0.80
  -8 -11   2    6.40    1.00
  -8 -11   2    6.50    0.80
  -8 -11   2    7.30    1.20
   7  11  -2    5.40    1.20
   7  11  -2    6.10    0.90
   7  11  -2    3.20    0.60
  -7 -11   2    4.60    1.20
  -7 -11   2    3.70    0.70
  -7 -11   2    3.00    1.10
   6  11  -2   61.39    3.90
   6  11  -2   59.59    3.80
   6  11  -2   54.49    4.20
   6  11  -2   63.19    3.70
  -6 -11   2   57.69    4.00
  -6 -11   2   59.99    3.90
  -6 -11   2   64.59    4.50
   5  11  -2  140.39    7.60
   5  11  -2  124.19    7.70
   5  11  -2  133.79    7.50
  -5 -11   2  126.79    7.60
  -5 -11   2  126.49    8.40
  -5 -11   2  125.79    7.70
  -5 -11   2  114.19    8.20
   4  11  -2   13.60    1.20
   4  11  -2   10.40    1.60
   4  11  -2    9.60    1.50
   4  11  -2   15.00    1.30
   4  11  -2    9.20    1.20
   4  11  -2    9.70    1.10
  -4 -11   2   14.60    1.30
  -4 -11   2   14.60    2.20
  -4 -11   2   11.80    1.30
  -4 -11   2   14.20    1.30
  -4 -11   2   10.30    5.10
  -4 -11   2   14.10    1.90
  -4 -11   2   17.40    2.70
   3  11  -2   84.59    5.30
   3  11  -2   98.19    5.40
   3  11  -2   91.29    5.80
   3  11  -2   80.19    6.30
   3  11  -2  100.79    5.50
   3  11  -2   96.99    5.80
   3  11  -2   96.99    5.60
  -3 -11   2   91.99    6.20
  -3 -11   2   85.69    5.40
  -3 -11   2   87.09    6.10
  -3 -11   2   85.79    5.50
  -3 -11   2   92.49    7.70
  -3 -11   2   81.79    5.50
   2  11  -2   97.49    6.00
   2  11  -2   95.59    5.90
   2  11  -2   99.59    6.10
   2  11  -2   94.89    6.20
   2  11  -2   94.69    5.70
  -2 -11   2  101.79    6.20
  -2 -11   2   92.39    7.30
  -2 -11   2   97.49    5.90
  -2 -11   2   85.89    5.80
  -2 -11   2   96.79    5.90
  -2 -11   2  100.39    6.40
  -2 -11   2   94.29    7.00
   1  11  -2    0.20    0.40
   1  11  -2    0.40    0.50
   1  11  -2    1.00    0.70
   1  11  -2    1.00    0.80
   1  11  -2    1.10    0.80
  -1 -11   2   -0.10    0.50
  -1 -11   2    0.10    0.60
  -1 -11   2   -0.10    0.80
  -1 -11   2    2.70    2.00
  -1 -11   2    0.60    0.90
   0  11  -2   10.30    1.10
   0  11  -2    9.40    1.10
   0  11  -2    9.30    1.40
   0  11  -2   10.30    1.40
   0  11  -2    9.50    0.90
   0 -11   2   10.30    2.00
   0 -11   2   14.60    1.60
  -1  11  -2    0.30    0.50
  -1  11  -2    0.80    0.50
  -1  11  -2    0.40    0.40
  -1  11  -2    1.00    1.00
   1 -11   2    0.40    1.20
   1 -11   2    0.60    0.90
   1 -11   2    0.90    0.70
  -2  11  -2  123.59    7.60
  -2  11  -2  127.19    7.70
   2 -11   2  133.09    8.00
   2 -11   2  127.59    7.70
   2 -11   2  141.19    8.50
  -3  11  -2   80.29    5.30
  -3  11  -2   86.99    4.90
  -3  11  -2   82.19    5.00
   3 -11   2   87.29    5.20
   3 -11   2   69.29    5.70
   3 -11   2   89.09    5.20
  -4  11  -2   34.60    2.70
  -4  11  -2   37.70    2.80
  -4  11  -2   35.20    2.30
   4 -11   2   36.30    2.70
   4 -11   2   43.90    3.40
   4 -11   2   37.90    2.50
   4 -11   2   34.80    2.70
   4 -11   2   36.70    2.60
  -5  11  -2    0.60    0.70
  -5  11  -2    0.40    0.40
   5 -11   2    0.30    0.60
   5 -11   2    1.60    1.30
   5 -11   2    0.50    0.70
   5 -11   2    0.60    0.80
   5 -11   2    0.00    0.50
   5 -11   2    1.00    0.60
   5 -11   2    0.30    0.50
  -6  11  -2   16.00    1.70
   6 -11   2   16.50    1.60
   6 -11   2   14.80    1.30
   6 -11   2   18.80    1.60
   6 -11   2   14.50    1.50
   6 -11   2   16.70    2.30
   6 -11   2   16.60    1.40
   7 -11   2    0.70    0.60
   7 -11   2    0.10    0.50
   7 -11   2    0.00    0.90
   7 -11   2    0.70    0.70
   7 -11   2    0.50    0.70
   7 -11   2    1.40    0.60
   8 -11   2    9.40    1.20
   8 -11   2   10.80    1.00
   8 -11   2    9.20    1.20
   8 -11   2    7.60    1.00
   9 -11   2    0.30    0.50
   9 -11   2    0.30    0.50
   9 -11   2    0.00    0.60
   9 -11   2    0.40    0.60
  10 -11   2    0.90    0.50
  10 -11   2    3.20    1.10
  10 -11   2    1.50    0.80
  11 -11   2    0.50    0.40
  11 -11   2   -0.10    0.30
  11 -11   2    1.00    1.10
  10  10  -2    1.10    0.30
  10  10  -2    1.20    0.30
 -10 -10   2    0.40    0.50
   9  10  -2    0.70    0.70
   9  10  -2    1.30    0.60
   9  10  -2    0.80    0.40
  -9 -10   2    1.00    0.70
  -9 -10   2    0.70    0.40
   8  10  -2   21.10    1.50
   8  10  -2   21.50    1.70
   8  10  -2   23.80    2.00
  -8 -10   2   19.50    2.20
  -8 -10   2   22.30    2.50
  -8 -10   2   22.70    2.20
  -8 -10   2   25.70    2.90
  -8 -10   2   21.80    1.60
   7  10  -2    1.50    0.90
   7  10  -2    3.80    0.70
   7  10  -2    3.10    0.60
  -7 -10   2    1.90    1.40
  -7 -10   2    1.60    1.40
  -7 -10   2    2.30    1.40
  -7 -10   2    3.90    0.70
   6  10  -2  148.09    9.50
   6  10  -2  151.48    9.10
   6  10  -2  155.98    9.00
   6  10  -2  150.28    9.10
  -6 -10   2  155.18    9.30
  -6 -10   2  157.58    9.10
  -6 -10   2  146.59   10.20
  -6 -10   2  162.48    9.20
  -6 -10   2  159.18    9.80
   5  10  -2    1.40    1.00
   5  10  -2    0.70    0.70
   5  10  -2    0.40    0.70
   5  10  -2   -0.70    0.50
   5  10  -2   -0.20    0.50
  -5 -10   2    0.50    1.40
  -5 -10   2    0.90    0.70
  -5 -10   2    0.60    1.10
  -5 -10   2    1.00    1.00
  -5 -10   2    1.50    1.10
   4  10  -2   77.99    5.20
   4  10  -2   70.69    4.70
   4  10  -2   75.79    4.50
   4  10  -2   80.39    5.10
   4  10  -2   77.39    4.70
  -4 -10   2   73.69    5.20
  -4 -10   2   73.59    4.70
  -4 -10   2   73.69    8.20
  -4 -10   2   81.09    5.60
  -4 -10   2   79.89    5.20
  -4 -10   2   79.49    5.40
  -4 -10   2   74.69    4.70
  -4 -10   2   72.89    4.80
   3  10  -2   51.79    3.20
   3  10  -2   52.59    3.70
   3  10  -2   47.50    3.30
   3  10  -2   54.39    3.40
   3  10  -2   52.49    3.00
  -3 -10   2   52.99    3.90
  -3 -10   2   43.20    3.10
  -3 -10   2   43.20    5.50
  -3 -10   2   40.50    3.50
  -3 -10   2   44.60    3.10
  -3 -10   2   44.40    3.00
   2  10  -2   48.80    3.10
   2  10  -2   48.30    3.40
   2  10  -2   47.00    3.20
   2  10  -2   46.30    3.30
   2  10  -2   50.69    3.60
  -2 -10   2   52.79    3.70
  -2 -10   2   53.49    3.70
  -2 -10   2   53.69    4.90
   1  10  -2   19.30    1.70
   1  10  -2   20.30    1.40
   1  10  -2   21.80    1.60
   1  10  -2   20.30    1.90
  -1 -10   2   17.90    1.90
  -1 -10   2   19.10    2.00
   0  10  -2   21.70    1.90
   0  10  -2   23.50    2.10
   0  10  -2   23.80    2.00
   0  10  -2   23.00    1.60
   0  10  -2   23.20    1.70
   0 -10   2   26.90    2.50
   0 -10   2   26.90    2.30
   0 -10   2   22.00    2.00
   0 -10   2   24.60    2.70
  -1  10  -2   30.10    2.00
  -1  10  -2   27.40    2.20
  -1  10  -2   28.60    1.90
  -1  10  -2   28.30    1.80
   1 -10   2   24.30    2.60
   1 -10   2   29.30    2.70
   1 -10   2   26.90    2.10
  -2  10  -2    2.40    0.80
  -2  10  -2    3.20    0.50
  -2  10  -2    3.30    0.60
   2 -10   2    2.80    0.60
   2 -10   2    2.70    1.10
   2 -10   2    3.90    1.10
  -3  10  -2   10.20    0.80
  -3  10  -2    8.40    1.20
  -3  10  -2   11.00    1.00
   3 -10   2    7.30    1.50
  -4  10  -2   78.39    4.80
  -4  10  -2   70.89    4.70
  -4  10  -2   74.09    4.50
   4 -10   2   79.29    5.40
   4 -10   2   73.99    4.80
   4 -10   2   78.89    4.80
   4 -10   2   87.29    5.50
  -5  10  -2   44.10    3.30
   5 -10   2   48.50    3.20
   5 -10   2   50.19    3.20
   5 -10   2   44.00    3.10
   5 -10   2   42.10    3.80
   5 -10   2   42.80    3.10
   5 -10   2   53.29    3.10
  -6  10  -2   53.19    3.80
   6 -10   2   56.09    3.70
   6 -10   2   59.89    3.70
   6 -10   2   56.79    4.30
   6 -10   2   56.49    3.70
   6 -10   2   52.79    3.40
   6 -10   2   55.39    3.50
   7 -10   2   -0.40    0.80
   7 -10   2   -0.70    0.60
   7 -10   2    0.70    0.60
   7 -10   2   -0.10    0.50
   7 -10   2   -0.20    0.60
   8 -10   2   -0.80    0.40
   8 -10   2    0.20    0.50
   8 -10   2    0.10    0.60
   8 -10   2    0.20    0.50
   8 -10   2    0.30    0.70
   9 -10   2    0.60    0.50
   9 -10   2    0.60    0.50
   9 -10   2   -0.10    0.50
   9 -10   2    0.30    0.60
  10 -10   2    0.50    0.50
  10 -10   2    1.00    0.60
  10 -10   2    0.50    0.40
  11 -10   2    0.30    0.40
  11 -10   2    0.10    0.30
  11 -10   2   -0.10    0.80
  10   9  -2    0.80    0.40
  10   9  -2    1.00    0.30
 -10  -9   2    0.30    0.50
 -10  -9   2    0.80    0.60
   9   9  -2    0.40    0.60
   9   9  -2    0.90    0.40
   9   9  -2   -0.30    0.40
  -9  -9   2   -0.40    1.10
  -9  -9   2    0.20    0.80
  -9  -9   2   -0.10    0.40
  -9  -9   2    0.30    1.10
   8   9  -2    5.60    0.90
   8   9  -2    6.10    1.20
   8   9  -2    6.10    0.80
  -8  -9   2    7.50    1.70
  -8  -9   2    6.90    1.60
  -8  -9   2    6.70    0.80
  -8  -9   2   10.10    1.60
   7   9  -2   26.50    1.80
   7   9  -2   27.80    1.90
   7   9  -2   26.80    2.40
  -7  -9   2   20.40    2.30
  -7  -9   2   24.70    2.60
  -7  -9   2   21.00    1.80
   6   9  -2    0.60    0.60
   6   9  -2    0.50    0.60
   6   9  -2    0.50    0.50
   6   9  -2   -0.40    0.80
  -6  -9   2    0.60    0.90
  -6  -9   2    0.40    0.60
  -6  -9   2    0.60    1.10
  -6  -9   2    1.20    1.10
   5   9  -2   22.80    1.60
   5   9  -2   21.10    2.00
   5   9  -2   17.90    1.70
   5   9  -2   19.60    1.70
   5   9  -2   23.10    1.70
  -5  -9   2   18.30    3.40
  -5  -9   2   23.60    2.00
  -5  -9   2   21.50    1.70
  -5  -9   2   22.10    2.40
   4   9  -2   11.70    1.10
   4   9  -2   13.60    1.30
   4   9  -2   12.20    1.20
   4   9  -2   13.00    1.10
   4   9  -2   14.40    1.70
   4   9  -2   15.80    1.60
  -4  -9   2   12.60    1.80
  -4  -9   2   16.90    1.40
  -4  -9   2   13.90    1.40
  -4  -9   2   14.00    1.60
  -4  -9   2   21.00    2.60
  -4  -9   2   15.80    3.00
   3   9  -2    5.70    1.20
   3   9  -2    5.70    1.00
   3   9  -2    4.60    0.80
   3   9  -2    5.10    0.90
   3   9  -2    5.50    0.70
  -3  -9   2    4.00    1.00
  -3  -9   2    5.30    0.80
  -3  -9   2    5.70    1.10
  -3  -9   2    4.60    1.30
  -3  -9   2    0.00    2.90
   2   9  -2  227.48   13.20
   2   9  -2  214.78   12.90
   2   9  -2  222.08   13.00
   2   9  -2  216.78   12.90
   2   9  -2  210.08   12.70
  -2  -9   2  222.58   12.80
  -2  -9   2  228.08   13.30
  -2  -9   2  225.18   13.30
  -2  -9   2  231.38   13.20
  -2  -9   2  231.88   13.90
   1   9  -2   14.40    1.20
   1   9  -2   10.70    1.20
   1   9  -2   10.70    1.30
  -1  -9   2    8.00    1.20
  -1  -9   2    6.90    1.80
  -1  -9   2   11.30    1.40
   0   9  -2    4.20    0.70
   0   9  -2    6.30    0.90
   0   9  -2    3.50    0.90
   0  -9   2    4.80    1.10
   0  -9   2    3.80    1.50
   0  -9   2    4.90    0.90
  -1   9  -2   78.09    4.70
  -1   9  -2   79.69    4.60
  -1   9  -2   83.09    4.90
   1  -9   2   85.49    6.30
   1  -9   2   73.19    4.80
   1  -9   2   71.19    5.20
  -2   9  -2   35.60    2.40
  -2   9  -2   29.40    2.30
  -2   9  -2   33.40    2.20
  -2   9  -2   30.50    2.10
   2  -9   2   40.60    2.90
   2  -9   2   35.90    2.60
   2  -9   2   35.40    2.30
  -3   9  -2    2.00    0.30
  -3   9  -2    2.00    0.60
  -3   9  -2    2.60    0.80
  -3   9  -2    1.50    0.50
   3  -9   2    1.30    0.90
  -4   9  -2  299.67   16.10
  -4   9  -2  249.28   16.00
  -4   9  -2  268.97   15.80
  -4   9  -2  281.47   16.00
   4  -9   2  281.77   16.50
  -5   9  -2  119.09    7.90
  -5   9  -2  130.49    8.20
  -5   9  -2  132.59    8.00
   5  -9   2  151.38    8.10
   5  -9   2  124.79    8.60
   5  -9   2  140.79    8.00
   5  -9   2  146.79    8.10
  -6   9  -2  250.67   14.50
  -6   9  -2  240.68   14.30
   6  -9   2  241.68   14.10
   6  -9   2  235.08   14.80
   6  -9   2  239.08   14.20
   6  -9   2  246.28   14.20
   6  -9   2  244.48   14.20
   6  -9   2  247.98   14.10
  -7   9  -2    2.60    0.90
  -7   9  -2    1.10    1.00
   7  -9   2    2.10    0.60
   7  -9   2    3.10    0.80
   7  -9   2    1.70    0.60
   7  -9   2    3.50    0.70
   7  -9   2    2.10    0.70
  -8   9  -2    2.20    0.50
  -8   9  -2    0.80    0.80
   8  -9   2    2.20    0.60
   8  -9   2    1.80    0.70
   8  -9   2    2.00    0.60
   8  -9   2    2.00    0.60
  -9   9  -2   19.40    1.50
   9  -9   2   21.80    1.80
   9  -9   2   16.20    1.90
  10  -9   2   15.00    1.40
  10  -9   2   17.30    1.40
  10  -9   2   16.80    1.40
  11  -9   2    8.60    0.80
  11  -9   2    7.00    0.80
  11  -9   2    6.20    0.80
  12  -9   2    0.30    0.80
  12  -9   2    0.30    1.10
  11   8  -2    1.10    0.30
 -11  -8   2    0.40    0.40
  10   8  -2   11.00    0.90
  10   8  -2    9.90    0.90
 -10  -8   2   10.30    1.30
   9   8  -2    2.10    0.60
   9   8  -2    1.30    1.10
   9   8  -2    1.30    0.50
  -9  -8   2   -0.60    1.40
  -9  -8   2    2.00    1.20
  -9  -8   2    1.80    1.70
  -9  -8   2    1.40    0.60
   8   8  -2   23.80    1.80
   8   8  -2   22.80    2.30
   8   8  -2   27.50    2.60
   8   8  -2   27.40    2.00
  -8  -8   2   26.40    2.00
  -8  -8   2   27.90    2.70
  -8  -8   2   33.20    2.60
   7   8  -2   -0.20    0.50
   7   8  -2    0.30    0.90
   7   8  -2    0.50    0.50
   7   8  -2    0.10    0.50
  -7  -8   2   -0.10    0.50
  -7  -8   2   -0.10    0.90
  -7  -8   2    0.30    1.10
  -7  -8   2    1.00    1.10
   6   8  -2  161.18    9.80
   6   8  -2  167.48    9.40
   6   8  -2  166.78    9.50
   6   8  -2  152.68    9.50
  -6  -8   2  168.98    9.60
  -6  -8   2  160.48    9.50
  -6  -8   2  153.48   10.10
  -6  -8   2  162.68    9.40
   5   8  -2    0.30    0.50
   5   8  -2    0.10    0.50
   5   8  -2   -0.30    0.50
   5   8  -2   -0.10    0.50
   5   8  -2    0.70    0.60
   5   8  -2    0.50    0.80
  -5  -8   2    0.40    0.70
  -5  -8   2   -0.20    0.60
  -5  -8   2    0.20    0.70
  -5  -8   2    0.30    0.50
   4   8  -2   22.80    1.80
   4   8  -2   21.90    1.60
   4   8  -2   21.90    1.80
   4   8  -2   19.70    1.40
  -4  -8   2   17.20    4.20
  -4  -8   2   19.00    2.00
  -4  -8   2   19.30    1.60
  -4  -8   2   30.90    3.00
  -4  -8   2   18.60    1.70
  -4  -8   2   18.70    2.00
   3   8  -2    0.30    0.40
   3   8  -2    0.00    0.50
   3   8  -2    0.00    0.50
   3   8  -2    0.00    0.50
  -3  -8   2    3.50    2.70
  -3  -8   2    0.10    0.60
  -3  -8   2    0.60    0.70
  -3  -8   2   -1.00    0.90
  -3  -8   2    0.00    0.50
   2   8  -2   89.19    5.80
   2   8  -2   96.89    6.00
   2   8  -2   93.99    5.90
   2   8  -2   93.79    6.00
   2   8  -2   86.59    5.70
  -2  -8   2  105.09    6.10
  -2  -8   2  101.89    6.10
  -2  -8   2  104.79    6.80
  -2  -8   2   98.59    6.20
  -2  -8   2  104.79    5.70
   1   8  -2    1.10    0.60
   1   8  -2   -0.20    0.40
   1   8  -2    0.20    0.60
  -1  -8   2   -0.70    1.40
  -1  -8   2    0.80    0.70
  -1  -8   2    0.10    0.50
  -1  -8   2   -0.20    0.50
   0   8  -2   24.10    1.90
   0   8  -2   29.70    2.10
   0   8  -2   26.70    1.90
   0  -8   2   28.50    2.60
   0  -8   2   29.60    2.20
   0  -8   2   30.20    2.20
  -1   8  -2   64.39    3.90
  -1   8  -2   64.39    3.70
  -1   8  -2   56.89    3.80
  -1   8  -2   61.39    4.00
   1  -8   2   56.29    4.10
   1  -8   2   65.49    4.30
   1  -8   2   60.89    3.80
  -2   8  -2   43.20    2.90
  -2   8  -2   41.40    2.70
  -2   8  -2   41.90    2.80
  -2   8  -2   45.80    2.80
   2  -8   2   43.00    3.20
  -3   8  -2   18.40    1.40
  -3   8  -2   17.30    1.50
   3  -8   2   15.10    1.80
  -4   8  -2   24.30    1.70
  -4   8  -2   25.50    1.90
  -4   8  -2   21.00    1.60
  -4   8  -2   20.30    1.60
   4  -8   2   19.80    2.10
  -5   8  -2    0.40    0.50
  -5   8  -2    1.10    0.70
   5  -8   2    1.00    0.90
  -6   8  -2    2.00    0.80
   6  -8   2    2.80    0.70
   6  -8   2    3.50    1.20
   6  -8   2    2.90    0.80
   6  -8   2    2.40    0.70
   6  -8   2    1.40    1.00
  -7   8  -2    2.80    0.50
  -7   8  -2    1.70    0.90
   7  -8   2    3.40    0.70
   7  -8   2    4.00    0.90
   7  -8   2    3.20    0.70
   7  -8   2    4.20    0.80
   7  -8   2    5.00    0.90
  -8   8  -2    8.60    0.90
  -8   8  -2    8.10    1.40
   8  -8   2    9.60    1.10
   8  -8   2    9.80    1.20
   8  -8   2   10.10    1.20
   8  -8   2    6.30    1.00
  -9   8  -2    1.40    0.50
  -9   8  -2    0.80    0.90
   9  -8   2    1.20    0.60
   9  -8   2    1.40    0.70
   9  -8   2    1.00    0.60
   9  -8   2    0.00    0.40
  10  -8   2   21.80    1.70
  10  -8   2   20.80    1.70
  10  -8   2   19.00    1.60
  11  -8   2    0.90    0.50
  11  -8   2   -0.10    0.40
  11  -8   2   -0.50    0.70
  12  -8   2    2.90    0.90
  12  -8   2    1.20    1.30
  11   7  -2    2.80    0.40
 -11  -7   2    4.70    0.80
 -11  -7   2    2.60    0.60
  10   7  -2    7.50    1.10
  10   7  -2    8.70    0.80
  10   7  -2    7.90    0.80
 -10  -7   2   11.10    1.40
 -10  -7   2    7.80    1.40
 -10  -7   2    5.70    1.10
   9   7  -2    0.20    0.50
   9   7  -2    0.70    0.50
   9   7  -2    0.10    0.50
   9   7  -2    0.40    0.70
  -9  -7   2    0.90    1.40
  -9  -7   2   -0.30    1.40
  -9  -7   2   -0.50    1.30
  -9  -7   2    0.10    0.40
   8   7  -2   37.80    2.60
   8   7  -2   33.90    2.40
   8   7  -2   36.90    3.20
   8   7  -2   39.30    2.50
  -8  -7   2   38.00    2.50
  -8  -7   2   37.60    2.90
  -8  -7   2   40.20    3.20
   7   7  -2   31.70    2.20
   7   7  -2   35.00    2.70
   7   7  -2   33.40    2.30
   7   7  -2   36.10    2.40
  -7  -7   2   30.20    2.50
  -7  -7   2   28.10    2.30
  -7  -7   2   30.40    2.90
  -7  -7   2   32.70    2.60
   6   7  -2   27.40    2.10
   6   7  -2   31.70    2.50
   6   7  -2   32.30    2.10
   6   7  -2   30.80    2.20
   6   7  -2   32.90    2.20
  -6  -7   2   33.70    2.40
  -6  -7   2   30.50    2.20
  -6  -7   2   28.20    2.70
  -6  -7   2   33.20    2.20
   5   7  -2   49.00    3.30
   5   7  -2   60.79    3.60
   5   7  -2   44.80    3.40
  -5  -7   2   52.09    3.70
  -5  -7   2   51.79    3.10
  -5  -7   2   50.29    3.70
  -5  -7   2   46.20    3.20
  -5  -7   2   46.40    3.20
   4   7  -2   12.80    1.40
   4   7  -2   19.60    1.70
   4   7  -2   12.80    1.20
  -4  -7   2   15.80    1.80
  -4  -7   2   13.80    1.60
  -4  -7   2   19.20    3.50
  -4  -7   2   13.90    4.20
  -4  -7   2   15.00    1.30
  -4  -7   2   13.90    1.20
   3   7  -2    0.90    0.40
   3   7  -2    0.50    0.80
   3   7  -2    1.10    0.50
   3   7  -2    1.00    0.60
   3   7  -2    1.00    0.60
  -3  -7   2    2.20    2.70
  -3  -7   2    0.80    0.70
  -3  -7   2    0.60    0.50
  -3  -7   2    0.50    0.50
  -3  -7   2    0.40    0.60
  -3  -7   2    0.20    0.90
   2   7  -2   79.59    5.00
   2   7  -2   81.19    5.10
   2   7  -2   86.99    5.20
  -2  -7   2   87.89    6.20
  -2  -7   2   81.89    4.90
  -2  -7   2   86.29    5.40
  -2  -7   2   83.79    5.30
  -2  -7   2   84.19    5.20
   1   7  -2  188.08   10.30
   1   7  -2  172.68   10.20
   1   7  -2  187.78   10.40
   1   7  -2  187.28   10.20
  -1  -7   2  174.78   10.40
  -1  -7   2  169.88   10.50
  -1  -7   2  162.68   10.80
  -1  -7   2  170.18   10.50
   0   7  -2  296.07   18.20
   0   7  -2  340.87   18.40
   0   7  -2  299.97   18.20
   0  -7   2  314.17   18.40
   0  -7   2  323.37   18.40
   0  -7   2  337.67   18.50
   0  -7   2  332.37   18.70
  -1   7  -2    9.20    0.90
  -1   7  -2    9.70    0.80
  -1   7  -2   10.60    1.10
   1  -7   2    9.30    1.10
   1  -7   2    9.50    1.00
   1  -7   2    9.80    1.30
   1  -7   2    8.50    1.20
   1  -7   2   10.00    1.00
  -2   7  -2   31.50    2.10
  -2   7  -2   32.80    2.20
   2  -7   2   32.70    2.30
   2  -7   2   32.40    2.40
   2  -7   2   31.80    2.10
  -3   7  -2   13.10    1.00
  -3   7  -2   12.20    1.00
  -3   7  -2   14.10    1.20
   3  -7   2   10.80    1.40
  -4   7  -2  129.29    7.80
  -4   7  -2  132.19    7.60
   4  -7   2  128.79    8.10
  -5   7  -2    0.90    0.70
  -5   7  -2    1.30    0.50
   5  -7   2    1.50    0.90
  -6   7  -2   59.99    3.80
   6  -7   2   54.39    3.60
   6  -7   2   54.99    4.10
   6  -7   2   60.39    3.50
   6  -7   2   51.09    3.60
  -7   7  -2    5.90    0.70
  -7   7  -2    6.10    1.20
   7  -7   2    7.30    1.00
   7  -7   2    7.80    0.90
   7  -7   2    6.10    0.90
   7  -7   2    7.30    1.00
  -8   7  -2   11.40    1.00
   8  -7   2    9.70    1.10
   8  -7   2    7.80    1.00
   8  -7   2   10.90    1.20
  -9   7  -2   11.90    1.90
   9  -7   2   18.80    1.70
   9  -7   2   16.40    1.60
   9  -7   2   19.70    1.60
 -10   7  -2   11.00    1.00
 -10   7  -2   13.00    1.20
 -10   7  -2    6.40    1.40
  10  -7   2    8.50    1.10
  10  -7   2    8.00    1.00
  10  -7   2    9.20    1.10
 -11   7  -2    1.50    0.60
 -11   7  -2    1.90    0.40
  11  -7   2    1.70    0.90
  11  -7   2    1.50    0.60
  12  -7   2    2.00    2.30
  12  -7   2    3.20    0.60
  11   6  -2    0.30    0.30
 -11  -6   2    0.20    0.50
 -11  -6   2    0.00    0.80
  10   6  -2    3.30    0.60
  10   6  -2    3.90    0.60
  10   6  -2    4.30    0.60
  10   6  -2    4.20    1.00
 -10  -6   2    4.80    1.40
 -10  -6   2    4.40    1.40
 -10  -6   2    3.20    1.20
   9   6  -2    4.50    0.70
   9   6  -2    5.00    0.80
   9   6  -2    4.70    1.10
   9   6  -2    4.60    0.70
  -9  -6   2    4.80    1.30
  -9  -6   2    6.30    1.40
   8   6  -2   15.70    1.50
   8   6  -2   15.50    1.40
   8   6  -2   16.90    1.90
   8   6  -2   15.50    1.50
   8   6  -2   17.00    1.40
  -8  -6   2   17.90    1.60
  -8  -6   2   16.80    1.40
  -8  -6   2   19.20    1.80
   7   6  -2   16.60    1.60
   7   6  -2   15.70    1.40
   7   6  -2   15.80    1.30
   7   6  -2   14.90    1.70
   7   6  -2   13.10    1.30
  -7  -6   2   15.20    1.30
  -7  -6   2   11.80    1.30
  -7  -6   2   14.00    2.00
  -7  -6   2   11.10    1.40
   6   6  -2    4.00    0.70
   6   6  -2    2.60    0.80
   6   6  -2    3.40    0.60
   6   6  -2    1.90    0.60
  -6  -6   2    2.70    0.60
  -6  -6   2    2.30    1.10
  -6  -6   2    2.40    1.00
  -6  -6   2    2.80    0.70
  -6  -6   2    4.20    0.90
   5   6  -2   19.30    1.50
   5   6  -2   22.10    1.60
   5   6  -2   21.30    1.60
   5   6  -2   21.60    1.90
   5   6  -2   21.90    1.60
  -5  -6   2   17.20    1.90
  -5  -6   2   19.00    1.60
  -5  -6   2   21.40    2.00
  -5  -6   2   19.70    1.50
   4   6  -2   26.60    2.10
   4   6  -2   28.20    2.10
  -4  -6   2   30.20    2.00
  -4  -6   2   26.20    2.30
  -4  -6   2   28.20    2.30
  -4  -6   2   29.30    2.60
  -4  -6   2   37.50    5.20
  -4  -6   2   29.20    1.90
   3   6  -2   14.50    1.60
   3   6  -2   15.90    1.40
   3   6  -2   17.80    1.30
  -3  -6   2   17.20    1.60
  -3  -6   2   19.20    1.90
  -3  -6   2   14.90    1.20
  -3  -6   2   16.30    1.60
   2   6  -2   57.69    3.50
   2   6  -2   54.79    3.50
   2   6  -2   53.89    3.40
   2   6  -2   58.89    3.60
  -2  -6   2   50.59    4.00
  -2  -6   2   56.89    3.50
  -2  -6   2   58.59    3.80
  -2  -6   2   61.89    4.60
  -2  -6   2   55.39    3.60
   1   6  -2    6.00    0.70
   1   6  -2    8.60    1.60
   1   6  -2    9.40    1.00
   1   6  -2    9.10    0.90
  -1  -6   2    8.70    1.00
  -1  -6   2    7.30    1.00
  -1  -6   2    6.00    1.50
  -1  -6   2    9.50    1.00
   0  -6   2 1292.27   73.19
  -1   6  -2    0.30    0.40
  -1   6  -2    0.60    0.30
   1  -6   2    0.70    0.40
   1  -6   2    0.20    0.40
   1  -6   2    0.50    0.50
   1  -6   2   -0.80    0.70
   1  -6   2    0.00    0.50
  -2   6  -2   22.60    1.40
  -2   6  -2   19.40    1.40
   2  -6   2   22.00    1.60
   2  -6   2   20.60    1.40
   2  -6   2   22.30    1.70
  -3   6  -2   11.80    1.10
   3  -6   2   10.00    1.30
  -4   6  -2  139.19    8.00
  -4   6  -2  131.19    7.80
   4  -6   2  136.59    8.30
  -5   6  -2   15.00    1.20
  -5   6  -2   16.80    1.20
  -5   6  -2   16.40    1.50
   5  -6   2   17.40    1.90
   5  -6   2   15.60    1.20
  -6   6  -2   70.59    4.40
  -6   6  -2   70.29    4.30
  -6   6  -2   78.29    4.80
   6  -6   2   77.79    5.10
   6  -6   2   73.59    4.60
   6  -6   2   73.49    4.60
   6  -6   2   74.49    4.50
  -7   6  -2   12.30    1.70
  -7   6  -2   14.50    1.20
   7  -6   2   16.50    1.50
   7  -6   2   19.70    1.60
   7  -6   2   19.10    1.50
  -8   6  -2   65.99    4.10
   8  -6   2   65.19    4.30
   8  -6   2   65.89    4.20
   8  -6   2   70.99    4.20
  -9   6  -2   39.40    3.40
  -9   6  -2   39.70    2.70
  -9   6  -2   36.70    2.60
   9  -6   2   45.50    2.90
   9  -6   2   45.00    2.80
 -10   6  -2   25.10    1.90
 -10   6  -2   24.30    1.80
 -10   6  -2   21.20    2.40
  10  -6   2   27.20    1.90
  10  -6   2   27.90    2.00
  10  -6   2   28.30    2.00
 -11   6  -2    0.80    0.40
 -11   6  -2   -0.10    0.40
  11  -6   2    0.00    0.50
  11  -6   2    0.00    0.70
  12  -6   2    6.70    1.40
  12  -6   2    7.60    0.80
  11   5  -2    2.40    0.40
  11   5  -2    2.50    0.50
 -11  -5   2    3.00    1.10
 -11  -5   2    3.30    1.00
 -11  -5   2    1.90    0.70
  10   5  -2   11.60    1.00
  10   5  -2   10.00    1.00
  10   5  -2   12.70    1.40
  10   5  -2   12.70    1.10
 -10  -5   2   13.00    1.70
   9   5  -2    0.20    0.70
   9   5  -2    0.10    0.50
   9   5  -2    0.50    0.60
   9   5  -2   -0.40    0.50
   9   5  -2   -0.20    0.70
  -9  -5   2   -0.40    0.90
  -9  -5   2   -0.20    0.90
   8   5  -2   14.30    1.30
   8   5  -2   13.90    1.80
   8   5  -2   14.60    1.40
   8   5  -2   13.70    1.40
   8   5  -2   17.50    1.70
  -8  -5   2   15.10    1.40
  -8  -5   2   14.70    1.30
  -8  -5   2   16.50    1.70
   7   5  -2    6.70    1.20
   7   5  -2   10.10    1.10
   7   5  -2    7.90    1.00
   7   5  -2    9.20    1.40
   7   5  -2    9.30    1.00
  -7  -5   2    8.50    1.10
  -7  -5   2    9.00    1.00
  -7  -5   2    6.80    0.90
  -7  -5   2    7.60    1.50
   6   5  -2   80.99    4.90
   6   5  -2   79.29    4.90
   6   5  -2   84.29    4.90
   6   5  -2   82.29    5.20
   6   5  -2   78.99    5.10
  -6  -5   2   81.69    5.40
  -6  -5   2   83.89    5.00
  -6  -5   2   77.79    5.00
  -6  -5   2   82.99    5.50
  -6  -5   2   83.79    4.90
   5   5  -2    4.80    1.00
   5   5  -2    4.00    0.60
  -5  -5   2    4.30    1.00
  -5  -5   2    2.40    0.80
  -5  -5   2    4.80    0.60
  -5  -5   2    4.80    0.70
   4   5  -2   61.49    3.90
   4   5  -2   61.89    3.70
  -4  -5   2   59.69    4.00
  -4  -5   2   61.49    4.00
  -4  -5   2   54.79    6.60
  -4  -5   2   59.29    3.70
  -4  -5   2   56.39    3.60
   3   5  -2   39.80    2.50
   3   5  -2   40.80    2.70
  -3  -5   2   37.20    2.90
  -3  -5   2   40.20    2.70
  -3  -5   2   37.50    2.70
  -3  -5   2   34.40    2.40
  -3  -5   2   37.40    4.30
   2   5  -2   10.30    1.10
   2   5  -2    8.00    0.90
   2   5  -2   11.40    1.10
   2   5  -2    8.40    0.80
   2   5  -2   10.30    0.90
  -2  -5   2   10.70    1.90
  -2  -5   2   12.20    1.30
  -2  -5   2    9.40    1.10
  -2  -5   2    8.90    0.90
  -2  -5   2    8.00    1.10
  -2  -5   2   10.00    1.00
   1   5  -2    8.60    0.90
   1   5  -2    6.60    0.70
   1   5  -2    8.30    0.80
  -1  -5   2    5.60    1.30
  -1  -5   2    7.60    0.90
  -1  -5   2    5.40    0.70
  -1  -5   2    9.10    0.90
  -1  -5   2    7.00    0.90
   0  -5   2 1675.33   95.29
  -1   5  -2    2.40    0.50
   1  -5   2    2.30    0.60
   1  -5   2    2.20    0.50
   1  -5   2    2.60    0.50
   1  -5   2    2.70    0.70
   1  -5   2    2.40    0.50
   2  -5   2  326.57   19.00
   2  -5   2  333.77   19.10
   2  -5   2  345.77   19.30
  -3   5  -2    1.60    0.40
  -3   5  -2    2.20    0.60
   3  -5   2    1.60    0.60
  -4   5  -2   42.30    2.70
   4  -5   2   45.60    3.10
  -5   5  -2    9.80    1.00
  -5   5  -2   12.80    0.90
   5  -5   2    9.70    1.40
   5  -5   2   11.90    1.00
  -6   5  -2  275.57   15.80
  -6   5  -2  279.27   16.00
   6  -5   2  283.57   16.10
   6  -5   2  277.27   16.50
  -7   5  -2    7.80    0.80
   7  -5   2    6.90    0.70
   7  -5   2    8.20    1.00
   7  -5   2    6.20    1.00
   7  -5   2    8.10    1.00
   7  -5   2    9.90    1.20
  -8   5  -2   12.00    1.10
  -8   5  -2   14.30    1.20
   8  -5   2   15.00    1.40
   8  -5   2   12.90    1.40
   8  -5   2   13.60    1.10
  -9   5  -2    9.30    1.10
  -9   5  -2    7.70    0.90
   9  -5   2    9.50    1.10
   9  -5   2    7.00    1.00
   9  -5   2    6.40    1.00
 -10   5  -2   21.70    2.60
 -10   5  -2   21.10    1.70
  10  -5   2   20.80    1.70
  10  -5   2   21.10    1.70
  10  -5   2   20.00    1.70
 -11   5  -2   22.90    1.70
 -11   5  -2   23.00    1.70
  11  -5   2   29.20    2.30
  11  -5   2   26.20    1.80
  12  -5   2    1.50    1.10
  12  -5   2    0.90    0.40
  11   4  -2    4.70    0.60
  11   4  -2    4.60    0.50
 -11  -4   2    4.90    1.20
 -11  -4   2    3.60    1.20
  10   4  -2   16.20    1.30
  10   4  -2   16.50    1.30
  10   4  -2   15.60    1.30
  10   4  -2   15.60    1.60
 -10  -4   2   19.90    2.00
 -10  -4   2   20.80    1.90
   9   4  -2    0.80    0.50
   9   4  -2    2.50    0.90
   9   4  -2    0.50    0.60
   9   4  -2    1.30    0.70
   9   4  -2    1.50    0.90
  -9  -4   2    1.70    0.80
  -9  -4   2    1.40    0.70
   8   4  -2   44.80    3.60
   8   4  -2   45.40    3.10
   8   4  -2   46.40    3.00
   8   4  -2   48.10    3.50
   8   4  -2   50.19    3.10
  -8  -4   2   52.29    3.30
  -8  -4   2   51.49    3.30
  -8  -4   2   43.40    3.20
   7   4  -2    1.80    0.70
   7   4  -2    0.80    0.50
   7   4  -2    1.60    0.60
   7   4  -2    2.20    0.90
   7   4  -2    3.70    1.70
  -7  -4   2    1.40    0.60
  -7  -4   2    2.30    0.70
  -7  -4   2    2.10    0.60
  -7  -4   2    0.80    0.80
  -7  -4   2    1.60    1.00
   6   4  -2    1.50    1.70
   6   4  -2    1.70    0.60
   6   4  -2    1.70    0.80
   6   4  -2    3.60    0.90
   6   4  -2    2.60    0.60
  -6  -4   2    3.00    0.90
  -6  -4   2    2.40    0.60
  -6  -4   2    1.80    0.80
   5   4  -2   11.60    1.00
   5   4  -2   11.50    1.30
  -5  -4   2   12.00    1.00
  -5  -4   2   12.60    1.10
  -5  -4   2   11.40    1.50
   4   4  -2    4.30    0.70
   4   4  -2    4.40    0.80
  -4  -4   2    4.70    0.60
  -4  -4   2    3.50    0.80
  -4  -4   2    3.30    4.30
   3   4  -2   38.10    2.30
   3   4  -2   37.00    2.50
   3   4  -2   33.70    2.30
  -3  -4   2   37.20    2.50
  -3  -4   2   35.30    3.70
  -3  -4   2   33.70    2.60
  -3  -4   2   39.00    2.50
  -3  -4   2   31.50    2.20
  -3  -4   2   33.70    2.60
   2   4  -2    7.70    0.90
   2   4  -2    9.70    1.00
   2   4  -2    7.10    0.90
   2   4  -2    8.30    0.80
  -2  -4   2   10.90    1.90
  -2  -4   2   10.30    1.00
  -2  -4   2   11.70    0.80
  -2  -4   2   10.00    1.00
  -2  -4   2    9.90    1.00
  -2  -4   2   11.80    1.20
   1   4  -2    8.10    0.80
   1   4  -2    9.00    0.90
  -1  -4   2    7.40    0.90
  -1  -4   2    8.90    0.90
  -1  -4   2    8.90    0.90
  -1  -4   2    8.00    1.30
  -1  -4   2    8.40    0.80
   0  -4   2 2473.35  139.39
  -1   4  -2   30.30    1.80
  -1   4  -2   29.00    1.90
   1  -4   2   29.40    2.10
   1  -4   2   30.50    1.90
   1  -4   2   28.40    1.90
  -2   4  -2   59.69    3.50
   2  -4   2   54.59    3.60
  -3   4  -2    8.70    0.70
   3  -4   2    6.60    1.00
  -4   4  -2   42.30    2.70
  -4   4  -2   43.70    2.80
   4  -4   2   51.79    3.20
  -5   4  -2   60.19    3.60
  -5   4  -2   53.79    3.40
   5  -4   2   60.59    3.50
  -6   4  -2    2.80    0.50
   6  -4   2    3.00    0.60
  -7   4  -2   44.80    3.10
   7  -4   2   54.39    3.30
   7  -4   2   51.69    3.30
   7  -4   2   47.60    3.10
   7  -4   2   57.69    3.40
  -8   4  -2    7.50    0.80
  -8   4  -2    7.50    1.00
   8  -4   2    8.10    1.10
   8  -4   2    6.50    1.00
   8  -4   2    8.80    0.90
  -9   4  -2    3.20    0.80
  -9   4  -2    2.70    0.60
   9  -4   2    4.00    0.90
   9  -4   2    4.70    0.90
   9  -4   2    4.80    0.90
   9  -4   2    3.20    0.60
 -10   4  -2   30.90    2.20
 -10   4  -2   31.00    2.10
 -10   4  -2   25.90    2.70
  10  -4   2   30.60    2.20
  10  -4   2   30.50    1.90
  10  -4   2   29.20    2.20
  10  -4   2   28.70    2.10
 -11   4  -2    0.10    0.50
 -11   4  -2    0.50    0.40
  11  -4   2    1.70    0.60
  11  -4   2    1.30    1.50
 -12   4  -2    0.40    0.50
  12  -4   2    0.20    0.40
  12  -4   2    0.70    0.90
 -12  -3   2    0.00    0.30
 -12  -3   2    0.00    0.60
  11   3  -2    2.60    0.50
  11   3  -2    3.00    0.50
 -11  -3   2    1.10    0.90
 -11  -3   2    3.20    1.20
 -11  -3   2    2.90    1.10
  10   3  -2    0.80    0.80
  10   3  -2    1.30    0.50
  10   3  -2    0.30    0.30
  10   3  -2    0.40    0.50
  10   3  -2    1.50    0.50
 -10  -3   2    2.20    1.40
 -10  -3   2    0.70    0.90
   9   3  -2    0.30    1.30
   9   3  -2    0.00    0.60
   9   3  -2    0.80    0.60
   9   3  -2    1.00    0.50
   9   3  -2    0.80    0.80
  -9  -3   2    1.20    0.70
  -9  -3   2    0.10    0.50
   8   3  -2   11.50    1.10
   8   3  -2   13.60    1.30
   8   3  -2   10.10    1.20
   8   3  -2   10.90    1.50
   8   3  -2    5.80    2.10
  -8  -3   2   12.50    1.30
  -8  -3   2   10.70    1.10
   7   3  -2    1.40    0.60
   7   3  -2    2.10    1.80
   7   3  -2    2.20    0.60
   7   3  -2    1.30    0.50
   7   3  -2    1.80    1.20
  -7  -3   2    1.30    0.80
  -7  -3   2   -0.30    0.80
  -7  -3   2    0.70    0.50
  -7  -3   2    1.60    0.50
  -7  -3   2    1.40    0.70
   6   3  -2   14.00    1.50
   6   3  -2   12.10    1.10
   6   3  -2   12.30    1.40
  -6  -3   2   12.80    1.20
  -6  -3   2   12.90    1.60
  -6  -3   2   14.20    1.70
  -6  -3   2   12.60    1.10
   5   3  -2   68.09    4.30
   5   3  -2   58.29    3.90
  -5  -3   2   69.29    4.10
  -5  -3   2   74.49    4.50
  -5  -3   2   71.19    4.40
  -5  -3   2   65.59    4.00
   4   3  -2  142.89    8.30
  -4  -3   2  147.89    8.40
  -4  -3   2  138.29    8.70
  -4  -3   2  151.48    8.70
   3   3  -2    6.20    0.90
   3   3  -2    5.60    0.60
   3   3  -2    3.90    0.60
  -3  -3   2    6.30    0.80
  -3  -3   2    6.70    2.20
  -3  -3   2    4.00    0.70
  -3  -3   2    4.60    0.60
   2   3  -2   35.60    2.30
   2   3  -2   33.50    2.30
  -2  -3   2   33.90    2.30
  -2  -3   2   38.00    2.30
  -2  -3   2   36.60    2.30
  -2  -3   2   36.20    3.20
   1   3  -2   49.80    3.30
   1   3  -2   54.69    3.30
  -1  -3   2   56.29    3.30
  -1  -3   2   56.79    3.30
  -1  -3   2   55.39    3.40
  -1  -3   2   54.09    3.60
   0   3  -2  108.29    6.60
   0   3  -2  118.09    6.60
   0  -3   2  119.79    6.80
   0  -3   2  108.49    6.70
   0  -3   2  119.39    6.70
  -1   3  -2   20.10    1.30
  -1   3  -2   20.40    1.20
   1  -3   2   17.10    1.30
   1  -3   2   19.10    1.30
   1  -3   2   20.70    1.30
   1  -3   2   18.60    1.40
  -3   3  -2   17.00    1.10
  -3   3  -2   17.60    1.10
   3  -3   2   17.50    1.50
  -4   3  -2  243.98   14.30
   4  -3   2  258.97   14.70
   4  -3   2  250.17   14.40
  -5   3  -2   82.89    5.10
  -5   3  -2   91.39    5.30
   5  -3   2   91.19    5.20
  -6   3  -2  216.18   12.40
  -6   3  -2  212.38   12.60
   6  -3   2  222.68   12.40
  -7   3  -2    8.20    1.40
  -7   3  -2    9.40    1.00
  -7   3  -2    8.10    0.80
   7  -3   2    9.00    1.10
   7  -3   2    8.70    1.00
   7  -3   2    9.80    1.10
   7  -3   2    5.80    0.90
  -8   3  -2  104.29    6.20
  -8   3  -2   94.59    6.00
   8  -3   2  110.99    6.30
   8  -3   2  101.99    6.20
   8  -3   2  108.09    6.10
   8  -3   2  101.19    6.30
  -9   3  -2    0.60    0.60
  -9   3  -2    0.60    0.50
   9  -3   2    0.20    0.60
   9  -3   2    0.50    0.60
   9  -3   2    0.30    0.50
   9  -3   2    0.30    0.70
 -10   3  -2    0.30    0.60
 -10   3  -2    1.40    1.00
 -10   3  -2    0.50    0.50
  10  -3   2   -0.60    0.40
  10  -3   2   -0.20    0.30
  10  -3   2   -0.30    0.60
  10  -3   2    0.50    0.70
 -11   3  -2    0.20    0.40
 -11   3  -2    0.40    0.50
  11  -3   2    0.80    0.50
  11  -3   2    2.30    1.90
  12  -3   2    0.30    0.70
  12  -3   2    0.00    0.30
  12   2  -2    0.50    0.50
 -12  -2   2    0.40    0.40
 -12  -2   2   -0.20    0.70
  11   2  -2    0.80    0.60
  11   2  -2    0.40    0.50
  11   2  -2    0.90    0.70
 -11  -2   2    1.50    1.10
 -11  -2   2    0.60    1.00
 -11  -2   2   -0.20    0.80
  10   2  -2    3.60    0.70
  10   2  -2    4.20    1.10
  10   2  -2    4.50    0.70
  10   2  -2    2.80    0.50
 -10  -2   2    4.00    0.90
 -10  -2   2    5.60    0.90
   9   2  -2   11.40    1.10
   9   2  -2   10.50    1.10
   9   2  -2   16.30    2.40
   9   2  -2    9.90    1.60
   9   2  -2    9.30    1.10
  -9  -2   2    9.80    1.40
  -9  -2   2   13.40    1.20
   8   2  -2    5.10    0.90
   8   2  -2    3.30    1.00
   8   2  -2    3.50    2.10
   8   2  -2    3.70    0.70
  -8  -2   2    6.00    1.00
  -8  -2   2    4.90    0.80
   7   2  -2   24.60    2.00
   7   2  -2   22.50    2.10
   7   2  -2   20.80    1.60
   7   2  -2   19.90    1.70
   7   2  -2   22.70    1.60
  -7  -2   2   24.10    1.60
  -7  -2   2   18.30    1.90
  -7  -2   2   19.00    2.10
   6   2  -2   39.00    2.60
   6   2  -2   42.40    2.90
  -6  -2   2   39.10    2.50
  -6  -2   2   39.90    3.10
  -6  -2   2   40.70    2.90
  -6  -2   2   43.60    2.70
  -5  -2   2  215.68   12.80
  -5  -2   2  210.88   12.70
  -5  -2   2  224.08   13.00
  -5  -2   2  241.38   13.10
   4   2  -2  682.93   39.20
   4   2  -2  708.93   39.40
   3   2  -2   14.70    1.20
   3   2  -2   14.60    1.50
   3   2  -2   17.00    1.00
  -3  -2   2   18.30    1.30
  -3  -2   2   15.10    1.20
  -3  -2   2   15.50    1.30
  -3  -2   2   14.40    1.10
  -2  -2   2 1353.86   76.69
   1   2  -2    0.80    0.40
   1   2  -2    0.90    0.40
   1   2  -2    0.40    0.30
  -1  -2   2    0.70    0.30
  -1  -2   2    0.80    0.40
  -1  -2   2    1.20    0.50
  -1  -2   2    1.40    0.90
   0  -2   2  316.67   18.00
  -1   2  -2    0.20    0.20
   1  -2   2    0.40    0.30
   1  -2   2    0.40    0.20
   2  -2   2 7019.20  394.86
  -3   2  -2   41.50    2.40
   3  -2   2   37.10    2.50
   3  -2   2   35.20    2.80
   3  -2   2   44.80    2.70
   3  -2   2   40.10    2.50
  -4   2  -2  113.49    6.60
  -4   2  -2  102.09    6.70
   4  -2   2  116.69    6.70
   4  -2   2  119.99    7.00
   4  -2   2  115.39    6.70
  -5   2  -2    7.30    0.70
  -5   2  -2    8.40    0.90
   5  -2   2    8.60    1.70
   5  -2   2    8.30    1.00
   5  -2   2    8.90    1.00
   5  -2   2    7.60    0.80
  -6   2  -2   62.09    4.20
  -6   2  -2   71.19    4.20
  -6   2  -2   67.09    4.40
   6  -2   2   70.89    4.30
   6  -2   2   73.69    4.40
   6  -2   2   73.89    5.40
   6  -2   2   74.99    4.20
  -7   2  -2    0.50    0.60
  -7   2  -2    0.10    0.40
  -7   2  -2    0.60    0.50
   7  -2   2    0.50    0.70
   7  -2   2    1.20    1.10
   7  -2   2   -0.30    0.40
   7  -2   2    0.00    0.50
  -8   2  -2   22.60    1.80
  -8   2  -2   22.20    1.60
   8  -2   2   25.00    2.10
   8  -2   2   18.30    1.80
   8  -2   2   26.70    1.70
   8  -2   2   20.80    1.80
  -9   2  -2    7.90    1.10
  -9   2  -2    8.40    0.90
   9  -2   2    7.40    0.90
   9  -2   2    8.70    1.10
   9  -2   2    5.50    1.00
   9  -2   2    8.40    1.00
 -10   2  -2    0.00    0.80
 -10   2  -2    0.60    0.60
 -10   2  -2    0.70    0.50
  10  -2   2    1.00    1.10
  10  -2   2    1.30    0.60
  10  -2   2   -0.10    0.30
  10  -2   2    0.60    0.50
 -11   2  -2    0.10    0.50
 -11   2  -2   -0.20    0.40
  11  -2   2    0.00    0.50
  11  -2   2    0.20    0.30
  11  -2   2   -1.60    1.90
 -12   2  -2    1.50    0.70
  12  -2   2    0.20    0.60
  12  -2   2    0.40    0.40
  12   1  -2    1.00    0.80
 -12  -1   2    0.30    0.70
 -12  -1   2    0.90    0.50
  11   1  -2    1.10    0.50
  11   1  -2    1.50    0.40
 -11  -1   2    1.30    0.90
 -11  -1   2    0.90    0.90
  10   1  -2   12.60    1.90
  10   1  -2   13.60    1.20
  10   1  -2   12.80    1.30
 -10  -1   2   12.80    1.40
 -10  -1   2   13.00    1.20
   9   1  -2    0.90    0.60
   9   1  -2    0.50    0.60
   9   1  -2    0.00    0.60
   9   1  -2    0.50    0.50
   9   1  -2    1.10    2.30
  -9  -1   2    0.50    0.70
  -9  -1   2    0.20    0.50
   8   1  -2   86.19    5.30
   8   1  -2   87.39    5.60
   8   1  -2   80.89    5.30
  -8  -1   2   93.49    5.40
  -8  -1   2   87.29    5.20
   7   1  -2    0.30    0.70
   7   1  -2    0.80    0.50
   7   1  -2    1.80    0.80
   7   1  -2    1.40    0.70
   7   1  -2    1.60    0.70
  -7  -1   2    1.20    0.50
  -7  -1   2    0.80    0.50
  -7  -1   2    0.80    0.80
  -7  -1   2    0.60    0.70
   6   1  -2  125.99    7.40
  -6  -1   2  119.69    7.10
  -6  -1   2  113.29    7.40
  -6  -1   2  130.09    7.20
  -6  -1   2  120.89    7.80
   5   1  -2   18.00    1.50
   5   1  -2   10.10    3.30
  -5  -1   2   18.80    1.30
  -5  -1   2   19.90    1.70
   4   1  -2    7.40    0.90
  -4  -1   2    7.50    0.70
  -4  -1   2    7.20    0.90
  -4  -1   2    9.00    1.00
  -4  -1   2    8.00    1.00
   3   1  -2    5.60    0.70
   3   1  -2    5.70    0.80
   3   1  -2    7.10    0.50
   3   1  -2    8.20    2.20
  -3  -1   2    8.30    0.90
  -3  -1   2    9.20    0.90
  -3  -1   2    6.40    0.70
   1   1  -2   13.40    1.00
   1   1  -2   14.70    1.10
   1   1  -2   17.00    1.00
  -1  -1   2   14.60    1.10
  -1  -1   2   14.80    1.00
  -1  -1   2   15.30    1.00
   0  -1   2  685.53   38.70
   1  -1   2   34.30    2.00
   1  -1   2   36.40    2.10
   2  -1   2 3736.33  210.28
  -3   1  -2   48.80    3.00
  -3   1  -2   45.90    2.90
   3  -1   2   51.89    3.10
   3  -1   2   51.99    3.10
   3  -1   2   56.89    4.70
  -4   1  -2   65.79    4.10
  -4   1  -2   70.99    4.30
   4  -1   2   70.59    4.30
   4  -1   2   70.59    4.30
   4  -1   2   78.29    5.00
   4  -1   2   73.09    4.40
   4  -1   2   74.79    4.40
  -5   1  -2   23.10    1.70
  -5   1  -2   21.30    1.50
   5  -1   2   20.60    1.70
   5  -1   2   16.90    2.80
   5  -1   2   21.20    1.60
   5  -1   2   21.50    1.70
  -6   1  -2   10.30    1.10
  -6   1  -2   12.10    1.10
  -6   1  -2   12.00    1.40
   6  -1   2    9.00    2.80
   6  -1   2   11.70    1.10
   6  -1   2   12.20    1.40
  -7   1  -2   28.20    2.30
  -7   1  -2   33.80    2.30
   7  -1   2   31.50    2.20
   7  -1   2   38.50    2.80
   7  -1   2   35.60    2.30
   7  -1   2   33.80    2.30
  -8   1  -2   33.80    2.40
  -8   1  -2   32.00    2.20
   8  -1   2   33.80    2.40
   8  -1   2   31.10    2.30
   8  -1   2   31.70    2.30
  -9   1  -2    4.10    0.70
  -9   1  -2    3.90    0.90
   9  -1   2    3.20    0.90
   9  -1   2    3.30    0.80
   9  -1   2    3.60    0.80
   9  -1   2    4.00    0.70
 -10   1  -2    6.20    1.40
 -10   1  -2    7.60    1.00
 -10   1  -2    6.20    0.80
  10  -1   2    5.00    0.80
  10  -1   2    6.90    2.00
  10  -1   2    6.70    0.80
 -11   1  -2    1.00    0.60
 -11   1  -2    0.20    0.50
  11  -1   2    1.10    1.50
  11  -1   2    0.10    0.40
  11  -1   2    0.50    0.40
 -12   1  -2    3.10    0.90
  12  -1   2    1.90    0.60
  12  -1   2    2.00    0.40
  12   0  -2    0.10    0.50
 -12   0   2   -0.40    0.70
  11   0  -2    0.20    0.90
  11   0  -2    0.30    0.50
  11   0  -2    0.80    0.40
 -11   0   2    0.30    0.70
 -11   0   2    0.10    0.70
  10   0  -2   24.50    1.70
  10   0  -2   23.40    1.80
  10   0  -2   24.00    2.60
 -10   0   2   23.00    1.70
 -10   0   2   23.40    1.90
   9   0  -2    0.30    0.50
   9   0  -2   -0.30    0.50
   9   0  -2    1.20    1.80
   9   0  -2    1.10    0.70
   9   0  -2    0.40    0.70
  -9   0   2    0.20    0.50
  -9   0   2    0.20    0.60
   8   0  -2    2.40    1.00
   8   0  -2    3.10    0.80
   8   0  -2    2.20    0.70
   8   0  -2    3.90    0.90
   8   0  -2    1.80    0.90
  -8   0   2    2.00    0.70
  -8   0   2    2.40    0.60
   7   0  -2    1.30    0.50
   7   0  -2    1.70    0.60
   7   0  -2    2.40    2.70
   7   0  -2    1.70    1.10
   7   0  -2    0.90    0.50
   7   0  -2    0.10    0.60
   7   0  -2    0.30    0.60
  -7   0   2    0.60    0.70
  -7   0   2    1.00    0.40
  -7   0   2    0.80    0.70
  -7   0   2    0.40    0.50
   6   0  -2  231.88   13.90
   6   0  -2  250.27   13.80
   6   0  -2  245.18   14.50
  -6   0   2  236.98   14.00
  -6   0   2  240.68   13.60
  -6   0   2  228.88   13.90
  -6   0   2  229.78   13.50
   5   0  -2   55.79    5.10
   5   0  -2   62.89    4.10
  -5   0   2   70.19    4.20
  -5   0   2   61.59    3.80
  -5   0   2   70.09    4.20
   4   0  -2   15.30    1.50
   4   0  -2   16.30    1.30
   4   0  -2   18.80    2.30
   4   0  -2   17.80    1.50
  -4   0   2   16.80    1.30
  -4   0   2   19.60    1.60
  -4   0   2   16.20    1.10
  -4   0   2   18.10    1.50
   3   0  -2    0.70    0.40
   3   0  -2    2.60    1.40
   3   0  -2    0.50    0.60
  -3   0   2    1.40    0.50
  -3   0   2    1.00    0.50
  -3   0   2    1.10    0.30
   2   0  -2 3976.00  223.78
   1   0  -2   27.70    1.60
   1   0  -2   26.90    1.80
   1   0  -2   27.90    1.60
   1   0  -2   28.80    1.90
  -1   0   2   28.90    1.60
  -1   0   2   29.40    1.60
  -1   0   2   26.80    1.70
   0   0  -2    3.50    0.30
   0   0  -2    2.90    0.60
   1   0   2   99.99    5.90
   1   0   2  106.19    5.90
  -3   0  -2   15.20    1.10
  -3   0  -2   14.90    1.00
   3   0   2   16.00    1.20
   3   0   2   15.00    1.20
   3   0   2   13.20    2.50
   3   0   2   15.90    1.20
  -4   0  -2   52.09    3.20
  -4   0  -2   55.59    3.40
  -4   0  -2   54.49    3.30
   4   0   2   54.69    3.30
   4   0   2   53.69    3.30
   4   0   2   52.49    3.40
  -5   0  -2   19.40    1.40
  -5   0  -2   16.60    1.50
   5   0   2   15.90    1.40
   5   0   2   18.10    1.40
   5   0   2   17.00    1.30
   5   0   2    8.00    3.20
  -6   0  -2  380.86   22.50
  -6   0  -2  369.16   22.20
  -6   0  -2  401.46   22.30
   6   0   2  399.36   22.40
   6   0   2  394.76   22.40
   6   0   2  400.66   22.20
  -7   0  -2    2.90    0.60
  -7   0  -2    2.10    0.90
  -7   0  -2    1.80    0.80
   7   0   2    2.70    0.60
   7   0   2    3.00    0.70
   7   0   2    2.00    0.50
   7   0   2    2.10    0.70
  -8   0  -2  147.79    8.50
  -8   0  -2  144.99    8.40
   8   0   2  144.99    8.40
   8   0   2  139.29    8.50
   8   0   2  139.69    8.50
   8   0   2  145.49    8.50
  -9   0  -2    1.40    0.60
  -9   0  -2    1.20    0.60
  -9   0  -2    0.90    0.70
   9   0   2    1.00    1.10
   9   0   2    2.00    1.20
   9   0   2    1.70    0.70
   9   0   2    1.60    0.50
 -10   0  -2    7.80    1.10
 -10   0  -2    9.90    1.00
 -10   0  -2    8.20    0.90
 -10   0  -2    5.50    1.40
  10   0   2    8.20    2.40
  10   0   2    9.30    1.00
  10   0   2    8.50    0.90
 -11   0  -2    1.40    0.60
 -11   0  -2    0.20    0.60
  11   0   2    0.60    1.00
  11   0   2    0.50    0.30
  11   0   2    0.10    0.40
 -12   0  -2    2.20    0.70
 -12   0  -2    2.80    1.00
  12   0   2    2.90    0.40
  12   0   2    2.40    0.70
  12  -1  -2    1.20    0.50
 -12   1   2    1.30    0.70
  11  -1  -2    1.40    0.50
  11  -1  -2    1.60    1.10
 -11   1   2   -0.10    0.60
 -11   1   2    1.60    0.70
  10  -1  -2   -0.80    0.30
  10  -1  -2    1.20    2.30
  10  -1  -2   -0.10    0.60
  10  -1  -2   -0.30    0.50
 -10   1   2    0.10    0.60
 -10   1   2    0.00    0.50
   9  -1  -2    0.80    1.10
   9  -1  -2    1.40    0.70
   9  -1  -2    0.40    0.60
   9  -1  -2    1.20    0.50
   9  -1  -2    0.70    0.60
  -9   1   2    0.30    0.60
  -9   1   2    0.40    0.50
   8  -1  -2   59.59    3.60
   8  -1  -2   57.89    3.80
   8  -1  -2   57.89    3.60
   8  -1  -2   54.49    3.70
   8  -1  -2   59.79    4.10
  -8   1   2   61.89    3.70
  -8   1   2   57.59    3.60
  -8   1   2   56.09    4.80
   7  -1  -2    1.20    1.70
   7  -1  -2    3.50    0.80
   7  -1  -2    3.50    0.60
   7  -1  -2    3.70    0.70
   7  -1  -2    4.20    0.70
   7  -1  -2    4.20    0.60
   7  -1  -2    3.90    0.80
  -7   1   2    3.00    0.90
  -7   1   2    3.90    0.60
  -7   1   2    4.00    0.90
  -7   1   2    3.90    0.70
   6  -1  -2   36.40    2.60
   6  -1  -2   38.70    3.80
   6  -1  -2   37.50    2.50
  -6   1   2   36.30    2.80
  -6   1   2   37.60    2.70
  -6   1   2   39.00    2.40
   5  -1  -2   77.99    5.40
   5  -1  -2   75.39    4.90
  -5   1   2   90.29    5.20
  -5   1   2   90.89    5.10
  -5   1   2   74.09    4.70
   4  -1  -2  106.49    6.60
   4  -1  -2  100.79    6.20
   4  -1  -2  102.89    6.20
  -4   1   2  114.69    6.40
  -4   1   2  102.49    6.20
  -4   1   2  106.89    6.30
   3  -1  -2   12.00    1.50
   3  -1  -2   11.00    1.00
   3  -1  -2   13.40    1.40
  -3   1   2   12.30    0.90
  -3   1   2   12.00    1.20
  -3   1   2   13.00    1.10
   2  -1  -2 2924.61  164.58
   1  -1  -2    0.50    0.30
   1  -1  -2    0.20    0.40
   1  -1  -2    1.00    0.60
   1  -1  -2    0.40    0.40
   1  -1  -2    0.40    0.30
  -1   1   2    0.50    0.20
   0  -1  -2  219.88   11.70
   0   1   2  187.78   11.50
  -1  -1  -2    2.30    1.10
   1   1   2    0.60    0.40
   1   1   2    0.40    0.30
  -2  -1  -2 1004.70   57.09
  -3  -1  -2    2.20    0.50
  -3  -1  -2    1.30    0.40
  -3  -1  -2    1.40    0.40
   3   1   2    1.60    0.50
   3   1   2    2.60    0.70
   3   1   2    1.90    0.50
  -4  -1  -2   30.00    2.00
  -4  -1  -2   33.50    2.20
  -4  -1  -2   31.10    2.10
   4   1   2   30.90    2.10
   4   1   2   31.00    2.20
  -5  -1  -2   29.90    1.80
  -5  -1  -2   27.10    1.90
  -5  -1  -2   25.00    2.10
  -5  -1  -2   25.80    1.90
   5   1   2   28.40    1.80
  -6  -1  -2  108.89    6.90
  -6  -1  -2  115.89    6.60
  -6  -1  -2  111.09    6.50
   6   1   2  110.99    6.50
   6   1   2  111.89    6.70
   6   1   2  106.19    6.50
   6   1   2  114.09    6.60
  -7  -1  -2    3.70    0.60
  -7  -1  -2    3.60    1.00
  -7  -1  -2    3.60    0.70
   7   1   2    1.90    0.60
   7   1   2    2.80    0.60
   7   1   2    4.10    0.80
   7   1   2    3.40    0.80
   7   1   2    3.00    0.70
  -8  -1  -2   11.00    1.20
  -8  -1  -2   16.70    1.60
   8   1   2   14.40    1.40
   8   1   2   10.20    1.30
   8   1   2   16.00    1.30
  -9  -1  -2    2.00    0.60
  -9  -1  -2    0.90    0.60
   9   1   2    1.80    0.60
   9   1   2    0.60    0.60
   9   1   2    4.40    2.20
 -10  -1  -2    1.80    0.70
 -10  -1  -2    1.20    0.50
 -10  -1  -2    0.80    0.90
 -10  -1  -2    2.00    0.90
  10   1   2    1.20    0.60
  10   1   2    3.60    2.00
  10   1   2    1.90    0.50
 -11  -1  -2    2.40    0.80
 -11  -1  -2    2.20    0.90
  11   1   2    1.30    0.40
  11   1   2    1.30    0.70
 -12  -1  -2   -0.60    1.30
 -12  -1  -2    0.20    0.50
  12   1   2    0.40    0.30
  12  -2  -2    2.30    0.60
  12  -2  -2    3.30    0.60
 -12   2   2    1.70    0.70
  11  -2  -2    1.60    1.40
  11  -2  -2    0.20    0.50
 -11   2   2    0.60    0.50
[truncated: 2,883,173 more chars]
